# Supplementary material for: Elucidation of Triacylglycerol Overproduction in the C4 Bioenergy Crop Sorghum bicolor by Constraint-Based Analysis
Source: Front Plant Sci. 2022 Feb 17;13:787265. doi: 10.3389/fpls.2022.787265 (PMC8892208; doi:10.3389/fpls.2022.787265)
Supplement: Supplementary File 1 — Sorghum bicolor iTJC1414 single-cell metabolic model in SBML and Excel formats, and MATLAB scripts for running model simulations. [file Data_Sheet_1.zip]

Archive with 3 entries (3 files):
- iTJC1414.xml
- iTJC1414_FluxVariability.m
- iTJC1414.xls
