# Supplementary material for: Elucidation of Triacylglycerol Overproduction in the C4 Bioenergy Crop Sorghum bicolor by Constraint-Based Analysis
Source: Front Plant Sci. 2022 Feb 17;13:787265. doi: 10.3389/fpls.2022.787265 (PMC8892208; doi:10.3389/fpls.2022.787265)
Supplement: Supplementary File 1 — Sorghum bicolor iTJC1414 single-cell metabolic model in SBML and Excel formats, and MATLAB scripts for running model simulations. [file Data_Sheet_1.zip › iTJC1414.xml]

<?xml version="1.0" encoding="UTF-8"?>
<sbml xmlns="http://www.sbml.org/sbml/level2" level="2" version="1">
  <model name="Sorghum single cell">
    <listOfUnitDefinitions>
      <unitDefinition id="umol_per_hour">
        <listOfUnits>
          <unit kind="mole" exponent="1" scale="-6" multiplier="1"/>
          <unit kind="second" exponent="-1" scale="0" multiplier="0.000277777777777778"/>
        </listOfUnits>
      </unitDefinition>
      <unitDefinition id="mg_per_hour">
        <listOfUnits>
          <unit kind="gram" exponent="1" scale="-3" multiplier="1"/>
          <unit kind="second" exponent="-1" scale="0" multiplier="0.000277777777777778"/>
        </listOfUnits>
      </unitDefinition>
    </listOfUnitDefinitions>
    <listOfCompartments>
      <compartment id="ext" name="external"/>
      <compartment id="air" name="intercellularairspace"/>
      <compartment id="bio" name="biomass"/>
      <compartment id="phl" name="phloem"/>
      <compartment id="xyl" name="xylem"/>
      <compartment id="p" name="chloroplast"/>
      <compartment id="c" name="cytoplasm"/>
      <compartment id="sink" name="fixedbiomass"/>
      <compartment id="i" name="mitochondrialintermembranespace"/>
      <compartment id="m" name="mitochondrion"/>
      <compartment id="x" name="peroxisome"/>
      <compartment id="t" name="thylakoidlumen"/>
    </listOfCompartments>
    <listOfSpecies>
      <species id="M_10FormylTHF_c" name="10-formyl-tetrahydrofolate mono-L-glutamate // &quot;N&lt;sup&gt;10&lt;/sup&gt;-formyl-tetrahydrofolate mono-L-glutamate&quot; // &quot;N&lt;sup&gt;10&lt;/sup&gt;-formyl-THF mono-L-glutamate&quot; // &quot;N&lt;sup&gt;10&lt;/sup&gt;-formyl-H&lt;sub&gt;4&lt;/sub&gt;F mono-L-glutamate&quot; // &quot;10-formyl-THF mono-L-glutamate&quot; // &quot;10-formyl-H&lt;sub&gt;4&lt;/sub&gt;PteGlu&lt;sub&gt;1&lt;/sub&gt;&quot; // &quot;&lt;i&gt;N&lt;/i&gt;&lt;sup&gt;10&lt;/sup&gt;-formyl-H&lt;sub&gt;4&lt;/sub&gt;PteGlu&lt;sub&gt;1&lt;/sub&gt;&quot; // &quot;10-formyl-H&lt;sub&gt;4&lt;/sub&gt;PteGlu&lt;sub&gt;n&lt;/sub&gt;&quot;" compartment="c" hasOnlySubstanceUnits="false" boundaryCondition="false" charge="0" constant="false">
        <notes>
          <body xmlns="http://www.w3.org/1999/xhtml">
            <p>FORMULA: </p>
            <p>CHARGE: 0.0</p>
            <p>FORM NEUTRAL: C20H21N7O7</p>
            <p>KEGG ID: C00234</p>
            <p>PubChem ID: 135398555</p>
            <p>ChEBI ID: </p>
            <p>InCHI string: InChI=1S/C20H23N7O7/c21-20-25-16-15(18(32)26-20)23-11(7-22-16)8-27(9-28)12-3-1-10(2-4-12)17(31)24-13(19(33)34)5-6-14(29)30/h1-4,9,11,13,23H,5-8H2,(H,24,31)(H,29,30)(H,33,34)(H4,21,22,25,26,32)/p-2/t11-,13+/m1/s1</p>
            <p>Smiles: C2([C@H](CN(C=O)C1(/C=CC(\\C(=O)N[C@H](C(=O)[O-])CCC([O-])=O)=C/C=1))NC3(/C(=O)NC(N)=NC(/N2)=3))</p>
          </body>
        </notes>
        <annotation>
          <body xmlns="http://www.w3.org/1999/xhtml">
            <in:inchi xmlns:in="http://biomodels.net/inchi" metaid="metaid_M_10FormylTHF_c_inchi">InChI=1S/C20H23N7O7/c21-20-25-16-15(18(32)26-20)23-11(7-22-16)8-27(9-28)12-3-1-10(2-4-12)17(31)24-13(19(33)34)5-6-14(29)30/h1-4,9,11,13,23H,5-8H2,(H,24,31)(H,29,30)(H,33,34)(H4,21,22,25,26,32)/p-2/t11-,13+/m1/s1</in:inchi>
            <rdf:RDF xmlns:rdf="http://www.w3.org/1999/02/22-rdf-syntax-ns#" xmlns:bqbiol="http://biomodels.net/biology-qualifiers/">
              <rdf:Description rdf:about="#metaid_M_10FormylTHF_c">
                <bqbiol:is>
                  <rdf:Bag>
                    <rdf:li rdf:resource="#metaid_M_10FormylTHF_c_inchi"/>
                    <rdf:li rdf:resource="urn:miriam:obo.chebi:CHEBI%"/>
                    <rdf:li rdf:resource="urn:miriam:kegg.compound:C00234"/>
                    <rdf:li rdf:resource="urn:miriam:pubchem.substance:135398555"/>
                    <rdf:li rdf:resource="http://identifiers.org/obo.chebi/CHEBI:"/>
                    <rdf:li rdf:resource="http://identifiers.org/kegg.compound/C00234"/>
                    <rdf:li rdf:resource="http://identifiers.org/pubchem.substance/135398555"/>
                    <rdf:li rdf:resource="http://identifiers.org/inchi/InChI=1S/C20H23N7O7/c21-20-25-16-15(18(32)26-20)23-11(7-22-16)8-27(9-28)12-3-1-10(2-4-12)17(31)24-13(19(33)34)5-6-14(29)30/h1-4,9,11,13,23H,5-8H2,(H,24,31)(H,29,30)(H,33,34)(H4,21,22,25,26,32)/p-2/t11-,13+/m1/s1"/>
                  </rdf:Bag>
                </bqbiol:is>
              </rdf:Description>
            </rdf:RDF>
          </body>
        </annotation>
      </species>
      <species id="M_10FormylTHFChloroplast_p" name="10-formyl-tetrahydrofolate mono-L-glutamate // &quot;N&lt;sup&gt;10&lt;/sup&gt;-formyl-tetrahydrofolate mono-L-glutamate&quot; // &quot;N&lt;sup&gt;10&lt;/sup&gt;-formyl-THF mono-L-glutamate&quot; // &quot;N&lt;sup&gt;10&lt;/sup&gt;-formyl-H&lt;sub&gt;4&lt;/sub&gt;F mono-L-glutamate&quot; // &quot;10-formyl-THF mono-L-glutamate&quot; // &quot;10-formyl-H&lt;sub&gt;4&lt;/sub&gt;PteGlu&lt;sub&gt;1&lt;/sub&gt;&quot; // &quot;&lt;i&gt;N&lt;/i&gt;&lt;sup&gt;10&lt;/sup&gt;-formyl-H&lt;sub&gt;4&lt;/sub&gt;PteGlu&lt;sub&gt;1&lt;/sub&gt;&quot; // &quot;10-formyl-H&lt;sub&gt;4&lt;/sub&gt;PteGlu&lt;sub&gt;n&lt;/sub&gt;&quot;" compartment="p" hasOnlySubstanceUnits="false" boundaryCondition="false" charge="0" constant="false">
        <notes>
          <body xmlns="http://www.w3.org/1999/xhtml">
            <p>FORMULA: </p>
            <p>CHARGE: 0.0</p>
            <p>FORM NEUTRAL: C20H21N7O7</p>
            <p>KEGG ID: C00234</p>
            <p>PubChem ID: 135398555</p>
            <p>ChEBI ID: </p>
            <p>InCHI string: InChI=1S/C20H23N7O7/c21-20-25-16-15(18(32)26-20)23-11(7-22-16)8-27(9-28)12-3-1-10(2-4-12)17(31)24-13(19(33)34)5-6-14(29)30/h1-4,9,11,13,23H,5-8H2,(H,24,31)(H,29,30)(H,33,34)(H4,21,22,25,26,32)/p-2/t11-,13+/m1/s1</p>
            <p>Smiles: C2([C@H](CN(C=O)C1(/C=CC(\\C(=O)N[C@H](C(=O)[O-])CCC([O-])=O)=C/C=1))NC3(/C(=O)NC(N)=NC(/N2)=3))</p>
          </body>
        </notes>
        <annotation>
          <body xmlns="http://www.w3.org/1999/xhtml">
            <in:inchi xmlns:in="http://biomodels.net/inchi" metaid="metaid_M_10FormylTHFChloroplast_p_inchi">InChI=1S/C20H23N7O7/c21-20-25-16-15(18(32)26-20)23-11(7-22-16)8-27(9-28)12-3-1-10(2-4-12)17(31)24-13(19(33)34)5-6-14(29)30/h1-4,9,11,13,23H,5-8H2,(H,24,31)(H,29,30)(H,33,34)(H4,21,22,25,26,32)/p-2/t11-,13+/m1/s1</in:inchi>
            <rdf:RDF xmlns:rdf="http://www.w3.org/1999/02/22-rdf-syntax-ns#" xmlns:bqbiol="http://biomodels.net/biology-qualifiers/">
              <rdf:Description rdf:about="#metaid_M_10FormylTHFChloroplast_p">
                <bqbiol:is>
                  <rdf:Bag>
                    <rdf:li rdf:resource="#metaid_M_10FormylTHFChloroplast_p_inchi"/>
                    <rdf:li rdf:resource="urn:miriam:obo.chebi:CHEBI%"/>
                    <rdf:li rdf:resource="urn:miriam:kegg.compound:C00234"/>
                    <rdf:li rdf:resource="urn:miriam:pubchem.substance:135398555"/>
                    <rdf:li rdf:resource="http://identifiers.org/obo.chebi/CHEBI:"/>
                    <rdf:li rdf:resource="http://identifiers.org/kegg.compound/C00234"/>
                    <rdf:li rdf:resource="http://identifiers.org/pubchem.substance/135398555"/>
                    <rdf:li rdf:resource="http://identifiers.org/inchi/InChI=1S/C20H23N7O7/c21-20-25-16-15(18(32)26-20)23-11(7-22-16)8-27(9-28)12-3-1-10(2-4-12)17(31)24-13(19(33)34)5-6-14(29)30/h1-4,9,11,13,23H,5-8H2,(H,24,31)(H,29,30)(H,33,34)(H4,21,22,25,26,32)/p-2/t11-,13+/m1/s1"/>
                  </rdf:Bag>
                </bqbiol:is>
              </rdf:Description>
            </rdf:RDF>
          </body>
        </annotation>
      </species>
      <species id="M_13BetaDGlucanMonomerEquivalent_c" name="a glucan" compartment="c" hasOnlySubstanceUnits="false" boundaryCondition="false" charge="0" constant="false">
        <notes>
          <body xmlns="http://www.w3.org/1999/xhtml">
            <p>FORMULA: </p>
            <p>CHARGE: 0.0</p>
            <p>FORM NEUTRAL: </p>
            <p>KEGG ID: C00965</p>
            <p>PubChem ID: </p>
            <p>ChEBI ID: </p>
            <p>InCHI string: </p>
            <p>Smiles: C(O)[C@H]4([C@@H](O)[C@H](O[R1])[C@@H](O)[C@H](O[C@H]3([C@@H](O)[C@H](O[C@H]2([C@@H](O)[C@H](O[C@H]1([C@@H](O)[C@H](O[R2])O[C@H](CO)[C@@H](O)1))O[C@H](CO)[C@@H](O)2))O[C@H](CO)[C@@H](O)3))O4)</p>
          </body>
        </notes>
        <annotation>
          <body xmlns="http://www.w3.org/1999/xhtml">
            <in:inchi xmlns:in="http://biomodels.net/inchi" metaid="metaid_M_13BetaDGlucanMonomerEquivalent_c_inchi"/>
            <rdf:RDF xmlns:rdf="http://www.w3.org/1999/02/22-rdf-syntax-ns#" xmlns:bqbiol="http://biomodels.net/biology-qualifiers/">
              <rdf:Description rdf:about="#metaid_M_13BetaDGlucanMonomerEquivalent_c">
                <bqbiol:is>
                  <rdf:Bag>
                    <rdf:li rdf:resource="#metaid_M_13BetaDGlucanMonomerEquivalent_c_inchi"/>
                    <rdf:li rdf:resource="urn:miriam:obo.chebi:CHEBI%"/>
                    <rdf:li rdf:resource="urn:miriam:kegg.compound:C00965"/>
                    <rdf:li rdf:resource="urn:miriam:pubchem.substance:"/>
                    <rdf:li rdf:resource="http://identifiers.org/obo.chebi/CHEBI:"/>
                    <rdf:li rdf:resource="http://identifiers.org/kegg.compound/C00965"/>
                    <rdf:li rdf:resource="http://identifiers.org/pubchem.substance/"/>
                    <rdf:li rdf:resource="http://identifiers.org/inchi/"/>
                  </rdf:Bag>
                </bqbiol:is>
              </rdf:Description>
            </rdf:RDF>
          </body>
        </annotation>
      </species>
      <species id="M_13BetaDGlucanMonomerEquivalentBiomass_bio" name="a glucan" compartment="bio" hasOnlySubstanceUnits="false" boundaryCondition="false" charge="0" constant="false">
        <notes>
          <body xmlns="http://www.w3.org/1999/xhtml">
            <p>FORMULA: </p>
            <p>CHARGE: 0.0</p>
            <p>FORM NEUTRAL: </p>
            <p>KEGG ID: C00965</p>
            <p>PubChem ID: </p>
            <p>ChEBI ID: </p>
            <p>InCHI string: </p>
            <p>Smiles: C(O)[C@H]4([C@@H](O)[C@H](O[R1])[C@@H](O)[C@H](O[C@H]3([C@@H](O)[C@H](O[C@H]2([C@@H](O)[C@H](O[C@H]1([C@@H](O)[C@H](O[R2])O[C@H](CO)[C@@H](O)1))O[C@H](CO)[C@@H](O)2))O[C@H](CO)[C@@H](O)3))O4)</p>
          </body>
        </notes>
        <annotation>
          <body xmlns="http://www.w3.org/1999/xhtml">
            <in:inchi xmlns:in="http://biomodels.net/inchi" metaid="metaid_M_13BetaDGlucanMonomerEquivalentBiomass_bio_inchi"/>
            <rdf:RDF xmlns:rdf="http://www.w3.org/1999/02/22-rdf-syntax-ns#" xmlns:bqbiol="http://biomodels.net/biology-qualifiers/">
              <rdf:Description rdf:about="#metaid_M_13BetaDGlucanMonomerEquivalentBiomass_bio">
                <bqbiol:is>
                  <rdf:Bag>
                    <rdf:li rdf:resource="#metaid_M_13BetaDGlucanMonomerEquivalentBiomass_bio_inchi"/>
                    <rdf:li rdf:resource="urn:miriam:obo.chebi:CHEBI%"/>
                    <rdf:li rdf:resource="urn:miriam:kegg.compound:C00965"/>
                    <rdf:li rdf:resource="urn:miriam:pubchem.substance:"/>
                    <rdf:li rdf:resource="http://identifiers.org/obo.chebi/CHEBI:"/>
                    <rdf:li rdf:resource="http://identifiers.org/kegg.compound/C00965"/>
                    <rdf:li rdf:resource="http://identifiers.org/pubchem.substance/"/>
                    <rdf:li rdf:resource="http://identifiers.org/inchi/"/>
                  </rdf:Bag>
                </bqbiol:is>
              </rdf:Description>
            </rdf:RDF>
          </body>
        </annotation>
      </species>
      <species id="M_14AlphaDGlucanMonomerEquivalentChloroplast_p" name="a glucan" compartment="p" hasOnlySubstanceUnits="false" boundaryCondition="false" charge="0" constant="false">
        <notes>
          <body xmlns="http://www.w3.org/1999/xhtml">
            <p>FORMULA: </p>
            <p>CHARGE: 0.0</p>
            <p>FORM NEUTRAL: </p>
            <p>KEGG ID: C00718</p>
            <p>PubChem ID: </p>
            <p>ChEBI ID: </p>
            <p>InCHI string: </p>
            <p>Smiles: C(O)[C@@H]1(O[C@@H]([C@H](O)[C@@H](O)[C@H](O[R1])1)O[C@@H]4([C@H](O)[C@@H](O)[C@@H](O[C@@H]2([C@H](O)[C@@H](O)[C@H](O[C@H](CO)2)O[C@@H]3([C@H](O)[C@@H](O)[C@@H](O[R2])O[C@H](CO)3)))O[C@H](CO)4))</p>
          </body>
        </notes>
        <annotation>
          <body xmlns="http://www.w3.org/1999/xhtml">
            <in:inchi xmlns:in="http://biomodels.net/inchi" metaid="metaid_M_14AlphaDGlucanMonomerEquivalentChloroplast_p_inchi"/>
            <rdf:RDF xmlns:rdf="http://www.w3.org/1999/02/22-rdf-syntax-ns#" xmlns:bqbiol="http://biomodels.net/biology-qualifiers/">
              <rdf:Description rdf:about="#metaid_M_14AlphaDGlucanMonomerEquivalentChloroplast_p">
                <bqbiol:is>
                  <rdf:Bag>
                    <rdf:li rdf:resource="#metaid_M_14AlphaDGlucanMonomerEquivalentChloroplast_p_inchi"/>
                    <rdf:li rdf:resource="urn:miriam:obo.chebi:CHEBI%"/>
                    <rdf:li rdf:resource="urn:miriam:kegg.compound:C00718"/>
                    <rdf:li rdf:resource="urn:miriam:pubchem.substance:"/>
                    <rdf:li rdf:resource="http://identifiers.org/obo.chebi/CHEBI:"/>
                    <rdf:li rdf:resource="http://identifiers.org/kegg.compound/C00718"/>
                    <rdf:li rdf:resource="http://identifiers.org/pubchem.substance/"/>
                    <rdf:li rdf:resource="http://identifiers.org/inchi/"/>
                  </rdf:Bag>
                </bqbiol:is>
              </rdf:Description>
            </rdf:RDF>
          </body>
        </annotation>
      </species>
      <species id="M_14AlphaDGlucanMonomerEquivalentChloroplastBiomass_bio" name="a glucan" compartment="bio" hasOnlySubstanceUnits="false" boundaryCondition="false" charge="0" constant="false">
        <notes>
          <body xmlns="http://www.w3.org/1999/xhtml">
            <p>FORMULA: </p>
            <p>CHARGE: 0.0</p>
            <p>FORM NEUTRAL: </p>
            <p>KEGG ID: C00718</p>
            <p>PubChem ID: </p>
            <p>ChEBI ID: </p>
            <p>InCHI string: </p>
            <p>Smiles: C(O)[C@@H]1(O[C@@H]([C@H](O)[C@@H](O)[C@H](O[R1])1)O[C@@H]4([C@H](O)[C@@H](O)[C@@H](O[C@@H]2([C@H](O)[C@@H](O)[C@H](O[C@H](CO)2)O[C@@H]3([C@H](O)[C@@H](O)[C@@H](O[R2])O[C@H](CO)3)))O[C@H](CO)4))</p>
          </body>
        </notes>
        <annotation>
          <body xmlns="http://www.w3.org/1999/xhtml">
            <in:inchi xmlns:in="http://biomodels.net/inchi" metaid="metaid_M_14AlphaDGlucanMonomerEquivalentChloroplastBiomass_bio_inchi"/>
            <rdf:RDF xmlns:rdf="http://www.w3.org/1999/02/22-rdf-syntax-ns#" xmlns:bqbiol="http://biomodels.net/biology-qualifiers/">
              <rdf:Description rdf:about="#metaid_M_14AlphaDGlucanMonomerEquivalentChloroplastBiomass_bio">
                <bqbiol:is>
                  <rdf:Bag>
                    <rdf:li rdf:resource="#metaid_M_14AlphaDGlucanMonomerEquivalentChloroplastBiomass_bio_inchi"/>
                    <rdf:li rdf:resource="urn:miriam:obo.chebi:CHEBI%"/>
                    <rdf:li rdf:resource="urn:miriam:kegg.compound:C00718"/>
                    <rdf:li rdf:resource="urn:miriam:pubchem.substance:"/>
                    <rdf:li rdf:resource="http://identifiers.org/obo.chebi/CHEBI:"/>
                    <rdf:li rdf:resource="http://identifiers.org/kegg.compound/C00718"/>
                    <rdf:li rdf:resource="http://identifiers.org/pubchem.substance/"/>
                    <rdf:li rdf:resource="http://identifiers.org/inchi/"/>
                  </rdf:Bag>
                </bqbiol:is>
              </rdf:Description>
            </rdf:RDF>
          </body>
        </annotation>
      </species>
      <species id="M_14BetaDXylanMonomerEquivalent_c" name="a (1&amp;rarr;4)-&amp;beta;-D-xylan // &quot;[(1-&gt;4)-&amp;beta;-D-xylan]&lt;sub&gt;(n)&lt;/sub&gt;&quot; // &quot;[(1-&gt;4)-&amp;beta;-D-xylan]&lt;sub&gt;(n-1)&lt;/sub&gt;&quot; // &quot;[(1-&gt;4)-&amp;beta;-D-xylan]&lt;sub&gt;(n+1)&lt;/sub&gt;&quot;" compartment="c" hasOnlySubstanceUnits="false" boundaryCondition="false" charge="0" constant="false">
        <notes>
          <body xmlns="http://www.w3.org/1999/xhtml">
            <p>FORMULA: </p>
            <p>CHARGE: 0.0</p>
            <p>FORM NEUTRAL: </p>
            <p>KEGG ID: C02352</p>
            <p>PubChem ID: </p>
            <p>ChEBI ID: </p>
            <p>InCHI string: </p>
            <p>Smiles: C6([C@H]([C@@H]([C@H]([C@H](O[C@H]1(CO[C@H]([C@@H]([C@H]1O)O)O[C@H]2(CO[C@H]([C@@H]([C@H]2O)O)O[C@H]3(CO[C@H]([C@@H]([C@H]3O)O)O[C@H]4(CO[C@H]([C@@H]([C@H]4O)O)O[C@H]5(CO[C@H]([C@@H]([C@H]5O)O)O[R2]))))))O6)O)O)O[R1])</p>
          </body>
        </notes>
        <annotation>
          <body xmlns="http://www.w3.org/1999/xhtml">
            <in:inchi xmlns:in="http://biomodels.net/inchi" metaid="metaid_M_14BetaDXylanMonomerEquivalent_c_inchi"/>
            <rdf:RDF xmlns:rdf="http://www.w3.org/1999/02/22-rdf-syntax-ns#" xmlns:bqbiol="http://biomodels.net/biology-qualifiers/">
              <rdf:Description rdf:about="#metaid_M_14BetaDXylanMonomerEquivalent_c">
                <bqbiol:is>
                  <rdf:Bag>
                    <rdf:li rdf:resource="#metaid_M_14BetaDXylanMonomerEquivalent_c_inchi"/>
                    <rdf:li rdf:resource="urn:miriam:obo.chebi:CHEBI%"/>
                    <rdf:li rdf:resource="urn:miriam:kegg.compound:C02352"/>
                    <rdf:li rdf:resource="urn:miriam:pubchem.substance:"/>
                    <rdf:li rdf:resource="http://identifiers.org/obo.chebi/CHEBI:"/>
                    <rdf:li rdf:resource="http://identifiers.org/kegg.compound/C02352"/>
                    <rdf:li rdf:resource="http://identifiers.org/pubchem.substance/"/>
                    <rdf:li rdf:resource="http://identifiers.org/inchi/"/>
                  </rdf:Bag>
                </bqbiol:is>
              </rdf:Description>
            </rdf:RDF>
          </body>
        </annotation>
      </species>
      <species id="M_14BetaDXylanMonomerEquivalentBiomass_bio" name="a (1&amp;rarr;4)-&amp;beta;-D-xylan // &quot;[(1-&gt;4)-&amp;beta;-D-xylan]&lt;sub&gt;(n)&lt;/sub&gt;&quot; // &quot;[(1-&gt;4)-&amp;beta;-D-xylan]&lt;sub&gt;(n-1)&lt;/sub&gt;&quot; // &quot;[(1-&gt;4)-&amp;beta;-D-xylan]&lt;sub&gt;(n+1)&lt;/sub&gt;&quot;" compartment="bio" hasOnlySubstanceUnits="false" boundaryCondition="false" charge="0" constant="false">
        <notes>
          <body xmlns="http://www.w3.org/1999/xhtml">
            <p>FORMULA: </p>
            <p>CHARGE: 0.0</p>
            <p>FORM NEUTRAL: </p>
            <p>KEGG ID: C02352</p>
            <p>PubChem ID: </p>
            <p>ChEBI ID: </p>
            <p>InCHI string: </p>
            <p>Smiles: C6([C@H]([C@@H]([C@H]([C@H](O[C@H]1(CO[C@H]([C@@H]([C@H]1O)O)O[C@H]2(CO[C@H]([C@@H]([C@H]2O)O)O[C@H]3(CO[C@H]([C@@H]([C@H]3O)O)O[C@H]4(CO[C@H]([C@@H]([C@H]4O)O)O[C@H]5(CO[C@H]([C@@H]([C@H]5O)O)O[R2]))))))O6)O)O)O[R1])</p>
          </body>
        </notes>
        <annotation>
          <body xmlns="http://www.w3.org/1999/xhtml">
            <in:inchi xmlns:in="http://biomodels.net/inchi" metaid="metaid_M_14BetaDXylanMonomerEquivalentBiomass_bio_inchi"/>
            <rdf:RDF xmlns:rdf="http://www.w3.org/1999/02/22-rdf-syntax-ns#" xmlns:bqbiol="http://biomodels.net/biology-qualifiers/">
              <rdf:Description rdf:about="#metaid_M_14BetaDXylanMonomerEquivalentBiomass_bio">
                <bqbiol:is>
                  <rdf:Bag>
                    <rdf:li rdf:resource="#metaid_M_14BetaDXylanMonomerEquivalentBiomass_bio_inchi"/>
                    <rdf:li rdf:resource="urn:miriam:obo.chebi:CHEBI%"/>
                    <rdf:li rdf:resource="urn:miriam:kegg.compound:C02352"/>
                    <rdf:li rdf:resource="urn:miriam:pubchem.substance:"/>
                    <rdf:li rdf:resource="http://identifiers.org/obo.chebi/CHEBI:"/>
                    <rdf:li rdf:resource="http://identifiers.org/kegg.compound/C02352"/>
                    <rdf:li rdf:resource="http://identifiers.org/pubchem.substance/"/>
                    <rdf:li rdf:resource="http://identifiers.org/inchi/"/>
                  </rdf:Bag>
                </bqbiol:is>
              </rdf:Description>
            </rdf:RDF>
          </body>
        </annotation>
      </species>
      <species id="M_18Hydroxyoleate_c" name="18-hydroxyoleate // &quot;18-hydroxyoctadec-9-enoic acid&quot; // &quot;18-hydroxy-9Z-octadecenoate&quot; // &quot;&amp;omega;-hydroxy-9Z-octadecenoate&quot; // &quot;omega-hydroxy oleate&quot; // &quot;18-hydroxy-(9Z)-oleate(1-)&quot; // &quot;&amp;omega;-hydroxy-(9Z)-octadecenoate(1-)&quot; // &quot;&amp;omega;-hydroxyoleate(1-)&quot; // &quot;(Z)-18-hydroxyoctadec-9-enoic acid&quot;" compartment="c" hasOnlySubstanceUnits="false" boundaryCondition="false" charge="0" constant="false">
        <notes>
          <body xmlns="http://www.w3.org/1999/xhtml">
            <p>FORMULA: </p>
            <p>CHARGE: 0.0</p>
            <p>FORM NEUTRAL: C18H33O3</p>
            <p>KEGG ID: C19616</p>
            <p>PubChem ID: </p>
            <p>ChEBI ID: </p>
            <p>InCHI string: InChI=1S/C18H34O3/c19-17-15-13-11-9-7-5-3-1-2-4-6-8-10-12-14-16-18(20)21/h1-2,19H,3-17H2,(H,20,21)/p-1/b2-1-</p>
            <p>Smiles: C(O)CCCCCCCC=CCCCCCCCC(=O)[O-]</p>
          </body>
        </notes>
        <annotation>
          <body xmlns="http://www.w3.org/1999/xhtml">
            <in:inchi xmlns:in="http://biomodels.net/inchi" metaid="metaid_M_18Hydroxyoleate_c_inchi">InChI=1S/C18H34O3/c19-17-15-13-11-9-7-5-3-1-2-4-6-8-10-12-14-16-18(20)21/h1-2,19H,3-17H2,(H,20,21)/p-1/b2-1-</in:inchi>
            <rdf:RDF xmlns:rdf="http://www.w3.org/1999/02/22-rdf-syntax-ns#" xmlns:bqbiol="http://biomodels.net/biology-qualifiers/">
              <rdf:Description rdf:about="#metaid_M_18Hydroxyoleate_c">
                <bqbiol:is>
                  <rdf:Bag>
                    <rdf:li rdf:resource="#metaid_M_18Hydroxyoleate_c_inchi"/>
                    <rdf:li rdf:resource="urn:miriam:obo.chebi:CHEBI%"/>
                    <rdf:li rdf:resource="urn:miriam:kegg.compound:C19616"/>
                    <rdf:li rdf:resource="urn:miriam:pubchem.substance:"/>
                    <rdf:li rdf:resource="http://identifiers.org/obo.chebi/CHEBI:"/>
                    <rdf:li rdf:resource="http://identifiers.org/kegg.compound/C19616"/>
                    <rdf:li rdf:resource="http://identifiers.org/pubchem.substance/"/>
                    <rdf:li rdf:resource="http://identifiers.org/inchi/InChI=1S/C18H34O3/c19-17-15-13-11-9-7-5-3-1-2-4-6-8-10-12-14-16-18(20)21/h1-2,19H,3-17H2,(H,20,21)/p-1/b2-1-"/>
                  </rdf:Bag>
                </bqbiol:is>
              </rdf:Description>
            </rdf:RDF>
          </body>
        </annotation>
      </species>
      <species id="M_18Oxooleate_c" name="18-oxo-oleate // &quot;18-oxo-octadec-9-enoic acid&quot; // &quot;18-oxo-9Z-octadecenoate&quot;" compartment="c" hasOnlySubstanceUnits="false" boundaryCondition="false" charge="0" constant="false">
        <notes>
          <body xmlns="http://www.w3.org/1999/xhtml">
            <p>FORMULA: </p>
            <p>CHARGE: 0.0</p>
            <p>FORM NEUTRAL: C18H31O3</p>
            <p>KEGG ID: </p>
            <p>PubChem ID: </p>
            <p>ChEBI ID: </p>
            <p>InCHI string: InChI=1S/C18H32O3/c19-17-15-13-11-9-7-5-3-1-2-4-6-8-10-12-14-16-18(20)21/h1-2,17H,3-16H2,(H,20,21)/p-1/b2-1-</p>
            <p>Smiles: C(=O)CCCCCCCC=CCCCCCCCC(=O)[O-]</p>
          </body>
        </notes>
        <annotation>
          <body xmlns="http://www.w3.org/1999/xhtml">
            <in:inchi xmlns:in="http://biomodels.net/inchi" metaid="metaid_M_18Oxooleate_c_inchi">InChI=1S/C18H32O3/c19-17-15-13-11-9-7-5-3-1-2-4-6-8-10-12-14-16-18(20)21/h1-2,17H,3-16H2,(H,20,21)/p-1/b2-1-</in:inchi>
            <rdf:RDF xmlns:rdf="http://www.w3.org/1999/02/22-rdf-syntax-ns#" xmlns:bqbiol="http://biomodels.net/biology-qualifiers/">
              <rdf:Description rdf:about="#metaid_M_18Oxooleate_c">
                <bqbiol:is>
                  <rdf:Bag>
                    <rdf:li rdf:resource="#metaid_M_18Oxooleate_c_inchi"/>
                    <rdf:li rdf:resource="urn:miriam:obo.chebi:CHEBI%"/>
                    <rdf:li rdf:resource="urn:miriam:kegg.compound:"/>
                    <rdf:li rdf:resource="urn:miriam:pubchem.substance:"/>
                    <rdf:li rdf:resource="http://identifiers.org/obo.chebi/CHEBI:"/>
                    <rdf:li rdf:resource="http://identifiers.org/kegg.compound/"/>
                    <rdf:li rdf:resource="http://identifiers.org/pubchem.substance/"/>
                    <rdf:li rdf:resource="http://identifiers.org/inchi/InChI=1S/C18H32O3/c19-17-15-13-11-9-7-5-3-1-2-4-6-8-10-12-14-16-18(20)21/h1-2,17H,3-16H2,(H,20,21)/p-1/b2-1-"/>
                  </rdf:Bag>
                </bqbiol:is>
              </rdf:Description>
            </rdf:RDF>
          </body>
        </annotation>
      </species>
      <species id="M_1Kestotriose_c" name="1-kestotriose // &quot;1-kestose&quot; // &quot;1&lt;sup&gt;F&lt;/sup&gt;-(&amp;beta;-D-fructofuranosyl)sucrose&quot; // &quot;&amp;beta;-D-fructofuranosyl-(2&amp;rarr;1)-&amp;beta;-D-fructofuranosyl &amp;alpha;-D-glucopyranoside&quot; // &quot;&lt;i&gt;O&lt;/i&gt;-&amp;beta;-D-fructofuranosyl-(2&amp;rarr;1)-&lt;i&gt;O&lt;/i&gt;-&amp;beta;-D-fructofuranosyl-(2&amp;rarr;1)-&amp;alpha;-D-glucopyranoside&quot;" compartment="c" hasOnlySubstanceUnits="false" boundaryCondition="false" charge="0" constant="false">
        <notes>
          <body xmlns="http://www.w3.org/1999/xhtml">
            <p>FORMULA: </p>
            <p>CHARGE: 0.0</p>
            <p>FORM NEUTRAL: C18H32O16</p>
            <p>KEGG ID: C03661</p>
            <p>PubChem ID: </p>
            <p>ChEBI ID: </p>
            <p>InCHI string: InChI=1S/C18H32O16/c19-1-6-9(23)12(26)13(27)16(31-6)34-18(15(29)11(25)8(3-21)33-18)5-30-17(4-22)14(28)10(24)7(2-20)32-17/h6-16,19-29H,1-5H2/t6-,7-,8-,9-,10-,11-,12+,13-,14+,15+,16-,17-,18+/m1/s1</p>
            <p>Smiles: C(O)C3(OCC2(OC1(OC(CO)C(O)C(O)C(O)1))(C(O)C(O)C(CO)O2))(C(O)C(O)C(CO)O3)</p>
          </body>
        </notes>
        <annotation>
          <body xmlns="http://www.w3.org/1999/xhtml">
            <in:inchi xmlns:in="http://biomodels.net/inchi" metaid="metaid_M_1Kestotriose_c_inchi">InChI=1S/C18H32O16/c19-1-6-9(23)12(26)13(27)16(31-6)34-18(15(29)11(25)8(3-21)33-18)5-30-17(4-22)14(28)10(24)7(2-20)32-17/h6-16,19-29H,1-5H2/t6-,7-,8-,9-,10-,11-,12+,13-,14+,15+,16-,17-,18+/m1/s1</in:inchi>
            <rdf:RDF xmlns:rdf="http://www.w3.org/1999/02/22-rdf-syntax-ns#" xmlns:bqbiol="http://biomodels.net/biology-qualifiers/">
              <rdf:Description rdf:about="#metaid_M_1Kestotriose_c">
                <bqbiol:is>
                  <rdf:Bag>
                    <rdf:li rdf:resource="#metaid_M_1Kestotriose_c_inchi"/>
                    <rdf:li rdf:resource="urn:miriam:obo.chebi:CHEBI%"/>
                    <rdf:li rdf:resource="urn:miriam:kegg.compound:C03661"/>
                    <rdf:li rdf:resource="urn:miriam:pubchem.substance:"/>
                    <rdf:li rdf:resource="http://identifiers.org/obo.chebi/CHEBI:"/>
                    <rdf:li rdf:resource="http://identifiers.org/kegg.compound/C03661"/>
                    <rdf:li rdf:resource="http://identifiers.org/pubchem.substance/"/>
                    <rdf:li rdf:resource="http://identifiers.org/inchi/InChI=1S/C18H32O16/c19-1-6-9(23)12(26)13(27)16(31-6)34-18(15(29)11(25)8(3-21)33-18)5-30-17(4-22)14(28)10(24)7(2-20)32-17/h6-16,19-29H,1-5H2/t6-,7-,8-,9-,10-,11-,12+,13-,14+,15+,16-,17-,18+/m1/s1"/>
                  </rdf:Bag>
                </bqbiol:is>
              </rdf:Description>
            </rdf:RDF>
          </body>
        </annotation>
      </species>
      <species id="M_1Keto2MethylvalerateChloroplast_p" name="(&lt;i&gt;R&lt;/i&gt;)-2,3-dihydroxy-3-methylpentanoate // &quot;(&lt;i&gt;R&lt;/i&gt;)-2,3-dihydroxy-3-methylvalerate&quot; // &quot;(R)-2,3-Dihydroxy-3-methylpentanoate&quot; // &quot;(R)-2,3-Dihydroxy-3-methylvalerate&quot; // &quot;2,3-dihydroxy-3-methylpentanoate&quot;" compartment="p" hasOnlySubstanceUnits="false" boundaryCondition="false" charge="0" constant="false">
        <notes>
          <body xmlns="http://www.w3.org/1999/xhtml">
            <p>FORMULA: </p>
            <p>CHARGE: 0.0</p>
            <p>FORM NEUTRAL: C6H11O4</p>
            <p>KEGG ID: C06007</p>
            <p>PubChem ID: </p>
            <p>ChEBI ID: </p>
            <p>InCHI string: InChI=1S/C6H12O4/c1-3-6(2,10)4(7)5(8)9/h4,7,10H,3H2,1-2H3,(H,8,9)/p-1/t4-,6+/m0/s1</p>
            <p>Smiles: CCC(O)(C)C(C([O-])=O)O</p>
          </body>
        </notes>
        <annotation>
          <body xmlns="http://www.w3.org/1999/xhtml">
            <in:inchi xmlns:in="http://biomodels.net/inchi" metaid="metaid_M_1Keto2MethylvalerateChloroplast_p_inchi">InChI=1S/C6H12O4/c1-3-6(2,10)4(7)5(8)9/h4,7,10H,3H2,1-2H3,(H,8,9)/p-1/t4-,6+/m0/s1</in:inchi>
            <rdf:RDF xmlns:rdf="http://www.w3.org/1999/02/22-rdf-syntax-ns#" xmlns:bqbiol="http://biomodels.net/biology-qualifiers/">
              <rdf:Description rdf:about="#metaid_M_1Keto2MethylvalerateChloroplast_p">
                <bqbiol:is>
                  <rdf:Bag>
                    <rdf:li rdf:resource="#metaid_M_1Keto2MethylvalerateChloroplast_p_inchi"/>
                    <rdf:li rdf:resource="urn:miriam:obo.chebi:CHEBI%"/>
                    <rdf:li rdf:resource="urn:miriam:kegg.compound:C06007"/>
                    <rdf:li rdf:resource="urn:miriam:pubchem.substance:"/>
                    <rdf:li rdf:resource="http://identifiers.org/obo.chebi/CHEBI:"/>
                    <rdf:li rdf:resource="http://identifiers.org/kegg.compound/C06007"/>
                    <rdf:li rdf:resource="http://identifiers.org/pubchem.substance/"/>
                    <rdf:li rdf:resource="http://identifiers.org/inchi/InChI=1S/C6H12O4/c1-3-6(2,10)4(7)5(8)9/h4,7,10H,3H2,1-2H3,(H,8,9)/p-1/t4-,6+/m0/s1"/>
                  </rdf:Bag>
                </bqbiol:is>
              </rdf:Description>
            </rdf:RDF>
          </body>
        </annotation>
      </species>
      <species id="M_1LMyoInositol1P_c" name="1D-&lt;i&gt;myo&lt;/i&gt;-inositol 3-monophosphate // &quot;1D-&lt;i&gt;myo&lt;/i&gt;-inositol 3-monophosphate&quot; // &quot;1-L-&lt;i&gt;myo&lt;/i&gt;-inositol-1-p&quot; // &quot;L-&lt;i&gt;myo&lt;/i&gt;-inositol 1-phosphate&quot; // &quot;inositol 1-phosphate&quot; // &quot;&lt;i&gt;myo&lt;/i&gt;-inositol 1-phosphate&quot; // &quot;1D-&lt;i&gt;myo&lt;/i&gt;-inositol 3-phosphate&quot; // &quot;Ins(3)P&lt;sub&gt;1&lt;/sub&gt;&quot; // &quot;D-&lt;i&gt;myo&lt;/i&gt;-inositol (3)-monophosphate&quot; // &quot;&lt;i&gt;myo&lt;/i&gt;-inositol 1-monophosphate&quot; // &quot;Ins3P&quot; // &quot;1L-&lt;i&gt;myo&lt;/i&gt;-inositol 1-phosphate&quot; // &quot;&lt;i&gt;myo&lt;/i&gt;-inositol phosphate&quot; // &quot;Ins(3)P&quot;" compartment="c" hasOnlySubstanceUnits="false" boundaryCondition="false" charge="0" constant="false">
        <notes>
          <body xmlns="http://www.w3.org/1999/xhtml">
            <p>FORMULA: </p>
            <p>CHARGE: 0.0</p>
            <p>FORM NEUTRAL: C6H11O9P</p>
            <p>KEGG ID: C04006</p>
            <p>PubChem ID: </p>
            <p>ChEBI ID: </p>
            <p>InCHI string: InChI=1S/C6H13O9P/c7-1-2(8)4(10)6(5(11)3(1)9)15-16(12,13)14/h1-11H,(H2,12,13,14)/p-2/t1-,2-,3+,4-,5-,6-/m0/s1</p>
            <p>Smiles: C1(O)(C(O)C(O)C(OP(=O)([O-])[O-])C(O)C(O)1)</p>
          </body>
        </notes>
        <annotation>
          <body xmlns="http://www.w3.org/1999/xhtml">
            <in:inchi xmlns:in="http://biomodels.net/inchi" metaid="metaid_M_1LMyoInositol1P_c_inchi">InChI=1S/C6H13O9P/c7-1-2(8)4(10)6(5(11)3(1)9)15-16(12,13)14/h1-11H,(H2,12,13,14)/p-2/t1-,2-,3+,4-,5-,6-/m0/s1</in:inchi>
            <rdf:RDF xmlns:rdf="http://www.w3.org/1999/02/22-rdf-syntax-ns#" xmlns:bqbiol="http://biomodels.net/biology-qualifiers/">
              <rdf:Description rdf:about="#metaid_M_1LMyoInositol1P_c">
                <bqbiol:is>
                  <rdf:Bag>
                    <rdf:li rdf:resource="#metaid_M_1LMyoInositol1P_c_inchi"/>
                    <rdf:li rdf:resource="urn:miriam:obo.chebi:CHEBI%"/>
                    <rdf:li rdf:resource="urn:miriam:kegg.compound:C04006"/>
                    <rdf:li rdf:resource="urn:miriam:pubchem.substance:"/>
                    <rdf:li rdf:resource="http://identifiers.org/obo.chebi/CHEBI:"/>
                    <rdf:li rdf:resource="http://identifiers.org/kegg.compound/C04006"/>
                    <rdf:li rdf:resource="http://identifiers.org/pubchem.substance/"/>
                    <rdf:li rdf:resource="http://identifiers.org/inchi/InChI=1S/C6H13O9P/c7-1-2(8)4(10)6(5(11)3(1)9)15-16(12,13)14/h1-11H,(H2,12,13,14)/p-2/t1-,2-,3+,4-,5-,6-/m0/s1"/>
                  </rdf:Bag>
                </bqbiol:is>
              </rdf:Description>
            </rdf:RDF>
          </body>
        </annotation>
      </species>
      <species id="M_1Phosphatidyl1DMyoInositol35Bisph_c" name="a glycerophosphoinositol" compartment="c" hasOnlySubstanceUnits="false" boundaryCondition="false" charge="0" constant="false">
        <notes>
          <body xmlns="http://www.w3.org/1999/xhtml">
            <p>FORMULA: </p>
            <p>CHARGE: 0.0</p>
            <p>FORM NEUTRAL: </p>
            <p>KEGG ID: C11556</p>
            <p>PubChem ID: </p>
            <p>ChEBI ID: </p>
            <p>InCHI string: </p>
            <p>Smiles: C1(O)(C(O)C(O)C(O)C(O)C(O)1)</p>
          </body>
        </notes>
        <annotation>
          <body xmlns="http://www.w3.org/1999/xhtml">
            <in:inchi xmlns:in="http://biomodels.net/inchi" metaid="metaid_M_1Phosphatidyl1DMyoInositol35Bisph_c_inchi"/>
            <rdf:RDF xmlns:rdf="http://www.w3.org/1999/02/22-rdf-syntax-ns#" xmlns:bqbiol="http://biomodels.net/biology-qualifiers/">
              <rdf:Description rdf:about="#metaid_M_1Phosphatidyl1DMyoInositol35Bisph_c">
                <bqbiol:is>
                  <rdf:Bag>
                    <rdf:li rdf:resource="#metaid_M_1Phosphatidyl1DMyoInositol35Bisph_c_inchi"/>
                    <rdf:li rdf:resource="urn:miriam:obo.chebi:CHEBI%"/>
                    <rdf:li rdf:resource="urn:miriam:kegg.compound:C11556"/>
                    <rdf:li rdf:resource="urn:miriam:pubchem.substance:"/>
                    <rdf:li rdf:resource="http://identifiers.org/obo.chebi/CHEBI:"/>
                    <rdf:li rdf:resource="http://identifiers.org/kegg.compound/C11556"/>
                    <rdf:li rdf:resource="http://identifiers.org/pubchem.substance/"/>
                    <rdf:li rdf:resource="http://identifiers.org/inchi/"/>
                  </rdf:Bag>
                </bqbiol:is>
              </rdf:Description>
            </rdf:RDF>
          </body>
        </annotation>
      </species>
      <species id="M_23DihydrodipicolinateChloroplast_p" name="(&lt;i&gt;S&lt;/i&gt;)-2,3-dihydrodipicolinate // &quot;2,3-di-H-dipicolinate&quot; // &quot;L-2,3-dihydrodipicolinate&quot;" compartment="p" hasOnlySubstanceUnits="false" boundaryCondition="false" charge="0" constant="false">
        <notes>
          <body xmlns="http://www.w3.org/1999/xhtml">
            <p>FORMULA: </p>
            <p>CHARGE: 0.0</p>
            <p>FORM NEUTRAL: C7H5NO4</p>
            <p>KEGG ID: C03340</p>
            <p>PubChem ID: </p>
            <p>ChEBI ID: </p>
            <p>InCHI string: InChI=1S/C7H7NO4/c9-6(10)4-2-1-3-5(8-4)7(11)12/h1-2,5H,3H2,(H,9,10)(H,11,12)/p-2/t5-/m0/s1</p>
            <p>Smiles: C1(CC(N=C(C=1)C(=O)[O-])C(=O)[O-])</p>
          </body>
        </notes>
        <annotation>
          <body xmlns="http://www.w3.org/1999/xhtml">
            <in:inchi xmlns:in="http://biomodels.net/inchi" metaid="metaid_M_23DihydrodipicolinateChloroplast_p_inchi">InChI=1S/C7H7NO4/c9-6(10)4-2-1-3-5(8-4)7(11)12/h1-2,5H,3H2,(H,9,10)(H,11,12)/p-2/t5-/m0/s1</in:inchi>
            <rdf:RDF xmlns:rdf="http://www.w3.org/1999/02/22-rdf-syntax-ns#" xmlns:bqbiol="http://biomodels.net/biology-qualifiers/">
              <rdf:Description rdf:about="#metaid_M_23DihydrodipicolinateChloroplast_p">
                <bqbiol:is>
                  <rdf:Bag>
                    <rdf:li rdf:resource="#metaid_M_23DihydrodipicolinateChloroplast_p_inchi"/>
                    <rdf:li rdf:resource="urn:miriam:obo.chebi:CHEBI%"/>
                    <rdf:li rdf:resource="urn:miriam:kegg.compound:C03340"/>
                    <rdf:li rdf:resource="urn:miriam:pubchem.substance:"/>
                    <rdf:li rdf:resource="http://identifiers.org/obo.chebi/CHEBI:"/>
                    <rdf:li rdf:resource="http://identifiers.org/kegg.compound/C03340"/>
                    <rdf:li rdf:resource="http://identifiers.org/pubchem.substance/"/>
                    <rdf:li rdf:resource="http://identifiers.org/inchi/InChI=1S/C7H7NO4/c9-6(10)4-2-1-3-5(8-4)7(11)12/h1-2,5H,3H2,(H,9,10)(H,11,12)/p-2/t5-/m0/s1"/>
                  </rdf:Bag>
                </bqbiol:is>
              </rdf:Description>
            </rdf:RDF>
          </body>
        </annotation>
      </species>
      <species id="M_2Aceto2HydroxyButyrateChloroplast_p" name="(&lt;i&gt;S&lt;/i&gt;)-2-aceto-2-hydroxybutanoate // &quot;(&lt;i&gt;S&lt;/i&gt;)-2-hydroxy-2-ethyl-3-oxobutanoate&quot; // &quot;(&lt;i&gt;S&lt;/i&gt;)-2-aceto-2-hydroxy-butyrate&quot; // &quot;&amp;alpha;-aceto-&amp;alpha;-hydroxybutyrate&quot; // &quot;acetohydroxybutyrate&quot; // &quot;acetohydroxybutanoate&quot; // &quot;2-aceto-2-hydroxy-butyrate&quot;" compartment="p" hasOnlySubstanceUnits="false" boundaryCondition="false" charge="0" constant="false">
        <notes>
          <body xmlns="http://www.w3.org/1999/xhtml">
            <p>FORMULA: </p>
            <p>CHARGE: 0.0</p>
            <p>FORM NEUTRAL: C6H9O4</p>
            <p>KEGG ID: C06006</p>
            <p>PubChem ID: </p>
            <p>ChEBI ID: </p>
            <p>InCHI string: InChI=1S/C6H10O4/c1-3-6(10,4(2)7)5(8)9/h10H,3H2,1-2H3,(H,8,9)/p-1/t6-/m0/s1</p>
            <p>Smiles: CCC(O)(C(=O)[O-])C(C)=O</p>
          </body>
        </notes>
        <annotation>
          <body xmlns="http://www.w3.org/1999/xhtml">
            <in:inchi xmlns:in="http://biomodels.net/inchi" metaid="metaid_M_2Aceto2HydroxyButyrateChloroplast_p_inchi">InChI=1S/C6H10O4/c1-3-6(10,4(2)7)5(8)9/h10H,3H2,1-2H3,(H,8,9)/p-1/t6-/m0/s1</in:inchi>
            <rdf:RDF xmlns:rdf="http://www.w3.org/1999/02/22-rdf-syntax-ns#" xmlns:bqbiol="http://biomodels.net/biology-qualifiers/">
              <rdf:Description rdf:about="#metaid_M_2Aceto2HydroxyButyrateChloroplast_p">
                <bqbiol:is>
                  <rdf:Bag>
                    <rdf:li rdf:resource="#metaid_M_2Aceto2HydroxyButyrateChloroplast_p_inchi"/>
                    <rdf:li rdf:resource="urn:miriam:obo.chebi:CHEBI%"/>
                    <rdf:li rdf:resource="urn:miriam:kegg.compound:C06006"/>
                    <rdf:li rdf:resource="urn:miriam:pubchem.substance:"/>
                    <rdf:li rdf:resource="http://identifiers.org/obo.chebi/CHEBI:"/>
                    <rdf:li rdf:resource="http://identifiers.org/kegg.compound/C06006"/>
                    <rdf:li rdf:resource="http://identifiers.org/pubchem.substance/"/>
                    <rdf:li rdf:resource="http://identifiers.org/inchi/InChI=1S/C6H10O4/c1-3-6(10,4(2)7)5(8)9/h10H,3H2,1-2H3,(H,8,9)/p-1/t6-/m0/s1"/>
                  </rdf:Bag>
                </bqbiol:is>
              </rdf:Description>
            </rdf:RDF>
          </body>
        </annotation>
      </species>
      <species id="M_2AcetoLactateChloroplast_p" name="(&lt;i&gt;S&lt;/i&gt;)-2-acetolactate // &quot;(&lt;i&gt;S&lt;/i&gt;)-2-hydroxy-2-methyl-3-oxobutanoate&quot; // &quot;&amp;alpha;-acetolactate&quot; // &quot;(2&lt;i&gt;S&lt;/i&gt;)-2-hydroxy-2-methyl-3-oxobutanoate&quot;" compartment="p" hasOnlySubstanceUnits="false" boundaryCondition="false" charge="0" constant="false">
        <notes>
          <body xmlns="http://www.w3.org/1999/xhtml">
            <p>FORMULA: </p>
            <p>CHARGE: 0.0</p>
            <p>FORM NEUTRAL: C5H7O4</p>
            <p>KEGG ID: C06010</p>
            <p>PubChem ID: </p>
            <p>ChEBI ID: </p>
            <p>InCHI string: InChI=1S/C5H8O4/c1-3(6)5(2,9)4(7)8/h9H,1-2H3,(H,7,8)/p-1/t5-/m0/s1</p>
            <p>Smiles: CC(=O)C(C)(O)C(=O)[O-]</p>
          </body>
        </notes>
        <annotation>
          <body xmlns="http://www.w3.org/1999/xhtml">
            <in:inchi xmlns:in="http://biomodels.net/inchi" metaid="metaid_M_2AcetoLactateChloroplast_p_inchi">InChI=1S/C5H8O4/c1-3(6)5(2,9)4(7)8/h9H,1-2H3,(H,7,8)/p-1/t5-/m0/s1</in:inchi>
            <rdf:RDF xmlns:rdf="http://www.w3.org/1999/02/22-rdf-syntax-ns#" xmlns:bqbiol="http://biomodels.net/biology-qualifiers/">
              <rdf:Description rdf:about="#metaid_M_2AcetoLactateChloroplast_p">
                <bqbiol:is>
                  <rdf:Bag>
                    <rdf:li rdf:resource="#metaid_M_2AcetoLactateChloroplast_p_inchi"/>
                    <rdf:li rdf:resource="urn:miriam:obo.chebi:CHEBI%"/>
                    <rdf:li rdf:resource="urn:miriam:kegg.compound:C06010"/>
                    <rdf:li rdf:resource="urn:miriam:pubchem.substance:"/>
                    <rdf:li rdf:resource="http://identifiers.org/obo.chebi/CHEBI:"/>
                    <rdf:li rdf:resource="http://identifiers.org/kegg.compound/C06010"/>
                    <rdf:li rdf:resource="http://identifiers.org/pubchem.substance/"/>
                    <rdf:li rdf:resource="http://identifiers.org/inchi/InChI=1S/C5H8O4/c1-3(6)5(2,9)4(7)8/h9H,1-2H3,(H,7,8)/p-1/t5-/m0/s1"/>
                  </rdf:Bag>
                </bqbiol:is>
              </rdf:Description>
            </rdf:RDF>
          </body>
        </annotation>
      </species>
      <species id="M_2CMethDErythritolCyclodiphosphateChloroplast_p" name="2-C-methyl-D-erythritol-2,4-cyclodiphosphate // &quot;ME-2,4cPP&quot;" compartment="p" hasOnlySubstanceUnits="false" boundaryCondition="false" charge="0" constant="false">
        <notes>
          <body xmlns="http://www.w3.org/1999/xhtml">
            <p>FORMULA: </p>
            <p>CHARGE: 0.0</p>
            <p>FORM NEUTRAL: C5H10O9P2</p>
            <p>KEGG ID: C11453</p>
            <p>PubChem ID: </p>
            <p>ChEBI ID: </p>
            <p>InCHI string: InChI=1S/C5H12O9P2/c1-5(3-6)4(7)2-12-15(8,9)14-16(10,11)13-5/h4,6-7H,2-3H2,1H3,(H,8,9)(H,10,11)/p-2/t4-,5+/m1/s1</p>
            <p>Smiles: CC1(CO)(OP(=O)([O-])OP(=O)([O-])OCC(O)1)</p>
          </body>
        </notes>
        <annotation>
          <body xmlns="http://www.w3.org/1999/xhtml">
            <in:inchi xmlns:in="http://biomodels.net/inchi" metaid="metaid_M_2CMethDErythritolCyclodiphosphateChloroplast_p_inchi">InChI=1S/C5H12O9P2/c1-5(3-6)4(7)2-12-15(8,9)14-16(10,11)13-5/h4,6-7H,2-3H2,1H3,(H,8,9)(H,10,11)/p-2/t4-,5+/m1/s1</in:inchi>
            <rdf:RDF xmlns:rdf="http://www.w3.org/1999/02/22-rdf-syntax-ns#" xmlns:bqbiol="http://biomodels.net/biology-qualifiers/">
              <rdf:Description rdf:about="#metaid_M_2CMethDErythritolCyclodiphosphateChloroplast_p">
                <bqbiol:is>
                  <rdf:Bag>
                    <rdf:li rdf:resource="#metaid_M_2CMethDErythritolCyclodiphosphateChloroplast_p_inchi"/>
                    <rdf:li rdf:resource="urn:miriam:obo.chebi:CHEBI%"/>
                    <rdf:li rdf:resource="urn:miriam:kegg.compound:C11453"/>
                    <rdf:li rdf:resource="urn:miriam:pubchem.substance:"/>
                    <rdf:li rdf:resource="http://identifiers.org/obo.chebi/CHEBI:"/>
                    <rdf:li rdf:resource="http://identifiers.org/kegg.compound/C11453"/>
                    <rdf:li rdf:resource="http://identifiers.org/pubchem.substance/"/>
                    <rdf:li rdf:resource="http://identifiers.org/inchi/InChI=1S/C5H12O9P2/c1-5(3-6)4(7)2-12-15(8,9)14-16(10,11)13-5/h4,6-7H,2-3H2,1H3,(H,8,9)(H,10,11)/p-2/t4-,5+/m1/s1"/>
                  </rdf:Bag>
                </bqbiol:is>
              </rdf:Description>
            </rdf:RDF>
          </body>
        </annotation>
      </species>
      <species id="M_2CMethylDErythritol4PhosphateChloroplast_p" name="2-C-methyl-D-erythritol 4-phosphate // &quot;MEP&quot; // &quot;2-methylerylthritol 4-phosphate&quot; // &quot;MEP&quot;" compartment="p" hasOnlySubstanceUnits="false" boundaryCondition="false" charge="0" constant="false">
        <notes>
          <body xmlns="http://www.w3.org/1999/xhtml">
            <p>FORMULA: </p>
            <p>CHARGE: 0.0</p>
            <p>FORM NEUTRAL: C5H11O7P</p>
            <p>KEGG ID: C11434</p>
            <p>PubChem ID: </p>
            <p>ChEBI ID: </p>
            <p>InCHI string: InChI=1S/C5H13O7P/c1-5(8,3-6)4(7)2-12-13(9,10)11/h4,6-8H,2-3H2,1H3,(H2,9,10,11)/p-2/t4-,5+/m1/s1</p>
            <p>Smiles: CC(O)(CO)C(O)COP([O-])([O-])=O</p>
          </body>
        </notes>
        <annotation>
          <body xmlns="http://www.w3.org/1999/xhtml">
            <in:inchi xmlns:in="http://biomodels.net/inchi" metaid="metaid_M_2CMethylDErythritol4PhosphateChloroplast_p_inchi">InChI=1S/C5H13O7P/c1-5(8,3-6)4(7)2-12-13(9,10)11/h4,6-8H,2-3H2,1H3,(H2,9,10,11)/p-2/t4-,5+/m1/s1</in:inchi>
            <rdf:RDF xmlns:rdf="http://www.w3.org/1999/02/22-rdf-syntax-ns#" xmlns:bqbiol="http://biomodels.net/biology-qualifiers/">
              <rdf:Description rdf:about="#metaid_M_2CMethylDErythritol4PhosphateChloroplast_p">
                <bqbiol:is>
                  <rdf:Bag>
                    <rdf:li rdf:resource="#metaid_M_2CMethylDErythritol4PhosphateChloroplast_p_inchi"/>
                    <rdf:li rdf:resource="urn:miriam:obo.chebi:CHEBI%"/>
                    <rdf:li rdf:resource="urn:miriam:kegg.compound:C11434"/>
                    <rdf:li rdf:resource="urn:miriam:pubchem.substance:"/>
                    <rdf:li rdf:resource="http://identifiers.org/obo.chebi/CHEBI:"/>
                    <rdf:li rdf:resource="http://identifiers.org/kegg.compound/C11434"/>
                    <rdf:li rdf:resource="http://identifiers.org/pubchem.substance/"/>
                    <rdf:li rdf:resource="http://identifiers.org/inchi/InChI=1S/C5H13O7P/c1-5(8,3-6)4(7)2-12-13(9,10)11/h4,6-8H,2-3H2,1H3,(H2,9,10,11)/p-2/t4-,5+/m1/s1"/>
                  </rdf:Bag>
                </bqbiol:is>
              </rdf:Description>
            </rdf:RDF>
          </body>
        </annotation>
      </species>
      <species id="M_2HexadecenoylACPs_p" compartment="p" hasOnlySubstanceUnits="false" boundaryCondition="false" charge="0" constant="false">
        <notes>
          <body xmlns="http://www.w3.org/1999/xhtml">
            <p>FORMULA: </p>
            <p>CHARGE: 0.0</p>
            <p>FORM NEUTRAL: </p>
            <p>KEGG ID: </p>
            <p>PubChem ID: </p>
            <p>ChEBI ID: </p>
            <p>InCHI string: </p>
            <p>Smiles: </p>
          </body>
        </notes>
        <annotation>
          <body xmlns="http://www.w3.org/1999/xhtml">
            <in:inchi xmlns:in="http://biomodels.net/inchi" metaid="metaid_M_2HexadecenoylACPs_p_inchi"/>
            <rdf:RDF xmlns:rdf="http://www.w3.org/1999/02/22-rdf-syntax-ns#" xmlns:bqbiol="http://biomodels.net/biology-qualifiers/">
              <rdf:Description rdf:about="#metaid_M_2HexadecenoylACPs_p">
                <bqbiol:is>
                  <rdf:Bag>
                    <rdf:li rdf:resource="#metaid_M_2HexadecenoylACPs_p_inchi"/>
                    <rdf:li rdf:resource="urn:miriam:obo.chebi:CHEBI%"/>
                    <rdf:li rdf:resource="urn:miriam:kegg.compound:"/>
                    <rdf:li rdf:resource="urn:miriam:pubchem.substance:"/>
                    <rdf:li rdf:resource="http://identifiers.org/obo.chebi/CHEBI:"/>
                    <rdf:li rdf:resource="http://identifiers.org/kegg.compound/"/>
                    <rdf:li rdf:resource="http://identifiers.org/pubchem.substance/"/>
                    <rdf:li rdf:resource="http://identifiers.org/inchi/"/>
                  </rdf:Bag>
                </bqbiol:is>
              </rdf:Description>
            </rdf:RDF>
          </body>
        </annotation>
      </species>
      <species id="M_2K4CH3PentanoateChloroplast_p" name="4-methyl-2-oxopentanoate // &quot;2-keto-4-methyl-pentanoate&quot; // &quot;2-oxoisocaproate&quot; // &quot;2-oxo-4-methylpentanoate&quot; // &quot;&amp;alpha;-ketoisocaproate&quot; // &quot;&amp;alpha;-oxoisocaproate&quot; // &quot;2-ketoisocaproate&quot; // &quot;ketoleucine&quot; // &quot;4-methyl-2-oxopentanoic acid&quot; // &quot;2-ketoisocaproic acid&quot;" compartment="p" hasOnlySubstanceUnits="false" boundaryCondition="false" charge="0" constant="false">
        <notes>
          <body xmlns="http://www.w3.org/1999/xhtml">
            <p>FORMULA: </p>
            <p>CHARGE: 0.0</p>
            <p>FORM NEUTRAL: C6H9O3</p>
            <p>KEGG ID: C00233</p>
            <p>PubChem ID: </p>
            <p>ChEBI ID: </p>
            <p>InCHI string: InChI=1S/C6H10O3/c1-4(2)3-5(7)6(8)9/h4H,3H2,1-2H3,(H,8,9)/p-1</p>
            <p>Smiles: CC(C)CC(C([O-])=O)=O</p>
          </body>
        </notes>
        <annotation>
          <body xmlns="http://www.w3.org/1999/xhtml">
            <in:inchi xmlns:in="http://biomodels.net/inchi" metaid="metaid_M_2K4CH3PentanoateChloroplast_p_inchi">InChI=1S/C6H10O3/c1-4(2)3-5(7)6(8)9/h4H,3H2,1-2H3,(H,8,9)/p-1</in:inchi>
            <rdf:RDF xmlns:rdf="http://www.w3.org/1999/02/22-rdf-syntax-ns#" xmlns:bqbiol="http://biomodels.net/biology-qualifiers/">
              <rdf:Description rdf:about="#metaid_M_2K4CH3PentanoateChloroplast_p">
                <bqbiol:is>
                  <rdf:Bag>
                    <rdf:li rdf:resource="#metaid_M_2K4CH3PentanoateChloroplast_p_inchi"/>
                    <rdf:li rdf:resource="urn:miriam:obo.chebi:CHEBI%"/>
                    <rdf:li rdf:resource="urn:miriam:kegg.compound:C00233"/>
                    <rdf:li rdf:resource="urn:miriam:pubchem.substance:"/>
                    <rdf:li rdf:resource="http://identifiers.org/obo.chebi/CHEBI:"/>
                    <rdf:li rdf:resource="http://identifiers.org/kegg.compound/C00233"/>
                    <rdf:li rdf:resource="http://identifiers.org/pubchem.substance/"/>
                    <rdf:li rdf:resource="http://identifiers.org/inchi/InChI=1S/C6H10O3/c1-4(2)3-5(7)6(8)9/h4H,3H2,1-2H3,(H,8,9)/p-1"/>
                  </rdf:Bag>
                </bqbiol:is>
              </rdf:Description>
            </rdf:RDF>
          </body>
        </annotation>
      </species>
      <species id="M_2Keto3MethylValerateChloroplast_p" name="(&lt;i&gt;S&lt;/i&gt;)-3-methyl-2-oxopentanoate // &quot;(3&lt;i&gt;S&lt;/i&gt;)-3-methyl-2-oxopentanoate&quot; // &quot;&amp;alpha;-keto-methylvalerate&quot; // &quot;2-oxo-3-methylvalerate&quot; // &quot;(&lt;i&gt;S&lt;/i&gt;)-2-oxo-3-methylpentanoate&quot; // &quot;(&lt;i&gt;S&lt;/i&gt;)-3-methyl-2-oxovalerate&quot; // &quot;2-oxo-3-methylpentanoate&quot; // &quot;3-methyl-2-oxopentanoate&quot; // &quot;&amp;alpha;-keto-&amp;beta;-methyl-valerate&quot; // &quot;2-keto-3-methyl-valerate&quot; // &quot;2-keto-isoleucine&quot;" compartment="p" hasOnlySubstanceUnits="false" boundaryCondition="false" charge="0" constant="false">
        <notes>
          <body xmlns="http://www.w3.org/1999/xhtml">
            <p>FORMULA: </p>
            <p>CHARGE: 0.0</p>
            <p>FORM NEUTRAL: C6H9O3</p>
            <p>KEGG ID: C00671</p>
            <p>PubChem ID: </p>
            <p>ChEBI ID: </p>
            <p>InCHI string: InChI=1S/C6H10O3/c1-3-4(2)5(7)6(8)9/h4H,3H2,1-2H3,(H,8,9)/p-1/t4-/m0/s1</p>
            <p>Smiles: CCC(C)C(=O)C([O-])=O</p>
          </body>
        </notes>
        <annotation>
          <body xmlns="http://www.w3.org/1999/xhtml">
            <in:inchi xmlns:in="http://biomodels.net/inchi" metaid="metaid_M_2Keto3MethylValerateChloroplast_p_inchi">InChI=1S/C6H10O3/c1-3-4(2)5(7)6(8)9/h4H,3H2,1-2H3,(H,8,9)/p-1/t4-/m0/s1</in:inchi>
            <rdf:RDF xmlns:rdf="http://www.w3.org/1999/02/22-rdf-syntax-ns#" xmlns:bqbiol="http://biomodels.net/biology-qualifiers/">
              <rdf:Description rdf:about="#metaid_M_2Keto3MethylValerateChloroplast_p">
                <bqbiol:is>
                  <rdf:Bag>
                    <rdf:li rdf:resource="#metaid_M_2Keto3MethylValerateChloroplast_p_inchi"/>
                    <rdf:li rdf:resource="urn:miriam:obo.chebi:CHEBI%"/>
                    <rdf:li rdf:resource="urn:miriam:kegg.compound:C00671"/>
                    <rdf:li rdf:resource="urn:miriam:pubchem.substance:"/>
                    <rdf:li rdf:resource="http://identifiers.org/obo.chebi/CHEBI:"/>
                    <rdf:li rdf:resource="http://identifiers.org/kegg.compound/C00671"/>
                    <rdf:li rdf:resource="http://identifiers.org/pubchem.substance/"/>
                    <rdf:li rdf:resource="http://identifiers.org/inchi/InChI=1S/C6H10O3/c1-3-4(2)5(7)6(8)9/h4H,3H2,1-2H3,(H,8,9)/p-1/t4-/m0/s1"/>
                  </rdf:Bag>
                </bqbiol:is>
              </rdf:Description>
            </rdf:RDF>
          </body>
        </annotation>
      </species>
      <species id="M_2Ketoglutarate_c" name="2-oxoglutarate // &quot;2-oxoglutarate&quot; // &quot;ketoglutarate&quot; // &quot;&amp;alpha;-ketoglutarate&quot; // &quot;2-oxoglutaric acid&quot; // &quot;&amp;alpha;-ketoglutaric acid&quot; // &quot;&amp;alpha;-oxoglutarate&quot; // &quot;2-ketoglutaric acid&quot; // &quot;2-ketoglutarate&quot; // &quot;2-oxopentanedionic acid&quot; // &quot;2-oxopentanedionate&quot; // &quot;a-ketoglutaric acid&quot;" compartment="c" hasOnlySubstanceUnits="false" boundaryCondition="false" charge="0" constant="false">
        <notes>
          <body xmlns="http://www.w3.org/1999/xhtml">
            <p>FORMULA: </p>
            <p>CHARGE: 0.0</p>
            <p>FORM NEUTRAL: C5H4O5</p>
            <p>KEGG ID: C00026</p>
            <p>PubChem ID: </p>
            <p>ChEBI ID: </p>
            <p>InCHI string: InChI=1S/C5H6O5/c6-3(5(9)10)1-2-4(7)8/h1-2H2,(H,7,8)(H,9,10)/p-2</p>
            <p>Smiles: C(CC([O-])=O)C(=O)C([O-])=O</p>
          </body>
        </notes>
        <annotation>
          <body xmlns="http://www.w3.org/1999/xhtml">
            <in:inchi xmlns:in="http://biomodels.net/inchi" metaid="metaid_M_2Ketoglutarate_c_inchi">InChI=1S/C5H6O5/c6-3(5(9)10)1-2-4(7)8/h1-2H2,(H,7,8)(H,9,10)/p-2</in:inchi>
            <rdf:RDF xmlns:rdf="http://www.w3.org/1999/02/22-rdf-syntax-ns#" xmlns:bqbiol="http://biomodels.net/biology-qualifiers/">
              <rdf:Description rdf:about="#metaid_M_2Ketoglutarate_c">
                <bqbiol:is>
                  <rdf:Bag>
                    <rdf:li rdf:resource="#metaid_M_2Ketoglutarate_c_inchi"/>
                    <rdf:li rdf:resource="urn:miriam:obo.chebi:CHEBI%"/>
                    <rdf:li rdf:resource="urn:miriam:kegg.compound:C00026"/>
                    <rdf:li rdf:resource="urn:miriam:pubchem.substance:"/>
                    <rdf:li rdf:resource="http://identifiers.org/obo.chebi/CHEBI:"/>
                    <rdf:li rdf:resource="http://identifiers.org/kegg.compound/C00026"/>
                    <rdf:li rdf:resource="http://identifiers.org/pubchem.substance/"/>
                    <rdf:li rdf:resource="http://identifiers.org/inchi/InChI=1S/C5H6O5/c6-3(5(9)10)1-2-4(7)8/h1-2H2,(H,7,8)(H,9,10)/p-2"/>
                  </rdf:Bag>
                </bqbiol:is>
              </rdf:Description>
            </rdf:RDF>
          </body>
        </annotation>
      </species>
      <species id="M_2KetoglutarateChloroplast_p" name="2-oxoglutarate // &quot;2-oxoglutarate&quot; // &quot;ketoglutarate&quot; // &quot;&amp;alpha;-ketoglutarate&quot; // &quot;2-oxoglutaric acid&quot; // &quot;&amp;alpha;-ketoglutaric acid&quot; // &quot;&amp;alpha;-oxoglutarate&quot; // &quot;2-ketoglutaric acid&quot; // &quot;2-ketoglutarate&quot; // &quot;2-oxopentanedionic acid&quot; // &quot;2-oxopentanedionate&quot; // &quot;a-ketoglutaric acid&quot;" compartment="p" hasOnlySubstanceUnits="false" boundaryCondition="false" charge="0" constant="false">
        <notes>
          <body xmlns="http://www.w3.org/1999/xhtml">
            <p>FORMULA: </p>
            <p>CHARGE: 0.0</p>
            <p>FORM NEUTRAL: C5H4O5</p>
            <p>KEGG ID: C00026</p>
            <p>PubChem ID: </p>
            <p>ChEBI ID: </p>
            <p>InCHI string: InChI=1S/C5H6O5/c6-3(5(9)10)1-2-4(7)8/h1-2H2,(H,7,8)(H,9,10)/p-2</p>
            <p>Smiles: C(CC([O-])=O)C(=O)C([O-])=O</p>
          </body>
        </notes>
        <annotation>
          <body xmlns="http://www.w3.org/1999/xhtml">
            <in:inchi xmlns:in="http://biomodels.net/inchi" metaid="metaid_M_2KetoglutarateChloroplast_p_inchi">InChI=1S/C5H6O5/c6-3(5(9)10)1-2-4(7)8/h1-2H2,(H,7,8)(H,9,10)/p-2</in:inchi>
            <rdf:RDF xmlns:rdf="http://www.w3.org/1999/02/22-rdf-syntax-ns#" xmlns:bqbiol="http://biomodels.net/biology-qualifiers/">
              <rdf:Description rdf:about="#metaid_M_2KetoglutarateChloroplast_p">
                <bqbiol:is>
                  <rdf:Bag>
                    <rdf:li rdf:resource="#metaid_M_2KetoglutarateChloroplast_p_inchi"/>
                    <rdf:li rdf:resource="urn:miriam:obo.chebi:CHEBI%"/>
                    <rdf:li rdf:resource="urn:miriam:kegg.compound:C00026"/>
                    <rdf:li rdf:resource="urn:miriam:pubchem.substance:"/>
                    <rdf:li rdf:resource="http://identifiers.org/obo.chebi/CHEBI:"/>
                    <rdf:li rdf:resource="http://identifiers.org/kegg.compound/C00026"/>
                    <rdf:li rdf:resource="http://identifiers.org/pubchem.substance/"/>
                    <rdf:li rdf:resource="http://identifiers.org/inchi/InChI=1S/C5H6O5/c6-3(5(9)10)1-2-4(7)8/h1-2H2,(H,7,8)(H,9,10)/p-2"/>
                  </rdf:Bag>
                </bqbiol:is>
              </rdf:Description>
            </rdf:RDF>
          </body>
        </annotation>
      </species>
      <species id="M_2KetoglutarateMitochondrion_m" name="2-oxoglutarate // &quot;2-oxoglutarate&quot; // &quot;ketoglutarate&quot; // &quot;&amp;alpha;-ketoglutarate&quot; // &quot;2-oxoglutaric acid&quot; // &quot;&amp;alpha;-ketoglutaric acid&quot; // &quot;&amp;alpha;-oxoglutarate&quot; // &quot;2-ketoglutaric acid&quot; // &quot;2-ketoglutarate&quot; // &quot;2-oxopentanedionic acid&quot; // &quot;2-oxopentanedionate&quot; // &quot;a-ketoglutaric acid&quot;" compartment="m" hasOnlySubstanceUnits="false" boundaryCondition="false" charge="0" constant="false">
        <notes>
          <body xmlns="http://www.w3.org/1999/xhtml">
            <p>FORMULA: </p>
            <p>CHARGE: 0.0</p>
            <p>FORM NEUTRAL: C5H4O5</p>
            <p>KEGG ID: C00026</p>
            <p>PubChem ID: </p>
            <p>ChEBI ID: </p>
            <p>InCHI string: InChI=1S/C5H6O5/c6-3(5(9)10)1-2-4(7)8/h1-2H2,(H,7,8)(H,9,10)/p-2</p>
            <p>Smiles: C(CC([O-])=O)C(=O)C([O-])=O</p>
          </body>
        </notes>
        <annotation>
          <body xmlns="http://www.w3.org/1999/xhtml">
            <in:inchi xmlns:in="http://biomodels.net/inchi" metaid="metaid_M_2KetoglutarateMitochondrion_m_inchi">InChI=1S/C5H6O5/c6-3(5(9)10)1-2-4(7)8/h1-2H2,(H,7,8)(H,9,10)/p-2</in:inchi>
            <rdf:RDF xmlns:rdf="http://www.w3.org/1999/02/22-rdf-syntax-ns#" xmlns:bqbiol="http://biomodels.net/biology-qualifiers/">
              <rdf:Description rdf:about="#metaid_M_2KetoglutarateMitochondrion_m">
                <bqbiol:is>
                  <rdf:Bag>
                    <rdf:li rdf:resource="#metaid_M_2KetoglutarateMitochondrion_m_inchi"/>
                    <rdf:li rdf:resource="urn:miriam:obo.chebi:CHEBI%"/>
                    <rdf:li rdf:resource="urn:miriam:kegg.compound:C00026"/>
                    <rdf:li rdf:resource="urn:miriam:pubchem.substance:"/>
                    <rdf:li rdf:resource="http://identifiers.org/obo.chebi/CHEBI:"/>
                    <rdf:li rdf:resource="http://identifiers.org/kegg.compound/C00026"/>
                    <rdf:li rdf:resource="http://identifiers.org/pubchem.substance/"/>
                    <rdf:li rdf:resource="http://identifiers.org/inchi/InChI=1S/C5H6O5/c6-3(5(9)10)1-2-4(7)8/h1-2H2,(H,7,8)(H,9,10)/p-2"/>
                  </rdf:Bag>
                </bqbiol:is>
              </rdf:Description>
            </rdf:RDF>
          </body>
        </annotation>
      </species>
      <species id="M_2KetoglutaratePeroxisome_x" name="2-oxoglutarate // &quot;2-oxoglutarate&quot; // &quot;ketoglutarate&quot; // &quot;&amp;alpha;-ketoglutarate&quot; // &quot;2-oxoglutaric acid&quot; // &quot;&amp;alpha;-ketoglutaric acid&quot; // &quot;&amp;alpha;-oxoglutarate&quot; // &quot;2-ketoglutaric acid&quot; // &quot;2-ketoglutarate&quot; // &quot;2-oxopentanedionic acid&quot; // &quot;2-oxopentanedionate&quot; // &quot;a-ketoglutaric acid&quot;" compartment="x" hasOnlySubstanceUnits="false" boundaryCondition="false" charge="0" constant="false">
        <notes>
          <body xmlns="http://www.w3.org/1999/xhtml">
            <p>FORMULA: </p>
            <p>CHARGE: 0.0</p>
            <p>FORM NEUTRAL: C5H4O5</p>
            <p>KEGG ID: C00026</p>
            <p>PubChem ID: </p>
            <p>ChEBI ID: </p>
            <p>InCHI string: InChI=1S/C5H6O5/c6-3(5(9)10)1-2-4(7)8/h1-2H2,(H,7,8)(H,9,10)/p-2</p>
            <p>Smiles: C(CC([O-])=O)C(=O)C([O-])=O</p>
          </body>
        </notes>
        <annotation>
          <body xmlns="http://www.w3.org/1999/xhtml">
            <in:inchi xmlns:in="http://biomodels.net/inchi" metaid="metaid_M_2KetoglutaratePeroxisome_x_inchi">InChI=1S/C5H6O5/c6-3(5(9)10)1-2-4(7)8/h1-2H2,(H,7,8)(H,9,10)/p-2</in:inchi>
            <rdf:RDF xmlns:rdf="http://www.w3.org/1999/02/22-rdf-syntax-ns#" xmlns:bqbiol="http://biomodels.net/biology-qualifiers/">
              <rdf:Description rdf:about="#metaid_M_2KetoglutaratePeroxisome_x">
                <bqbiol:is>
                  <rdf:Bag>
                    <rdf:li rdf:resource="#metaid_M_2KetoglutaratePeroxisome_x_inchi"/>
                    <rdf:li rdf:resource="urn:miriam:obo.chebi:CHEBI%"/>
                    <rdf:li rdf:resource="urn:miriam:kegg.compound:C00026"/>
                    <rdf:li rdf:resource="urn:miriam:pubchem.substance:"/>
                    <rdf:li rdf:resource="http://identifiers.org/obo.chebi/CHEBI:"/>
                    <rdf:li rdf:resource="http://identifiers.org/kegg.compound/C00026"/>
                    <rdf:li rdf:resource="http://identifiers.org/pubchem.substance/"/>
                    <rdf:li rdf:resource="http://identifiers.org/inchi/InChI=1S/C5H6O5/c6-3(5(9)10)1-2-4(7)8/h1-2H2,(H,7,8)(H,9,10)/p-2"/>
                  </rdf:Bag>
                </bqbiol:is>
              </rdf:Description>
            </rdf:RDF>
          </body>
        </annotation>
      </species>
      <species id="M_2KetoIsovalerateChloroplast_p" name="3-methyl-2-oxobutanoate // &quot;2-oxo-3-methylbutanoate&quot; // &quot;2-oxoisovalerate&quot; // &quot;&amp;alpha;-keto-isovaleric acid&quot; // &quot;&amp;alpha;-ketoisopentanoic acid&quot; // &quot;&amp;alpha;-keto-isovalerate&quot; // &quot;&amp;alpha;-oxoisovalerate&quot; // &quot;&amp;alpha;-ketovaline&quot; // &quot;2-keto-isovalerate&quot; // &quot;2-ketovaline&quot; // &quot;&amp;alpha;-keto-valine&quot; // &quot;2-oxoisopentanoate&quot; // &quot;2-keto-3-methylbutyric acid&quot; // &quot;3-methyl-2-oxobutyrate&quot;" compartment="p" hasOnlySubstanceUnits="false" boundaryCondition="false" charge="0" constant="false">
        <notes>
          <body xmlns="http://www.w3.org/1999/xhtml">
            <p>FORMULA: </p>
            <p>CHARGE: 0.0</p>
            <p>FORM NEUTRAL: C5H7O3</p>
            <p>KEGG ID: C00141</p>
            <p>PubChem ID: </p>
            <p>ChEBI ID: </p>
            <p>InCHI string: InChI=1S/C5H8O3/c1-3(2)4(6)5(7)8/h3H,1-2H3,(H,7,8)/p-1</p>
            <p>Smiles: CC(C(C([O-])=O)=O)C</p>
          </body>
        </notes>
        <annotation>
          <body xmlns="http://www.w3.org/1999/xhtml">
            <in:inchi xmlns:in="http://biomodels.net/inchi" metaid="metaid_M_2KetoIsovalerateChloroplast_p_inchi">InChI=1S/C5H8O3/c1-3(2)4(6)5(7)8/h3H,1-2H3,(H,7,8)/p-1</in:inchi>
            <rdf:RDF xmlns:rdf="http://www.w3.org/1999/02/22-rdf-syntax-ns#" xmlns:bqbiol="http://biomodels.net/biology-qualifiers/">
              <rdf:Description rdf:about="#metaid_M_2KetoIsovalerateChloroplast_p">
                <bqbiol:is>
                  <rdf:Bag>
                    <rdf:li rdf:resource="#metaid_M_2KetoIsovalerateChloroplast_p_inchi"/>
                    <rdf:li rdf:resource="urn:miriam:obo.chebi:CHEBI%"/>
                    <rdf:li rdf:resource="urn:miriam:kegg.compound:C00141"/>
                    <rdf:li rdf:resource="urn:miriam:pubchem.substance:"/>
                    <rdf:li rdf:resource="http://identifiers.org/obo.chebi/CHEBI:"/>
                    <rdf:li rdf:resource="http://identifiers.org/kegg.compound/C00141"/>
                    <rdf:li rdf:resource="http://identifiers.org/pubchem.substance/"/>
                    <rdf:li rdf:resource="http://identifiers.org/inchi/InChI=1S/C5H8O3/c1-3(2)4(6)5(7)8/h3H,1-2H3,(H,7,8)/p-1"/>
                  </rdf:Bag>
                </bqbiol:is>
              </rdf:Description>
            </rdf:RDF>
          </body>
        </annotation>
      </species>
      <species id="M_2OctenoylACPs_p" compartment="p" hasOnlySubstanceUnits="false" boundaryCondition="false" charge="0" constant="false">
        <notes>
          <body xmlns="http://www.w3.org/1999/xhtml">
            <p>FORMULA: </p>
            <p>CHARGE: 0.0</p>
            <p>FORM NEUTRAL: </p>
            <p>KEGG ID: </p>
            <p>PubChem ID: </p>
            <p>ChEBI ID: </p>
            <p>InCHI string: </p>
            <p>Smiles: </p>
          </body>
        </notes>
        <annotation>
          <body xmlns="http://www.w3.org/1999/xhtml">
            <in:inchi xmlns:in="http://biomodels.net/inchi" metaid="metaid_M_2OctenoylACPs_p_inchi"/>
            <rdf:RDF xmlns:rdf="http://www.w3.org/1999/02/22-rdf-syntax-ns#" xmlns:bqbiol="http://biomodels.net/biology-qualifiers/">
              <rdf:Description rdf:about="#metaid_M_2OctenoylACPs_p">
                <bqbiol:is>
                  <rdf:Bag>
                    <rdf:li rdf:resource="#metaid_M_2OctenoylACPs_p_inchi"/>
                    <rdf:li rdf:resource="urn:miriam:obo.chebi:CHEBI%"/>
                    <rdf:li rdf:resource="urn:miriam:kegg.compound:"/>
                    <rdf:li rdf:resource="urn:miriam:pubchem.substance:"/>
                    <rdf:li rdf:resource="http://identifiers.org/obo.chebi/CHEBI:"/>
                    <rdf:li rdf:resource="http://identifiers.org/kegg.compound/"/>
                    <rdf:li rdf:resource="http://identifiers.org/pubchem.substance/"/>
                    <rdf:li rdf:resource="http://identifiers.org/inchi/"/>
                  </rdf:Bag>
                </bqbiol:is>
              </rdf:Description>
            </rdf:RDF>
          </body>
        </annotation>
      </species>
      <species id="M_2OxobutanoateChloroplast_p" name="2-oxobutanoate // &quot;2-oxobutanoic acid&quot; // &quot;2-oxobutyrate&quot; // &quot;2-ketobutyrate&quot; // &quot;2-oxobutyric acid&quot; // &quot;&amp;alpha;-oxobutyric acid&quot; // &quot;&amp;alpha;-ketobutyrate&quot; // &quot;&amp;alpha;-ketobutyric acid&quot; // &quot;2-oxo-butyrate&quot; // &quot;2-keto-butyrate&quot; // &quot;2-ketobutyric acid&quot; // &quot;a-ketobutyric acid&quot;" compartment="p" hasOnlySubstanceUnits="false" boundaryCondition="false" charge="0" constant="false">
        <notes>
          <body xmlns="http://www.w3.org/1999/xhtml">
            <p>FORMULA: </p>
            <p>CHARGE: 0.0</p>
            <p>FORM NEUTRAL: C4H5O3</p>
            <p>KEGG ID: C00109</p>
            <p>PubChem ID: </p>
            <p>ChEBI ID: </p>
            <p>InCHI string: InChI=1S/C4H6O3/c1-2-3(5)4(6)7/h2H2,1H3,(H,6,7)/p-1</p>
            <p>Smiles: CCC(=O)C(=O)[O-]</p>
          </body>
        </notes>
        <annotation>
          <body xmlns="http://www.w3.org/1999/xhtml">
            <in:inchi xmlns:in="http://biomodels.net/inchi" metaid="metaid_M_2OxobutanoateChloroplast_p_inchi">InChI=1S/C4H6O3/c1-2-3(5)4(6)7/h2H2,1H3,(H,6,7)/p-1</in:inchi>
            <rdf:RDF xmlns:rdf="http://www.w3.org/1999/02/22-rdf-syntax-ns#" xmlns:bqbiol="http://biomodels.net/biology-qualifiers/">
              <rdf:Description rdf:about="#metaid_M_2OxobutanoateChloroplast_p">
                <bqbiol:is>
                  <rdf:Bag>
                    <rdf:li rdf:resource="#metaid_M_2OxobutanoateChloroplast_p_inchi"/>
                    <rdf:li rdf:resource="urn:miriam:obo.chebi:CHEBI%"/>
                    <rdf:li rdf:resource="urn:miriam:kegg.compound:C00109"/>
                    <rdf:li rdf:resource="urn:miriam:pubchem.substance:"/>
                    <rdf:li rdf:resource="http://identifiers.org/obo.chebi/CHEBI:"/>
                    <rdf:li rdf:resource="http://identifiers.org/kegg.compound/C00109"/>
                    <rdf:li rdf:resource="http://identifiers.org/pubchem.substance/"/>
                    <rdf:li rdf:resource="http://identifiers.org/inchi/InChI=1S/C4H6O3/c1-2-3(5)4(6)7/h2H2,1H3,(H,6,7)/p-1"/>
                  </rdf:Bag>
                </bqbiol:is>
              </rdf:Description>
            </rdf:RDF>
          </body>
        </annotation>
      </species>
      <species id="M_2Pg_c" name="2-phospho-D-glycerate // &quot;D-2-phosphoglycerate&quot; // &quot;2-phospho-(D)-glycerate&quot; // &quot;2-phospho-(R)-glycerate&quot; // &quot;2-phospho-D-glyceric acid&quot; // &quot;2-P-D-glycerate&quot; // &quot;D-Glycerate 2-phosphate&quot;" compartment="c" hasOnlySubstanceUnits="false" boundaryCondition="false" charge="0" constant="false">
        <notes>
          <body xmlns="http://www.w3.org/1999/xhtml">
            <p>FORMULA: </p>
            <p>CHARGE: 0.0</p>
            <p>FORM NEUTRAL: C3H4O7P</p>
            <p>KEGG ID: C00631</p>
            <p>PubChem ID: </p>
            <p>ChEBI ID: </p>
            <p>InCHI string: InChI=1S/C3H7O7P/c4-1-2(3(5)6)10-11(7,8)9/h2,4H,1H2,(H,5,6)(H2,7,8,9)/p-3/t2-/m1/s1</p>
            <p>Smiles: C(=O)([O-])C(OP(=O)([O-])[O-])CO</p>
          </body>
        </notes>
        <annotation>
          <body xmlns="http://www.w3.org/1999/xhtml">
            <in:inchi xmlns:in="http://biomodels.net/inchi" metaid="metaid_M_2Pg_c_inchi">InChI=1S/C3H7O7P/c4-1-2(3(5)6)10-11(7,8)9/h2,4H,1H2,(H,5,6)(H2,7,8,9)/p-3/t2-/m1/s1</in:inchi>
            <rdf:RDF xmlns:rdf="http://www.w3.org/1999/02/22-rdf-syntax-ns#" xmlns:bqbiol="http://biomodels.net/biology-qualifiers/">
              <rdf:Description rdf:about="#metaid_M_2Pg_c">
                <bqbiol:is>
                  <rdf:Bag>
                    <rdf:li rdf:resource="#metaid_M_2Pg_c_inchi"/>
                    <rdf:li rdf:resource="urn:miriam:obo.chebi:CHEBI%"/>
                    <rdf:li rdf:resource="urn:miriam:kegg.compound:C00631"/>
                    <rdf:li rdf:resource="urn:miriam:pubchem.substance:"/>
                    <rdf:li rdf:resource="http://identifiers.org/obo.chebi/CHEBI:"/>
                    <rdf:li rdf:resource="http://identifiers.org/kegg.compound/C00631"/>
                    <rdf:li rdf:resource="http://identifiers.org/pubchem.substance/"/>
                    <rdf:li rdf:resource="http://identifiers.org/inchi/InChI=1S/C3H7O7P/c4-1-2(3(5)6)10-11(7,8)9/h2,4H,1H2,(H,5,6)(H2,7,8,9)/p-3/t2-/m1/s1"/>
                  </rdf:Bag>
                </bqbiol:is>
              </rdf:Description>
            </rdf:RDF>
          </body>
        </annotation>
      </species>
      <species id="M_2PgChloroplast_p" name="2-phospho-D-glycerate // &quot;D-2-phosphoglycerate&quot; // &quot;2-phospho-(D)-glycerate&quot; // &quot;2-phospho-(R)-glycerate&quot; // &quot;2-phospho-D-glyceric acid&quot; // &quot;2-P-D-glycerate&quot; // &quot;D-Glycerate 2-phosphate&quot;" compartment="p" hasOnlySubstanceUnits="false" boundaryCondition="false" charge="0" constant="false">
        <notes>
          <body xmlns="http://www.w3.org/1999/xhtml">
            <p>FORMULA: </p>
            <p>CHARGE: 0.0</p>
            <p>FORM NEUTRAL: C3H4O7P</p>
            <p>KEGG ID: C00631</p>
            <p>PubChem ID: </p>
            <p>ChEBI ID: </p>
            <p>InCHI string: InChI=1S/C3H7O7P/c4-1-2(3(5)6)10-11(7,8)9/h2,4H,1H2,(H,5,6)(H2,7,8,9)/p-3/t2-/m1/s1</p>
            <p>Smiles: C(=O)([O-])C(OP(=O)([O-])[O-])CO</p>
          </body>
        </notes>
        <annotation>
          <body xmlns="http://www.w3.org/1999/xhtml">
            <in:inchi xmlns:in="http://biomodels.net/inchi" metaid="metaid_M_2PgChloroplast_p_inchi">InChI=1S/C3H7O7P/c4-1-2(3(5)6)10-11(7,8)9/h2,4H,1H2,(H,5,6)(H2,7,8,9)/p-3/t2-/m1/s1</in:inchi>
            <rdf:RDF xmlns:rdf="http://www.w3.org/1999/02/22-rdf-syntax-ns#" xmlns:bqbiol="http://biomodels.net/biology-qualifiers/">
              <rdf:Description rdf:about="#metaid_M_2PgChloroplast_p">
                <bqbiol:is>
                  <rdf:Bag>
                    <rdf:li rdf:resource="#metaid_M_2PgChloroplast_p_inchi"/>
                    <rdf:li rdf:resource="urn:miriam:obo.chebi:CHEBI%"/>
                    <rdf:li rdf:resource="urn:miriam:kegg.compound:C00631"/>
                    <rdf:li rdf:resource="urn:miriam:pubchem.substance:"/>
                    <rdf:li rdf:resource="http://identifiers.org/obo.chebi/CHEBI:"/>
                    <rdf:li rdf:resource="http://identifiers.org/kegg.compound/C00631"/>
                    <rdf:li rdf:resource="http://identifiers.org/pubchem.substance/"/>
                    <rdf:li rdf:resource="http://identifiers.org/inchi/InChI=1S/C3H7O7P/c4-1-2(3(5)6)10-11(7,8)9/h2,4H,1H2,(H,5,6)(H2,7,8,9)/p-3/t2-/m1/s1"/>
                  </rdf:Bag>
                </bqbiol:is>
              </rdf:Description>
            </rdf:RDF>
          </body>
        </annotation>
      </species>
      <species id="M_2Phospho4Cytidine5Diphospho2CMetChloroplast_p" name="2-phospho-4-(cytidine 5&apos;-diphospho)-2-C-methyl-D-erythritol // &quot;CDP-ME-2P&quot; // &quot;CDP-methyl-D-erylthritol 2-phosphate&quot; // &quot;4-diphosphocytidyl-2C-methyl-D-erythritol 2-phosphate&quot; // &quot;4-diphosphocytidyl-2-C-methylerythritol 2-phosphate&quot;" compartment="p" hasOnlySubstanceUnits="false" boundaryCondition="false" charge="0" constant="false">
        <notes>
          <body xmlns="http://www.w3.org/1999/xhtml">
            <p>FORMULA: </p>
            <p>CHARGE: 0.0</p>
            <p>FORM NEUTRAL: C14H22N3O17P3</p>
            <p>KEGG ID: C11436</p>
            <p>PubChem ID: </p>
            <p>ChEBI ID: </p>
            <p>InCHI string: InChI=1S/C14H26N3O17P3/c1-14(6-18,33-35(23,24)25)8(19)5-31-37(28,29)34-36(26,27)30-4-7-10(20)11(21)12(32-7)17-3-2-9(15)16-13(17)22/h2-3,7-8,10-12,18-21H,4-6H2,1H3,(H,26,27)(H,28,29)(H2,15,16,22)(H2,23,24,25)/p-4/t7-,8-,10-,11-,12-,14+/m1/s1</p>
            <p>Smiles: CC(OP([O-])([O-])=O)(CO)C(O)COP(OP([O-])(=O)OCC2(C(C(O)C(N1(C(N=C(C=C1)N)=O))O2)O))([O-])=O</p>
          </body>
        </notes>
        <annotation>
          <body xmlns="http://www.w3.org/1999/xhtml">
            <in:inchi xmlns:in="http://biomodels.net/inchi" metaid="metaid_M_2Phospho4Cytidine5Diphospho2CMetChloroplast_p_inchi">InChI=1S/C14H26N3O17P3/c1-14(6-18,33-35(23,24)25)8(19)5-31-37(28,29)34-36(26,27)30-4-7-10(20)11(21)12(32-7)17-3-2-9(15)16-13(17)22/h2-3,7-8,10-12,18-21H,4-6H2,1H3,(H,26,27)(H,28,29)(H2,15,16,22)(H2,23,24,25)/p-4/t7-,8-,10-,11-,12-,14+/m1/s1</in:inchi>
            <rdf:RDF xmlns:rdf="http://www.w3.org/1999/02/22-rdf-syntax-ns#" xmlns:bqbiol="http://biomodels.net/biology-qualifiers/">
              <rdf:Description rdf:about="#metaid_M_2Phospho4Cytidine5Diphospho2CMetChloroplast_p">
                <bqbiol:is>
                  <rdf:Bag>
                    <rdf:li rdf:resource="#metaid_M_2Phospho4Cytidine5Diphospho2CMetChloroplast_p_inchi"/>
                    <rdf:li rdf:resource="urn:miriam:obo.chebi:CHEBI%"/>
                    <rdf:li rdf:resource="urn:miriam:kegg.compound:C11436"/>
                    <rdf:li rdf:resource="urn:miriam:pubchem.substance:"/>
                    <rdf:li rdf:resource="http://identifiers.org/obo.chebi/CHEBI:"/>
                    <rdf:li rdf:resource="http://identifiers.org/kegg.compound/C11436"/>
                    <rdf:li rdf:resource="http://identifiers.org/pubchem.substance/"/>
                    <rdf:li rdf:resource="http://identifiers.org/inchi/InChI=1S/C14H26N3O17P3/c1-14(6-18,33-35(23,24)25)8(19)5-31-37(28,29)34-36(26,27)30-4-7-10(20)11(21)12(32-7)17-3-2-9(15)16-13(17)22/h2-3,7-8,10-12,18-21H,4-6H2,1H3,(H,26,27)(H,28,29)(H2,15,16,22)(H2,23,24,25)/p-4/t7-,8-,10-,11-,12-,14+/m1/s1"/>
                  </rdf:Bag>
                </bqbiol:is>
              </rdf:Description>
            </rdf:RDF>
          </body>
        </annotation>
      </species>
      <species id="M_2R3S3IsopropylmalateChloroplast_p" name="(2&lt;i&gt;R&lt;/i&gt;,3&lt;i&gt;S&lt;/i&gt;)-3-isopropylmalate // &quot;2-D-threo-hydroxy-3-carboxy-isocaproate&quot; // &quot;3-carboxy-2-hydroxy-4-methylpentanoate&quot; // &quot;&amp;beta;-isopropylmalate&quot; // &quot;3-isopropylmalate&quot;" compartment="p" hasOnlySubstanceUnits="false" boundaryCondition="false" charge="0" constant="false">
        <notes>
          <body xmlns="http://www.w3.org/1999/xhtml">
            <p>FORMULA: </p>
            <p>CHARGE: 0.0</p>
            <p>FORM NEUTRAL: C7H10O5</p>
            <p>KEGG ID: C04411</p>
            <p>PubChem ID: </p>
            <p>ChEBI ID: </p>
            <p>InCHI string: InChI=1S/C7H12O5/c1-3(2)4(6(9)10)5(8)7(11)12/h3-5,8H,1-2H3,(H,9,10)(H,11,12)/p-2/t4-,5+/m0/s1</p>
            <p>Smiles: CC(C)C(C([O-])=O)C(C([O-])=O)O</p>
          </body>
        </notes>
        <annotation>
          <body xmlns="http://www.w3.org/1999/xhtml">
            <in:inchi xmlns:in="http://biomodels.net/inchi" metaid="metaid_M_2R3S3IsopropylmalateChloroplast_p_inchi">InChI=1S/C7H12O5/c1-3(2)4(6(9)10)5(8)7(11)12/h3-5,8H,1-2H3,(H,9,10)(H,11,12)/p-2/t4-,5+/m0/s1</in:inchi>
            <rdf:RDF xmlns:rdf="http://www.w3.org/1999/02/22-rdf-syntax-ns#" xmlns:bqbiol="http://biomodels.net/biology-qualifiers/">
              <rdf:Description rdf:about="#metaid_M_2R3S3IsopropylmalateChloroplast_p">
                <bqbiol:is>
                  <rdf:Bag>
                    <rdf:li rdf:resource="#metaid_M_2R3S3IsopropylmalateChloroplast_p_inchi"/>
                    <rdf:li rdf:resource="urn:miriam:obo.chebi:CHEBI%"/>
                    <rdf:li rdf:resource="urn:miriam:kegg.compound:C04411"/>
                    <rdf:li rdf:resource="urn:miriam:pubchem.substance:"/>
                    <rdf:li rdf:resource="http://identifiers.org/obo.chebi/CHEBI:"/>
                    <rdf:li rdf:resource="http://identifiers.org/kegg.compound/C04411"/>
                    <rdf:li rdf:resource="http://identifiers.org/pubchem.substance/"/>
                    <rdf:li rdf:resource="http://identifiers.org/inchi/InChI=1S/C7H12O5/c1-3(2)4(6(9)10)5(8)7(11)12/h3-5,8H,1-2H3,(H,9,10)(H,11,12)/p-2/t4-,5+/m0/s1"/>
                  </rdf:Bag>
                </bqbiol:is>
              </rdf:Description>
            </rdf:RDF>
          </body>
        </annotation>
      </species>
      <species id="M_2S2IsopropylmalateChloroplast_p" name="(2&lt;i&gt;S&lt;/i&gt;)-2-isopropylmalate // &quot;3-hydroxy-4-methyl-3-carboxypentanoate&quot; // &quot;3-carboxy-3-hydroxy-4-methylpentanoate&quot; // &quot;3-carboxy-3-hydroxy-isocaproate&quot; // &quot;&amp;alpha;-isopropylmalate&quot;" compartment="p" hasOnlySubstanceUnits="false" boundaryCondition="false" charge="0" constant="false">
        <notes>
          <body xmlns="http://www.w3.org/1999/xhtml">
            <p>FORMULA: </p>
            <p>CHARGE: 0.0</p>
            <p>FORM NEUTRAL: C7H10O5</p>
            <p>KEGG ID: C02504</p>
            <p>PubChem ID: </p>
            <p>ChEBI ID: </p>
            <p>InCHI string: InChI=1S/C7H12O5/c1-4(2)7(12,6(10)11)3-5(8)9/h4,12H,3H2,1-2H3,(H,8,9)(H,10,11)/p-2/t7-/m0/s1</p>
            <p>Smiles: CC(C)C(O)(CC(=O)[O-])C([O-])=O</p>
          </body>
        </notes>
        <annotation>
          <body xmlns="http://www.w3.org/1999/xhtml">
            <in:inchi xmlns:in="http://biomodels.net/inchi" metaid="metaid_M_2S2IsopropylmalateChloroplast_p_inchi">InChI=1S/C7H12O5/c1-4(2)7(12,6(10)11)3-5(8)9/h4,12H,3H2,1-2H3,(H,8,9)(H,10,11)/p-2/t7-/m0/s1</in:inchi>
            <rdf:RDF xmlns:rdf="http://www.w3.org/1999/02/22-rdf-syntax-ns#" xmlns:bqbiol="http://biomodels.net/biology-qualifiers/">
              <rdf:Description rdf:about="#metaid_M_2S2IsopropylmalateChloroplast_p">
                <bqbiol:is>
                  <rdf:Bag>
                    <rdf:li rdf:resource="#metaid_M_2S2IsopropylmalateChloroplast_p_inchi"/>
                    <rdf:li rdf:resource="urn:miriam:obo.chebi:CHEBI%"/>
                    <rdf:li rdf:resource="urn:miriam:kegg.compound:C02504"/>
                    <rdf:li rdf:resource="urn:miriam:pubchem.substance:"/>
                    <rdf:li rdf:resource="http://identifiers.org/obo.chebi/CHEBI:"/>
                    <rdf:li rdf:resource="http://identifiers.org/kegg.compound/C02504"/>
                    <rdf:li rdf:resource="http://identifiers.org/pubchem.substance/"/>
                    <rdf:li rdf:resource="http://identifiers.org/inchi/InChI=1S/C7H12O5/c1-4(2)7(12,6(10)11)3-5(8)9/h4,12H,3H2,1-2H3,(H,8,9)(H,10,11)/p-2/t7-/m0/s1"/>
                  </rdf:Bag>
                </bqbiol:is>
              </rdf:Description>
            </rdf:RDF>
          </body>
        </annotation>
      </species>
      <species id="M_3DehydroshikimateChloroplast_p" name="3-dehydroshikimate // &quot;3-dehydroshikimic acid&quot; // &quot;5-dehydroshikimic acid&quot; // &quot;5-dehydroshikimate&quot;" compartment="p" hasOnlySubstanceUnits="false" boundaryCondition="false" charge="0" constant="false">
        <notes>
          <body xmlns="http://www.w3.org/1999/xhtml">
            <p>FORMULA: </p>
            <p>CHARGE: 0.0</p>
            <p>FORM NEUTRAL: C7H7O5</p>
            <p>KEGG ID: C02637</p>
            <p>PubChem ID: </p>
            <p>ChEBI ID: </p>
            <p>InCHI string: InChI=1S/C7H8O5/c8-4-1-3(7(11)12)2-5(9)6(4)10/h1,5-6,9-10H,2H2,(H,11,12)/p-1/t5-,6-/m1/s1</p>
            <p>Smiles: C([O-])(=O)C1(=CC(=O)C(O)C(O)C1)</p>
          </body>
        </notes>
        <annotation>
          <body xmlns="http://www.w3.org/1999/xhtml">
            <in:inchi xmlns:in="http://biomodels.net/inchi" metaid="metaid_M_3DehydroshikimateChloroplast_p_inchi">InChI=1S/C7H8O5/c8-4-1-3(7(11)12)2-5(9)6(4)10/h1,5-6,9-10H,2H2,(H,11,12)/p-1/t5-,6-/m1/s1</in:inchi>
            <rdf:RDF xmlns:rdf="http://www.w3.org/1999/02/22-rdf-syntax-ns#" xmlns:bqbiol="http://biomodels.net/biology-qualifiers/">
              <rdf:Description rdf:about="#metaid_M_3DehydroshikimateChloroplast_p">
                <bqbiol:is>
                  <rdf:Bag>
                    <rdf:li rdf:resource="#metaid_M_3DehydroshikimateChloroplast_p_inchi"/>
                    <rdf:li rdf:resource="urn:miriam:obo.chebi:CHEBI%"/>
                    <rdf:li rdf:resource="urn:miriam:kegg.compound:C02637"/>
                    <rdf:li rdf:resource="urn:miriam:pubchem.substance:"/>
                    <rdf:li rdf:resource="http://identifiers.org/obo.chebi/CHEBI:"/>
                    <rdf:li rdf:resource="http://identifiers.org/kegg.compound/C02637"/>
                    <rdf:li rdf:resource="http://identifiers.org/pubchem.substance/"/>
                    <rdf:li rdf:resource="http://identifiers.org/inchi/InChI=1S/C7H8O5/c8-4-1-3(7(11)12)2-5(9)6(4)10/h1,5-6,9-10H,2H2,(H,11,12)/p-1/t5-,6-/m1/s1"/>
                  </rdf:Bag>
                </bqbiol:is>
              </rdf:Description>
            </rdf:RDF>
          </body>
        </annotation>
      </species>
      <species id="M_3DeoxyDArabinoHeptulosonate7PChloroplast_p" name="3-deoxy-D-arabino-heptulosonate 7-phosphate // &quot;3-deoxy-D-arabino-hept-2-ulosonate 7-phosphate&quot; // &quot;3-deoxy-D-arabino-heptulosonate-7-P&quot; // &quot;3-deoxy-arabino-heptulosonate 7-phosphate&quot; // &quot;3-deoxy-arabino-heptulosonate-7-P&quot; // &quot;2-dehydro-3-deoxy-D-arabino-heptonate 7-phosphate&quot; // &quot;3-deoxy-D-arabino-hept-2-ulosonate-7-phosphate&quot; // &quot;3-deoxy-arabino-heptulonate 7-phosphate&quot; // &quot;DAHP&quot;" compartment="p" hasOnlySubstanceUnits="false" boundaryCondition="false" charge="0" constant="false">
        <notes>
          <body xmlns="http://www.w3.org/1999/xhtml">
            <p>FORMULA: </p>
            <p>CHARGE: 0.0</p>
            <p>FORM NEUTRAL: C7H10O10P</p>
            <p>KEGG ID: C04691</p>
            <p>PubChem ID: </p>
            <p>ChEBI ID: </p>
            <p>InCHI string: InChI=1S/C7H13O10P/c8-3(1-4(9)7(12)13)6(11)5(10)2-17-18(14,15)16/h3,5-6,8,10-11H,1-2H2,(H,12,13)(H2,14,15,16)/p-3/t3-,5-,6+/m1/s1</p>
            <p>Smiles: C(=O)([O-])C(=O)CC(O)C(O)C(O)COP([O-])(=O)[O-]</p>
          </body>
        </notes>
        <annotation>
          <body xmlns="http://www.w3.org/1999/xhtml">
            <in:inchi xmlns:in="http://biomodels.net/inchi" metaid="metaid_M_3DeoxyDArabinoHeptulosonate7PChloroplast_p_inchi">InChI=1S/C7H13O10P/c8-3(1-4(9)7(12)13)6(11)5(10)2-17-18(14,15)16/h3,5-6,8,10-11H,1-2H2,(H,12,13)(H2,14,15,16)/p-3/t3-,5-,6+/m1/s1</in:inchi>
            <rdf:RDF xmlns:rdf="http://www.w3.org/1999/02/22-rdf-syntax-ns#" xmlns:bqbiol="http://biomodels.net/biology-qualifiers/">
              <rdf:Description rdf:about="#metaid_M_3DeoxyDArabinoHeptulosonate7PChloroplast_p">
                <bqbiol:is>
                  <rdf:Bag>
                    <rdf:li rdf:resource="#metaid_M_3DeoxyDArabinoHeptulosonate7PChloroplast_p_inchi"/>
                    <rdf:li rdf:resource="urn:miriam:obo.chebi:CHEBI%"/>
                    <rdf:li rdf:resource="urn:miriam:kegg.compound:C04691"/>
                    <rdf:li rdf:resource="urn:miriam:pubchem.substance:"/>
                    <rdf:li rdf:resource="http://identifiers.org/obo.chebi/CHEBI:"/>
                    <rdf:li rdf:resource="http://identifiers.org/kegg.compound/C04691"/>
                    <rdf:li rdf:resource="http://identifiers.org/pubchem.substance/"/>
                    <rdf:li rdf:resource="http://identifiers.org/inchi/InChI=1S/C7H13O10P/c8-3(1-4(9)7(12)13)6(11)5(10)2-17-18(14,15)16/h3,5-6,8,10-11H,1-2H2,(H,12,13)(H2,14,15,16)/p-3/t3-,5-,6+/m1/s1"/>
                  </rdf:Bag>
                </bqbiol:is>
              </rdf:Description>
            </rdf:RDF>
          </body>
        </annotation>
      </species>
      <species id="M_3EnolpyruvylShikimate5PChloroplast_p" name="5-enolpyruvoyl-shikimate 3-phosphate // &quot;5-enolpyruvyl-shikimate 3-phosphate&quot; // &quot;3-enolpyruvyl-shikimate 5-phosphate&quot; // &quot;EPSP&quot; // &quot;3-enolpyruvyl-shikimate-5-phosphate&quot; // &quot;3-enolpyruvyl-shikimate-5-P&quot; // &quot;5-O-(1-carboxyvinyl)-3-phosphoshikimate&quot;" compartment="p" hasOnlySubstanceUnits="false" boundaryCondition="false" charge="0" constant="false">
        <notes>
          <body xmlns="http://www.w3.org/1999/xhtml">
            <p>FORMULA: </p>
            <p>CHARGE: 0.0</p>
            <p>FORM NEUTRAL: C10H9O10P</p>
            <p>KEGG ID: C01269</p>
            <p>PubChem ID: </p>
            <p>ChEBI ID: </p>
            <p>InCHI string: InChI=1S/C10H13O10P/c1-4(9(12)13)19-6-2-5(10(14)15)3-7(8(6)11)20-21(16,17)18/h3,6-8,11H,1-2H2,(H,12,13)(H,14,15)(H2,16,17,18)/p-4/t6-,7-,8+/m1/s1</p>
            <p>Smiles: C=C(C(=O)[O-])OC1(CC(C(=O)[O-])=CC(OP(=O)([O-])[O-])C(O)1)</p>
          </body>
        </notes>
        <annotation>
          <body xmlns="http://www.w3.org/1999/xhtml">
            <in:inchi xmlns:in="http://biomodels.net/inchi" metaid="metaid_M_3EnolpyruvylShikimate5PChloroplast_p_inchi">InChI=1S/C10H13O10P/c1-4(9(12)13)19-6-2-5(10(14)15)3-7(8(6)11)20-21(16,17)18/h3,6-8,11H,1-2H2,(H,12,13)(H,14,15)(H2,16,17,18)/p-4/t6-,7-,8+/m1/s1</in:inchi>
            <rdf:RDF xmlns:rdf="http://www.w3.org/1999/02/22-rdf-syntax-ns#" xmlns:bqbiol="http://biomodels.net/biology-qualifiers/">
              <rdf:Description rdf:about="#metaid_M_3EnolpyruvylShikimate5PChloroplast_p">
                <bqbiol:is>
                  <rdf:Bag>
                    <rdf:li rdf:resource="#metaid_M_3EnolpyruvylShikimate5PChloroplast_p_inchi"/>
                    <rdf:li rdf:resource="urn:miriam:obo.chebi:CHEBI%"/>
                    <rdf:li rdf:resource="urn:miriam:kegg.compound:C01269"/>
                    <rdf:li rdf:resource="urn:miriam:pubchem.substance:"/>
                    <rdf:li rdf:resource="http://identifiers.org/obo.chebi/CHEBI:"/>
                    <rdf:li rdf:resource="http://identifiers.org/kegg.compound/C01269"/>
                    <rdf:li rdf:resource="http://identifiers.org/pubchem.substance/"/>
                    <rdf:li rdf:resource="http://identifiers.org/inchi/InChI=1S/C10H13O10P/c1-4(9(12)13)19-6-2-5(10(14)15)3-7(8(6)11)20-21(16,17)18/h3,6-8,11H,1-2H2,(H,12,13)(H,14,15)(H2,16,17,18)/p-4/t6-,7-,8+/m1/s1"/>
                  </rdf:Bag>
                </bqbiol:is>
              </rdf:Description>
            </rdf:RDF>
          </body>
        </annotation>
      </species>
      <species id="M_3Hydroxy3MethylGlutarylCoA_c" name="(&lt;i&gt;S&lt;/i&gt;)-3-hydroxy-3-methylglutaryl-CoA // &quot;Coenzyme A, S-(hydrogen 3-hydroxy-3-methylpentanedioate)&quot; // &quot;3-hydroxy-3-methyl-glutaryl-CoA&quot; // &quot;HMG-CoA&quot; // &quot;hydroxymethylglutaryl-CoA&quot; // &quot;3-hydroxy-3-methylglutaryl-coenzyme A&quot; // &quot;3-Hydroxy-3-methylglutaryl-CoA&quot; // &quot;HMG-CoA&quot;" compartment="c" hasOnlySubstanceUnits="false" boundaryCondition="false" charge="0" constant="false">
        <notes>
          <body xmlns="http://www.w3.org/1999/xhtml">
            <p>FORMULA: </p>
            <p>CHARGE: 0.0</p>
            <p>FORM NEUTRAL: C27H39N7O20P3S</p>
            <p>KEGG ID: C00356</p>
            <p>PubChem ID: </p>
            <p>ChEBI ID: </p>
            <p>InCHI string: InChI=1S/C27H44N7O20P3S/c1-26(2,21(40)24(41)30-5-4-15(35)29-6-7-58-17(38)9-27(3,42)8-16(36)37)11-51-57(48,49)54-56(46,47)50-10-14-20(53-55(43,44)45)19(39)25(52-14)34-13-33-18-22(28)31-12-32-23(18)34/h12-14,19-21,25,39-40,42H,4-11H2,1-3H3,(H,29,35)(H,30,41)(H,36,37)(H,46,47)(H,48,49)(H2,28,31,32)(H2,43,44,45)/p-5/t14-,19-,20-,21+,25-,27+/m1/s1</p>
            <p>Smiles: CC(C)(C(O)C(=O)NCCC(=O)NCCSC(=O)CC(C)(O)CC(=O)[O-])COP(=O)(OP(=O)(OCC1(C(OP([O-])(=O)[O-])C(O)C(O1)N3(C2(=C(C(N)=NC=N2)N=C3))))[O-])[O-]</p>
          </body>
        </notes>
        <annotation>
          <body xmlns="http://www.w3.org/1999/xhtml">
            <in:inchi xmlns:in="http://biomodels.net/inchi" metaid="metaid_M_3Hydroxy3MethylGlutarylCoA_c_inchi">InChI=1S/C27H44N7O20P3S/c1-26(2,21(40)24(41)30-5-4-15(35)29-6-7-58-17(38)9-27(3,42)8-16(36)37)11-51-57(48,49)54-56(46,47)50-10-14-20(53-55(43,44)45)19(39)25(52-14)34-13-33-18-22(28)31-12-32-23(18)34/h12-14,19-21,25,39-40,42H,4-11H2,1-3H3,(H,29,35)(H,30,41)(H,36,37)(H,46,47)(H,48,49)(H2,28,31,32)(H2,43,44,45)/p-5/t14-,19-,20-,21+,25-,27+/m1/s1</in:inchi>
            <rdf:RDF xmlns:rdf="http://www.w3.org/1999/02/22-rdf-syntax-ns#" xmlns:bqbiol="http://biomodels.net/biology-qualifiers/">
              <rdf:Description rdf:about="#metaid_M_3Hydroxy3MethylGlutarylCoA_c">
                <bqbiol:is>
                  <rdf:Bag>
                    <rdf:li rdf:resource="#metaid_M_3Hydroxy3MethylGlutarylCoA_c_inchi"/>
                    <rdf:li rdf:resource="urn:miriam:obo.chebi:CHEBI%"/>
                    <rdf:li rdf:resource="urn:miriam:kegg.compound:C00356"/>
                    <rdf:li rdf:resource="urn:miriam:pubchem.substance:"/>
                    <rdf:li rdf:resource="http://identifiers.org/obo.chebi/CHEBI:"/>
                    <rdf:li rdf:resource="http://identifiers.org/kegg.compound/C00356"/>
                    <rdf:li rdf:resource="http://identifiers.org/pubchem.substance/"/>
                    <rdf:li rdf:resource="http://identifiers.org/inchi/InChI=1S/C27H44N7O20P3S/c1-26(2,21(40)24(41)30-5-4-15(35)29-6-7-58-17(38)9-27(3,42)8-16(36)37)11-51-57(48,49)54-56(46,47)50-10-14-20(53-55(43,44)45)19(39)25(52-14)34-13-33-18-22(28)31-12-32-23(18)34/h12-14,19-21,25,39-40,42H,4-11H2,1-3H3,(H,29,35)(H,30,41)(H,36,37)(H,46,47)(H,48,49)(H2,28,31,32)(H2,43,44,45)/p-5/t14-,19-,20-,21+,25-,27+/m1/s1"/>
                  </rdf:Bag>
                </bqbiol:is>
              </rdf:Description>
            </rdf:RDF>
          </body>
        </annotation>
      </species>
      <species id="M_3HydroxyOctanoylACPs_p" compartment="p" hasOnlySubstanceUnits="false" boundaryCondition="false" charge="0" constant="false">
        <notes>
          <body xmlns="http://www.w3.org/1999/xhtml">
            <p>FORMULA: </p>
            <p>CHARGE: 0.0</p>
            <p>FORM NEUTRAL: </p>
            <p>KEGG ID: </p>
            <p>PubChem ID: </p>
            <p>ChEBI ID: </p>
            <p>InCHI string: </p>
            <p>Smiles: </p>
          </body>
        </notes>
        <annotation>
          <body xmlns="http://www.w3.org/1999/xhtml">
            <in:inchi xmlns:in="http://biomodels.net/inchi" metaid="metaid_M_3HydroxyOctanoylACPs_p_inchi"/>
            <rdf:RDF xmlns:rdf="http://www.w3.org/1999/02/22-rdf-syntax-ns#" xmlns:bqbiol="http://biomodels.net/biology-qualifiers/">
              <rdf:Description rdf:about="#metaid_M_3HydroxyOctanoylACPs_p">
                <bqbiol:is>
                  <rdf:Bag>
                    <rdf:li rdf:resource="#metaid_M_3HydroxyOctanoylACPs_p_inchi"/>
                    <rdf:li rdf:resource="urn:miriam:obo.chebi:CHEBI%"/>
                    <rdf:li rdf:resource="urn:miriam:kegg.compound:"/>
                    <rdf:li rdf:resource="urn:miriam:pubchem.substance:"/>
                    <rdf:li rdf:resource="http://identifiers.org/obo.chebi/CHEBI:"/>
                    <rdf:li rdf:resource="http://identifiers.org/kegg.compound/"/>
                    <rdf:li rdf:resource="http://identifiers.org/pubchem.substance/"/>
                    <rdf:li rdf:resource="http://identifiers.org/inchi/"/>
                  </rdf:Bag>
                </bqbiol:is>
              </rdf:Description>
            </rdf:RDF>
          </body>
        </annotation>
      </species>
      <species id="M_3OxoDecanoylACPs_p" compartment="p" hasOnlySubstanceUnits="false" boundaryCondition="false" charge="0" constant="false">
        <notes>
          <body xmlns="http://www.w3.org/1999/xhtml">
            <p>FORMULA: </p>
            <p>CHARGE: 0.0</p>
            <p>FORM NEUTRAL: </p>
            <p>KEGG ID: </p>
            <p>PubChem ID: </p>
            <p>ChEBI ID: </p>
            <p>InCHI string: </p>
            <p>Smiles: </p>
          </body>
        </notes>
        <annotation>
          <body xmlns="http://www.w3.org/1999/xhtml">
            <in:inchi xmlns:in="http://biomodels.net/inchi" metaid="metaid_M_3OxoDecanoylACPs_p_inchi"/>
            <rdf:RDF xmlns:rdf="http://www.w3.org/1999/02/22-rdf-syntax-ns#" xmlns:bqbiol="http://biomodels.net/biology-qualifiers/">
              <rdf:Description rdf:about="#metaid_M_3OxoDecanoylACPs_p">
                <bqbiol:is>
                  <rdf:Bag>
                    <rdf:li rdf:resource="#metaid_M_3OxoDecanoylACPs_p_inchi"/>
                    <rdf:li rdf:resource="urn:miriam:obo.chebi:CHEBI%"/>
                    <rdf:li rdf:resource="urn:miriam:kegg.compound:"/>
                    <rdf:li rdf:resource="urn:miriam:pubchem.substance:"/>
                    <rdf:li rdf:resource="http://identifiers.org/obo.chebi/CHEBI:"/>
                    <rdf:li rdf:resource="http://identifiers.org/kegg.compound/"/>
                    <rdf:li rdf:resource="http://identifiers.org/pubchem.substance/"/>
                    <rdf:li rdf:resource="http://identifiers.org/inchi/"/>
                  </rdf:Bag>
                </bqbiol:is>
              </rdf:Description>
            </rdf:RDF>
          </body>
        </annotation>
      </species>
      <species id="M_3OxoDodecanoylACPs_p" compartment="p" hasOnlySubstanceUnits="false" boundaryCondition="false" charge="0" constant="false">
        <notes>
          <body xmlns="http://www.w3.org/1999/xhtml">
            <p>FORMULA: </p>
            <p>CHARGE: 0.0</p>
            <p>FORM NEUTRAL: </p>
            <p>KEGG ID: </p>
            <p>PubChem ID: </p>
            <p>ChEBI ID: </p>
            <p>InCHI string: </p>
            <p>Smiles: </p>
          </body>
        </notes>
        <annotation>
          <body xmlns="http://www.w3.org/1999/xhtml">
            <in:inchi xmlns:in="http://biomodels.net/inchi" metaid="metaid_M_3OxoDodecanoylACPs_p_inchi"/>
            <rdf:RDF xmlns:rdf="http://www.w3.org/1999/02/22-rdf-syntax-ns#" xmlns:bqbiol="http://biomodels.net/biology-qualifiers/">
              <rdf:Description rdf:about="#metaid_M_3OxoDodecanoylACPs_p">
                <bqbiol:is>
                  <rdf:Bag>
                    <rdf:li rdf:resource="#metaid_M_3OxoDodecanoylACPs_p_inchi"/>
                    <rdf:li rdf:resource="urn:miriam:obo.chebi:CHEBI%"/>
                    <rdf:li rdf:resource="urn:miriam:kegg.compound:"/>
                    <rdf:li rdf:resource="urn:miriam:pubchem.substance:"/>
                    <rdf:li rdf:resource="http://identifiers.org/obo.chebi/CHEBI:"/>
                    <rdf:li rdf:resource="http://identifiers.org/kegg.compound/"/>
                    <rdf:li rdf:resource="http://identifiers.org/pubchem.substance/"/>
                    <rdf:li rdf:resource="http://identifiers.org/inchi/"/>
                  </rdf:Bag>
                </bqbiol:is>
              </rdf:Description>
            </rdf:RDF>
          </body>
        </annotation>
      </species>
      <species id="M_3OxoHexanoylACPs_p" compartment="p" hasOnlySubstanceUnits="false" boundaryCondition="false" charge="0" constant="false">
        <notes>
          <body xmlns="http://www.w3.org/1999/xhtml">
            <p>FORMULA: </p>
            <p>CHARGE: 0.0</p>
            <p>FORM NEUTRAL: </p>
            <p>KEGG ID: </p>
            <p>PubChem ID: </p>
            <p>ChEBI ID: </p>
            <p>InCHI string: </p>
            <p>Smiles: </p>
          </body>
        </notes>
        <annotation>
          <body xmlns="http://www.w3.org/1999/xhtml">
            <in:inchi xmlns:in="http://biomodels.net/inchi" metaid="metaid_M_3OxoHexanoylACPs_p_inchi"/>
            <rdf:RDF xmlns:rdf="http://www.w3.org/1999/02/22-rdf-syntax-ns#" xmlns:bqbiol="http://biomodels.net/biology-qualifiers/">
              <rdf:Description rdf:about="#metaid_M_3OxoHexanoylACPs_p">
                <bqbiol:is>
                  <rdf:Bag>
                    <rdf:li rdf:resource="#metaid_M_3OxoHexanoylACPs_p_inchi"/>
                    <rdf:li rdf:resource="urn:miriam:obo.chebi:CHEBI%"/>
                    <rdf:li rdf:resource="urn:miriam:kegg.compound:"/>
                    <rdf:li rdf:resource="urn:miriam:pubchem.substance:"/>
                    <rdf:li rdf:resource="http://identifiers.org/obo.chebi/CHEBI:"/>
                    <rdf:li rdf:resource="http://identifiers.org/kegg.compound/"/>
                    <rdf:li rdf:resource="http://identifiers.org/pubchem.substance/"/>
                    <rdf:li rdf:resource="http://identifiers.org/inchi/"/>
                  </rdf:Bag>
                </bqbiol:is>
              </rdf:Description>
            </rdf:RDF>
          </body>
        </annotation>
      </species>
      <species id="M_3OxoMyristoylACPs_p" compartment="p" hasOnlySubstanceUnits="false" boundaryCondition="false" charge="0" constant="false">
        <notes>
          <body xmlns="http://www.w3.org/1999/xhtml">
            <p>FORMULA: </p>
            <p>CHARGE: 0.0</p>
            <p>FORM NEUTRAL: </p>
            <p>KEGG ID: </p>
            <p>PubChem ID: </p>
            <p>ChEBI ID: </p>
            <p>InCHI string: </p>
            <p>Smiles: </p>
          </body>
        </notes>
        <annotation>
          <body xmlns="http://www.w3.org/1999/xhtml">
            <in:inchi xmlns:in="http://biomodels.net/inchi" metaid="metaid_M_3OxoMyristoylACPs_p_inchi"/>
            <rdf:RDF xmlns:rdf="http://www.w3.org/1999/02/22-rdf-syntax-ns#" xmlns:bqbiol="http://biomodels.net/biology-qualifiers/">
              <rdf:Description rdf:about="#metaid_M_3OxoMyristoylACPs_p">
                <bqbiol:is>
                  <rdf:Bag>
                    <rdf:li rdf:resource="#metaid_M_3OxoMyristoylACPs_p_inchi"/>
                    <rdf:li rdf:resource="urn:miriam:obo.chebi:CHEBI%"/>
                    <rdf:li rdf:resource="urn:miriam:kegg.compound:"/>
                    <rdf:li rdf:resource="urn:miriam:pubchem.substance:"/>
                    <rdf:li rdf:resource="http://identifiers.org/obo.chebi/CHEBI:"/>
                    <rdf:li rdf:resource="http://identifiers.org/kegg.compound/"/>
                    <rdf:li rdf:resource="http://identifiers.org/pubchem.substance/"/>
                    <rdf:li rdf:resource="http://identifiers.org/inchi/"/>
                  </rdf:Bag>
                </bqbiol:is>
              </rdf:Description>
            </rdf:RDF>
          </body>
        </annotation>
      </species>
      <species id="M_3OxoOctanoylACPs_p" compartment="p" hasOnlySubstanceUnits="false" boundaryCondition="false" charge="0" constant="false">
        <notes>
          <body xmlns="http://www.w3.org/1999/xhtml">
            <p>FORMULA: </p>
            <p>CHARGE: 0.0</p>
            <p>FORM NEUTRAL: </p>
            <p>KEGG ID: </p>
            <p>PubChem ID: </p>
            <p>ChEBI ID: </p>
            <p>InCHI string: </p>
            <p>Smiles: </p>
          </body>
        </notes>
        <annotation>
          <body xmlns="http://www.w3.org/1999/xhtml">
            <in:inchi xmlns:in="http://biomodels.net/inchi" metaid="metaid_M_3OxoOctanoylACPs_p_inchi"/>
            <rdf:RDF xmlns:rdf="http://www.w3.org/1999/02/22-rdf-syntax-ns#" xmlns:bqbiol="http://biomodels.net/biology-qualifiers/">
              <rdf:Description rdf:about="#metaid_M_3OxoOctanoylACPs_p">
                <bqbiol:is>
                  <rdf:Bag>
                    <rdf:li rdf:resource="#metaid_M_3OxoOctanoylACPs_p_inchi"/>
                    <rdf:li rdf:resource="urn:miriam:obo.chebi:CHEBI%"/>
                    <rdf:li rdf:resource="urn:miriam:kegg.compound:"/>
                    <rdf:li rdf:resource="urn:miriam:pubchem.substance:"/>
                    <rdf:li rdf:resource="http://identifiers.org/obo.chebi/CHEBI:"/>
                    <rdf:li rdf:resource="http://identifiers.org/kegg.compound/"/>
                    <rdf:li rdf:resource="http://identifiers.org/pubchem.substance/"/>
                    <rdf:li rdf:resource="http://identifiers.org/inchi/"/>
                  </rdf:Bag>
                </bqbiol:is>
              </rdf:Description>
            </rdf:RDF>
          </body>
        </annotation>
      </species>
      <species id="M_3OxoPalmitoylACPs_p" compartment="p" hasOnlySubstanceUnits="false" boundaryCondition="false" charge="0" constant="false">
        <notes>
          <body xmlns="http://www.w3.org/1999/xhtml">
            <p>FORMULA: </p>
            <p>CHARGE: 0.0</p>
            <p>FORM NEUTRAL: </p>
            <p>KEGG ID: </p>
            <p>PubChem ID: </p>
            <p>ChEBI ID: </p>
            <p>InCHI string: </p>
            <p>Smiles: </p>
          </body>
        </notes>
        <annotation>
          <body xmlns="http://www.w3.org/1999/xhtml">
            <in:inchi xmlns:in="http://biomodels.net/inchi" metaid="metaid_M_3OxoPalmitoylACPs_p_inchi"/>
            <rdf:RDF xmlns:rdf="http://www.w3.org/1999/02/22-rdf-syntax-ns#" xmlns:bqbiol="http://biomodels.net/biology-qualifiers/">
              <rdf:Description rdf:about="#metaid_M_3OxoPalmitoylACPs_p">
                <bqbiol:is>
                  <rdf:Bag>
                    <rdf:li rdf:resource="#metaid_M_3OxoPalmitoylACPs_p_inchi"/>
                    <rdf:li rdf:resource="urn:miriam:obo.chebi:CHEBI%"/>
                    <rdf:li rdf:resource="urn:miriam:kegg.compound:"/>
                    <rdf:li rdf:resource="urn:miriam:pubchem.substance:"/>
                    <rdf:li rdf:resource="http://identifiers.org/obo.chebi/CHEBI:"/>
                    <rdf:li rdf:resource="http://identifiers.org/kegg.compound/"/>
                    <rdf:li rdf:resource="http://identifiers.org/pubchem.substance/"/>
                    <rdf:li rdf:resource="http://identifiers.org/inchi/"/>
                  </rdf:Bag>
                </bqbiol:is>
              </rdf:Description>
            </rdf:RDF>
          </body>
        </annotation>
      </species>
      <species id="M_3OxoStearoylACPs_p" compartment="p" hasOnlySubstanceUnits="false" boundaryCondition="false" charge="0" constant="false">
        <notes>
          <body xmlns="http://www.w3.org/1999/xhtml">
            <p>FORMULA: </p>
            <p>CHARGE: 0.0</p>
            <p>FORM NEUTRAL: </p>
            <p>KEGG ID: </p>
            <p>PubChem ID: </p>
            <p>ChEBI ID: </p>
            <p>InCHI string: </p>
            <p>Smiles: </p>
          </body>
        </notes>
        <annotation>
          <body xmlns="http://www.w3.org/1999/xhtml">
            <in:inchi xmlns:in="http://biomodels.net/inchi" metaid="metaid_M_3OxoStearoylACPs_p_inchi"/>
            <rdf:RDF xmlns:rdf="http://www.w3.org/1999/02/22-rdf-syntax-ns#" xmlns:bqbiol="http://biomodels.net/biology-qualifiers/">
              <rdf:Description rdf:about="#metaid_M_3OxoStearoylACPs_p">
                <bqbiol:is>
                  <rdf:Bag>
                    <rdf:li rdf:resource="#metaid_M_3OxoStearoylACPs_p_inchi"/>
                    <rdf:li rdf:resource="urn:miriam:obo.chebi:CHEBI%"/>
                    <rdf:li rdf:resource="urn:miriam:kegg.compound:"/>
                    <rdf:li rdf:resource="urn:miriam:pubchem.substance:"/>
                    <rdf:li rdf:resource="http://identifiers.org/obo.chebi/CHEBI:"/>
                    <rdf:li rdf:resource="http://identifiers.org/kegg.compound/"/>
                    <rdf:li rdf:resource="http://identifiers.org/pubchem.substance/"/>
                    <rdf:li rdf:resource="http://identifiers.org/inchi/"/>
                  </rdf:Bag>
                </bqbiol:is>
              </rdf:Description>
            </rdf:RDF>
          </body>
        </annotation>
      </species>
      <species id="M_3PHydroxypyruvate_c" name="3-phosphooxypyruvate // &quot;phosphohydroxypyruvate&quot; // &quot;3-phosphonooxypyruvate&quot; // &quot;3-P-hydroxypyruvate&quot; // &quot;3-p-OH-pyr&quot; // &quot;3-phosphohydroxypyruvate&quot; // &quot;3-p-OH-pyruvate&quot; // &quot;3-p-hydroxy-pyr&quot; // &quot;3-phosphohydroxy-pyr&quot; // &quot;phosphohydroxypyruate&quot; // &quot;3-phospho-hydroxypyruvate&quot;" compartment="c" hasOnlySubstanceUnits="false" boundaryCondition="false" charge="0" constant="false">
        <notes>
          <body xmlns="http://www.w3.org/1999/xhtml">
            <p>FORMULA: </p>
            <p>CHARGE: 0.0</p>
            <p>FORM NEUTRAL: C3H2O7P</p>
            <p>KEGG ID: C03232</p>
            <p>PubChem ID: </p>
            <p>ChEBI ID: </p>
            <p>InCHI string: InChI=1S/C3H5O7P/c4-2(3(5)6)1-10-11(7,8)9/h1H2,(H,5,6)(H2,7,8,9)/p-3</p>
            <p>Smiles: C(OP([O-])(=O)[O-])C(=O)C(=O)[O-]</p>
          </body>
        </notes>
        <annotation>
          <body xmlns="http://www.w3.org/1999/xhtml">
            <in:inchi xmlns:in="http://biomodels.net/inchi" metaid="metaid_M_3PHydroxypyruvate_c_inchi">InChI=1S/C3H5O7P/c4-2(3(5)6)1-10-11(7,8)9/h1H2,(H,5,6)(H2,7,8,9)/p-3</in:inchi>
            <rdf:RDF xmlns:rdf="http://www.w3.org/1999/02/22-rdf-syntax-ns#" xmlns:bqbiol="http://biomodels.net/biology-qualifiers/">
              <rdf:Description rdf:about="#metaid_M_3PHydroxypyruvate_c">
                <bqbiol:is>
                  <rdf:Bag>
                    <rdf:li rdf:resource="#metaid_M_3PHydroxypyruvate_c_inchi"/>
                    <rdf:li rdf:resource="urn:miriam:obo.chebi:CHEBI%"/>
                    <rdf:li rdf:resource="urn:miriam:kegg.compound:C03232"/>
                    <rdf:li rdf:resource="urn:miriam:pubchem.substance:"/>
                    <rdf:li rdf:resource="http://identifiers.org/obo.chebi/CHEBI:"/>
                    <rdf:li rdf:resource="http://identifiers.org/kegg.compound/C03232"/>
                    <rdf:li rdf:resource="http://identifiers.org/pubchem.substance/"/>
                    <rdf:li rdf:resource="http://identifiers.org/inchi/InChI=1S/C3H5O7P/c4-2(3(5)6)1-10-11(7,8)9/h1H2,(H,5,6)(H2,7,8,9)/p-3"/>
                  </rdf:Bag>
                </bqbiol:is>
              </rdf:Description>
            </rdf:RDF>
          </body>
        </annotation>
      </species>
      <species id="M_3PSerine_c" name="3-phospho-L-serine // &quot;3-phospho-L-serine&quot; // &quot;L-serine 3-phosphate&quot; // &quot;L-serine-3P&quot; // &quot;L-seryl phosphate&quot; // &quot;phosphoryl-L-serine&quot; // &quot;L-serine phosphate&quot; // &quot;O-phospho-L-serine&quot; // &quot;serine phosphate&quot; // &quot;phosphorylserine&quot; // &quot;seryl phosphate&quot; // &quot;3-P-serine&quot; // &quot;serine-3-p&quot; // &quot;serine-3-phosphate&quot; // &quot;phosphoserine&quot; // &quot;P-serine&quot; // &quot;3-phospho-serine&quot; // &quot;P-ser&quot; // &quot;3-phosphoserine&quot;" compartment="c" hasOnlySubstanceUnits="false" boundaryCondition="false" charge="0" constant="false">
        <notes>
          <body xmlns="http://www.w3.org/1999/xhtml">
            <p>FORMULA: </p>
            <p>CHARGE: 0.0</p>
            <p>FORM NEUTRAL: C3H6NO6P</p>
            <p>KEGG ID: C01005</p>
            <p>PubChem ID: </p>
            <p>ChEBI ID: </p>
            <p>InCHI string: InChI=1S/C3H8NO6P/c4-2(3(5)6)1-10-11(7,8)9/h2H,1,4H2,(H,5,6)(H2,7,8,9)/p-2/t2-/m0/s1</p>
            <p>Smiles: C(OP([O-])([O-])=O)C([N+])C(=O)[O-]</p>
          </body>
        </notes>
        <annotation>
          <body xmlns="http://www.w3.org/1999/xhtml">
            <in:inchi xmlns:in="http://biomodels.net/inchi" metaid="metaid_M_3PSerine_c_inchi">InChI=1S/C3H8NO6P/c4-2(3(5)6)1-10-11(7,8)9/h2H,1,4H2,(H,5,6)(H2,7,8,9)/p-2/t2-/m0/s1</in:inchi>
            <rdf:RDF xmlns:rdf="http://www.w3.org/1999/02/22-rdf-syntax-ns#" xmlns:bqbiol="http://biomodels.net/biology-qualifiers/">
              <rdf:Description rdf:about="#metaid_M_3PSerine_c">
                <bqbiol:is>
                  <rdf:Bag>
                    <rdf:li rdf:resource="#metaid_M_3PSerine_c_inchi"/>
                    <rdf:li rdf:resource="urn:miriam:obo.chebi:CHEBI%"/>
                    <rdf:li rdf:resource="urn:miriam:kegg.compound:C01005"/>
                    <rdf:li rdf:resource="urn:miriam:pubchem.substance:"/>
                    <rdf:li rdf:resource="http://identifiers.org/obo.chebi/CHEBI:"/>
                    <rdf:li rdf:resource="http://identifiers.org/kegg.compound/C01005"/>
                    <rdf:li rdf:resource="http://identifiers.org/pubchem.substance/"/>
                    <rdf:li rdf:resource="http://identifiers.org/inchi/InChI=1S/C3H8NO6P/c4-2(3(5)6)1-10-11(7,8)9/h2H,1,4H2,(H,5,6)(H2,7,8,9)/p-2/t2-/m0/s1"/>
                  </rdf:Bag>
                </bqbiol:is>
              </rdf:Description>
            </rdf:RDF>
          </body>
        </annotation>
      </species>
      <species id="M_4Aminobutanoate_c" name="4-aminobutanoate // &quot;4-NH2-but&quot; // &quot;4-NH3-but&quot; // &quot;GABA&quot; // &quot;4-aminobutyric acid&quot; // &quot;4-aminobutanoate&quot; // &quot;&amp;gamma;-aminobutyrate&quot; // &quot;4-amino-&lt;i&gt;n&lt;/i&gt;-butyric acid&quot; // &quot;&amp;gamma;-amino-n-butyric acid&quot; // &quot;gamma-amino-N-butyrate&quot; // &quot;g-amino-n-butyric acid&quot;" compartment="c" hasOnlySubstanceUnits="false" boundaryCondition="false" charge="0" constant="false">
        <notes>
          <body xmlns="http://www.w3.org/1999/xhtml">
            <p>FORMULA: </p>
            <p>CHARGE: 0.0</p>
            <p>FORM NEUTRAL: C4H9NO2</p>
            <p>KEGG ID: C00334</p>
            <p>PubChem ID: </p>
            <p>ChEBI ID: </p>
            <p>InCHI string: InChI=1S/C4H9NO2/c5-3-1-2-4(6)7/h1-3,5H2,(H,6,7)</p>
            <p>Smiles: C(C[N+])CC([O-])=O</p>
          </body>
        </notes>
        <annotation>
          <body xmlns="http://www.w3.org/1999/xhtml">
            <in:inchi xmlns:in="http://biomodels.net/inchi" metaid="metaid_M_4Aminobutanoate_c_inchi">InChI=1S/C4H9NO2/c5-3-1-2-4(6)7/h1-3,5H2,(H,6,7)</in:inchi>
            <rdf:RDF xmlns:rdf="http://www.w3.org/1999/02/22-rdf-syntax-ns#" xmlns:bqbiol="http://biomodels.net/biology-qualifiers/">
              <rdf:Description rdf:about="#metaid_M_4Aminobutanoate_c">
                <bqbiol:is>
                  <rdf:Bag>
                    <rdf:li rdf:resource="#metaid_M_4Aminobutanoate_c_inchi"/>
                    <rdf:li rdf:resource="urn:miriam:obo.chebi:CHEBI%"/>
                    <rdf:li rdf:resource="urn:miriam:kegg.compound:C00334"/>
                    <rdf:li rdf:resource="urn:miriam:pubchem.substance:"/>
                    <rdf:li rdf:resource="http://identifiers.org/obo.chebi/CHEBI:"/>
                    <rdf:li rdf:resource="http://identifiers.org/kegg.compound/C00334"/>
                    <rdf:li rdf:resource="http://identifiers.org/pubchem.substance/"/>
                    <rdf:li rdf:resource="http://identifiers.org/inchi/InChI=1S/C4H9NO2/c5-3-1-2-4(6)7/h1-3,5H2,(H,6,7)"/>
                  </rdf:Bag>
                </bqbiol:is>
              </rdf:Description>
            </rdf:RDF>
          </body>
        </annotation>
      </species>
      <species id="M_4Coumaroylquinate_c" name="&lt;i&gt;trans&lt;/i&gt;-5-&lt;i&gt;O&lt;/i&gt;-(4-coumaroyl)-D-quinate // &quot;4-coumaroylquinate&quot; // &quot;trans-(p-coumaroyl)-quinate&quot; // &quot;&lt;i&gt;trans&lt;/i&gt;-5-&lt;i&gt;O&lt;/i&gt;-(4-coumaroyl)quinate&quot;" compartment="c" hasOnlySubstanceUnits="false" boundaryCondition="false" charge="0" constant="false">
        <notes>
          <body xmlns="http://www.w3.org/1999/xhtml">
            <p>FORMULA: </p>
            <p>CHARGE: 0.0</p>
            <p>FORM NEUTRAL: C16H17O8</p>
            <p>KEGG ID: C12208</p>
            <p>PubChem ID: </p>
            <p>ChEBI ID: </p>
            <p>InCHI string: InChI=1S/C16H18O8/c17-10-4-1-9(2-5-10)3-6-13(19)24-12-8-16(23,15(21)22)7-11(18)14(12)20/h1-6,11-12,14,17-18,20,23H,7-8H2,(H,21,22)/p-1/b6-3+/t11-,12-,14-,16+/m1/s1</p>
            <p>Smiles: C([O-])(=O)C1(O)(CC(O)C(O)C(C1)OC(=O)C=CC2(=CC=C(O)C=C2))</p>
          </body>
        </notes>
        <annotation>
          <body xmlns="http://www.w3.org/1999/xhtml">
            <in:inchi xmlns:in="http://biomodels.net/inchi" metaid="metaid_M_4Coumaroylquinate_c_inchi">InChI=1S/C16H18O8/c17-10-4-1-9(2-5-10)3-6-13(19)24-12-8-16(23,15(21)22)7-11(18)14(12)20/h1-6,11-12,14,17-18,20,23H,7-8H2,(H,21,22)/p-1/b6-3+/t11-,12-,14-,16+/m1/s1</in:inchi>
            <rdf:RDF xmlns:rdf="http://www.w3.org/1999/02/22-rdf-syntax-ns#" xmlns:bqbiol="http://biomodels.net/biology-qualifiers/">
              <rdf:Description rdf:about="#metaid_M_4Coumaroylquinate_c">
                <bqbiol:is>
                  <rdf:Bag>
                    <rdf:li rdf:resource="#metaid_M_4Coumaroylquinate_c_inchi"/>
                    <rdf:li rdf:resource="urn:miriam:obo.chebi:CHEBI%"/>
                    <rdf:li rdf:resource="urn:miriam:kegg.compound:C12208"/>
                    <rdf:li rdf:resource="urn:miriam:pubchem.substance:"/>
                    <rdf:li rdf:resource="http://identifiers.org/obo.chebi/CHEBI:"/>
                    <rdf:li rdf:resource="http://identifiers.org/kegg.compound/C12208"/>
                    <rdf:li rdf:resource="http://identifiers.org/pubchem.substance/"/>
                    <rdf:li rdf:resource="http://identifiers.org/inchi/InChI=1S/C16H18O8/c17-10-4-1-9(2-5-10)3-6-13(19)24-12-8-16(23,15(21)22)7-11(18)14(12)20/h1-6,11-12,14,17-18,20,23H,7-8H2,(H,21,22)/p-1/b6-3+/t11-,12-,14-,16+/m1/s1"/>
                  </rdf:Bag>
                </bqbiol:is>
              </rdf:Description>
            </rdf:RDF>
          </body>
        </annotation>
      </species>
      <species id="M_4Coumaroylshikimate_c" name="&lt;i&gt;trans&lt;/i&gt;-5-O-(4-coumaroyl)shikimate // &quot;4-coumaroylshikimate&quot; // &quot;trans-5-O-(4-Coumaroyl)shikimate&quot; // &quot;trans-(p-coumaroyl)-shikimate&quot;" compartment="c" hasOnlySubstanceUnits="false" boundaryCondition="false" charge="0" constant="false">
        <notes>
          <body xmlns="http://www.w3.org/1999/xhtml">
            <p>FORMULA: </p>
            <p>CHARGE: 0.0</p>
            <p>FORM NEUTRAL: C16H15O7</p>
            <p>KEGG ID: C02947</p>
            <p>PubChem ID: </p>
            <p>ChEBI ID: </p>
            <p>InCHI string: InChI=1S/C16H16O7/c17-11-4-1-9(2-5-11)3-6-14(19)23-13-8-10(16(21)22)7-12(18)15(13)20/h1-7,12-13,15,17-18,20H,8H2,(H,21,22)/p-1/b6-3+/t12-,13-,15-/m1/s1</p>
            <p>Smiles: C(OC1(C(O)C(O)C=C(C([O-])=O)C1))(=O)C=CC2(C=CC(O)=CC=2)</p>
          </body>
        </notes>
        <annotation>
          <body xmlns="http://www.w3.org/1999/xhtml">
            <in:inchi xmlns:in="http://biomodels.net/inchi" metaid="metaid_M_4Coumaroylshikimate_c_inchi">InChI=1S/C16H16O7/c17-11-4-1-9(2-5-11)3-6-14(19)23-13-8-10(16(21)22)7-12(18)15(13)20/h1-7,12-13,15,17-18,20H,8H2,(H,21,22)/p-1/b6-3+/t12-,13-,15-/m1/s1</in:inchi>
            <rdf:RDF xmlns:rdf="http://www.w3.org/1999/02/22-rdf-syntax-ns#" xmlns:bqbiol="http://biomodels.net/biology-qualifiers/">
              <rdf:Description rdf:about="#metaid_M_4Coumaroylshikimate_c">
                <bqbiol:is>
                  <rdf:Bag>
                    <rdf:li rdf:resource="#metaid_M_4Coumaroylshikimate_c_inchi"/>
                    <rdf:li rdf:resource="urn:miriam:obo.chebi:CHEBI%"/>
                    <rdf:li rdf:resource="urn:miriam:kegg.compound:C02947"/>
                    <rdf:li rdf:resource="urn:miriam:pubchem.substance:"/>
                    <rdf:li rdf:resource="http://identifiers.org/obo.chebi/CHEBI:"/>
                    <rdf:li rdf:resource="http://identifiers.org/kegg.compound/C02947"/>
                    <rdf:li rdf:resource="http://identifiers.org/pubchem.substance/"/>
                    <rdf:li rdf:resource="http://identifiers.org/inchi/InChI=1S/C16H16O7/c17-11-4-1-9(2-5-11)3-6-14(19)23-13-8-10(16(21)22)7-12(18)15(13)20/h1-7,12-13,15,17-18,20H,8H2,(H,21,22)/p-1/b6-3+/t12-,13-,15-/m1/s1"/>
                  </rdf:Bag>
                </bqbiol:is>
              </rdf:Description>
            </rdf:RDF>
          </body>
        </annotation>
      </species>
      <species id="M_4Cytidine5Diphospho2CChloroplast_p" name="4-(cytidine 5&apos;-diphospho)-2-C-methyl-D-erythritol // &quot;CDP-ME&quot; // &quot;CDP-methyl-D-erythritol&quot; // &quot;4-diphosphocytidyl-2C-methyl-D-erythritol&quot; // &quot;4-diphosphocytidyl-2-C-methylerythritol&quot;" compartment="p" hasOnlySubstanceUnits="false" boundaryCondition="false" charge="0" constant="false">
        <notes>
          <body xmlns="http://www.w3.org/1999/xhtml">
            <p>FORMULA: </p>
            <p>CHARGE: 0.0</p>
            <p>FORM NEUTRAL: C14H23N3O14P2</p>
            <p>KEGG ID: C11435</p>
            <p>PubChem ID: </p>
            <p>ChEBI ID: </p>
            <p>InCHI string: InChI=1S/C14H25N3O14P2/c1-14(23,6-18)8(19)5-29-33(26,27)31-32(24,25)28-4-7-10(20)11(21)12(30-7)17-3-2-9(15)16-13(17)22/h2-3,7-8,10-12,18-21,23H,4-6H2,1H3,(H,24,25)(H,26,27)(H2,15,16,22)/p-2/t7-,8-,10-,11-,12-,14+/m1/s1</p>
            <p>Smiles: CC(O)(CO)C(O)COP(OP([O-])(=O)OCC2(C(C(O)C(N1(C(N=C(C=C1)N)=O))O2)O))([O-])=O</p>
          </body>
        </notes>
        <annotation>
          <body xmlns="http://www.w3.org/1999/xhtml">
            <in:inchi xmlns:in="http://biomodels.net/inchi" metaid="metaid_M_4Cytidine5Diphospho2CChloroplast_p_inchi">InChI=1S/C14H25N3O14P2/c1-14(23,6-18)8(19)5-29-33(26,27)31-32(24,25)28-4-7-10(20)11(21)12(30-7)17-3-2-9(15)16-13(17)22/h2-3,7-8,10-12,18-21,23H,4-6H2,1H3,(H,24,25)(H,26,27)(H2,15,16,22)/p-2/t7-,8-,10-,11-,12-,14+/m1/s1</in:inchi>
            <rdf:RDF xmlns:rdf="http://www.w3.org/1999/02/22-rdf-syntax-ns#" xmlns:bqbiol="http://biomodels.net/biology-qualifiers/">
              <rdf:Description rdf:about="#metaid_M_4Cytidine5Diphospho2CChloroplast_p">
                <bqbiol:is>
                  <rdf:Bag>
                    <rdf:li rdf:resource="#metaid_M_4Cytidine5Diphospho2CChloroplast_p_inchi"/>
                    <rdf:li rdf:resource="urn:miriam:obo.chebi:CHEBI%"/>
                    <rdf:li rdf:resource="urn:miriam:kegg.compound:C11435"/>
                    <rdf:li rdf:resource="urn:miriam:pubchem.substance:"/>
                    <rdf:li rdf:resource="http://identifiers.org/obo.chebi/CHEBI:"/>
                    <rdf:li rdf:resource="http://identifiers.org/kegg.compound/C11435"/>
                    <rdf:li rdf:resource="http://identifiers.org/pubchem.substance/"/>
                    <rdf:li rdf:resource="http://identifiers.org/inchi/InChI=1S/C14H25N3O14P2/c1-14(23,6-18)8(19)5-29-33(26,27)31-32(24,25)28-4-7-10(20)11(21)12(30-7)17-3-2-9(15)16-13(17)22/h2-3,7-8,10-12,18-21,23H,4-6H2,1H3,(H,24,25)(H,26,27)(H2,15,16,22)/p-2/t7-,8-,10-,11-,12-,14+/m1/s1"/>
                  </rdf:Bag>
                </bqbiol:is>
              </rdf:Description>
            </rdf:RDF>
          </body>
        </annotation>
      </species>
      <species id="M_510MethenyltetrahydrofolateChloroplast_p" name="a 5,10-methenyltetrahydrofolate // &quot;a 5,10-methenyl-THF&quot; // &quot;5,10-methenyl-tetrahydropteroyl-[&amp;gamma;-Glu]&lt;sub&gt;(n)&lt;/sub&gt;&quot; // &quot;5,10-methenyl-tetrahydropteroyl-[&amp;gamma;-Glu]&lt;sub&gt;(n+1)&lt;/sub&gt;&quot;" compartment="p" hasOnlySubstanceUnits="false" boundaryCondition="false" charge="0" constant="false">
        <notes>
          <body xmlns="http://www.w3.org/1999/xhtml">
            <p>FORMULA: </p>
            <p>CHARGE: 0.0</p>
            <p>FORM NEUTRAL: </p>
            <p>KEGG ID: </p>
            <p>PubChem ID: </p>
            <p>ChEBI ID: </p>
            <p>InCHI string: </p>
            <p>Smiles: C3(NC4(\\N=C(N)NC(=O)C(\\[N+]2(=CN(C1(/C=CC(\\C(=O)N[C@@H](CCC([R])=O)C([O-])=O)=C/C=1))C[C@@H]23))=4))</p>
          </body>
        </notes>
        <annotation>
          <body xmlns="http://www.w3.org/1999/xhtml">
            <in:inchi xmlns:in="http://biomodels.net/inchi" metaid="metaid_M_510MethenyltetrahydrofolateChloroplast_p_inchi"/>
            <rdf:RDF xmlns:rdf="http://www.w3.org/1999/02/22-rdf-syntax-ns#" xmlns:bqbiol="http://biomodels.net/biology-qualifiers/">
              <rdf:Description rdf:about="#metaid_M_510MethenyltetrahydrofolateChloroplast_p">
                <bqbiol:is>
                  <rdf:Bag>
                    <rdf:li rdf:resource="#metaid_M_510MethenyltetrahydrofolateChloroplast_p_inchi"/>
                    <rdf:li rdf:resource="urn:miriam:obo.chebi:CHEBI%"/>
                    <rdf:li rdf:resource="urn:miriam:kegg.compound:"/>
                    <rdf:li rdf:resource="urn:miriam:pubchem.substance:"/>
                    <rdf:li rdf:resource="http://identifiers.org/obo.chebi/CHEBI:"/>
                    <rdf:li rdf:resource="http://identifiers.org/kegg.compound/"/>
                    <rdf:li rdf:resource="http://identifiers.org/pubchem.substance/"/>
                    <rdf:li rdf:resource="http://identifiers.org/inchi/"/>
                  </rdf:Bag>
                </bqbiol:is>
              </rdf:Description>
            </rdf:RDF>
          </body>
        </annotation>
      </species>
      <species id="M_5AminoLevulinate_c" name="5-aminolevulinate // &quot;5-amino-4-oxo-pentanoate&quot; // &quot;5-amino-levulinate&quot; // &quot;&amp;delta;-aminolevulinate&quot; // &quot;5-amino-4-oxopentanoate&quot; // &quot;5-Amino-4-oxopentanoate&quot; // &quot;5-amino-4-oxo-pentanoic acid&quot; // &quot;5-amino-levulinic acid&quot; // &quot;5-amino-4-oxopentanoic acid&quot; // &quot;&amp;gamma;-aminolevulinic acid&quot; // &quot;5-aminolevulinic acid&quot; // &quot;5-aminolevulinate&quot; // &quot;ALA&quot; // &quot;&amp;delta;-aminolevulinic acid&quot;" compartment="c" hasOnlySubstanceUnits="false" boundaryCondition="false" charge="0" constant="false">
        <notes>
          <body xmlns="http://www.w3.org/1999/xhtml">
            <p>FORMULA: </p>
            <p>CHARGE: 0.0</p>
            <p>FORM NEUTRAL: C5H9NO3</p>
            <p>KEGG ID: C00430</p>
            <p>PubChem ID: </p>
            <p>ChEBI ID: </p>
            <p>InCHI string: InChI=1S/C5H9NO3/c6-3-4(7)1-2-5(8)9/h1-3,6H2,(H,8,9)</p>
            <p>Smiles: C(C(C[N+])=O)CC([O-])=O</p>
          </body>
        </notes>
        <annotation>
          <body xmlns="http://www.w3.org/1999/xhtml">
            <in:inchi xmlns:in="http://biomodels.net/inchi" metaid="metaid_M_5AminoLevulinate_c_inchi">InChI=1S/C5H9NO3/c6-3-4(7)1-2-5(8)9/h1-3,6H2,(H,8,9)</in:inchi>
            <rdf:RDF xmlns:rdf="http://www.w3.org/1999/02/22-rdf-syntax-ns#" xmlns:bqbiol="http://biomodels.net/biology-qualifiers/">
              <rdf:Description rdf:about="#metaid_M_5AminoLevulinate_c">
                <bqbiol:is>
                  <rdf:Bag>
                    <rdf:li rdf:resource="#metaid_M_5AminoLevulinate_c_inchi"/>
                    <rdf:li rdf:resource="urn:miriam:obo.chebi:CHEBI%"/>
                    <rdf:li rdf:resource="urn:miriam:kegg.compound:C00430"/>
                    <rdf:li rdf:resource="urn:miriam:pubchem.substance:"/>
                    <rdf:li rdf:resource="http://identifiers.org/obo.chebi/CHEBI:"/>
                    <rdf:li rdf:resource="http://identifiers.org/kegg.compound/C00430"/>
                    <rdf:li rdf:resource="http://identifiers.org/pubchem.substance/"/>
                    <rdf:li rdf:resource="http://identifiers.org/inchi/InChI=1S/C5H9NO3/c6-3-4(7)1-2-5(8)9/h1-3,6H2,(H,8,9)"/>
                  </rdf:Bag>
                </bqbiol:is>
              </rdf:Description>
            </rdf:RDF>
          </body>
        </annotation>
      </species>
      <species id="M_5HydroxyConiferaldehyde_c" name="5-hydroxy-coniferaldehyde" compartment="c" hasOnlySubstanceUnits="false" boundaryCondition="false" charge="0" constant="false">
        <notes>
          <body xmlns="http://www.w3.org/1999/xhtml">
            <p>FORMULA: </p>
            <p>CHARGE: 0.0</p>
            <p>FORM NEUTRAL: C10H10O4</p>
            <p>KEGG ID: C12204</p>
            <p>PubChem ID: </p>
            <p>ChEBI ID: </p>
            <p>InCHI string: InChI=1S/C10H10O4/c1-14-9-6-7(3-2-4-11)5-8(12)10(9)13/h2-6,12-13H,1H3/b3-2+</p>
            <p>Smiles: COC1(=CC(C=CC=O)=CC(O)=C(O)1)</p>
          </body>
        </notes>
        <annotation>
          <body xmlns="http://www.w3.org/1999/xhtml">
            <in:inchi xmlns:in="http://biomodels.net/inchi" metaid="metaid_M_5HydroxyConiferaldehyde_c_inchi">InChI=1S/C10H10O4/c1-14-9-6-7(3-2-4-11)5-8(12)10(9)13/h2-6,12-13H,1H3/b3-2+</in:inchi>
            <rdf:RDF xmlns:rdf="http://www.w3.org/1999/02/22-rdf-syntax-ns#" xmlns:bqbiol="http://biomodels.net/biology-qualifiers/">
              <rdf:Description rdf:about="#metaid_M_5HydroxyConiferaldehyde_c">
                <bqbiol:is>
                  <rdf:Bag>
                    <rdf:li rdf:resource="#metaid_M_5HydroxyConiferaldehyde_c_inchi"/>
                    <rdf:li rdf:resource="urn:miriam:obo.chebi:CHEBI%"/>
                    <rdf:li rdf:resource="urn:miriam:kegg.compound:C12204"/>
                    <rdf:li rdf:resource="urn:miriam:pubchem.substance:"/>
                    <rdf:li rdf:resource="http://identifiers.org/obo.chebi/CHEBI:"/>
                    <rdf:li rdf:resource="http://identifiers.org/kegg.compound/C12204"/>
                    <rdf:li rdf:resource="http://identifiers.org/pubchem.substance/"/>
                    <rdf:li rdf:resource="http://identifiers.org/inchi/InChI=1S/C10H10O4/c1-14-9-6-7(3-2-4-11)5-8(12)10(9)13/h2-6,12-13H,1H3/b3-2+"/>
                  </rdf:Bag>
                </bqbiol:is>
              </rdf:Description>
            </rdf:RDF>
          </body>
        </annotation>
      </species>
      <species id="M_5HydroxyConiferylAlcohol_c" compartment="c" hasOnlySubstanceUnits="false" boundaryCondition="false" charge="0" constant="false">
        <notes>
          <body xmlns="http://www.w3.org/1999/xhtml">
            <p>FORMULA: </p>
            <p>CHARGE: 0.0</p>
            <p>FORM NEUTRAL: </p>
            <p>KEGG ID: </p>
            <p>PubChem ID: </p>
            <p>ChEBI ID: </p>
            <p>InCHI string: </p>
            <p>Smiles: </p>
          </body>
        </notes>
        <annotation>
          <body xmlns="http://www.w3.org/1999/xhtml">
            <in:inchi xmlns:in="http://biomodels.net/inchi" metaid="metaid_M_5HydroxyConiferylAlcohol_c_inchi"/>
            <rdf:RDF xmlns:rdf="http://www.w3.org/1999/02/22-rdf-syntax-ns#" xmlns:bqbiol="http://biomodels.net/biology-qualifiers/">
              <rdf:Description rdf:about="#metaid_M_5HydroxyConiferylAlcohol_c">
                <bqbiol:is>
                  <rdf:Bag>
                    <rdf:li rdf:resource="#metaid_M_5HydroxyConiferylAlcohol_c_inchi"/>
                    <rdf:li rdf:resource="urn:miriam:obo.chebi:CHEBI%"/>
                    <rdf:li rdf:resource="urn:miriam:kegg.compound:"/>
                    <rdf:li rdf:resource="urn:miriam:pubchem.substance:"/>
                    <rdf:li rdf:resource="http://identifiers.org/obo.chebi/CHEBI:"/>
                    <rdf:li rdf:resource="http://identifiers.org/kegg.compound/"/>
                    <rdf:li rdf:resource="http://identifiers.org/pubchem.substance/"/>
                    <rdf:li rdf:resource="http://identifiers.org/inchi/"/>
                  </rdf:Bag>
                </bqbiol:is>
              </rdf:Description>
            </rdf:RDF>
          </body>
        </annotation>
      </species>
      <species id="M_5MethylTHF_c" name="5-methyltetrahydropteroyl mono-L-glutamate // &quot;5-methyltetrahydrofolate mono-L-glutamate&quot; // &quot;5-methyl-THF mono-L-glutamate&quot; // &quot;5-methyl-5,6,7,8-tetrahydrofolate mono-L-glutamate&quot; // &quot;n5-methyltetrahydrofolate mono-L-glutamate&quot; // &quot;N5-methyl-THF mono-L-glutamate&quot; // &quot;methyl-THF mono-L-glutamate&quot; // &quot;methyl-tetrahydrofolate mono-L-glutamate&quot; // &quot;methyl-H4F mono-L-glutamate&quot; // &quot;5-methyl-5,6,7,8-tetrahydropteroyl-L-glutamate&quot; // &quot;&lt;i&gt;N&lt;/i&gt;&lt;sup&gt;5&lt;/sup&gt;-methyl--H&lt;sub&gt;4&lt;/sub&gt;PteGlu&lt;sub&gt;1&lt;/sub&gt;&quot; // &quot;&lt;i&gt;N&lt;/i&gt;&lt;sup&gt;5&lt;/sup&gt;-methyltetrahydropteroyl mono-L-glutamate&quot;" compartment="c" hasOnlySubstanceUnits="false" boundaryCondition="false" charge="0" constant="false">
        <notes>
          <body xmlns="http://www.w3.org/1999/xhtml">
            <p>FORMULA: </p>
            <p>CHARGE: 0.0</p>
            <p>FORM NEUTRAL: C20H23N7O6</p>
            <p>KEGG ID: C00440</p>
            <p>PubChem ID: 135398560</p>
            <p>ChEBI ID: </p>
            <p>InCHI string: InChI=1S/C20H25N7O6/c1-27-12(9-23-16-15(27)18(31)26-20(21)25-16)8-22-11-4-2-10(3-5-11)17(30)24-13(19(32)33)6-7-14(28)29/h2-5,12-13,22H,6-9H2,1H3,(H,24,30)(H,28,29)(H,32,33)(H4,21,23,25,26,31)/p-2/t12-,13-/m0/s1</p>
            <p>Smiles: CN1([C@H](CNC2(\\N=C(N)NC(=O)C\\1=2))CNC3(/C=CC(\\C(=O)N[C@H](C(=O)[O-])CCC([O-])=O)=C/C=3))</p>
          </body>
        </notes>
        <annotation>
          <body xmlns="http://www.w3.org/1999/xhtml">
            <in:inchi xmlns:in="http://biomodels.net/inchi" metaid="metaid_M_5MethylTHF_c_inchi">InChI=1S/C20H25N7O6/c1-27-12(9-23-16-15(27)18(31)26-20(21)25-16)8-22-11-4-2-10(3-5-11)17(30)24-13(19(32)33)6-7-14(28)29/h2-5,12-13,22H,6-9H2,1H3,(H,24,30)(H,28,29)(H,32,33)(H4,21,23,25,26,31)/p-2/t12-,13-/m0/s1</in:inchi>
            <rdf:RDF xmlns:rdf="http://www.w3.org/1999/02/22-rdf-syntax-ns#" xmlns:bqbiol="http://biomodels.net/biology-qualifiers/">
              <rdf:Description rdf:about="#metaid_M_5MethylTHF_c">
                <bqbiol:is>
                  <rdf:Bag>
                    <rdf:li rdf:resource="#metaid_M_5MethylTHF_c_inchi"/>
                    <rdf:li rdf:resource="urn:miriam:obo.chebi:CHEBI%"/>
                    <rdf:li rdf:resource="urn:miriam:kegg.compound:C00440"/>
                    <rdf:li rdf:resource="urn:miriam:pubchem.substance:135398560"/>
                    <rdf:li rdf:resource="http://identifiers.org/obo.chebi/CHEBI:"/>
                    <rdf:li rdf:resource="http://identifiers.org/kegg.compound/C00440"/>
                    <rdf:li rdf:resource="http://identifiers.org/pubchem.substance/135398560"/>
                    <rdf:li rdf:resource="http://identifiers.org/inchi/InChI=1S/C20H25N7O6/c1-27-12(9-23-16-15(27)18(31)26-20(21)25-16)8-22-11-4-2-10(3-5-11)17(30)24-13(19(32)33)6-7-14(28)29/h2-5,12-13,22H,6-9H2,1H3,(H,24,30)(H,28,29)(H,32,33)(H4,21,23,25,26,31)/p-2/t12-,13-/m0/s1"/>
                  </rdf:Bag>
                </bqbiol:is>
              </rdf:Description>
            </rdf:RDF>
          </body>
        </annotation>
      </species>
      <species id="M_5Oxoproline_c" name="5-oxo-L-proline // &quot;L-pyroglutamic acid&quot; // &quot;pidolic acid&quot; // &quot;pyrrolidone-COO&quot; // &quot;pyrrolidone-carboxylate&quot; // &quot;L-5-pyrrolidone-2-carboxylic acid&quot; // &quot;L-pyroglutamic acid&quot; // &quot;5-oxo-L-proline&quot; // &quot;pyroglutamic acid&quot; // &quot;pyroglutamate&quot; // &quot;5-pyrrolidone-2-carboxylic acid&quot; // &quot;L-pyroglutamate&quot; // &quot;Pidolic acid&quot;" compartment="c" hasOnlySubstanceUnits="false" boundaryCondition="false" charge="0" constant="false">
        <notes>
          <body xmlns="http://www.w3.org/1999/xhtml">
            <p>FORMULA: </p>
            <p>CHARGE: 0.0</p>
            <p>FORM NEUTRAL: C5H6NO3</p>
            <p>KEGG ID: C01879</p>
            <p>PubChem ID: </p>
            <p>ChEBI ID: </p>
            <p>InCHI string: InChI=1S/C5H7NO3/c7-4-2-1-3(6-4)5(8)9/h3H,1-2H2,(H,6,7)(H,8,9)/p-1/t3-/m0/s1</p>
            <p>Smiles: C(=O)(C1(NC(CC1)=O))[O-]</p>
          </body>
        </notes>
        <annotation>
          <body xmlns="http://www.w3.org/1999/xhtml">
            <in:inchi xmlns:in="http://biomodels.net/inchi" metaid="metaid_M_5Oxoproline_c_inchi">InChI=1S/C5H7NO3/c7-4-2-1-3(6-4)5(8)9/h3H,1-2H2,(H,6,7)(H,8,9)/p-1/t3-/m0/s1</in:inchi>
            <rdf:RDF xmlns:rdf="http://www.w3.org/1999/02/22-rdf-syntax-ns#" xmlns:bqbiol="http://biomodels.net/biology-qualifiers/">
              <rdf:Description rdf:about="#metaid_M_5Oxoproline_c">
                <bqbiol:is>
                  <rdf:Bag>
                    <rdf:li rdf:resource="#metaid_M_5Oxoproline_c_inchi"/>
                    <rdf:li rdf:resource="urn:miriam:obo.chebi:CHEBI%"/>
                    <rdf:li rdf:resource="urn:miriam:kegg.compound:C01879"/>
                    <rdf:li rdf:resource="urn:miriam:pubchem.substance:"/>
                    <rdf:li rdf:resource="http://identifiers.org/obo.chebi/CHEBI:"/>
                    <rdf:li rdf:resource="http://identifiers.org/kegg.compound/C01879"/>
                    <rdf:li rdf:resource="http://identifiers.org/pubchem.substance/"/>
                    <rdf:li rdf:resource="http://identifiers.org/inchi/InChI=1S/C5H7NO3/c7-4-2-1-3(6-4)5(8)9/h3H,1-2H2,(H,6,7)(H,8,9)/p-1/t3-/m0/s1"/>
                  </rdf:Bag>
                </bqbiol:is>
              </rdf:Description>
            </rdf:RDF>
          </body>
        </annotation>
      </species>
      <species id="M_5PBetaDRibosylAmine_c" name="5-phospho-&amp;beta;-D-ribosylamine // &quot;5-P-&amp;beta;-D-ribosylamine&quot; // &quot;5-P-&amp;beta;-D-ribosyl-amine&quot; // PRA // &quot;5-phosphoribosylamine&quot;" compartment="c" hasOnlySubstanceUnits="false" boundaryCondition="false" charge="0" constant="false">
        <notes>
          <body xmlns="http://www.w3.org/1999/xhtml">
            <p>FORMULA: </p>
            <p>CHARGE: 0.0</p>
            <p>FORM NEUTRAL: C5H11NO7P</p>
            <p>KEGG ID: C03090</p>
            <p>PubChem ID: </p>
            <p>ChEBI ID: </p>
            <p>InCHI string: InChI=1S/C5H12NO7P/c6-5-4(8)3(7)2(13-5)1-12-14(9,10)11/h2-5,7-8H,1,6H2,(H2,9,10,11)/p-1/t2-,3-,4-,5-/m1/s1</p>
            <p>Smiles: C(OP([O-])(=O)[O-])C1(C(O)C(O)C([N+])O1)</p>
          </body>
        </notes>
        <annotation>
          <body xmlns="http://www.w3.org/1999/xhtml">
            <in:inchi xmlns:in="http://biomodels.net/inchi" metaid="metaid_M_5PBetaDRibosylAmine_c_inchi">InChI=1S/C5H12NO7P/c6-5-4(8)3(7)2(13-5)1-12-14(9,10)11/h2-5,7-8H,1,6H2,(H2,9,10,11)/p-1/t2-,3-,4-,5-/m1/s1</in:inchi>
            <rdf:RDF xmlns:rdf="http://www.w3.org/1999/02/22-rdf-syntax-ns#" xmlns:bqbiol="http://biomodels.net/biology-qualifiers/">
              <rdf:Description rdf:about="#metaid_M_5PBetaDRibosylAmine_c">
                <bqbiol:is>
                  <rdf:Bag>
                    <rdf:li rdf:resource="#metaid_M_5PBetaDRibosylAmine_c_inchi"/>
                    <rdf:li rdf:resource="urn:miriam:obo.chebi:CHEBI%"/>
                    <rdf:li rdf:resource="urn:miriam:kegg.compound:C03090"/>
                    <rdf:li rdf:resource="urn:miriam:pubchem.substance:"/>
                    <rdf:li rdf:resource="http://identifiers.org/obo.chebi/CHEBI:"/>
                    <rdf:li rdf:resource="http://identifiers.org/kegg.compound/C03090"/>
                    <rdf:li rdf:resource="http://identifiers.org/pubchem.substance/"/>
                    <rdf:li rdf:resource="http://identifiers.org/inchi/InChI=1S/C5H12NO7P/c6-5-4(8)3(7)2(13-5)1-12-14(9,10)11/h2-5,7-8H,1,6H2,(H2,9,10,11)/p-1/t2-,3-,4-,5-/m1/s1"/>
                  </rdf:Bag>
                </bqbiol:is>
              </rdf:Description>
            </rdf:RDF>
          </body>
        </annotation>
      </species>
      <species id="M_5Phosphoribosyl5Aminoimidazole_c" name="5-amino-1-(5-phospho-&amp;beta;-D-ribosyl)imidazole // &quot;5-aminoimidazole ribonucleotide&quot; // &quot;5-amino-1-(5-phospho-D-ribosyl)imidazole&quot; // &quot;5-aminoimidazole ribotide&quot; // &quot;AIR&quot; // &quot;1-(5&apos;-phosphoribosyl)-5-aminoimidazole&quot; // &quot;5&apos;-phosphoribosyl-5-aminoimidazole&quot; // &quot;phosphoribosylaminoimidazole&quot; // &quot;AIR&quot;" compartment="c" hasOnlySubstanceUnits="false" boundaryCondition="false" charge="0" constant="false">
        <notes>
          <body xmlns="http://www.w3.org/1999/xhtml">
            <p>FORMULA: </p>
            <p>CHARGE: 0.0</p>
            <p>FORM NEUTRAL: C8H13N3O7P</p>
            <p>KEGG ID: C03373</p>
            <p>PubChem ID: </p>
            <p>ChEBI ID: </p>
            <p>InCHI string: InChI=1S/C8H14N3O7P/c9-5-1-10-3-11(5)8-7(13)6(12)4(18-8)2-17-19(14,15)16/h1,3-4,6-8,12-13H,2,9H2,(H2,14,15,16)/p-1/t4-,6-,7-,8-/m1/s1</p>
            <p>Smiles: C2([N+]=CN(C1(OC(COP([O-])(=O)[O-])C(O)C(O)1))C(N)=2)</p>
          </body>
        </notes>
        <annotation>
          <body xmlns="http://www.w3.org/1999/xhtml">
            <in:inchi xmlns:in="http://biomodels.net/inchi" metaid="metaid_M_5Phosphoribosyl5Aminoimidazole_c_inchi">InChI=1S/C8H14N3O7P/c9-5-1-10-3-11(5)8-7(13)6(12)4(18-8)2-17-19(14,15)16/h1,3-4,6-8,12-13H,2,9H2,(H2,14,15,16)/p-1/t4-,6-,7-,8-/m1/s1</in:inchi>
            <rdf:RDF xmlns:rdf="http://www.w3.org/1999/02/22-rdf-syntax-ns#" xmlns:bqbiol="http://biomodels.net/biology-qualifiers/">
              <rdf:Description rdf:about="#metaid_M_5Phosphoribosyl5Aminoimidazole_c">
                <bqbiol:is>
                  <rdf:Bag>
                    <rdf:li rdf:resource="#metaid_M_5Phosphoribosyl5Aminoimidazole_c_inchi"/>
                    <rdf:li rdf:resource="urn:miriam:obo.chebi:CHEBI%"/>
                    <rdf:li rdf:resource="urn:miriam:kegg.compound:C03373"/>
                    <rdf:li rdf:resource="urn:miriam:pubchem.substance:"/>
                    <rdf:li rdf:resource="http://identifiers.org/obo.chebi/CHEBI:"/>
                    <rdf:li rdf:resource="http://identifiers.org/kegg.compound/C03373"/>
                    <rdf:li rdf:resource="http://identifiers.org/pubchem.substance/"/>
                    <rdf:li rdf:resource="http://identifiers.org/inchi/InChI=1S/C8H14N3O7P/c9-5-1-10-3-11(5)8-7(13)6(12)4(18-8)2-17-19(14,15)16/h1,3-4,6-8,12-13H,2,9H2,(H2,14,15,16)/p-1/t4-,6-,7-,8-/m1/s1"/>
                  </rdf:Bag>
                </bqbiol:is>
              </rdf:Description>
            </rdf:RDF>
          </body>
        </annotation>
      </species>
      <species id="M_5PhosphoRibosylGlycineamide_c" name="&lt;i&gt;N&lt;/i&gt;&lt;sup&gt;1&lt;/sup&gt;-(5-phospho-&amp;beta;-D-ribosyl)glycinamide // &quot;5-phospho-&amp;beta;-D-ribosyl-glycineamide&quot; // &quot;N1-(5-Phospho-D-ribosyl)glycinamide&quot; // &quot;5&apos;-phosphoribosylglycinamide&quot; // &quot;5&apos;-phosphoribosylglycineamide&quot; // &quot;5&apos;-p-ribosylglycinamide&quot; // &quot;5&apos;-p-ribosylglycineamide&quot; // &quot;GAR&quot; // &quot;GAR&quot;" compartment="c" hasOnlySubstanceUnits="false" boundaryCondition="false" charge="0" constant="false">
        <notes>
          <body xmlns="http://www.w3.org/1999/xhtml">
            <p>FORMULA: </p>
            <p>CHARGE: 0.0</p>
            <p>FORM NEUTRAL: C7H14N2O8P</p>
            <p>KEGG ID: C03838</p>
            <p>PubChem ID: </p>
            <p>ChEBI ID: </p>
            <p>InCHI string: InChI=1S/C7H15N2O8P/c8-1-4(10)9-7-6(12)5(11)3(17-7)2-16-18(13,14)15/h3,5-7,11-12H,1-2,8H2,(H,9,10)(H2,13,14,15)/p-1/t3-,5-,6-,7-/m1/s1</p>
            <p>Smiles: C([N+])C(=O)NC1(C(O)C(O)C(COP([O-])(=O)[O-])O1)</p>
          </body>
        </notes>
        <annotation>
          <body xmlns="http://www.w3.org/1999/xhtml">
            <in:inchi xmlns:in="http://biomodels.net/inchi" metaid="metaid_M_5PhosphoRibosylGlycineamide_c_inchi">InChI=1S/C7H15N2O8P/c8-1-4(10)9-7-6(12)5(11)3(17-7)2-16-18(13,14)15/h3,5-7,11-12H,1-2,8H2,(H,9,10)(H2,13,14,15)/p-1/t3-,5-,6-,7-/m1/s1</in:inchi>
            <rdf:RDF xmlns:rdf="http://www.w3.org/1999/02/22-rdf-syntax-ns#" xmlns:bqbiol="http://biomodels.net/biology-qualifiers/">
              <rdf:Description rdf:about="#metaid_M_5PhosphoRibosylGlycineamide_c">
                <bqbiol:is>
                  <rdf:Bag>
                    <rdf:li rdf:resource="#metaid_M_5PhosphoRibosylGlycineamide_c_inchi"/>
                    <rdf:li rdf:resource="urn:miriam:obo.chebi:CHEBI%"/>
                    <rdf:li rdf:resource="urn:miriam:kegg.compound:C03838"/>
                    <rdf:li rdf:resource="urn:miriam:pubchem.substance:"/>
                    <rdf:li rdf:resource="http://identifiers.org/obo.chebi/CHEBI:"/>
                    <rdf:li rdf:resource="http://identifiers.org/kegg.compound/C03838"/>
                    <rdf:li rdf:resource="http://identifiers.org/pubchem.substance/"/>
                    <rdf:li rdf:resource="http://identifiers.org/inchi/InChI=1S/C7H15N2O8P/c8-1-4(10)9-7-6(12)5(11)3(17-7)2-16-18(13,14)15/h3,5-7,11-12H,1-2,8H2,(H,9,10)(H2,13,14,15)/p-1/t3-,5-,6-,7-/m1/s1"/>
                  </rdf:Bag>
                </bqbiol:is>
              </rdf:Description>
            </rdf:RDF>
          </body>
        </annotation>
      </species>
      <species id="M_5PhosphoribosylNFormylglycineamidine_c" name="2-(formamido)-N&lt;sup&gt;1&lt;/sup&gt;-(5-phospho-&amp;beta;-D-ribosyl)acetamidine // &quot;5-phosphoribosyl-&lt;i&gt;N&lt;/i&gt;-formylglycineamidine&quot; // &quot;2-(formamido)-N&lt;sup&gt;1&lt;/sup&gt;-(5-phospho-D-ribosyl)acetamidine&quot; // &quot;5&apos;-phosphoribosyl-&lt;i&gt;N&lt;/i&gt;-formyl glycineamidine&quot; // &quot;FGAM&quot; // &quot;5&apos;-phosphoribosylformylglycinamidine&quot; // &quot;FGAM&quot;" compartment="c" hasOnlySubstanceUnits="false" boundaryCondition="false" charge="0" constant="false">
        <notes>
          <body xmlns="http://www.w3.org/1999/xhtml">
            <p>FORMULA: </p>
            <p>CHARGE: 0.0</p>
            <p>FORM NEUTRAL: C8H15N3O8P</p>
            <p>KEGG ID: C04640</p>
            <p>PubChem ID: </p>
            <p>ChEBI ID: </p>
            <p>InCHI string: InChI=1S/C8H16N3O8P/c9-5(1-10-3-12)11-8-7(14)6(13)4(19-8)2-18-20(15,16)17/h3-4,6-8,13-14H,1-2H2,(H2,9,11)(H,10,12)(H2,15,16,17)/p-1/t4-,6-,7-,8-/m1/s1</p>
            <p>Smiles: C(NC=O)C(=[N+])NC1(C(O)C(O)C(COP([O-])(=O)[O-])O1)</p>
          </body>
        </notes>
        <annotation>
          <body xmlns="http://www.w3.org/1999/xhtml">
            <in:inchi xmlns:in="http://biomodels.net/inchi" metaid="metaid_M_5PhosphoribosylNFormylglycineamidine_c_inchi">InChI=1S/C8H16N3O8P/c9-5(1-10-3-12)11-8-7(14)6(13)4(19-8)2-18-20(15,16)17/h3-4,6-8,13-14H,1-2H2,(H2,9,11)(H,10,12)(H2,15,16,17)/p-1/t4-,6-,7-,8-/m1/s1</in:inchi>
            <rdf:RDF xmlns:rdf="http://www.w3.org/1999/02/22-rdf-syntax-ns#" xmlns:bqbiol="http://biomodels.net/biology-qualifiers/">
              <rdf:Description rdf:about="#metaid_M_5PhosphoribosylNFormylglycineamidine_c">
                <bqbiol:is>
                  <rdf:Bag>
                    <rdf:li rdf:resource="#metaid_M_5PhosphoribosylNFormylglycineamidine_c_inchi"/>
                    <rdf:li rdf:resource="urn:miriam:obo.chebi:CHEBI%"/>
                    <rdf:li rdf:resource="urn:miriam:kegg.compound:C04640"/>
                    <rdf:li rdf:resource="urn:miriam:pubchem.substance:"/>
                    <rdf:li rdf:resource="http://identifiers.org/obo.chebi/CHEBI:"/>
                    <rdf:li rdf:resource="http://identifiers.org/kegg.compound/C04640"/>
                    <rdf:li rdf:resource="http://identifiers.org/pubchem.substance/"/>
                    <rdf:li rdf:resource="http://identifiers.org/inchi/InChI=1S/C8H16N3O8P/c9-5(1-10-3-12)11-8-7(14)6(13)4(19-8)2-18-20(15,16)17/h3-4,6-8,13-14H,1-2H2,(H2,9,11)(H,10,12)(H2,15,16,17)/p-1/t4-,6-,7-,8-/m1/s1"/>
                  </rdf:Bag>
                </bqbiol:is>
              </rdf:Description>
            </rdf:RDF>
          </body>
        </annotation>
      </species>
      <species id="M_5PRibosylNFormylglycineamide_c" name="&lt;i&gt;N&lt;/i&gt;&lt;sup&gt;2&lt;/sup&gt;-formyl-&lt;i&gt;N&lt;/i&gt;&lt;sup&gt;1&lt;/sup&gt;-(5-phospho-&amp;beta;-D-ribosyl)glycinamide // &quot;5&apos;-phosphoribosyl-&lt;i&gt;N&lt;/i&gt;-formylglycineamide&quot; // &quot;N2-formyl-N1-(5-phospho-D-ribosyl)glycinamide&quot; // &quot;5&apos;-P-ribosyl-&lt;i&gt;N&lt;/i&gt;-formylglycineamide&quot; // &quot;5&apos;-phosphoribosyl-&lt;i&gt;N&lt;/i&gt;-formylglycinamide&quot; // &quot;FGAR&quot; // &quot;5-phosphoribosyl-&lt;i&gt;N&lt;/i&gt;-formalglycineamide&quot; // &quot;5&apos;-phosphoribosyl-formylglycinamide&quot; // &quot;FGAR&quot;" compartment="c" hasOnlySubstanceUnits="false" boundaryCondition="false" charge="0" constant="false">
        <notes>
          <body xmlns="http://www.w3.org/1999/xhtml">
            <p>FORMULA: </p>
            <p>CHARGE: 0.0</p>
            <p>FORM NEUTRAL: C8H13N2O9P</p>
            <p>KEGG ID: C04376</p>
            <p>PubChem ID: </p>
            <p>ChEBI ID: </p>
            <p>InCHI string: InChI=1S/C8H15N2O9P/c11-3-9-1-5(12)10-8-7(14)6(13)4(19-8)2-18-20(15,16)17/h3-4,6-8,13-14H,1-2H2,(H,9,11)(H,10,12)(H2,15,16,17)/p-2/t4-,6-,7-,8-/m1/s1</p>
            <p>Smiles: C(NC=O)C(=O)NC1(C(O)C(O)C(COP([O-])(=O)[O-])O1)</p>
          </body>
        </notes>
        <annotation>
          <body xmlns="http://www.w3.org/1999/xhtml">
            <in:inchi xmlns:in="http://biomodels.net/inchi" metaid="metaid_M_5PRibosylNFormylglycineamide_c_inchi">InChI=1S/C8H15N2O9P/c11-3-9-1-5(12)10-8-7(14)6(13)4(19-8)2-18-20(15,16)17/h3-4,6-8,13-14H,1-2H2,(H,9,11)(H,10,12)(H2,15,16,17)/p-2/t4-,6-,7-,8-/m1/s1</in:inchi>
            <rdf:RDF xmlns:rdf="http://www.w3.org/1999/02/22-rdf-syntax-ns#" xmlns:bqbiol="http://biomodels.net/biology-qualifiers/">
              <rdf:Description rdf:about="#metaid_M_5PRibosylNFormylglycineamide_c">
                <bqbiol:is>
                  <rdf:Bag>
                    <rdf:li rdf:resource="#metaid_M_5PRibosylNFormylglycineamide_c_inchi"/>
                    <rdf:li rdf:resource="urn:miriam:obo.chebi:CHEBI%"/>
                    <rdf:li rdf:resource="urn:miriam:kegg.compound:C04376"/>
                    <rdf:li rdf:resource="urn:miriam:pubchem.substance:"/>
                    <rdf:li rdf:resource="http://identifiers.org/obo.chebi/CHEBI:"/>
                    <rdf:li rdf:resource="http://identifiers.org/kegg.compound/C04376"/>
                    <rdf:li rdf:resource="http://identifiers.org/pubchem.substance/"/>
                    <rdf:li rdf:resource="http://identifiers.org/inchi/InChI=1S/C8H15N2O9P/c11-3-9-1-5(12)10-8-7(14)6(13)4(19-8)2-18-20(15,16)17/h3-4,6-8,13-14H,1-2H2,(H,9,11)(H,10,12)(H2,15,16,17)/p-2/t4-,6-,7-,8-/m1/s1"/>
                  </rdf:Bag>
                </bqbiol:is>
              </rdf:Description>
            </rdf:RDF>
          </body>
        </annotation>
      </species>
      <species id="M_Acet_c" name="acetate // &quot;acetic acid&quot; // &quot;ethanoic acid&quot;" compartment="c" hasOnlySubstanceUnits="false" boundaryCondition="false" charge="0" constant="false">
        <notes>
          <body xmlns="http://www.w3.org/1999/xhtml">
            <p>FORMULA: </p>
            <p>CHARGE: 0.0</p>
            <p>FORM NEUTRAL: C2H3O2</p>
            <p>KEGG ID: C00033</p>
            <p>PubChem ID: </p>
            <p>ChEBI ID: </p>
            <p>InCHI string: InChI=1S/C2H4O2/c1-2(3)4/h1H3,(H,3,4)/p-1</p>
            <p>Smiles: CC([O-])=O</p>
          </body>
        </notes>
        <annotation>
          <body xmlns="http://www.w3.org/1999/xhtml">
            <in:inchi xmlns:in="http://biomodels.net/inchi" metaid="metaid_M_Acet_c_inchi">InChI=1S/C2H4O2/c1-2(3)4/h1H3,(H,3,4)/p-1</in:inchi>
            <rdf:RDF xmlns:rdf="http://www.w3.org/1999/02/22-rdf-syntax-ns#" xmlns:bqbiol="http://biomodels.net/biology-qualifiers/">
              <rdf:Description rdf:about="#metaid_M_Acet_c">
                <bqbiol:is>
                  <rdf:Bag>
                    <rdf:li rdf:resource="#metaid_M_Acet_c_inchi"/>
                    <rdf:li rdf:resource="urn:miriam:obo.chebi:CHEBI%"/>
                    <rdf:li rdf:resource="urn:miriam:kegg.compound:C00033"/>
                    <rdf:li rdf:resource="urn:miriam:pubchem.substance:"/>
                    <rdf:li rdf:resource="http://identifiers.org/obo.chebi/CHEBI:"/>
                    <rdf:li rdf:resource="http://identifiers.org/kegg.compound/C00033"/>
                    <rdf:li rdf:resource="http://identifiers.org/pubchem.substance/"/>
                    <rdf:li rdf:resource="http://identifiers.org/inchi/InChI=1S/C2H4O2/c1-2(3)4/h1H3,(H,3,4)/p-1"/>
                  </rdf:Bag>
                </bqbiol:is>
              </rdf:Description>
            </rdf:RDF>
          </body>
        </annotation>
      </species>
      <species id="M_Acetald_c" name="acetaldehyde // &quot;acetic aldehyde&quot; // &quot;ethanal&quot; // &quot;aldehyde&quot; // &quot;ethyl aldehyde&quot;" compartment="c" hasOnlySubstanceUnits="false" boundaryCondition="false" charge="0" constant="false">
        <notes>
          <body xmlns="http://www.w3.org/1999/xhtml">
            <p>FORMULA: </p>
            <p>CHARGE: 0.0</p>
            <p>FORM NEUTRAL: C2H4O</p>
            <p>KEGG ID: C00084</p>
            <p>PubChem ID: </p>
            <p>ChEBI ID: </p>
            <p>InCHI string: InChI=1S/C2H4O/c1-2-3/h2H,1H3</p>
            <p>Smiles: C[CH]=O</p>
          </body>
        </notes>
        <annotation>
          <body xmlns="http://www.w3.org/1999/xhtml">
            <in:inchi xmlns:in="http://biomodels.net/inchi" metaid="metaid_M_Acetald_c_inchi">InChI=1S/C2H4O/c1-2-3/h2H,1H3</in:inchi>
            <rdf:RDF xmlns:rdf="http://www.w3.org/1999/02/22-rdf-syntax-ns#" xmlns:bqbiol="http://biomodels.net/biology-qualifiers/">
              <rdf:Description rdf:about="#metaid_M_Acetald_c">
                <bqbiol:is>
                  <rdf:Bag>
                    <rdf:li rdf:resource="#metaid_M_Acetald_c_inchi"/>
                    <rdf:li rdf:resource="urn:miriam:obo.chebi:CHEBI%"/>
                    <rdf:li rdf:resource="urn:miriam:kegg.compound:C00084"/>
                    <rdf:li rdf:resource="urn:miriam:pubchem.substance:"/>
                    <rdf:li rdf:resource="http://identifiers.org/obo.chebi/CHEBI:"/>
                    <rdf:li rdf:resource="http://identifiers.org/kegg.compound/C00084"/>
                    <rdf:li rdf:resource="http://identifiers.org/pubchem.substance/"/>
                    <rdf:li rdf:resource="http://identifiers.org/inchi/InChI=1S/C2H4O/c1-2-3/h2H,1H3"/>
                  </rdf:Bag>
                </bqbiol:is>
              </rdf:Description>
            </rdf:RDF>
          </body>
        </annotation>
      </species>
      <species id="M_AcetChloroplast_p" name="acetate // &quot;acetic acid&quot; // &quot;ethanoic acid&quot;" compartment="p" hasOnlySubstanceUnits="false" boundaryCondition="false" charge="0" constant="false">
        <notes>
          <body xmlns="http://www.w3.org/1999/xhtml">
            <p>FORMULA: </p>
            <p>CHARGE: 0.0</p>
            <p>FORM NEUTRAL: C2H3O2</p>
            <p>KEGG ID: C00033</p>
            <p>PubChem ID: </p>
            <p>ChEBI ID: </p>
            <p>InCHI string: InChI=1S/C2H4O2/c1-2(3)4/h1H3,(H,3,4)/p-1</p>
            <p>Smiles: CC([O-])=O</p>
          </body>
        </notes>
        <annotation>
          <body xmlns="http://www.w3.org/1999/xhtml">
            <in:inchi xmlns:in="http://biomodels.net/inchi" metaid="metaid_M_AcetChloroplast_p_inchi">InChI=1S/C2H4O2/c1-2(3)4/h1H3,(H,3,4)/p-1</in:inchi>
            <rdf:RDF xmlns:rdf="http://www.w3.org/1999/02/22-rdf-syntax-ns#" xmlns:bqbiol="http://biomodels.net/biology-qualifiers/">
              <rdf:Description rdf:about="#metaid_M_AcetChloroplast_p">
                <bqbiol:is>
                  <rdf:Bag>
                    <rdf:li rdf:resource="#metaid_M_AcetChloroplast_p_inchi"/>
                    <rdf:li rdf:resource="urn:miriam:obo.chebi:CHEBI%"/>
                    <rdf:li rdf:resource="urn:miriam:kegg.compound:C00033"/>
                    <rdf:li rdf:resource="urn:miriam:pubchem.substance:"/>
                    <rdf:li rdf:resource="http://identifiers.org/obo.chebi/CHEBI:"/>
                    <rdf:li rdf:resource="http://identifiers.org/kegg.compound/C00033"/>
                    <rdf:li rdf:resource="http://identifiers.org/pubchem.substance/"/>
                    <rdf:li rdf:resource="http://identifiers.org/inchi/InChI=1S/C2H4O2/c1-2(3)4/h1H3,(H,3,4)/p-1"/>
                  </rdf:Bag>
                </bqbiol:is>
              </rdf:Description>
            </rdf:RDF>
          </body>
        </annotation>
      </species>
      <species id="M_AcetoacetylACPs_p" compartment="p" hasOnlySubstanceUnits="false" boundaryCondition="false" charge="0" constant="false">
        <notes>
          <body xmlns="http://www.w3.org/1999/xhtml">
            <p>FORMULA: </p>
            <p>CHARGE: 0.0</p>
            <p>FORM NEUTRAL: </p>
            <p>KEGG ID: </p>
            <p>PubChem ID: </p>
            <p>ChEBI ID: </p>
            <p>InCHI string: </p>
            <p>Smiles: </p>
          </body>
        </notes>
        <annotation>
          <body xmlns="http://www.w3.org/1999/xhtml">
            <in:inchi xmlns:in="http://biomodels.net/inchi" metaid="metaid_M_AcetoacetylACPs_p_inchi"/>
            <rdf:RDF xmlns:rdf="http://www.w3.org/1999/02/22-rdf-syntax-ns#" xmlns:bqbiol="http://biomodels.net/biology-qualifiers/">
              <rdf:Description rdf:about="#metaid_M_AcetoacetylACPs_p">
                <bqbiol:is>
                  <rdf:Bag>
                    <rdf:li rdf:resource="#metaid_M_AcetoacetylACPs_p_inchi"/>
                    <rdf:li rdf:resource="urn:miriam:obo.chebi:CHEBI%"/>
                    <rdf:li rdf:resource="urn:miriam:kegg.compound:"/>
                    <rdf:li rdf:resource="urn:miriam:pubchem.substance:"/>
                    <rdf:li rdf:resource="http://identifiers.org/obo.chebi/CHEBI:"/>
                    <rdf:li rdf:resource="http://identifiers.org/kegg.compound/"/>
                    <rdf:li rdf:resource="http://identifiers.org/pubchem.substance/"/>
                    <rdf:li rdf:resource="http://identifiers.org/inchi/"/>
                  </rdf:Bag>
                </bqbiol:is>
              </rdf:Description>
            </rdf:RDF>
          </body>
        </annotation>
      </species>
      <species id="M_AcetoacetylCoA_c" name="acetoacetyl-CoA // &quot;3-acetoacetyl-CoA&quot; // &quot;acetoacetyl-&lt;i&gt;S&lt;/i&gt;-CoA&quot;" compartment="c" hasOnlySubstanceUnits="false" boundaryCondition="false" charge="0" constant="false">
        <notes>
          <body xmlns="http://www.w3.org/1999/xhtml">
            <p>FORMULA: </p>
            <p>CHARGE: 0.0</p>
            <p>FORM NEUTRAL: C25H36N7O18P3S</p>
            <p>KEGG ID: C00332</p>
            <p>PubChem ID: </p>
            <p>ChEBI ID: </p>
            <p>InCHI string: InChI=1S/C25H40N7O18P3S/c1-13(33)8-16(35)54-7-6-27-15(34)4-5-28-23(38)20(37)25(2,3)10-47-53(44,45)50-52(42,43)46-9-14-19(49-51(39,40)41)18(36)24(48-14)32-12-31-17-21(26)29-11-30-22(17)32/h11-12,14,18-20,24,36-37H,4-10H2,1-3H3,(H,27,34)(H,28,38)(H,42,43)(H,44,45)(H2,26,29,30)(H2,39,40,41)/p-4/t14-,18-,19-,20+,24-/m1/s1</p>
            <p>Smiles: CC(=O)CC(=O)SCCNC(=O)CCNC(=O)C(O)C(C)(C)COP(=O)(OP(=O)(OCC1(C(OP([O-])(=O)[O-])C(O)C(O1)N3(C2(=C(C(N)=NC=N2)N=C3))))[O-])[O-]</p>
          </body>
        </notes>
        <annotation>
          <body xmlns="http://www.w3.org/1999/xhtml">
            <in:inchi xmlns:in="http://biomodels.net/inchi" metaid="metaid_M_AcetoacetylCoA_c_inchi">InChI=1S/C25H40N7O18P3S/c1-13(33)8-16(35)54-7-6-27-15(34)4-5-28-23(38)20(37)25(2,3)10-47-53(44,45)50-52(42,43)46-9-14-19(49-51(39,40)41)18(36)24(48-14)32-12-31-17-21(26)29-11-30-22(17)32/h11-12,14,18-20,24,36-37H,4-10H2,1-3H3,(H,27,34)(H,28,38)(H,42,43)(H,44,45)(H2,26,29,30)(H2,39,40,41)/p-4/t14-,18-,19-,20+,24-/m1/s1</in:inchi>
            <rdf:RDF xmlns:rdf="http://www.w3.org/1999/02/22-rdf-syntax-ns#" xmlns:bqbiol="http://biomodels.net/biology-qualifiers/">
              <rdf:Description rdf:about="#metaid_M_AcetoacetylCoA_c">
                <bqbiol:is>
                  <rdf:Bag>
                    <rdf:li rdf:resource="#metaid_M_AcetoacetylCoA_c_inchi"/>
                    <rdf:li rdf:resource="urn:miriam:obo.chebi:CHEBI%"/>
                    <rdf:li rdf:resource="urn:miriam:kegg.compound:C00332"/>
                    <rdf:li rdf:resource="urn:miriam:pubchem.substance:"/>
                    <rdf:li rdf:resource="http://identifiers.org/obo.chebi/CHEBI:"/>
                    <rdf:li rdf:resource="http://identifiers.org/kegg.compound/C00332"/>
                    <rdf:li rdf:resource="http://identifiers.org/pubchem.substance/"/>
                    <rdf:li rdf:resource="http://identifiers.org/inchi/InChI=1S/C25H40N7O18P3S/c1-13(33)8-16(35)54-7-6-27-15(34)4-5-28-23(38)20(37)25(2,3)10-47-53(44,45)50-52(42,43)46-9-14-19(49-51(39,40)41)18(36)24(48-14)32-12-31-17-21(26)29-11-30-22(17)32/h11-12,14,18-20,24,36-37H,4-10H2,1-3H3,(H,27,34)(H,28,38)(H,42,43)(H,44,45)(H2,26,29,30)(H2,39,40,41)/p-4/t14-,18-,19-,20+,24-/m1/s1"/>
                  </rdf:Bag>
                </bqbiol:is>
              </rdf:Description>
            </rdf:RDF>
          </body>
        </annotation>
      </species>
      <species id="M_AcetylCoA_c" name="acetyl-CoA // &quot;acetyl coenzyme-A&quot; // &quot;ac-CoA&quot; // &quot;acetylcoenzyme-A&quot; // &quot;acetyl-&lt;i&gt;S&lt;/i&gt;-CoA&quot; // &quot;ac-&lt;i&gt;S&lt;/i&gt;-CoA&quot;" compartment="c" hasOnlySubstanceUnits="false" boundaryCondition="false" charge="0" constant="false">
        <notes>
          <body xmlns="http://www.w3.org/1999/xhtml">
            <p>FORMULA: </p>
            <p>CHARGE: 0.0</p>
            <p>FORM NEUTRAL: C23H34N7O17P3S</p>
            <p>KEGG ID: C00024</p>
            <p>PubChem ID: </p>
            <p>ChEBI ID: </p>
            <p>InCHI string: InChI=1S/C23H38N7O17P3S/c1-12(31)51-7-6-25-14(32)4-5-26-21(35)18(34)23(2,3)9-44-50(41,42)47-49(39,40)43-8-13-17(46-48(36,37)38)16(33)22(45-13)30-11-29-15-19(24)27-10-28-20(15)30/h10-11,13,16-18,22,33-34H,4-9H2,1-3H3,(H,25,32)(H,26,35)(H,39,40)(H,41,42)(H2,24,27,28)(H2,36,37,38)/p-4/t13-,16-,17-,18+,22-/m1/s1</p>
            <p>Smiles: CC(=O)SCCNC(=O)CCNC(=O)C(O)C(C)(C)COP(=O)(OP(=O)(OCC1(C(OP([O-])(=O)[O-])C(O)C(O1)N3(C2(=C(C(N)=NC=N2)N=C3))))[O-])[O-]</p>
          </body>
        </notes>
        <annotation>
          <body xmlns="http://www.w3.org/1999/xhtml">
            <in:inchi xmlns:in="http://biomodels.net/inchi" metaid="metaid_M_AcetylCoA_c_inchi">InChI=1S/C23H38N7O17P3S/c1-12(31)51-7-6-25-14(32)4-5-26-21(35)18(34)23(2,3)9-44-50(41,42)47-49(39,40)43-8-13-17(46-48(36,37)38)16(33)22(45-13)30-11-29-15-19(24)27-10-28-20(15)30/h10-11,13,16-18,22,33-34H,4-9H2,1-3H3,(H,25,32)(H,26,35)(H,39,40)(H,41,42)(H2,24,27,28)(H2,36,37,38)/p-4/t13-,16-,17-,18+,22-/m1/s1</in:inchi>
            <rdf:RDF xmlns:rdf="http://www.w3.org/1999/02/22-rdf-syntax-ns#" xmlns:bqbiol="http://biomodels.net/biology-qualifiers/">
              <rdf:Description rdf:about="#metaid_M_AcetylCoA_c">
                <bqbiol:is>
                  <rdf:Bag>
                    <rdf:li rdf:resource="#metaid_M_AcetylCoA_c_inchi"/>
                    <rdf:li rdf:resource="urn:miriam:obo.chebi:CHEBI%"/>
                    <rdf:li rdf:resource="urn:miriam:kegg.compound:C00024"/>
                    <rdf:li rdf:resource="urn:miriam:pubchem.substance:"/>
                    <rdf:li rdf:resource="http://identifiers.org/obo.chebi/CHEBI:"/>
                    <rdf:li rdf:resource="http://identifiers.org/kegg.compound/C00024"/>
                    <rdf:li rdf:resource="http://identifiers.org/pubchem.substance/"/>
                    <rdf:li rdf:resource="http://identifiers.org/inchi/InChI=1S/C23H38N7O17P3S/c1-12(31)51-7-6-25-14(32)4-5-26-21(35)18(34)23(2,3)9-44-50(41,42)47-49(39,40)43-8-13-17(46-48(36,37)38)16(33)22(45-13)30-11-29-15-19(24)27-10-28-20(15)30/h10-11,13,16-18,22,33-34H,4-9H2,1-3H3,(H,25,32)(H,26,35)(H,39,40)(H,41,42)(H2,24,27,28)(H2,36,37,38)/p-4/t13-,16-,17-,18+,22-/m1/s1"/>
                  </rdf:Bag>
                </bqbiol:is>
              </rdf:Description>
            </rdf:RDF>
          </body>
        </annotation>
      </species>
      <species id="M_AcetylCoAChloroplast_p" name="AcetylCoA" compartment="p" hasOnlySubstanceUnits="false" boundaryCondition="false" charge="0" constant="false">
        <notes>
          <body xmlns="http://www.w3.org/1999/xhtml">
            <p>FORMULA: </p>
            <p>CHARGE: 0.0</p>
            <p>FORM NEUTRAL: </p>
            <p>KEGG ID: </p>
            <p>PubChem ID: </p>
            <p>ChEBI ID: </p>
            <p>InCHI string: </p>
            <p>Smiles: </p>
          </body>
        </notes>
        <annotation>
          <body xmlns="http://www.w3.org/1999/xhtml">
            <in:inchi xmlns:in="http://biomodels.net/inchi" metaid="metaid_M_AcetylCoAChloroplast_p_inchi"/>
            <rdf:RDF xmlns:rdf="http://www.w3.org/1999/02/22-rdf-syntax-ns#" xmlns:bqbiol="http://biomodels.net/biology-qualifiers/">
              <rdf:Description rdf:about="#metaid_M_AcetylCoAChloroplast_p">
                <bqbiol:is>
                  <rdf:Bag>
                    <rdf:li rdf:resource="#metaid_M_AcetylCoAChloroplast_p_inchi"/>
                    <rdf:li rdf:resource="urn:miriam:obo.chebi:CHEBI%"/>
                    <rdf:li rdf:resource="urn:miriam:kegg.compound:"/>
                    <rdf:li rdf:resource="urn:miriam:pubchem.substance:"/>
                    <rdf:li rdf:resource="http://identifiers.org/obo.chebi/CHEBI:"/>
                    <rdf:li rdf:resource="http://identifiers.org/kegg.compound/"/>
                    <rdf:li rdf:resource="http://identifiers.org/pubchem.substance/"/>
                    <rdf:li rdf:resource="http://identifiers.org/inchi/"/>
                  </rdf:Bag>
                </bqbiol:is>
              </rdf:Description>
            </rdf:RDF>
          </body>
        </annotation>
      </species>
      <species id="M_AcetylCoAMitochondrion_m" name="acetyl-CoA // &quot;acetyl coenzyme-A&quot; // &quot;ac-CoA&quot; // &quot;acetylcoenzyme-A&quot; // &quot;acetyl-&lt;i&gt;S&lt;/i&gt;-CoA&quot; // &quot;ac-&lt;i&gt;S&lt;/i&gt;-CoA&quot;" compartment="m" hasOnlySubstanceUnits="false" boundaryCondition="false" charge="0" constant="false">
        <notes>
          <body xmlns="http://www.w3.org/1999/xhtml">
            <p>FORMULA: </p>
            <p>CHARGE: 0.0</p>
            <p>FORM NEUTRAL: C23H34N7O17P3S</p>
            <p>KEGG ID: C00024</p>
            <p>PubChem ID: </p>
            <p>ChEBI ID: </p>
            <p>InCHI string: InChI=1S/C23H38N7O17P3S/c1-12(31)51-7-6-25-14(32)4-5-26-21(35)18(34)23(2,3)9-44-50(41,42)47-49(39,40)43-8-13-17(46-48(36,37)38)16(33)22(45-13)30-11-29-15-19(24)27-10-28-20(15)30/h10-11,13,16-18,22,33-34H,4-9H2,1-3H3,(H,25,32)(H,26,35)(H,39,40)(H,41,42)(H2,24,27,28)(H2,36,37,38)/p-4/t13-,16-,17-,18+,22-/m1/s1</p>
            <p>Smiles: CC(=O)SCCNC(=O)CCNC(=O)C(O)C(C)(C)COP(=O)(OP(=O)(OCC1(C(OP([O-])(=O)[O-])C(O)C(O1)N3(C2(=C(C(N)=NC=N2)N=C3))))[O-])[O-]</p>
          </body>
        </notes>
        <annotation>
          <body xmlns="http://www.w3.org/1999/xhtml">
            <in:inchi xmlns:in="http://biomodels.net/inchi" metaid="metaid_M_AcetylCoAMitochondrion_m_inchi">InChI=1S/C23H38N7O17P3S/c1-12(31)51-7-6-25-14(32)4-5-26-21(35)18(34)23(2,3)9-44-50(41,42)47-49(39,40)43-8-13-17(46-48(36,37)38)16(33)22(45-13)30-11-29-15-19(24)27-10-28-20(15)30/h10-11,13,16-18,22,33-34H,4-9H2,1-3H3,(H,25,32)(H,26,35)(H,39,40)(H,41,42)(H2,24,27,28)(H2,36,37,38)/p-4/t13-,16-,17-,18+,22-/m1/s1</in:inchi>
            <rdf:RDF xmlns:rdf="http://www.w3.org/1999/02/22-rdf-syntax-ns#" xmlns:bqbiol="http://biomodels.net/biology-qualifiers/">
              <rdf:Description rdf:about="#metaid_M_AcetylCoAMitochondrion_m">
                <bqbiol:is>
                  <rdf:Bag>
                    <rdf:li rdf:resource="#metaid_M_AcetylCoAMitochondrion_m_inchi"/>
                    <rdf:li rdf:resource="urn:miriam:obo.chebi:CHEBI%"/>
                    <rdf:li rdf:resource="urn:miriam:kegg.compound:C00024"/>
                    <rdf:li rdf:resource="urn:miriam:pubchem.substance:"/>
                    <rdf:li rdf:resource="http://identifiers.org/obo.chebi/CHEBI:"/>
                    <rdf:li rdf:resource="http://identifiers.org/kegg.compound/C00024"/>
                    <rdf:li rdf:resource="http://identifiers.org/pubchem.substance/"/>
                    <rdf:li rdf:resource="http://identifiers.org/inchi/InChI=1S/C23H38N7O17P3S/c1-12(31)51-7-6-25-14(32)4-5-26-21(35)18(34)23(2,3)9-44-50(41,42)47-49(39,40)43-8-13-17(46-48(36,37)38)16(33)22(45-13)30-11-29-15-19(24)27-10-28-20(15)30/h10-11,13,16-18,22,33-34H,4-9H2,1-3H3,(H,25,32)(H,26,35)(H,39,40)(H,41,42)(H2,24,27,28)(H2,36,37,38)/p-4/t13-,16-,17-,18+,22-/m1/s1"/>
                  </rdf:Bag>
                </bqbiol:is>
              </rdf:Description>
            </rdf:RDF>
          </body>
        </annotation>
      </species>
      <species id="M_AcetylCoAPeroxisome_x" name="acetyl-CoA // &quot;acetyl coenzyme-A&quot; // &quot;ac-CoA&quot; // &quot;acetylcoenzyme-A&quot; // &quot;acetyl-&lt;i&gt;S&lt;/i&gt;-CoA&quot; // &quot;ac-&lt;i&gt;S&lt;/i&gt;-CoA&quot;" compartment="x" hasOnlySubstanceUnits="false" boundaryCondition="false" charge="0" constant="false">
        <notes>
          <body xmlns="http://www.w3.org/1999/xhtml">
            <p>FORMULA: </p>
            <p>CHARGE: 0.0</p>
            <p>FORM NEUTRAL: C23H34N7O17P3S</p>
            <p>KEGG ID: C00024</p>
            <p>PubChem ID: </p>
            <p>ChEBI ID: </p>
            <p>InCHI string: InChI=1S/C23H38N7O17P3S/c1-12(31)51-7-6-25-14(32)4-5-26-21(35)18(34)23(2,3)9-44-50(41,42)47-49(39,40)43-8-13-17(46-48(36,37)38)16(33)22(45-13)30-11-29-15-19(24)27-10-28-20(15)30/h10-11,13,16-18,22,33-34H,4-9H2,1-3H3,(H,25,32)(H,26,35)(H,39,40)(H,41,42)(H2,24,27,28)(H2,36,37,38)/p-4/t13-,16-,17-,18+,22-/m1/s1</p>
            <p>Smiles: CC(=O)SCCNC(=O)CCNC(=O)C(O)C(C)(C)COP(=O)(OP(=O)(OCC1(C(OP([O-])(=O)[O-])C(O)C(O1)N3(C2(=C(C(N)=NC=N2)N=C3))))[O-])[O-]</p>
          </body>
        </notes>
        <annotation>
          <body xmlns="http://www.w3.org/1999/xhtml">
            <in:inchi xmlns:in="http://biomodels.net/inchi" metaid="metaid_M_AcetylCoAPeroxisome_x_inchi">InChI=1S/C23H38N7O17P3S/c1-12(31)51-7-6-25-14(32)4-5-26-21(35)18(34)23(2,3)9-44-50(41,42)47-49(39,40)43-8-13-17(46-48(36,37)38)16(33)22(45-13)30-11-29-15-19(24)27-10-28-20(15)30/h10-11,13,16-18,22,33-34H,4-9H2,1-3H3,(H,25,32)(H,26,35)(H,39,40)(H,41,42)(H2,24,27,28)(H2,36,37,38)/p-4/t13-,16-,17-,18+,22-/m1/s1</in:inchi>
            <rdf:RDF xmlns:rdf="http://www.w3.org/1999/02/22-rdf-syntax-ns#" xmlns:bqbiol="http://biomodels.net/biology-qualifiers/">
              <rdf:Description rdf:about="#metaid_M_AcetylCoAPeroxisome_x">
                <bqbiol:is>
                  <rdf:Bag>
                    <rdf:li rdf:resource="#metaid_M_AcetylCoAPeroxisome_x_inchi"/>
                    <rdf:li rdf:resource="urn:miriam:obo.chebi:CHEBI%"/>
                    <rdf:li rdf:resource="urn:miriam:kegg.compound:C00024"/>
                    <rdf:li rdf:resource="urn:miriam:pubchem.substance:"/>
                    <rdf:li rdf:resource="http://identifiers.org/obo.chebi/CHEBI:"/>
                    <rdf:li rdf:resource="http://identifiers.org/kegg.compound/C00024"/>
                    <rdf:li rdf:resource="http://identifiers.org/pubchem.substance/"/>
                    <rdf:li rdf:resource="http://identifiers.org/inchi/InChI=1S/C23H38N7O17P3S/c1-12(31)51-7-6-25-14(32)4-5-26-21(35)18(34)23(2,3)9-44-50(41,42)47-49(39,40)43-8-13-17(46-48(36,37)38)16(33)22(45-13)30-11-29-15-19(24)27-10-28-20(15)30/h10-11,13,16-18,22,33-34H,4-9H2,1-3H3,(H,25,32)(H,26,35)(H,39,40)(H,41,42)(H2,24,27,28)(H2,36,37,38)/p-4/t13-,16-,17-,18+,22-/m1/s1"/>
                  </rdf:Bag>
                </bqbiol:is>
              </rdf:Description>
            </rdf:RDF>
          </body>
        </annotation>
      </species>
      <species id="M_AcetylGluChloroplast_p" name="&lt;i&gt;N&lt;/i&gt;-acetyl-L-glutamate // &quot;&lt;i&gt;N&lt;/i&gt;-acetyl-L-glutamic acid&quot; // &quot;acetyl-L-glu&quot; // &quot;acetyl-L-glutamate&quot; // &quot;NAG&quot;" compartment="p" hasOnlySubstanceUnits="false" boundaryCondition="false" charge="0" constant="false">
        <notes>
          <body xmlns="http://www.w3.org/1999/xhtml">
            <p>FORMULA: </p>
            <p>CHARGE: 0.0</p>
            <p>FORM NEUTRAL: C7H9NO5</p>
            <p>KEGG ID: C00624</p>
            <p>PubChem ID: </p>
            <p>ChEBI ID: </p>
            <p>InCHI string: InChI=1S/C7H11NO5/c1-4(9)8-5(7(12)13)2-3-6(10)11/h5H,2-3H2,1H3,(H,8,9)(H,10,11)(H,12,13)/p-2/t5-/m0/s1</p>
            <p>Smiles: CC(=O)NC(C([O-])=O)CCC(=O)[O-]</p>
          </body>
        </notes>
        <annotation>
          <body xmlns="http://www.w3.org/1999/xhtml">
            <in:inchi xmlns:in="http://biomodels.net/inchi" metaid="metaid_M_AcetylGluChloroplast_p_inchi">InChI=1S/C7H11NO5/c1-4(9)8-5(7(12)13)2-3-6(10)11/h5H,2-3H2,1H3,(H,8,9)(H,10,11)(H,12,13)/p-2/t5-/m0/s1</in:inchi>
            <rdf:RDF xmlns:rdf="http://www.w3.org/1999/02/22-rdf-syntax-ns#" xmlns:bqbiol="http://biomodels.net/biology-qualifiers/">
              <rdf:Description rdf:about="#metaid_M_AcetylGluChloroplast_p">
                <bqbiol:is>
                  <rdf:Bag>
                    <rdf:li rdf:resource="#metaid_M_AcetylGluChloroplast_p_inchi"/>
                    <rdf:li rdf:resource="urn:miriam:obo.chebi:CHEBI%"/>
                    <rdf:li rdf:resource="urn:miriam:kegg.compound:C00624"/>
                    <rdf:li rdf:resource="urn:miriam:pubchem.substance:"/>
                    <rdf:li rdf:resource="http://identifiers.org/obo.chebi/CHEBI:"/>
                    <rdf:li rdf:resource="http://identifiers.org/kegg.compound/C00624"/>
                    <rdf:li rdf:resource="http://identifiers.org/pubchem.substance/"/>
                    <rdf:li rdf:resource="http://identifiers.org/inchi/InChI=1S/C7H11NO5/c1-4(9)8-5(7(12)13)2-3-6(10)11/h5H,2-3H2,1H3,(H,8,9)(H,10,11)(H,12,13)/p-2/t5-/m0/s1"/>
                  </rdf:Bag>
                </bqbiol:is>
              </rdf:Description>
            </rdf:RDF>
          </body>
        </annotation>
      </species>
      <species id="M_Acetylglutamate5SemialdehydeChloroplast_p" name="&lt;i&gt;N&lt;/i&gt;-acetyl-L-glutamate 5-semialdehyde // &quot;&lt;i&gt;N&lt;/i&gt;-acetylglutamate &amp;gamma;-semialdehyde&quot; // &quot;&lt;i&gt;N&lt;/i&gt;-acetyl-L-glutamate-5-semialdehyde&quot; // &quot;&lt;i&gt;N&lt;/i&gt;-acetyl-L-glutamate semialdehyde&quot; // &quot;&lt;i&gt;N&lt;/i&gt;-acetylglutamate semialdehyde&quot; // &quot;2-acetamido-5-oxopentanoate&quot;" compartment="p" hasOnlySubstanceUnits="false" boundaryCondition="false" charge="0" constant="false">
        <notes>
          <body xmlns="http://www.w3.org/1999/xhtml">
            <p>FORMULA: </p>
            <p>CHARGE: 0.0</p>
            <p>FORM NEUTRAL: C7H10NO4</p>
            <p>KEGG ID: C01250</p>
            <p>PubChem ID: </p>
            <p>ChEBI ID: </p>
            <p>InCHI string: InChI=1S/C7H11NO4/c1-5(10)8-6(7(11)12)3-2-4-9/h4,6H,2-3H2,1H3,(H,8,10)(H,11,12)/p-1/t6-/m0/s1</p>
            <p>Smiles: CC(=O)NC(C([O-])=O)CC[CH]=O</p>
          </body>
        </notes>
        <annotation>
          <body xmlns="http://www.w3.org/1999/xhtml">
            <in:inchi xmlns:in="http://biomodels.net/inchi" metaid="metaid_M_Acetylglutamate5SemialdehydeChloroplast_p_inchi">InChI=1S/C7H11NO4/c1-5(10)8-6(7(11)12)3-2-4-9/h4,6H,2-3H2,1H3,(H,8,10)(H,11,12)/p-1/t6-/m0/s1</in:inchi>
            <rdf:RDF xmlns:rdf="http://www.w3.org/1999/02/22-rdf-syntax-ns#" xmlns:bqbiol="http://biomodels.net/biology-qualifiers/">
              <rdf:Description rdf:about="#metaid_M_Acetylglutamate5SemialdehydeChloroplast_p">
                <bqbiol:is>
                  <rdf:Bag>
                    <rdf:li rdf:resource="#metaid_M_Acetylglutamate5SemialdehydeChloroplast_p_inchi"/>
                    <rdf:li rdf:resource="urn:miriam:obo.chebi:CHEBI%"/>
                    <rdf:li rdf:resource="urn:miriam:kegg.compound:C01250"/>
                    <rdf:li rdf:resource="urn:miriam:pubchem.substance:"/>
                    <rdf:li rdf:resource="http://identifiers.org/obo.chebi/CHEBI:"/>
                    <rdf:li rdf:resource="http://identifiers.org/kegg.compound/C01250"/>
                    <rdf:li rdf:resource="http://identifiers.org/pubchem.substance/"/>
                    <rdf:li rdf:resource="http://identifiers.org/inchi/InChI=1S/C7H11NO4/c1-5(10)8-6(7(11)12)3-2-4-9/h4,6H,2-3H2,1H3,(H,8,10)(H,11,12)/p-1/t6-/m0/s1"/>
                  </rdf:Bag>
                </bqbiol:is>
              </rdf:Description>
            </rdf:RDF>
          </body>
        </annotation>
      </species>
      <species id="M_AcetylserineChloroplast_p" name="&lt;i&gt;O&lt;/i&gt;-acetyl-L-serine // &quot;O&lt;sup&gt;3&lt;/sup&gt;-acetyl-L-serine&quot; // &quot;acetylserine&quot; // &quot;&lt;i&gt;O&lt;/i&gt;-acetylserine&quot; // &quot;(2S)-3-acetyloxy-2-aminopropanoate&quot;" compartment="p" hasOnlySubstanceUnits="false" boundaryCondition="false" charge="0" constant="false">
        <notes>
          <body xmlns="http://www.w3.org/1999/xhtml">
            <p>FORMULA: </p>
            <p>CHARGE: 0.0</p>
            <p>FORM NEUTRAL: C5H9NO4</p>
            <p>KEGG ID: C00979</p>
            <p>PubChem ID: </p>
            <p>ChEBI ID: </p>
            <p>InCHI string: InChI=1S/C5H9NO4/c1-3(7)10-2-4(6)5(8)9/h4H,2,6H2,1H3,(H,8,9)/t4-/m0/s1</p>
            <p>Smiles: CC(OCC([N+])C(=O)[O-])=O</p>
          </body>
        </notes>
        <annotation>
          <body xmlns="http://www.w3.org/1999/xhtml">
            <in:inchi xmlns:in="http://biomodels.net/inchi" metaid="metaid_M_AcetylserineChloroplast_p_inchi">InChI=1S/C5H9NO4/c1-3(7)10-2-4(6)5(8)9/h4H,2,6H2,1H3,(H,8,9)/t4-/m0/s1</in:inchi>
            <rdf:RDF xmlns:rdf="http://www.w3.org/1999/02/22-rdf-syntax-ns#" xmlns:bqbiol="http://biomodels.net/biology-qualifiers/">
              <rdf:Description rdf:about="#metaid_M_AcetylserineChloroplast_p">
                <bqbiol:is>
                  <rdf:Bag>
                    <rdf:li rdf:resource="#metaid_M_AcetylserineChloroplast_p_inchi"/>
                    <rdf:li rdf:resource="urn:miriam:obo.chebi:CHEBI%"/>
                    <rdf:li rdf:resource="urn:miriam:kegg.compound:C00979"/>
                    <rdf:li rdf:resource="urn:miriam:pubchem.substance:"/>
                    <rdf:li rdf:resource="http://identifiers.org/obo.chebi/CHEBI:"/>
                    <rdf:li rdf:resource="http://identifiers.org/kegg.compound/C00979"/>
                    <rdf:li rdf:resource="http://identifiers.org/pubchem.substance/"/>
                    <rdf:li rdf:resource="http://identifiers.org/inchi/InChI=1S/C5H9NO4/c1-3(7)10-2-4(6)5(8)9/h4H,2,6H2,1H3,(H,8,9)/t4-/m0/s1"/>
                  </rdf:Bag>
                </bqbiol:is>
              </rdf:Description>
            </rdf:RDF>
          </body>
        </annotation>
      </species>
      <species id="M_ACP_p" name="[acyl-carrier protein]-group // &quot;[acp]-group&quot; // &quot;[acyl-carrier protein]-group&quot; // &quot;[acyl-carrier protein]&quot;" compartment="p" hasOnlySubstanceUnits="false" boundaryCondition="false" charge="0" constant="false">
        <notes>
          <body xmlns="http://www.w3.org/1999/xhtml">
            <p>FORMULA: </p>
            <p>CHARGE: 0.0</p>
            <p>FORM NEUTRAL: </p>
            <p>KEGG ID: </p>
            <p>PubChem ID: </p>
            <p>ChEBI ID: </p>
            <p>InCHI string: </p>
            <p>Smiles: CC(C)(COP(=O)([O-])OCC(N[an apo-[acyl-carrier protein]])C(=O)[an apo-[acyl-carrier protein]])C(O)C(=O)NCCC(=O)NCCS</p>
          </body>
        </notes>
        <annotation>
          <body xmlns="http://www.w3.org/1999/xhtml">
            <in:inchi xmlns:in="http://biomodels.net/inchi" metaid="metaid_M_ACP_p_inchi"/>
            <rdf:RDF xmlns:rdf="http://www.w3.org/1999/02/22-rdf-syntax-ns#" xmlns:bqbiol="http://biomodels.net/biology-qualifiers/">
              <rdf:Description rdf:about="#metaid_M_ACP_p">
                <bqbiol:is>
                  <rdf:Bag>
                    <rdf:li rdf:resource="#metaid_M_ACP_p_inchi"/>
                    <rdf:li rdf:resource="urn:miriam:obo.chebi:CHEBI%"/>
                    <rdf:li rdf:resource="urn:miriam:kegg.compound:"/>
                    <rdf:li rdf:resource="urn:miriam:pubchem.substance:"/>
                    <rdf:li rdf:resource="http://identifiers.org/obo.chebi/CHEBI:"/>
                    <rdf:li rdf:resource="http://identifiers.org/kegg.compound/"/>
                    <rdf:li rdf:resource="http://identifiers.org/pubchem.substance/"/>
                    <rdf:li rdf:resource="http://identifiers.org/inchi/"/>
                  </rdf:Bag>
                </bqbiol:is>
              </rdf:Description>
            </rdf:RDF>
          </body>
        </annotation>
      </species>
      <species id="M_Adenosine_c" name="adenosine // &quot;adenine-D-ribose&quot;" compartment="c" hasOnlySubstanceUnits="false" boundaryCondition="false" charge="0" constant="false">
        <notes>
          <body xmlns="http://www.w3.org/1999/xhtml">
            <p>FORMULA: </p>
            <p>CHARGE: 0.0</p>
            <p>FORM NEUTRAL: C10H13N5O4</p>
            <p>KEGG ID: C00212</p>
            <p>PubChem ID: </p>
            <p>ChEBI ID: </p>
            <p>InCHI string: InChI=1S/C10H13N5O4/c11-8-5-9(13-2-12-8)15(3-14-5)10-7(18)6(17)4(1-16)19-10/h2-4,6-7,10,16-18H,1H2,(H2,11,12,13)/t4-,6-,7-,10-/m1/s1</p>
            <p>Smiles: C(O)C1(OC(C(O)C(O)1)N3(C=NC2(C(N)=NC=NC=23)))</p>
          </body>
        </notes>
        <annotation>
          <body xmlns="http://www.w3.org/1999/xhtml">
            <in:inchi xmlns:in="http://biomodels.net/inchi" metaid="metaid_M_Adenosine_c_inchi">InChI=1S/C10H13N5O4/c11-8-5-9(13-2-12-8)15(3-14-5)10-7(18)6(17)4(1-16)19-10/h2-4,6-7,10,16-18H,1H2,(H2,11,12,13)/t4-,6-,7-,10-/m1/s1</in:inchi>
            <rdf:RDF xmlns:rdf="http://www.w3.org/1999/02/22-rdf-syntax-ns#" xmlns:bqbiol="http://biomodels.net/biology-qualifiers/">
              <rdf:Description rdf:about="#metaid_M_Adenosine_c">
                <bqbiol:is>
                  <rdf:Bag>
                    <rdf:li rdf:resource="#metaid_M_Adenosine_c_inchi"/>
                    <rdf:li rdf:resource="urn:miriam:obo.chebi:CHEBI%"/>
                    <rdf:li rdf:resource="urn:miriam:kegg.compound:C00212"/>
                    <rdf:li rdf:resource="urn:miriam:pubchem.substance:"/>
                    <rdf:li rdf:resource="http://identifiers.org/obo.chebi/CHEBI:"/>
                    <rdf:li rdf:resource="http://identifiers.org/kegg.compound/C00212"/>
                    <rdf:li rdf:resource="http://identifiers.org/pubchem.substance/"/>
                    <rdf:li rdf:resource="http://identifiers.org/inchi/InChI=1S/C10H13N5O4/c11-8-5-9(13-2-12-8)15(3-14-5)10-7(18)6(17)4(1-16)19-10/h2-4,6-7,10,16-18H,1H2,(H2,11,12,13)/t4-,6-,7-,10-/m1/s1"/>
                  </rdf:Bag>
                </bqbiol:is>
              </rdf:Description>
            </rdf:RDF>
          </body>
        </annotation>
      </species>
      <species id="M_AdenosylHomoCys_c" name="&lt;i&gt;S&lt;/i&gt;-adenosyl-L-homocysteine // &quot;S-adenosylhomocysteine&quot; // &quot;S-adenosyl-L-homocysteine&quot; // &quot;2-S-adenosyl-L-homocysteine&quot; // &quot;AdoHcy&quot; // &quot;2-&lt;i&gt;S&lt;/i&gt;-adenosyl-L-homocysteine&quot; // &quot;&lt;i&gt;S&lt;/i&gt;-adenosyl-homocysteine&quot; // &quot;&lt;i&gt;S&lt;/i&gt;-adenosylhomocysteine&quot; // &quot;adenosyl-homo-cys&quot; // &quot;adenosylhomocysteine&quot; // &quot;adenosylhomo-cys&quot; // &quot;SAH&quot; // &quot;SAH&quot;" compartment="c" hasOnlySubstanceUnits="false" boundaryCondition="false" charge="0" constant="false">
        <notes>
          <body xmlns="http://www.w3.org/1999/xhtml">
            <p>FORMULA: </p>
            <p>CHARGE: 0.0</p>
            <p>FORM NEUTRAL: C14H20N6O5S</p>
            <p>KEGG ID: C00021</p>
            <p>PubChem ID: </p>
            <p>ChEBI ID: </p>
            <p>InCHI string: InChI=1S/C14H20N6O5S/c15-6(14(23)24)1-2-26-3-7-9(21)10(22)13(25-7)20-5-19-8-11(16)17-4-18-12(8)20/h4-7,9-10,13,21-22H,1-3,15H2,(H,23,24)(H2,16,17,18)/t6-,7+,9+,10+,13+/m0/s1</p>
            <p>Smiles: C(SCC3(C(O)C(O)C(N2(C1(N=CN=C(N)C=1N=C2)))O3))CC(C([O-])=O)[N+]</p>
          </body>
        </notes>
        <annotation>
          <body xmlns="http://www.w3.org/1999/xhtml">
            <in:inchi xmlns:in="http://biomodels.net/inchi" metaid="metaid_M_AdenosylHomoCys_c_inchi">InChI=1S/C14H20N6O5S/c15-6(14(23)24)1-2-26-3-7-9(21)10(22)13(25-7)20-5-19-8-11(16)17-4-18-12(8)20/h4-7,9-10,13,21-22H,1-3,15H2,(H,23,24)(H2,16,17,18)/t6-,7+,9+,10+,13+/m0/s1</in:inchi>
            <rdf:RDF xmlns:rdf="http://www.w3.org/1999/02/22-rdf-syntax-ns#" xmlns:bqbiol="http://biomodels.net/biology-qualifiers/">
              <rdf:Description rdf:about="#metaid_M_AdenosylHomoCys_c">
                <bqbiol:is>
                  <rdf:Bag>
                    <rdf:li rdf:resource="#metaid_M_AdenosylHomoCys_c_inchi"/>
                    <rdf:li rdf:resource="urn:miriam:obo.chebi:CHEBI%"/>
                    <rdf:li rdf:resource="urn:miriam:kegg.compound:C00021"/>
                    <rdf:li rdf:resource="urn:miriam:pubchem.substance:"/>
                    <rdf:li rdf:resource="http://identifiers.org/obo.chebi/CHEBI:"/>
                    <rdf:li rdf:resource="http://identifiers.org/kegg.compound/C00021"/>
                    <rdf:li rdf:resource="http://identifiers.org/pubchem.substance/"/>
                    <rdf:li rdf:resource="http://identifiers.org/inchi/InChI=1S/C14H20N6O5S/c15-6(14(23)24)1-2-26-3-7-9(21)10(22)13(25-7)20-5-19-8-11(16)17-4-18-12(8)20/h4-7,9-10,13,21-22H,1-3,15H2,(H,23,24)(H2,16,17,18)/t6-,7+,9+,10+,13+/m0/s1"/>
                  </rdf:Bag>
                </bqbiol:is>
              </rdf:Description>
            </rdf:RDF>
          </body>
        </annotation>
      </species>
      <species id="M_AdenosylHomoCysChloroplast_p" name="&lt;i&gt;S&lt;/i&gt;-adenosyl-L-homocysteine // &quot;S-adenosylhomocysteine&quot; // &quot;S-adenosyl-L-homocysteine&quot; // &quot;2-S-adenosyl-L-homocysteine&quot; // &quot;AdoHcy&quot; // &quot;2-&lt;i&gt;S&lt;/i&gt;-adenosyl-L-homocysteine&quot; // &quot;&lt;i&gt;S&lt;/i&gt;-adenosyl-homocysteine&quot; // &quot;&lt;i&gt;S&lt;/i&gt;-adenosylhomocysteine&quot; // &quot;adenosyl-homo-cys&quot; // &quot;adenosylhomocysteine&quot; // &quot;adenosylhomo-cys&quot; // &quot;SAH&quot; // &quot;SAH&quot;" compartment="p" hasOnlySubstanceUnits="false" boundaryCondition="false" charge="0" constant="false">
        <notes>
          <body xmlns="http://www.w3.org/1999/xhtml">
            <p>FORMULA: </p>
            <p>CHARGE: 0.0</p>
            <p>FORM NEUTRAL: C14H20N6O5S</p>
            <p>KEGG ID: C00021</p>
            <p>PubChem ID: </p>
            <p>ChEBI ID: </p>
            <p>InCHI string: InChI=1S/C14H20N6O5S/c15-6(14(23)24)1-2-26-3-7-9(21)10(22)13(25-7)20-5-19-8-11(16)17-4-18-12(8)20/h4-7,9-10,13,21-22H,1-3,15H2,(H,23,24)(H2,16,17,18)/t6-,7+,9+,10+,13+/m0/s1</p>
            <p>Smiles: C(SCC3(C(O)C(O)C(N2(C1(N=CN=C(N)C=1N=C2)))O3))CC(C([O-])=O)[N+]</p>
          </body>
        </notes>
        <annotation>
          <body xmlns="http://www.w3.org/1999/xhtml">
            <in:inchi xmlns:in="http://biomodels.net/inchi" metaid="metaid_M_AdenosylHomoCysChloroplast_p_inchi">InChI=1S/C14H20N6O5S/c15-6(14(23)24)1-2-26-3-7-9(21)10(22)13(25-7)20-5-19-8-11(16)17-4-18-12(8)20/h4-7,9-10,13,21-22H,1-3,15H2,(H,23,24)(H2,16,17,18)/t6-,7+,9+,10+,13+/m0/s1</in:inchi>
            <rdf:RDF xmlns:rdf="http://www.w3.org/1999/02/22-rdf-syntax-ns#" xmlns:bqbiol="http://biomodels.net/biology-qualifiers/">
              <rdf:Description rdf:about="#metaid_M_AdenosylHomoCysChloroplast_p">
                <bqbiol:is>
                  <rdf:Bag>
                    <rdf:li rdf:resource="#metaid_M_AdenosylHomoCysChloroplast_p_inchi"/>
                    <rdf:li rdf:resource="urn:miriam:obo.chebi:CHEBI%"/>
                    <rdf:li rdf:resource="urn:miriam:kegg.compound:C00021"/>
                    <rdf:li rdf:resource="urn:miriam:pubchem.substance:"/>
                    <rdf:li rdf:resource="http://identifiers.org/obo.chebi/CHEBI:"/>
                    <rdf:li rdf:resource="http://identifiers.org/kegg.compound/C00021"/>
                    <rdf:li rdf:resource="http://identifiers.org/pubchem.substance/"/>
                    <rdf:li rdf:resource="http://identifiers.org/inchi/InChI=1S/C14H20N6O5S/c15-6(14(23)24)1-2-26-3-7-9(21)10(22)13(25-7)20-5-19-8-11(16)17-4-18-12(8)20/h4-7,9-10,13,21-22H,1-3,15H2,(H,23,24)(H2,16,17,18)/t6-,7+,9+,10+,13+/m0/s1"/>
                  </rdf:Bag>
                </bqbiol:is>
              </rdf:Description>
            </rdf:RDF>
          </body>
        </annotation>
      </species>
      <species id="M_AdenylosuccChloroplast_p" name="adenylo-succinate // &quot;&lt;i&gt;N&lt;sup&gt;6&lt;/sup&gt;&lt;/i&gt;-(1,2-dicarboxyethyl)-AMP&quot; // &quot;adenylo-succ&quot;" compartment="p" hasOnlySubstanceUnits="false" boundaryCondition="false" charge="0" constant="false">
        <notes>
          <body xmlns="http://www.w3.org/1999/xhtml">
            <p>FORMULA: </p>
            <p>CHARGE: 0.0</p>
            <p>FORM NEUTRAL: C14H14N5O11P</p>
            <p>KEGG ID: C03794</p>
            <p>PubChem ID: </p>
            <p>ChEBI ID: </p>
            <p>InCHI string: InChI=1S/C14H18N5O11P/c20-7(21)1-5(14(24)25)18-11-8-12(16-3-15-11)19(4-17-8)13-10(23)9(22)6(30-13)2-29-31(26,27)28/h3-6,9-10,13,22-23H,1-2H2,(H,20,21)(H,24,25)(H,15,16,18)(H2,26,27,28)/p-4/t5?,6-,9-,10-,13-/m1/s1</p>
            <p>Smiles: C(OP(=O)([O-])[O-])C1(OC(C(O)C(O)1)N3(C=NC2(C(=NC=NC=23)NC(CC(=O)[O-])C(=O)[O-])))</p>
          </body>
        </notes>
        <annotation>
          <body xmlns="http://www.w3.org/1999/xhtml">
            <in:inchi xmlns:in="http://biomodels.net/inchi" metaid="metaid_M_AdenylosuccChloroplast_p_inchi">InChI=1S/C14H18N5O11P/c20-7(21)1-5(14(24)25)18-11-8-12(16-3-15-11)19(4-17-8)13-10(23)9(22)6(30-13)2-29-31(26,27)28/h3-6,9-10,13,22-23H,1-2H2,(H,20,21)(H,24,25)(H,15,16,18)(H2,26,27,28)/p-4/t5?,6-,9-,10-,13-/m1/s1</in:inchi>
            <rdf:RDF xmlns:rdf="http://www.w3.org/1999/02/22-rdf-syntax-ns#" xmlns:bqbiol="http://biomodels.net/biology-qualifiers/">
              <rdf:Description rdf:about="#metaid_M_AdenylosuccChloroplast_p">
                <bqbiol:is>
                  <rdf:Bag>
                    <rdf:li rdf:resource="#metaid_M_AdenylosuccChloroplast_p_inchi"/>
                    <rdf:li rdf:resource="urn:miriam:obo.chebi:CHEBI%"/>
                    <rdf:li rdf:resource="urn:miriam:kegg.compound:C03794"/>
                    <rdf:li rdf:resource="urn:miriam:pubchem.substance:"/>
                    <rdf:li rdf:resource="http://identifiers.org/obo.chebi/CHEBI:"/>
                    <rdf:li rdf:resource="http://identifiers.org/kegg.compound/C03794"/>
                    <rdf:li rdf:resource="http://identifiers.org/pubchem.substance/"/>
                    <rdf:li rdf:resource="http://identifiers.org/inchi/InChI=1S/C14H18N5O11P/c20-7(21)1-5(14(24)25)18-11-8-12(16-3-15-11)19(4-17-8)13-10(23)9(22)6(30-13)2-29-31(26,27)28/h3-6,9-10,13,22-23H,1-2H2,(H,20,21)(H,24,25)(H,15,16,18)(H2,26,27,28)/p-4/t5?,6-,9-,10-,13-/m1/s1"/>
                  </rdf:Bag>
                </bqbiol:is>
              </rdf:Description>
            </rdf:RDF>
          </body>
        </annotation>
      </species>
      <species id="M_ADP_c" name="ADP // &quot;adenosine pyrophosphate&quot; // &quot;adenosine 5&apos;-pyrophosphate&quot; // &quot;adenosine-5&apos;-diphosphate&quot; // &quot;adenosine-diphosphate&quot; // &quot;adenosine-5-diphosphate&quot;" compartment="c" hasOnlySubstanceUnits="false" boundaryCondition="false" charge="0" constant="false">
        <notes>
          <body xmlns="http://www.w3.org/1999/xhtml">
            <p>FORMULA: </p>
            <p>CHARGE: 0.0</p>
            <p>FORM NEUTRAL: C10H12N5O10P2</p>
            <p>KEGG ID: C00008</p>
            <p>PubChem ID: </p>
            <p>ChEBI ID: </p>
            <p>InCHI string: InChI=1S/C10H15N5O10P2/c11-8-5-9(13-2-12-8)15(3-14-5)10-7(17)6(16)4(24-10)1-23-27(21,22)25-26(18,19)20/h2-4,6-7,10,16-17H,1H2,(H,21,22)(H2,11,12,13)(H2,18,19,20)/p-3/t4-,6-,7-,10-/m1/s1</p>
            <p>Smiles: C(C3(C(C(C(N2(C1(=C(C(=NC=N1)N)N=C2)))O3)O)O))OP(OP(=O)([O-])[O-])([O-])=O</p>
          </body>
        </notes>
        <annotation>
          <body xmlns="http://www.w3.org/1999/xhtml">
            <in:inchi xmlns:in="http://biomodels.net/inchi" metaid="metaid_M_ADP_c_inchi">InChI=1S/C10H15N5O10P2/c11-8-5-9(13-2-12-8)15(3-14-5)10-7(17)6(16)4(24-10)1-23-27(21,22)25-26(18,19)20/h2-4,6-7,10,16-17H,1H2,(H,21,22)(H2,11,12,13)(H2,18,19,20)/p-3/t4-,6-,7-,10-/m1/s1</in:inchi>
            <rdf:RDF xmlns:rdf="http://www.w3.org/1999/02/22-rdf-syntax-ns#" xmlns:bqbiol="http://biomodels.net/biology-qualifiers/">
              <rdf:Description rdf:about="#metaid_M_ADP_c">
                <bqbiol:is>
                  <rdf:Bag>
                    <rdf:li rdf:resource="#metaid_M_ADP_c_inchi"/>
                    <rdf:li rdf:resource="urn:miriam:obo.chebi:CHEBI%"/>
                    <rdf:li rdf:resource="urn:miriam:kegg.compound:C00008"/>
                    <rdf:li rdf:resource="urn:miriam:pubchem.substance:"/>
                    <rdf:li rdf:resource="http://identifiers.org/obo.chebi/CHEBI:"/>
                    <rdf:li rdf:resource="http://identifiers.org/kegg.compound/C00008"/>
                    <rdf:li rdf:resource="http://identifiers.org/pubchem.substance/"/>
                    <rdf:li rdf:resource="http://identifiers.org/inchi/InChI=1S/C10H15N5O10P2/c11-8-5-9(13-2-12-8)15(3-14-5)10-7(17)6(16)4(24-10)1-23-27(21,22)25-26(18,19)20/h2-4,6-7,10,16-17H,1H2,(H,21,22)(H2,11,12,13)(H2,18,19,20)/p-3/t4-,6-,7-,10-/m1/s1"/>
                  </rdf:Bag>
                </bqbiol:is>
              </rdf:Description>
            </rdf:RDF>
          </body>
        </annotation>
      </species>
      <species id="M_ADPChloroplast_p" name="ADP // &quot;adenosine pyrophosphate&quot; // &quot;adenosine 5&apos;-pyrophosphate&quot; // &quot;adenosine-5&apos;-diphosphate&quot; // &quot;adenosine-diphosphate&quot; // &quot;adenosine-5-diphosphate&quot;" compartment="p" hasOnlySubstanceUnits="false" boundaryCondition="false" charge="0" constant="false">
        <notes>
          <body xmlns="http://www.w3.org/1999/xhtml">
            <p>FORMULA: </p>
            <p>CHARGE: 0.0</p>
            <p>FORM NEUTRAL: C10H12N5O10P2</p>
            <p>KEGG ID: C00008</p>
            <p>PubChem ID: </p>
            <p>ChEBI ID: </p>
            <p>InCHI string: InChI=1S/C10H15N5O10P2/c11-8-5-9(13-2-12-8)15(3-14-5)10-7(17)6(16)4(24-10)1-23-27(21,22)25-26(18,19)20/h2-4,6-7,10,16-17H,1H2,(H,21,22)(H2,11,12,13)(H2,18,19,20)/p-3/t4-,6-,7-,10-/m1/s1</p>
            <p>Smiles: C(C3(C(C(C(N2(C1(=C(C(=NC=N1)N)N=C2)))O3)O)O))OP(OP(=O)([O-])[O-])([O-])=O</p>
          </body>
        </notes>
        <annotation>
          <body xmlns="http://www.w3.org/1999/xhtml">
            <in:inchi xmlns:in="http://biomodels.net/inchi" metaid="metaid_M_ADPChloroplast_p_inchi">InChI=1S/C10H15N5O10P2/c11-8-5-9(13-2-12-8)15(3-14-5)10-7(17)6(16)4(24-10)1-23-27(21,22)25-26(18,19)20/h2-4,6-7,10,16-17H,1H2,(H,21,22)(H2,11,12,13)(H2,18,19,20)/p-3/t4-,6-,7-,10-/m1/s1</in:inchi>
            <rdf:RDF xmlns:rdf="http://www.w3.org/1999/02/22-rdf-syntax-ns#" xmlns:bqbiol="http://biomodels.net/biology-qualifiers/">
              <rdf:Description rdf:about="#metaid_M_ADPChloroplast_p">
                <bqbiol:is>
                  <rdf:Bag>
                    <rdf:li rdf:resource="#metaid_M_ADPChloroplast_p_inchi"/>
                    <rdf:li rdf:resource="urn:miriam:obo.chebi:CHEBI%"/>
                    <rdf:li rdf:resource="urn:miriam:kegg.compound:C00008"/>
                    <rdf:li rdf:resource="urn:miriam:pubchem.substance:"/>
                    <rdf:li rdf:resource="http://identifiers.org/obo.chebi/CHEBI:"/>
                    <rdf:li rdf:resource="http://identifiers.org/kegg.compound/C00008"/>
                    <rdf:li rdf:resource="http://identifiers.org/pubchem.substance/"/>
                    <rdf:li rdf:resource="http://identifiers.org/inchi/InChI=1S/C10H15N5O10P2/c11-8-5-9(13-2-12-8)15(3-14-5)10-7(17)6(16)4(24-10)1-23-27(21,22)25-26(18,19)20/h2-4,6-7,10,16-17H,1H2,(H,21,22)(H2,11,12,13)(H2,18,19,20)/p-3/t4-,6-,7-,10-/m1/s1"/>
                  </rdf:Bag>
                </bqbiol:is>
              </rdf:Description>
            </rdf:RDF>
          </body>
        </annotation>
      </species>
      <species id="M_ADPDGlucoseChloroplast_p" name="ADP-&amp;alpha;-D-glucose // &quot;adenosine diphosphate glucose&quot; // &quot;ADP-glucose&quot; // &quot;ADP-D-glucose&quot;" compartment="p" hasOnlySubstanceUnits="false" boundaryCondition="false" charge="0" constant="false">
        <notes>
          <body xmlns="http://www.w3.org/1999/xhtml">
            <p>FORMULA: </p>
            <p>CHARGE: 0.0</p>
            <p>FORM NEUTRAL: C16H23N5O15P2</p>
            <p>KEGG ID: C00498</p>
            <p>PubChem ID: </p>
            <p>ChEBI ID: </p>
            <p>InCHI string: InChI=1S/C16H25N5O15P2/c17-13-7-14(19-3-18-13)21(4-20-7)15-11(26)9(24)6(33-15)2-32-37(28,29)36-38(30,31)35-16-12(27)10(25)8(23)5(1-22)34-16/h3-6,8-12,15-16,22-27H,1-2H2,(H,28,29)(H,30,31)(H2,17,18,19)/p-2/t5-,6-,8-,9-,10+,11-,12-,15-,16-/m1/s1</p>
            <p>Smiles: C(C1(C(C(C(C(O1)OP(OP(OCC4(C(C(C(N3(C2(=C(C(=NC=N2)N)N=C3)))O4)O)O))(=O)[O-])(=O)[O-])O)O)O))O</p>
          </body>
        </notes>
        <annotation>
          <body xmlns="http://www.w3.org/1999/xhtml">
            <in:inchi xmlns:in="http://biomodels.net/inchi" metaid="metaid_M_ADPDGlucoseChloroplast_p_inchi">InChI=1S/C16H25N5O15P2/c17-13-7-14(19-3-18-13)21(4-20-7)15-11(26)9(24)6(33-15)2-32-37(28,29)36-38(30,31)35-16-12(27)10(25)8(23)5(1-22)34-16/h3-6,8-12,15-16,22-27H,1-2H2,(H,28,29)(H,30,31)(H2,17,18,19)/p-2/t5-,6-,8-,9-,10+,11-,12-,15-,16-/m1/s1</in:inchi>
            <rdf:RDF xmlns:rdf="http://www.w3.org/1999/02/22-rdf-syntax-ns#" xmlns:bqbiol="http://biomodels.net/biology-qualifiers/">
              <rdf:Description rdf:about="#metaid_M_ADPDGlucoseChloroplast_p">
                <bqbiol:is>
                  <rdf:Bag>
                    <rdf:li rdf:resource="#metaid_M_ADPDGlucoseChloroplast_p_inchi"/>
                    <rdf:li rdf:resource="urn:miriam:obo.chebi:CHEBI%"/>
                    <rdf:li rdf:resource="urn:miriam:kegg.compound:C00498"/>
                    <rdf:li rdf:resource="urn:miriam:pubchem.substance:"/>
                    <rdf:li rdf:resource="http://identifiers.org/obo.chebi/CHEBI:"/>
                    <rdf:li rdf:resource="http://identifiers.org/kegg.compound/C00498"/>
                    <rdf:li rdf:resource="http://identifiers.org/pubchem.substance/"/>
                    <rdf:li rdf:resource="http://identifiers.org/inchi/InChI=1S/C16H25N5O15P2/c17-13-7-14(19-3-18-13)21(4-20-7)15-11(26)9(24)6(33-15)2-32-37(28,29)36-38(30,31)35-16-12(27)10(25)8(23)5(1-22)34-16/h3-6,8-12,15-16,22-27H,1-2H2,(H,28,29)(H,30,31)(H2,17,18,19)/p-2/t5-,6-,8-,9-,10+,11-,12-,15-,16-/m1/s1"/>
                  </rdf:Bag>
                </bqbiol:is>
              </rdf:Description>
            </rdf:RDF>
          </body>
        </annotation>
      </species>
      <species id="M_ADPMitochondrion_m" name="ADP // &quot;adenosine pyrophosphate&quot; // &quot;adenosine 5&apos;-pyrophosphate&quot; // &quot;adenosine-5&apos;-diphosphate&quot; // &quot;adenosine-diphosphate&quot; // &quot;adenosine-5-diphosphate&quot;" compartment="m" hasOnlySubstanceUnits="false" boundaryCondition="false" charge="0" constant="false">
        <notes>
          <body xmlns="http://www.w3.org/1999/xhtml">
            <p>FORMULA: </p>
            <p>CHARGE: 0.0</p>
            <p>FORM NEUTRAL: C10H12N5O10P2</p>
            <p>KEGG ID: C00008</p>
            <p>PubChem ID: </p>
            <p>ChEBI ID: </p>
            <p>InCHI string: InChI=1S/C10H15N5O10P2/c11-8-5-9(13-2-12-8)15(3-14-5)10-7(17)6(16)4(24-10)1-23-27(21,22)25-26(18,19)20/h2-4,6-7,10,16-17H,1H2,(H,21,22)(H2,11,12,13)(H2,18,19,20)/p-3/t4-,6-,7-,10-/m1/s1</p>
            <p>Smiles: C(C3(C(C(C(N2(C1(=C(C(=NC=N1)N)N=C2)))O3)O)O))OP(OP(=O)([O-])[O-])([O-])=O</p>
          </body>
        </notes>
        <annotation>
          <body xmlns="http://www.w3.org/1999/xhtml">
            <in:inchi xmlns:in="http://biomodels.net/inchi" metaid="metaid_M_ADPMitochondrion_m_inchi">InChI=1S/C10H15N5O10P2/c11-8-5-9(13-2-12-8)15(3-14-5)10-7(17)6(16)4(24-10)1-23-27(21,22)25-26(18,19)20/h2-4,6-7,10,16-17H,1H2,(H,21,22)(H2,11,12,13)(H2,18,19,20)/p-3/t4-,6-,7-,10-/m1/s1</in:inchi>
            <rdf:RDF xmlns:rdf="http://www.w3.org/1999/02/22-rdf-syntax-ns#" xmlns:bqbiol="http://biomodels.net/biology-qualifiers/">
              <rdf:Description rdf:about="#metaid_M_ADPMitochondrion_m">
                <bqbiol:is>
                  <rdf:Bag>
                    <rdf:li rdf:resource="#metaid_M_ADPMitochondrion_m_inchi"/>
                    <rdf:li rdf:resource="urn:miriam:obo.chebi:CHEBI%"/>
                    <rdf:li rdf:resource="urn:miriam:kegg.compound:C00008"/>
                    <rdf:li rdf:resource="urn:miriam:pubchem.substance:"/>
                    <rdf:li rdf:resource="http://identifiers.org/obo.chebi/CHEBI:"/>
                    <rdf:li rdf:resource="http://identifiers.org/kegg.compound/C00008"/>
                    <rdf:li rdf:resource="http://identifiers.org/pubchem.substance/"/>
                    <rdf:li rdf:resource="http://identifiers.org/inchi/InChI=1S/C10H15N5O10P2/c11-8-5-9(13-2-12-8)15(3-14-5)10-7(17)6(16)4(24-10)1-23-27(21,22)25-26(18,19)20/h2-4,6-7,10,16-17H,1H2,(H,21,22)(H2,11,12,13)(H2,18,19,20)/p-3/t4-,6-,7-,10-/m1/s1"/>
                  </rdf:Bag>
                </bqbiol:is>
              </rdf:Description>
            </rdf:RDF>
          </body>
        </annotation>
      </species>
      <species id="M_AicarChloroplast_p" name="5-amino-1-(5-phospho-D-ribosyl)imidazole-4-carboxamide // &quot;Imidazole-4-carboxamide, 5-amino-1-beta-D-ribofuranosyl-, 5-(dihydrogen phosphate)&quot; // &quot;aminoimidazole carboxamide ribonucleotide&quot; // &quot;Z-nucleotide&quot; // AICAR // &quot;AICA ribonucleotide&quot; // &quot;5&apos;-phosphoribosyl-5-amino-4-imidazole carboxamide&quot; // &quot;5-amino-4-imidazolecarboxamide ribotide&quot; // &quot;5&apos;-P-ribosyl-5-amino-4-imidazole carboxamide&quot; // &quot;5-amino-1-(5-phospho-D-ribosyl)imidazole-4-carboxamide&quot; // AICAR" compartment="p" hasOnlySubstanceUnits="false" boundaryCondition="false" charge="0" constant="false">
        <notes>
          <body xmlns="http://www.w3.org/1999/xhtml">
            <p>FORMULA: </p>
            <p>CHARGE: 0.0</p>
            <p>FORM NEUTRAL: C9H13N4O8P</p>
            <p>KEGG ID: C04677</p>
            <p>PubChem ID: </p>
            <p>ChEBI ID: </p>
            <p>InCHI string: InChI=1S/C9H15N4O8P/c10-7-4(8(11)16)12-2-13(7)9-6(15)5(14)3(21-9)1-20-22(17,18)19/h2-3,5-6,9,14-15H,1,10H2,(H2,11,16)(H2,17,18,19)/p-2/t3-,5-,6-,9-/m1/s1</p>
            <p>Smiles: C(OP(=O)([O-])[O-])C1(C(O)C(O)C(O1)N2(C=NC(C(=O)N)=C(N)2))</p>
          </body>
        </notes>
        <annotation>
          <body xmlns="http://www.w3.org/1999/xhtml">
            <in:inchi xmlns:in="http://biomodels.net/inchi" metaid="metaid_M_AicarChloroplast_p_inchi">InChI=1S/C9H15N4O8P/c10-7-4(8(11)16)12-2-13(7)9-6(15)5(14)3(21-9)1-20-22(17,18)19/h2-3,5-6,9,14-15H,1,10H2,(H2,11,16)(H2,17,18,19)/p-2/t3-,5-,6-,9-/m1/s1</in:inchi>
            <rdf:RDF xmlns:rdf="http://www.w3.org/1999/02/22-rdf-syntax-ns#" xmlns:bqbiol="http://biomodels.net/biology-qualifiers/">
              <rdf:Description rdf:about="#metaid_M_AicarChloroplast_p">
                <bqbiol:is>
                  <rdf:Bag>
                    <rdf:li rdf:resource="#metaid_M_AicarChloroplast_p_inchi"/>
                    <rdf:li rdf:resource="urn:miriam:obo.chebi:CHEBI%"/>
                    <rdf:li rdf:resource="urn:miriam:kegg.compound:C04677"/>
                    <rdf:li rdf:resource="urn:miriam:pubchem.substance:"/>
                    <rdf:li rdf:resource="http://identifiers.org/obo.chebi/CHEBI:"/>
                    <rdf:li rdf:resource="http://identifiers.org/kegg.compound/C04677"/>
                    <rdf:li rdf:resource="http://identifiers.org/pubchem.substance/"/>
                    <rdf:li rdf:resource="http://identifiers.org/inchi/InChI=1S/C9H15N4O8P/c10-7-4(8(11)16)12-2-13(7)9-6(15)5(14)3(21-9)1-20-22(17,18)19/h2-3,5-6,9,14-15H,1,10H2,(H2,11,16)(H2,17,18,19)/p-2/t3-,5-,6-,9-/m1/s1"/>
                  </rdf:Bag>
                </bqbiol:is>
              </rdf:Description>
            </rdf:RDF>
          </body>
        </annotation>
      </species>
      <species id="M_AlphaDGalactose_c" name="&amp;alpha;-D-galactose // &quot;&amp;alpha;-D-galactopyranose&quot; // &quot;&amp;alpha;-galactose&quot; // &quot;6-(hydroxymethyl)tetrahydropyran-2,3,4,5-tetraol&quot;" compartment="c" hasOnlySubstanceUnits="false" boundaryCondition="false" charge="0" constant="false">
        <notes>
          <body xmlns="http://www.w3.org/1999/xhtml">
            <p>FORMULA: </p>
            <p>CHARGE: 0.0</p>
            <p>FORM NEUTRAL: C6H12O6</p>
            <p>KEGG ID: C00984</p>
            <p>PubChem ID: </p>
            <p>ChEBI ID: </p>
            <p>InCHI string: InChI=1S/C6H12O6/c7-1-2-3(8)4(9)5(10)6(11)12-2/h2-11H,1H2/t2-,3+,4+,5-,6+/m1/s1</p>
            <p>Smiles: C(O)C1(OC(O)C(O)C(O)C(O)1)</p>
          </body>
        </notes>
        <annotation>
          <body xmlns="http://www.w3.org/1999/xhtml">
            <in:inchi xmlns:in="http://biomodels.net/inchi" metaid="metaid_M_AlphaDGalactose_c_inchi">InChI=1S/C6H12O6/c7-1-2-3(8)4(9)5(10)6(11)12-2/h2-11H,1H2/t2-,3+,4+,5-,6+/m1/s1</in:inchi>
            <rdf:RDF xmlns:rdf="http://www.w3.org/1999/02/22-rdf-syntax-ns#" xmlns:bqbiol="http://biomodels.net/biology-qualifiers/">
              <rdf:Description rdf:about="#metaid_M_AlphaDGalactose_c">
                <bqbiol:is>
                  <rdf:Bag>
                    <rdf:li rdf:resource="#metaid_M_AlphaDGalactose_c_inchi"/>
                    <rdf:li rdf:resource="urn:miriam:obo.chebi:CHEBI%"/>
                    <rdf:li rdf:resource="urn:miriam:kegg.compound:C00984"/>
                    <rdf:li rdf:resource="urn:miriam:pubchem.substance:"/>
                    <rdf:li rdf:resource="http://identifiers.org/obo.chebi/CHEBI:"/>
                    <rdf:li rdf:resource="http://identifiers.org/kegg.compound/C00984"/>
                    <rdf:li rdf:resource="http://identifiers.org/pubchem.substance/"/>
                    <rdf:li rdf:resource="http://identifiers.org/inchi/InChI=1S/C6H12O6/c7-1-2-3(8)4(9)5(10)6(11)12-2/h2-11H,1H2/t2-,3+,4+,5-,6+/m1/s1"/>
                  </rdf:Bag>
                </bqbiol:is>
              </rdf:Description>
            </rdf:RDF>
          </body>
        </annotation>
      </species>
      <species id="M_AlphaGlc6P_c" name="&amp;alpha;-D-glucose 6-phosphate // &quot;&amp;alpha;-glucose 6-phosphate&quot; // &quot;&amp;alpha;-glucose-6-phosphate&quot; // &quot;&amp;alpha;-D-glucose-6-P&quot;" compartment="c" hasOnlySubstanceUnits="false" boundaryCondition="false" charge="0" constant="false">
        <notes>
          <body xmlns="http://www.w3.org/1999/xhtml">
            <p>FORMULA: </p>
            <p>CHARGE: 0.0</p>
            <p>FORM NEUTRAL: C6H11O9P</p>
            <p>KEGG ID: C00668</p>
            <p>PubChem ID: </p>
            <p>ChEBI ID: </p>
            <p>InCHI string: InChI=1S/C6H13O9P/c7-3-2(1-14-16(11,12)13)15-6(10)5(9)4(3)8/h2-10H,1H2,(H2,11,12,13)/p-2/t2-,3-,4+,5-,6+/m1/s1</p>
            <p>Smiles: C(OP(=O)([O-])[O-])C1(OC(O)C(O)C(O)C(O)1)</p>
          </body>
        </notes>
        <annotation>
          <body xmlns="http://www.w3.org/1999/xhtml">
            <in:inchi xmlns:in="http://biomodels.net/inchi" metaid="metaid_M_AlphaGlc6P_c_inchi">InChI=1S/C6H13O9P/c7-3-2(1-14-16(11,12)13)15-6(10)5(9)4(3)8/h2-10H,1H2,(H2,11,12,13)/p-2/t2-,3-,4+,5-,6+/m1/s1</in:inchi>
            <rdf:RDF xmlns:rdf="http://www.w3.org/1999/02/22-rdf-syntax-ns#" xmlns:bqbiol="http://biomodels.net/biology-qualifiers/">
              <rdf:Description rdf:about="#metaid_M_AlphaGlc6P_c">
                <bqbiol:is>
                  <rdf:Bag>
                    <rdf:li rdf:resource="#metaid_M_AlphaGlc6P_c_inchi"/>
                    <rdf:li rdf:resource="urn:miriam:obo.chebi:CHEBI%"/>
                    <rdf:li rdf:resource="urn:miriam:kegg.compound:C00668"/>
                    <rdf:li rdf:resource="urn:miriam:pubchem.substance:"/>
                    <rdf:li rdf:resource="http://identifiers.org/obo.chebi/CHEBI:"/>
                    <rdf:li rdf:resource="http://identifiers.org/kegg.compound/C00668"/>
                    <rdf:li rdf:resource="http://identifiers.org/pubchem.substance/"/>
                    <rdf:li rdf:resource="http://identifiers.org/inchi/InChI=1S/C6H13O9P/c7-3-2(1-14-16(11,12)13)15-6(10)5(9)4(3)8/h2-10H,1H2,(H2,11,12,13)/p-2/t2-,3-,4+,5-,6+/m1/s1"/>
                  </rdf:Bag>
                </bqbiol:is>
              </rdf:Description>
            </rdf:RDF>
          </body>
        </annotation>
      </species>
      <species id="M_AlphaGlc6PChloroplast_p" name="&amp;alpha;-D-glucose 6-phosphate // &quot;&amp;alpha;-glucose 6-phosphate&quot; // &quot;&amp;alpha;-glucose-6-phosphate&quot; // &quot;&amp;alpha;-D-glucose-6-P&quot;" compartment="p" hasOnlySubstanceUnits="false" boundaryCondition="false" charge="0" constant="false">
        <notes>
          <body xmlns="http://www.w3.org/1999/xhtml">
            <p>FORMULA: </p>
            <p>CHARGE: 0.0</p>
            <p>FORM NEUTRAL: C6H11O9P</p>
            <p>KEGG ID: C00668</p>
            <p>PubChem ID: </p>
            <p>ChEBI ID: </p>
            <p>InCHI string: InChI=1S/C6H13O9P/c7-3-2(1-14-16(11,12)13)15-6(10)5(9)4(3)8/h2-10H,1H2,(H2,11,12,13)/p-2/t2-,3-,4+,5-,6+/m1/s1</p>
            <p>Smiles: C(OP(=O)([O-])[O-])C1(OC(O)C(O)C(O)C(O)1)</p>
          </body>
        </notes>
        <annotation>
          <body xmlns="http://www.w3.org/1999/xhtml">
            <in:inchi xmlns:in="http://biomodels.net/inchi" metaid="metaid_M_AlphaGlc6PChloroplast_p_inchi">InChI=1S/C6H13O9P/c7-3-2(1-14-16(11,12)13)15-6(10)5(9)4(3)8/h2-10H,1H2,(H2,11,12,13)/p-2/t2-,3-,4+,5-,6+/m1/s1</in:inchi>
            <rdf:RDF xmlns:rdf="http://www.w3.org/1999/02/22-rdf-syntax-ns#" xmlns:bqbiol="http://biomodels.net/biology-qualifiers/">
              <rdf:Description rdf:about="#metaid_M_AlphaGlc6PChloroplast_p">
                <bqbiol:is>
                  <rdf:Bag>
                    <rdf:li rdf:resource="#metaid_M_AlphaGlc6PChloroplast_p_inchi"/>
                    <rdf:li rdf:resource="urn:miriam:obo.chebi:CHEBI%"/>
                    <rdf:li rdf:resource="urn:miriam:kegg.compound:C00668"/>
                    <rdf:li rdf:resource="urn:miriam:pubchem.substance:"/>
                    <rdf:li rdf:resource="http://identifiers.org/obo.chebi/CHEBI:"/>
                    <rdf:li rdf:resource="http://identifiers.org/kegg.compound/C00668"/>
                    <rdf:li rdf:resource="http://identifiers.org/pubchem.substance/"/>
                    <rdf:li rdf:resource="http://identifiers.org/inchi/InChI=1S/C6H13O9P/c7-3-2(1-14-16(11,12)13)15-6(10)5(9)4(3)8/h2-10H,1H2,(H2,11,12,13)/p-2/t2-,3-,4+,5-,6+/m1/s1"/>
                  </rdf:Bag>
                </bqbiol:is>
              </rdf:Description>
            </rdf:RDF>
          </body>
        </annotation>
      </species>
      <species id="M_AlphaGlucose_c" name="&amp;alpha;-D-glucopyranose // &quot;&amp;alpha;-D-glucose&quot; // &quot;&amp;alpha;-D-glucopyranose&quot; // &quot;D-glucose&quot; // &quot;glucose&quot; // &quot;&amp;alpha;-glucose&quot; // &quot;6-(hydroxymethyl)tetrahydropyran-2,3,4,5-tetraol&quot; // &quot;a-D-glucose&quot;" compartment="c" hasOnlySubstanceUnits="false" boundaryCondition="false" charge="0" constant="false">
        <notes>
          <body xmlns="http://www.w3.org/1999/xhtml">
            <p>FORMULA: </p>
            <p>CHARGE: 0.0</p>
            <p>FORM NEUTRAL: C6H12O6</p>
            <p>KEGG ID: C00267</p>
            <p>PubChem ID: </p>
            <p>ChEBI ID: </p>
            <p>InCHI string: InChI=1S/C6H12O6/c7-1-2-3(8)4(9)5(10)6(11)12-2/h2-11H,1H2/t2-,3-,4+,5-,6+/m1/s1</p>
            <p>Smiles: C(O)C1(OC(C(C(C1O)O)O)O)</p>
          </body>
        </notes>
        <annotation>
          <body xmlns="http://www.w3.org/1999/xhtml">
            <in:inchi xmlns:in="http://biomodels.net/inchi" metaid="metaid_M_AlphaGlucose_c_inchi">InChI=1S/C6H12O6/c7-1-2-3(8)4(9)5(10)6(11)12-2/h2-11H,1H2/t2-,3-,4+,5-,6+/m1/s1</in:inchi>
            <rdf:RDF xmlns:rdf="http://www.w3.org/1999/02/22-rdf-syntax-ns#" xmlns:bqbiol="http://biomodels.net/biology-qualifiers/">
              <rdf:Description rdf:about="#metaid_M_AlphaGlucose_c">
                <bqbiol:is>
                  <rdf:Bag>
                    <rdf:li rdf:resource="#metaid_M_AlphaGlucose_c_inchi"/>
                    <rdf:li rdf:resource="urn:miriam:obo.chebi:CHEBI%"/>
                    <rdf:li rdf:resource="urn:miriam:kegg.compound:C00267"/>
                    <rdf:li rdf:resource="urn:miriam:pubchem.substance:"/>
                    <rdf:li rdf:resource="http://identifiers.org/obo.chebi/CHEBI:"/>
                    <rdf:li rdf:resource="http://identifiers.org/kegg.compound/C00267"/>
                    <rdf:li rdf:resource="http://identifiers.org/pubchem.substance/"/>
                    <rdf:li rdf:resource="http://identifiers.org/inchi/InChI=1S/C6H12O6/c7-1-2-3(8)4(9)5(10)6(11)12-2/h2-11H,1H2/t2-,3-,4+,5-,6+/m1/s1"/>
                  </rdf:Bag>
                </bqbiol:is>
              </rdf:Description>
            </rdf:RDF>
          </body>
        </annotation>
      </species>
      <species id="M_Ammonia_c" name="ammonia // &quot;NH&lt;SUB&gt;3&lt;/SUB&gt;&quot;" compartment="c" hasOnlySubstanceUnits="false" boundaryCondition="false" charge="0" constant="false">
        <notes>
          <body xmlns="http://www.w3.org/1999/xhtml">
            <p>FORMULA: </p>
            <p>CHARGE: 0.0</p>
            <p>FORM NEUTRAL: H3N</p>
            <p>KEGG ID: C00014</p>
            <p>PubChem ID: </p>
            <p>ChEBI ID: </p>
            <p>InCHI string: InChI=1S/H3N/h1H3</p>
            <p>Smiles: [NH3]</p>
          </body>
        </notes>
        <annotation>
          <body xmlns="http://www.w3.org/1999/xhtml">
            <in:inchi xmlns:in="http://biomodels.net/inchi" metaid="metaid_M_Ammonia_c_inchi">InChI=1S/H3N/h1H3</in:inchi>
            <rdf:RDF xmlns:rdf="http://www.w3.org/1999/02/22-rdf-syntax-ns#" xmlns:bqbiol="http://biomodels.net/biology-qualifiers/">
              <rdf:Description rdf:about="#metaid_M_Ammonia_c">
                <bqbiol:is>
                  <rdf:Bag>
                    <rdf:li rdf:resource="#metaid_M_Ammonia_c_inchi"/>
                    <rdf:li rdf:resource="urn:miriam:obo.chebi:CHEBI%"/>
                    <rdf:li rdf:resource="urn:miriam:kegg.compound:C00014"/>
                    <rdf:li rdf:resource="urn:miriam:pubchem.substance:"/>
                    <rdf:li rdf:resource="http://identifiers.org/obo.chebi/CHEBI:"/>
                    <rdf:li rdf:resource="http://identifiers.org/kegg.compound/C00014"/>
                    <rdf:li rdf:resource="http://identifiers.org/pubchem.substance/"/>
                    <rdf:li rdf:resource="http://identifiers.org/inchi/InChI=1S/H3N/h1H3"/>
                  </rdf:Bag>
                </bqbiol:is>
              </rdf:Description>
            </rdf:RDF>
          </body>
        </annotation>
      </species>
      <species id="M_AmmoniaChloroplast_p" name="ammonia // &quot;NH&lt;SUB&gt;3&lt;/SUB&gt;&quot;" compartment="p" hasOnlySubstanceUnits="false" boundaryCondition="false" charge="0" constant="false">
        <notes>
          <body xmlns="http://www.w3.org/1999/xhtml">
            <p>FORMULA: </p>
            <p>CHARGE: 0.0</p>
            <p>FORM NEUTRAL: H3N</p>
            <p>KEGG ID: C00014</p>
            <p>PubChem ID: </p>
            <p>ChEBI ID: </p>
            <p>InCHI string: InChI=1S/H3N/h1H3</p>
            <p>Smiles: [NH3]</p>
          </body>
        </notes>
        <annotation>
          <body xmlns="http://www.w3.org/1999/xhtml">
            <in:inchi xmlns:in="http://biomodels.net/inchi" metaid="metaid_M_AmmoniaChloroplast_p_inchi">InChI=1S/H3N/h1H3</in:inchi>
            <rdf:RDF xmlns:rdf="http://www.w3.org/1999/02/22-rdf-syntax-ns#" xmlns:bqbiol="http://biomodels.net/biology-qualifiers/">
              <rdf:Description rdf:about="#metaid_M_AmmoniaChloroplast_p">
                <bqbiol:is>
                  <rdf:Bag>
                    <rdf:li rdf:resource="#metaid_M_AmmoniaChloroplast_p_inchi"/>
                    <rdf:li rdf:resource="urn:miriam:obo.chebi:CHEBI%"/>
                    <rdf:li rdf:resource="urn:miriam:kegg.compound:C00014"/>
                    <rdf:li rdf:resource="urn:miriam:pubchem.substance:"/>
                    <rdf:li rdf:resource="http://identifiers.org/obo.chebi/CHEBI:"/>
                    <rdf:li rdf:resource="http://identifiers.org/kegg.compound/C00014"/>
                    <rdf:li rdf:resource="http://identifiers.org/pubchem.substance/"/>
                    <rdf:li rdf:resource="http://identifiers.org/inchi/InChI=1S/H3N/h1H3"/>
                  </rdf:Bag>
                </bqbiol:is>
              </rdf:Description>
            </rdf:RDF>
          </body>
        </annotation>
      </species>
      <species id="M_AmmoniaMitochondrion_m" name="ammonia // &quot;NH&lt;SUB&gt;3&lt;/SUB&gt;&quot;" compartment="m" hasOnlySubstanceUnits="false" boundaryCondition="false" charge="0" constant="false">
        <notes>
          <body xmlns="http://www.w3.org/1999/xhtml">
            <p>FORMULA: </p>
            <p>CHARGE: 0.0</p>
            <p>FORM NEUTRAL: H3N</p>
            <p>KEGG ID: C00014</p>
            <p>PubChem ID: </p>
            <p>ChEBI ID: </p>
            <p>InCHI string: InChI=1S/H3N/h1H3</p>
            <p>Smiles: [NH3]</p>
          </body>
        </notes>
        <annotation>
          <body xmlns="http://www.w3.org/1999/xhtml">
            <in:inchi xmlns:in="http://biomodels.net/inchi" metaid="metaid_M_AmmoniaMitochondrion_m_inchi">InChI=1S/H3N/h1H3</in:inchi>
            <rdf:RDF xmlns:rdf="http://www.w3.org/1999/02/22-rdf-syntax-ns#" xmlns:bqbiol="http://biomodels.net/biology-qualifiers/">
              <rdf:Description rdf:about="#metaid_M_AmmoniaMitochondrion_m">
                <bqbiol:is>
                  <rdf:Bag>
                    <rdf:li rdf:resource="#metaid_M_AmmoniaMitochondrion_m_inchi"/>
                    <rdf:li rdf:resource="urn:miriam:obo.chebi:CHEBI%"/>
                    <rdf:li rdf:resource="urn:miriam:kegg.compound:C00014"/>
                    <rdf:li rdf:resource="urn:miriam:pubchem.substance:"/>
                    <rdf:li rdf:resource="http://identifiers.org/obo.chebi/CHEBI:"/>
                    <rdf:li rdf:resource="http://identifiers.org/kegg.compound/C00014"/>
                    <rdf:li rdf:resource="http://identifiers.org/pubchem.substance/"/>
                    <rdf:li rdf:resource="http://identifiers.org/inchi/InChI=1S/H3N/h1H3"/>
                  </rdf:Bag>
                </bqbiol:is>
              </rdf:Description>
            </rdf:RDF>
          </body>
        </annotation>
      </species>
      <species id="M_AMP_c" name="AMP // AMP // &quot;adenosine-phosphate&quot; // &quot;5&apos;-AMP&quot; // &quot;adenosine-monophosphate&quot; // &quot;adenylic acid&quot; // &quot;adenosine-5&apos;-phosphate&quot; // &quot;adenosine 5&apos;-monophosphate&quot; // &quot;adenylate&quot; // &quot;5&apos;-adenylic acid&quot; // &quot;5&apos;-adenosine monophosphate&quot; // &quot;adenosine 5&apos;-phosphate&quot;" compartment="c" hasOnlySubstanceUnits="false" boundaryCondition="false" charge="0" constant="false">
        <notes>
          <body xmlns="http://www.w3.org/1999/xhtml">
            <p>FORMULA: </p>
            <p>CHARGE: 0.0</p>
            <p>FORM NEUTRAL: C10H12N5O7P</p>
            <p>KEGG ID: C00020</p>
            <p>PubChem ID: </p>
            <p>ChEBI ID: </p>
            <p>InCHI string: InChI=1S/C10H14N5O7P/c11-8-5-9(13-2-12-8)15(3-14-5)10-7(17)6(16)4(22-10)1-21-23(18,19)20/h2-4,6-7,10,16-17H,1H2,(H2,11,12,13)(H2,18,19,20)/p-2/t4-,6-,7-,10-/m1/s1</p>
            <p>Smiles: C(C3(C(C(C(N2(C1(=C(C(=NC=N1)N)N=C2)))O3)O)O))OP([O-])([O-])=O</p>
          </body>
        </notes>
        <annotation>
          <body xmlns="http://www.w3.org/1999/xhtml">
            <in:inchi xmlns:in="http://biomodels.net/inchi" metaid="metaid_M_AMP_c_inchi">InChI=1S/C10H14N5O7P/c11-8-5-9(13-2-12-8)15(3-14-5)10-7(17)6(16)4(22-10)1-21-23(18,19)20/h2-4,6-7,10,16-17H,1H2,(H2,11,12,13)(H2,18,19,20)/p-2/t4-,6-,7-,10-/m1/s1</in:inchi>
            <rdf:RDF xmlns:rdf="http://www.w3.org/1999/02/22-rdf-syntax-ns#" xmlns:bqbiol="http://biomodels.net/biology-qualifiers/">
              <rdf:Description rdf:about="#metaid_M_AMP_c">
                <bqbiol:is>
                  <rdf:Bag>
                    <rdf:li rdf:resource="#metaid_M_AMP_c_inchi"/>
                    <rdf:li rdf:resource="urn:miriam:obo.chebi:CHEBI%"/>
                    <rdf:li rdf:resource="urn:miriam:kegg.compound:C00020"/>
                    <rdf:li rdf:resource="urn:miriam:pubchem.substance:"/>
                    <rdf:li rdf:resource="http://identifiers.org/obo.chebi/CHEBI:"/>
                    <rdf:li rdf:resource="http://identifiers.org/kegg.compound/C00020"/>
                    <rdf:li rdf:resource="http://identifiers.org/pubchem.substance/"/>
                    <rdf:li rdf:resource="http://identifiers.org/inchi/InChI=1S/C10H14N5O7P/c11-8-5-9(13-2-12-8)15(3-14-5)10-7(17)6(16)4(22-10)1-21-23(18,19)20/h2-4,6-7,10,16-17H,1H2,(H2,11,12,13)(H2,18,19,20)/p-2/t4-,6-,7-,10-/m1/s1"/>
                  </rdf:Bag>
                </bqbiol:is>
              </rdf:Description>
            </rdf:RDF>
          </body>
        </annotation>
      </species>
      <species id="M_AMPChloroplast_p" name="AMP // AMP // &quot;adenosine-phosphate&quot; // &quot;5&apos;-AMP&quot; // &quot;adenosine-monophosphate&quot; // &quot;adenylic acid&quot; // &quot;adenosine-5&apos;-phosphate&quot; // &quot;adenosine 5&apos;-monophosphate&quot; // &quot;adenylate&quot; // &quot;5&apos;-adenylic acid&quot; // &quot;5&apos;-adenosine monophosphate&quot; // &quot;adenosine 5&apos;-phosphate&quot;" compartment="p" hasOnlySubstanceUnits="false" boundaryCondition="false" charge="0" constant="false">
        <notes>
          <body xmlns="http://www.w3.org/1999/xhtml">
            <p>FORMULA: </p>
            <p>CHARGE: 0.0</p>
            <p>FORM NEUTRAL: C10H12N5O7P</p>
            <p>KEGG ID: C00020</p>
            <p>PubChem ID: </p>
            <p>ChEBI ID: </p>
            <p>InCHI string: InChI=1S/C10H14N5O7P/c11-8-5-9(13-2-12-8)15(3-14-5)10-7(17)6(16)4(22-10)1-21-23(18,19)20/h2-4,6-7,10,16-17H,1H2,(H2,11,12,13)(H2,18,19,20)/p-2/t4-,6-,7-,10-/m1/s1</p>
            <p>Smiles: C(C3(C(C(C(N2(C1(=C(C(=NC=N1)N)N=C2)))O3)O)O))OP([O-])([O-])=O</p>
          </body>
        </notes>
        <annotation>
          <body xmlns="http://www.w3.org/1999/xhtml">
            <in:inchi xmlns:in="http://biomodels.net/inchi" metaid="metaid_M_AMPChloroplast_p_inchi">InChI=1S/C10H14N5O7P/c11-8-5-9(13-2-12-8)15(3-14-5)10-7(17)6(16)4(22-10)1-21-23(18,19)20/h2-4,6-7,10,16-17H,1H2,(H2,11,12,13)(H2,18,19,20)/p-2/t4-,6-,7-,10-/m1/s1</in:inchi>
            <rdf:RDF xmlns:rdf="http://www.w3.org/1999/02/22-rdf-syntax-ns#" xmlns:bqbiol="http://biomodels.net/biology-qualifiers/">
              <rdf:Description rdf:about="#metaid_M_AMPChloroplast_p">
                <bqbiol:is>
                  <rdf:Bag>
                    <rdf:li rdf:resource="#metaid_M_AMPChloroplast_p_inchi"/>
                    <rdf:li rdf:resource="urn:miriam:obo.chebi:CHEBI%"/>
                    <rdf:li rdf:resource="urn:miriam:kegg.compound:C00020"/>
                    <rdf:li rdf:resource="urn:miriam:pubchem.substance:"/>
                    <rdf:li rdf:resource="http://identifiers.org/obo.chebi/CHEBI:"/>
                    <rdf:li rdf:resource="http://identifiers.org/kegg.compound/C00020"/>
                    <rdf:li rdf:resource="http://identifiers.org/pubchem.substance/"/>
                    <rdf:li rdf:resource="http://identifiers.org/inchi/InChI=1S/C10H14N5O7P/c11-8-5-9(13-2-12-8)15(3-14-5)10-7(17)6(16)4(22-10)1-21-23(18,19)20/h2-4,6-7,10,16-17H,1H2,(H2,11,12,13)(H2,18,19,20)/p-2/t4-,6-,7-,10-/m1/s1"/>
                  </rdf:Bag>
                </bqbiol:is>
              </rdf:Description>
            </rdf:RDF>
          </body>
        </annotation>
      </species>
      <species id="M_AMPPeroxisome_x" name="AMP // AMP // &quot;adenosine-phosphate&quot; // &quot;5&apos;-AMP&quot; // &quot;adenosine-monophosphate&quot; // &quot;adenylic acid&quot; // &quot;adenosine-5&apos;-phosphate&quot; // &quot;adenosine 5&apos;-monophosphate&quot; // &quot;adenylate&quot; // &quot;5&apos;-adenylic acid&quot; // &quot;5&apos;-adenosine monophosphate&quot; // &quot;adenosine 5&apos;-phosphate&quot;" compartment="x" hasOnlySubstanceUnits="false" boundaryCondition="false" charge="0" constant="false">
        <notes>
          <body xmlns="http://www.w3.org/1999/xhtml">
            <p>FORMULA: C10H12N5O7P</p>
            <p>CHARGE: 0.0</p>
            <p>FORM NEUTRAL: C10H12N5O7P</p>
            <p>KEGG ID: C00020</p>
            <p>PubChem ID: </p>
            <p>ChEBI ID: </p>
            <p>InCHI string: InChI=1S/C10H14N5O7P/c11-8-5-9(13-2-12-8)15(3-14-5)10-7(17)6(16)4(22-10)1-21-23(18,19)20/h2-4,6-7,10,16-17H,1H2,(H2,11,12,13)(H2,18,19,20)/p-2/t4-,6-,7-,10-/m1/s1</p>
            <p>Smiles: C(C3(C(C(C(N2(C1(=C(C(=NC=N1)N)N=C2)))O3)O)O))OP([O-])([O-])=O</p>
          </body>
        </notes>
        <annotation>
          <body xmlns="http://www.w3.org/1999/xhtml">
            <in:inchi xmlns:in="http://biomodels.net/inchi" metaid="metaid_M_AMPPeroxisome_x_inchi">InChI=1S/C10H14N5O7P/c11-8-5-9(13-2-12-8)15(3-14-5)10-7(17)6(16)4(22-10)1-21-23(18,19)20/h2-4,6-7,10,16-17H,1H2,(H2,11,12,13)(H2,18,19,20)/p-2/t4-,6-,7-,10-/m1/s1</in:inchi>
            <rdf:RDF xmlns:rdf="http://www.w3.org/1999/02/22-rdf-syntax-ns#" xmlns:bqbiol="http://biomodels.net/biology-qualifiers/">
              <rdf:Description rdf:about="#metaid_M_AMPPeroxisome_x">
                <bqbiol:is>
                  <rdf:Bag>
                    <rdf:li rdf:resource="#metaid_M_AMPPeroxisome_x_inchi"/>
                    <rdf:li rdf:resource="urn:miriam:obo.chebi:CHEBI%"/>
                    <rdf:li rdf:resource="urn:miriam:kegg.compound:C00020"/>
                    <rdf:li rdf:resource="urn:miriam:pubchem.substance:"/>
                    <rdf:li rdf:resource="http://identifiers.org/obo.chebi/CHEBI:"/>
                    <rdf:li rdf:resource="http://identifiers.org/kegg.compound/C00020"/>
                    <rdf:li rdf:resource="http://identifiers.org/pubchem.substance/"/>
                    <rdf:li rdf:resource="http://identifiers.org/inchi/InChI=1S/C10H14N5O7P/c11-8-5-9(13-2-12-8)15(3-14-5)10-7(17)6(16)4(22-10)1-21-23(18,19)20/h2-4,6-7,10,16-17H,1H2,(H2,11,12,13)(H2,18,19,20)/p-2/t4-,6-,7-,10-/m1/s1"/>
                  </rdf:Bag>
                </bqbiol:is>
              </rdf:Description>
            </rdf:RDF>
          </body>
        </annotation>
      </species>
      <species id="M_AmylopectinMonomerEquivalentChloroplast_p" name="a glucan" compartment="p" hasOnlySubstanceUnits="false" boundaryCondition="false" charge="0" constant="false">
        <notes>
          <body xmlns="http://www.w3.org/1999/xhtml">
            <p>FORMULA: </p>
            <p>CHARGE: 0.0</p>
            <p>FORM NEUTRAL: </p>
            <p>KEGG ID: C00317</p>
            <p>PubChem ID: 439207</p>
            <p>ChEBI ID: </p>
            <p>InCHI string: </p>
            <p>Smiles: C(O)[C@H]6([C@@H](O[R3])[C@H](O)[C@@H](O)[C@@H](O[C@@H]5([C@H](O)[C@@H](O)[C@@H](OC[C@H]2([C@H]([C@H](O)[C@@H](O)[C@@H](O[C@@H]1([C@H](O)[C@@H](O)[C@@H](O[R2])O[C@H](CO)1))O2)O[C@@H]4(O[C@H](CO)[C@@H](O[C@@H]3(O[C@H](CO)[C@@H](O[R1])[C@H](O)[C@@H](O)3))[C@H](O)[C@@H](O)4)))O[C@H](CO)5))O6)</p>
          </body>
        </notes>
        <annotation>
          <body xmlns="http://www.w3.org/1999/xhtml">
            <in:inchi xmlns:in="http://biomodels.net/inchi" metaid="metaid_M_AmylopectinMonomerEquivalentChloroplast_p_inchi"/>
            <rdf:RDF xmlns:rdf="http://www.w3.org/1999/02/22-rdf-syntax-ns#" xmlns:bqbiol="http://biomodels.net/biology-qualifiers/">
              <rdf:Description rdf:about="#metaid_M_AmylopectinMonomerEquivalentChloroplast_p">
                <bqbiol:is>
                  <rdf:Bag>
                    <rdf:li rdf:resource="#metaid_M_AmylopectinMonomerEquivalentChloroplast_p_inchi"/>
                    <rdf:li rdf:resource="urn:miriam:obo.chebi:CHEBI%"/>
                    <rdf:li rdf:resource="urn:miriam:kegg.compound:C00317"/>
                    <rdf:li rdf:resource="urn:miriam:pubchem.substance:439207"/>
                    <rdf:li rdf:resource="http://identifiers.org/obo.chebi/CHEBI:"/>
                    <rdf:li rdf:resource="http://identifiers.org/kegg.compound/C00317"/>
                    <rdf:li rdf:resource="http://identifiers.org/pubchem.substance/439207"/>
                    <rdf:li rdf:resource="http://identifiers.org/inchi/"/>
                  </rdf:Bag>
                </bqbiol:is>
              </rdf:Description>
            </rdf:RDF>
          </body>
        </annotation>
      </species>
      <species id="M_AmylopectinMonomerEquivalentChloroplastBiomass_bio" name="a glucan" compartment="bio" hasOnlySubstanceUnits="false" boundaryCondition="false" charge="0" constant="false">
        <notes>
          <body xmlns="http://www.w3.org/1999/xhtml">
            <p>FORMULA: </p>
            <p>CHARGE: 0.0</p>
            <p>FORM NEUTRAL: </p>
            <p>KEGG ID: C00317</p>
            <p>PubChem ID: 439207</p>
            <p>ChEBI ID: </p>
            <p>InCHI string: </p>
            <p>Smiles: C(O)[C@H]6([C@@H](O[R3])[C@H](O)[C@@H](O)[C@@H](O[C@@H]5([C@H](O)[C@@H](O)[C@@H](OC[C@H]2([C@H]([C@H](O)[C@@H](O)[C@@H](O[C@@H]1([C@H](O)[C@@H](O)[C@@H](O[R2])O[C@H](CO)1))O2)O[C@@H]4(O[C@H](CO)[C@@H](O[C@@H]3(O[C@H](CO)[C@@H](O[R1])[C@H](O)[C@@H](O)3))[C@H](O)[C@@H](O)4)))O[C@H](CO)5))O6)</p>
          </body>
        </notes>
        <annotation>
          <body xmlns="http://www.w3.org/1999/xhtml">
            <in:inchi xmlns:in="http://biomodels.net/inchi" metaid="metaid_M_AmylopectinMonomerEquivalentChloroplastBiomass_bio_inchi"/>
            <rdf:RDF xmlns:rdf="http://www.w3.org/1999/02/22-rdf-syntax-ns#" xmlns:bqbiol="http://biomodels.net/biology-qualifiers/">
              <rdf:Description rdf:about="#metaid_M_AmylopectinMonomerEquivalentChloroplastBiomass_bio">
                <bqbiol:is>
                  <rdf:Bag>
                    <rdf:li rdf:resource="#metaid_M_AmylopectinMonomerEquivalentChloroplastBiomass_bio_inchi"/>
                    <rdf:li rdf:resource="urn:miriam:obo.chebi:CHEBI%"/>
                    <rdf:li rdf:resource="urn:miriam:kegg.compound:C00317"/>
                    <rdf:li rdf:resource="urn:miriam:pubchem.substance:439207"/>
                    <rdf:li rdf:resource="http://identifiers.org/obo.chebi/CHEBI:"/>
                    <rdf:li rdf:resource="http://identifiers.org/kegg.compound/C00317"/>
                    <rdf:li rdf:resource="http://identifiers.org/pubchem.substance/439207"/>
                    <rdf:li rdf:resource="http://identifiers.org/inchi/"/>
                  </rdf:Bag>
                </bqbiol:is>
              </rdf:Description>
            </rdf:RDF>
          </body>
        </annotation>
      </species>
      <species id="M_AnthranilateChloroplast_p" name="anthranilate // &quot;o-aminobenzoic acid&quot; // &quot;anthranilic acid&quot; // &quot;2-aminobenzoic acid&quot; // &quot;vitamin L1&quot; // &quot;&lt;i&gt;o&lt;/i&gt;-aminobenzoic acid&quot; // &quot;2-aminobenzoate&quot; // &quot;&lt;i&gt;o&lt;/i&gt;-aminobenzoate&quot;" compartment="p" hasOnlySubstanceUnits="false" boundaryCondition="false" charge="0" constant="false">
        <notes>
          <body xmlns="http://www.w3.org/1999/xhtml">
            <p>FORMULA: </p>
            <p>CHARGE: 0.0</p>
            <p>FORM NEUTRAL: C7H6NO2</p>
            <p>KEGG ID: C00108</p>
            <p>PubChem ID: </p>
            <p>ChEBI ID: </p>
            <p>InCHI string: InChI=1S/C7H7NO2/c8-6-4-2-1-3-5(6)7(9)10/h1-4H,8H2,(H,9,10)/p-1</p>
            <p>Smiles: C(C1(C(=CC=CC=1)N))(=O)[O-]</p>
          </body>
        </notes>
        <annotation>
          <body xmlns="http://www.w3.org/1999/xhtml">
            <in:inchi xmlns:in="http://biomodels.net/inchi" metaid="metaid_M_AnthranilateChloroplast_p_inchi">InChI=1S/C7H7NO2/c8-6-4-2-1-3-5(6)7(9)10/h1-4H,8H2,(H,9,10)/p-1</in:inchi>
            <rdf:RDF xmlns:rdf="http://www.w3.org/1999/02/22-rdf-syntax-ns#" xmlns:bqbiol="http://biomodels.net/biology-qualifiers/">
              <rdf:Description rdf:about="#metaid_M_AnthranilateChloroplast_p">
                <bqbiol:is>
                  <rdf:Bag>
                    <rdf:li rdf:resource="#metaid_M_AnthranilateChloroplast_p_inchi"/>
                    <rdf:li rdf:resource="urn:miriam:obo.chebi:CHEBI%"/>
                    <rdf:li rdf:resource="urn:miriam:kegg.compound:C00108"/>
                    <rdf:li rdf:resource="urn:miriam:pubchem.substance:"/>
                    <rdf:li rdf:resource="http://identifiers.org/obo.chebi/CHEBI:"/>
                    <rdf:li rdf:resource="http://identifiers.org/kegg.compound/C00108"/>
                    <rdf:li rdf:resource="http://identifiers.org/pubchem.substance/"/>
                    <rdf:li rdf:resource="http://identifiers.org/inchi/InChI=1S/C7H7NO2/c8-6-4-2-1-3-5(6)7(9)10/h1-4H,8H2,(H,9,10)/p-1"/>
                  </rdf:Bag>
                </bqbiol:is>
              </rdf:Description>
            </rdf:RDF>
          </body>
        </annotation>
      </species>
      <species id="M_ApsChloroplast_p" name="adenosine 5&apos;-phosphosulfate // &quot;adenylyl-sulfate&quot; // APS // &quot;adenosine phosphosulfate&quot; // &quot;adenosine 5&apos;-sulphatophosphate&quot; // APS" compartment="p" hasOnlySubstanceUnits="false" boundaryCondition="false" charge="0" constant="false">
        <notes>
          <body xmlns="http://www.w3.org/1999/xhtml">
            <p>FORMULA: </p>
            <p>CHARGE: 0.0</p>
            <p>FORM NEUTRAL: C10H12N5O10PS</p>
            <p>KEGG ID: C00224</p>
            <p>PubChem ID: </p>
            <p>ChEBI ID: </p>
            <p>InCHI string: InChI=1S/C10H14N5O10PS/c11-8-5-9(13-2-12-8)15(3-14-5)10-7(17)6(16)4(24-10)1-23-26(18,19)25-27(20,21)22/h2-4,6-7,10,16-17H,1H2,(H,18,19)(H2,11,12,13)(H,20,21,22)/p-2/t4-,6-,7-,10-/m1/s1</p>
            <p>Smiles: C(C3(C(C(C(N2(C1(=C(C(=NC=N1)N)N=C2)))O3)O)O))OP(OS(=O)([O-])=O)([O-])=O</p>
          </body>
        </notes>
        <annotation>
          <body xmlns="http://www.w3.org/1999/xhtml">
            <in:inchi xmlns:in="http://biomodels.net/inchi" metaid="metaid_M_ApsChloroplast_p_inchi">InChI=1S/C10H14N5O10PS/c11-8-5-9(13-2-12-8)15(3-14-5)10-7(17)6(16)4(24-10)1-23-26(18,19)25-27(20,21)22/h2-4,6-7,10,16-17H,1H2,(H,18,19)(H2,11,12,13)(H,20,21,22)/p-2/t4-,6-,7-,10-/m1/s1</in:inchi>
            <rdf:RDF xmlns:rdf="http://www.w3.org/1999/02/22-rdf-syntax-ns#" xmlns:bqbiol="http://biomodels.net/biology-qualifiers/">
              <rdf:Description rdf:about="#metaid_M_ApsChloroplast_p">
                <bqbiol:is>
                  <rdf:Bag>
                    <rdf:li rdf:resource="#metaid_M_ApsChloroplast_p_inchi"/>
                    <rdf:li rdf:resource="urn:miriam:obo.chebi:CHEBI%"/>
                    <rdf:li rdf:resource="urn:miriam:kegg.compound:C00224"/>
                    <rdf:li rdf:resource="urn:miriam:pubchem.substance:"/>
                    <rdf:li rdf:resource="http://identifiers.org/obo.chebi/CHEBI:"/>
                    <rdf:li rdf:resource="http://identifiers.org/kegg.compound/C00224"/>
                    <rdf:li rdf:resource="http://identifiers.org/pubchem.substance/"/>
                    <rdf:li rdf:resource="http://identifiers.org/inchi/InChI=1S/C10H14N5O10PS/c11-8-5-9(13-2-12-8)15(3-14-5)10-7(17)6(16)4(24-10)1-23-26(18,19)25-27(20,21)22/h2-4,6-7,10,16-17H,1H2,(H,18,19)(H2,11,12,13)(H,20,21,22)/p-2/t4-,6-,7-,10-/m1/s1"/>
                  </rdf:Bag>
                </bqbiol:is>
              </rdf:Description>
            </rdf:RDF>
          </body>
        </annotation>
      </species>
      <species id="M_ArabinoxylanMonomerEquivalent_c" name="an arabinoxylan // &quot;AX&quot;" compartment="c" hasOnlySubstanceUnits="false" boundaryCondition="false" charge="0" constant="false">
        <notes>
          <body xmlns="http://www.w3.org/1999/xhtml">
            <p>FORMULA: </p>
            <p>CHARGE: 0.0</p>
            <p>FORM NEUTRAL: </p>
            <p>KEGG ID: C01889</p>
            <p>PubChem ID: </p>
            <p>ChEBI ID: </p>
            <p>InCHI string: </p>
            <p>Smiles: C6([C@H]([C@@H]([C@H]([C@H](O[C@H]1(CO[C@H]([C@@H]([C@H]1O)O)O[C@H]2(CO[C@H]([C@@H]([C@H]2O)O)O[C@H]3(CO[C@H]([C@@H]([C@H]3O)O)O[C@H]4(CO[C@H]([C@@H]([C@H]4O)O)O[C@H]5(CO[C@H]([C@@H]([C@H]5O)O)O[R2]))))))O6)O)O)O[R1])</p>
          </body>
        </notes>
        <annotation>
          <body xmlns="http://www.w3.org/1999/xhtml">
            <in:inchi xmlns:in="http://biomodels.net/inchi" metaid="metaid_M_ArabinoxylanMonomerEquivalent_c_inchi"/>
            <rdf:RDF xmlns:rdf="http://www.w3.org/1999/02/22-rdf-syntax-ns#" xmlns:bqbiol="http://biomodels.net/biology-qualifiers/">
              <rdf:Description rdf:about="#metaid_M_ArabinoxylanMonomerEquivalent_c">
                <bqbiol:is>
                  <rdf:Bag>
                    <rdf:li rdf:resource="#metaid_M_ArabinoxylanMonomerEquivalent_c_inchi"/>
                    <rdf:li rdf:resource="urn:miriam:obo.chebi:CHEBI%"/>
                    <rdf:li rdf:resource="urn:miriam:kegg.compound:C01889"/>
                    <rdf:li rdf:resource="urn:miriam:pubchem.substance:"/>
                    <rdf:li rdf:resource="http://identifiers.org/obo.chebi/CHEBI:"/>
                    <rdf:li rdf:resource="http://identifiers.org/kegg.compound/C01889"/>
                    <rdf:li rdf:resource="http://identifiers.org/pubchem.substance/"/>
                    <rdf:li rdf:resource="http://identifiers.org/inchi/"/>
                  </rdf:Bag>
                </bqbiol:is>
              </rdf:Description>
            </rdf:RDF>
          </body>
        </annotation>
      </species>
      <species id="M_ArabinoxylanMonomerEquivalentBiomass_bio" name="an arabinoxylan // &quot;AX&quot;" compartment="bio" hasOnlySubstanceUnits="false" boundaryCondition="false" charge="0" constant="false">
        <notes>
          <body xmlns="http://www.w3.org/1999/xhtml">
            <p>FORMULA: </p>
            <p>CHARGE: 0.0</p>
            <p>FORM NEUTRAL: </p>
            <p>KEGG ID: C01889</p>
            <p>PubChem ID: </p>
            <p>ChEBI ID: </p>
            <p>InCHI string: </p>
            <p>Smiles: C6([C@H]([C@@H]([C@H]([C@H](O[C@H]1(CO[C@H]([C@@H]([C@H]1O)O)O[C@H]2(CO[C@H]([C@@H]([C@H]2O)O)O[C@H]3(CO[C@H]([C@@H]([C@H]3O)O)O[C@H]4(CO[C@H]([C@@H]([C@H]4O)O)O[C@H]5(CO[C@H]([C@@H]([C@H]5O)O)O[R2]))))))O6)O)O)O[R1])</p>
          </body>
        </notes>
        <annotation>
          <body xmlns="http://www.w3.org/1999/xhtml">
            <in:inchi xmlns:in="http://biomodels.net/inchi" metaid="metaid_M_ArabinoxylanMonomerEquivalentBiomass_bio_inchi"/>
            <rdf:RDF xmlns:rdf="http://www.w3.org/1999/02/22-rdf-syntax-ns#" xmlns:bqbiol="http://biomodels.net/biology-qualifiers/">
              <rdf:Description rdf:about="#metaid_M_ArabinoxylanMonomerEquivalentBiomass_bio">
                <bqbiol:is>
                  <rdf:Bag>
                    <rdf:li rdf:resource="#metaid_M_ArabinoxylanMonomerEquivalentBiomass_bio_inchi"/>
                    <rdf:li rdf:resource="urn:miriam:obo.chebi:CHEBI%"/>
                    <rdf:li rdf:resource="urn:miriam:kegg.compound:C01889"/>
                    <rdf:li rdf:resource="urn:miriam:pubchem.substance:"/>
                    <rdf:li rdf:resource="http://identifiers.org/obo.chebi/CHEBI:"/>
                    <rdf:li rdf:resource="http://identifiers.org/kegg.compound/C01889"/>
                    <rdf:li rdf:resource="http://identifiers.org/pubchem.substance/"/>
                    <rdf:li rdf:resource="http://identifiers.org/inchi/"/>
                  </rdf:Bag>
                </bqbiol:is>
              </rdf:Description>
            </rdf:RDF>
          </body>
        </annotation>
      </species>
      <species id="M_Arg_c" name="L-arginine // &quot;2-amino-5-guanidinovaleric acid&quot; // R // &quot;arginine&quot; // &quot;arg&quot; // &quot;L-arg&quot; // &quot;arg&quot;" compartment="c" hasOnlySubstanceUnits="false" boundaryCondition="false" charge="0" constant="false">
        <notes>
          <body xmlns="http://www.w3.org/1999/xhtml">
            <p>FORMULA: </p>
            <p>CHARGE: 0.0</p>
            <p>FORM NEUTRAL: C6H15N4O2</p>
            <p>KEGG ID: C00062</p>
            <p>PubChem ID: </p>
            <p>ChEBI ID: </p>
            <p>InCHI string: InChI=1S/C6H14N4O2/c7-4(5(11)12)2-1-3-10-6(8)9/h4H,1-3,7H2,(H,11,12)(H4,8,9,10)/p+1/t4-/m0/s1</p>
            <p>Smiles: C(NC(N)=[N+])CCC([N+])C(=O)[O-]</p>
          </body>
        </notes>
        <annotation>
          <body xmlns="http://www.w3.org/1999/xhtml">
            <in:inchi xmlns:in="http://biomodels.net/inchi" metaid="metaid_M_Arg_c_inchi">InChI=1S/C6H14N4O2/c7-4(5(11)12)2-1-3-10-6(8)9/h4H,1-3,7H2,(H,11,12)(H4,8,9,10)/p+1/t4-/m0/s1</in:inchi>
            <rdf:RDF xmlns:rdf="http://www.w3.org/1999/02/22-rdf-syntax-ns#" xmlns:bqbiol="http://biomodels.net/biology-qualifiers/">
              <rdf:Description rdf:about="#metaid_M_Arg_c">
                <bqbiol:is>
                  <rdf:Bag>
                    <rdf:li rdf:resource="#metaid_M_Arg_c_inchi"/>
                    <rdf:li rdf:resource="urn:miriam:obo.chebi:CHEBI%"/>
                    <rdf:li rdf:resource="urn:miriam:kegg.compound:C00062"/>
                    <rdf:li rdf:resource="urn:miriam:pubchem.substance:"/>
                    <rdf:li rdf:resource="http://identifiers.org/obo.chebi/CHEBI:"/>
                    <rdf:li rdf:resource="http://identifiers.org/kegg.compound/C00062"/>
                    <rdf:li rdf:resource="http://identifiers.org/pubchem.substance/"/>
                    <rdf:li rdf:resource="http://identifiers.org/inchi/InChI=1S/C6H14N4O2/c7-4(5(11)12)2-1-3-10-6(8)9/h4H,1-3,7H2,(H,11,12)(H4,8,9,10)/p+1/t4-/m0/s1"/>
                  </rdf:Bag>
                </bqbiol:is>
              </rdf:Description>
            </rdf:RDF>
          </body>
        </annotation>
      </species>
      <species id="M_ArgBiomass_bio" name="L-arginine // &quot;2-amino-5-guanidinovaleric acid&quot; // R // &quot;arginine&quot; // &quot;arg&quot; // &quot;L-arg&quot; // &quot;arg&quot;" compartment="bio" hasOnlySubstanceUnits="false" boundaryCondition="false" charge="0" constant="false">
        <notes>
          <body xmlns="http://www.w3.org/1999/xhtml">
            <p>FORMULA: </p>
            <p>CHARGE: 0.0</p>
            <p>FORM NEUTRAL: C6H15N4O2</p>
            <p>KEGG ID: C00062</p>
            <p>PubChem ID: </p>
            <p>ChEBI ID: </p>
            <p>InCHI string: InChI=1S/C6H14N4O2/c7-4(5(11)12)2-1-3-10-6(8)9/h4H,1-3,7H2,(H,11,12)(H4,8,9,10)/p+1/t4-/m0/s1</p>
            <p>Smiles: C(NC(N)=[N+])CCC([N+])C(=O)[O-]</p>
          </body>
        </notes>
        <annotation>
          <body xmlns="http://www.w3.org/1999/xhtml">
            <in:inchi xmlns:in="http://biomodels.net/inchi" metaid="metaid_M_ArgBiomass_bio_inchi">InChI=1S/C6H14N4O2/c7-4(5(11)12)2-1-3-10-6(8)9/h4H,1-3,7H2,(H,11,12)(H4,8,9,10)/p+1/t4-/m0/s1</in:inchi>
            <rdf:RDF xmlns:rdf="http://www.w3.org/1999/02/22-rdf-syntax-ns#" xmlns:bqbiol="http://biomodels.net/biology-qualifiers/">
              <rdf:Description rdf:about="#metaid_M_ArgBiomass_bio">
                <bqbiol:is>
                  <rdf:Bag>
                    <rdf:li rdf:resource="#metaid_M_ArgBiomass_bio_inchi"/>
                    <rdf:li rdf:resource="urn:miriam:obo.chebi:CHEBI%"/>
                    <rdf:li rdf:resource="urn:miriam:kegg.compound:C00062"/>
                    <rdf:li rdf:resource="urn:miriam:pubchem.substance:"/>
                    <rdf:li rdf:resource="http://identifiers.org/obo.chebi/CHEBI:"/>
                    <rdf:li rdf:resource="http://identifiers.org/kegg.compound/C00062"/>
                    <rdf:li rdf:resource="http://identifiers.org/pubchem.substance/"/>
                    <rdf:li rdf:resource="http://identifiers.org/inchi/InChI=1S/C6H14N4O2/c7-4(5(11)12)2-1-3-10-6(8)9/h4H,1-3,7H2,(H,11,12)(H4,8,9,10)/p+1/t4-/m0/s1"/>
                  </rdf:Bag>
                </bqbiol:is>
              </rdf:Description>
            </rdf:RDF>
          </body>
        </annotation>
      </species>
      <species id="M_ArgChloroplast_p" name="L-arginine // &quot;2-amino-5-guanidinovaleric acid&quot; // R // &quot;arginine&quot; // &quot;arg&quot; // &quot;L-arg&quot; // &quot;arg&quot;" compartment="p" hasOnlySubstanceUnits="false" boundaryCondition="false" charge="0" constant="false">
        <notes>
          <body xmlns="http://www.w3.org/1999/xhtml">
            <p>FORMULA: </p>
            <p>CHARGE: 0.0</p>
            <p>FORM NEUTRAL: C6H15N4O2</p>
            <p>KEGG ID: C00062</p>
            <p>PubChem ID: </p>
            <p>ChEBI ID: </p>
            <p>InCHI string: InChI=1S/C6H14N4O2/c7-4(5(11)12)2-1-3-10-6(8)9/h4H,1-3,7H2,(H,11,12)(H4,8,9,10)/p+1/t4-/m0/s1</p>
            <p>Smiles: C(NC(N)=[N+])CCC([N+])C(=O)[O-]</p>
          </body>
        </notes>
        <annotation>
          <body xmlns="http://www.w3.org/1999/xhtml">
            <in:inchi xmlns:in="http://biomodels.net/inchi" metaid="metaid_M_ArgChloroplast_p_inchi">InChI=1S/C6H14N4O2/c7-4(5(11)12)2-1-3-10-6(8)9/h4H,1-3,7H2,(H,11,12)(H4,8,9,10)/p+1/t4-/m0/s1</in:inchi>
            <rdf:RDF xmlns:rdf="http://www.w3.org/1999/02/22-rdf-syntax-ns#" xmlns:bqbiol="http://biomodels.net/biology-qualifiers/">
              <rdf:Description rdf:about="#metaid_M_ArgChloroplast_p">
                <bqbiol:is>
                  <rdf:Bag>
                    <rdf:li rdf:resource="#metaid_M_ArgChloroplast_p_inchi"/>
                    <rdf:li rdf:resource="urn:miriam:obo.chebi:CHEBI%"/>
                    <rdf:li rdf:resource="urn:miriam:kegg.compound:C00062"/>
                    <rdf:li rdf:resource="urn:miriam:pubchem.substance:"/>
                    <rdf:li rdf:resource="http://identifiers.org/obo.chebi/CHEBI:"/>
                    <rdf:li rdf:resource="http://identifiers.org/kegg.compound/C00062"/>
                    <rdf:li rdf:resource="http://identifiers.org/pubchem.substance/"/>
                    <rdf:li rdf:resource="http://identifiers.org/inchi/InChI=1S/C6H14N4O2/c7-4(5(11)12)2-1-3-10-6(8)9/h4H,1-3,7H2,(H,11,12)(H4,8,9,10)/p+1/t4-/m0/s1"/>
                  </rdf:Bag>
                </bqbiol:is>
              </rdf:Description>
            </rdf:RDF>
          </body>
        </annotation>
      </species>
      <species id="M_ArogenateChloroplast_p" name="L-arogenate // &quot;L-arogenic acid&quot; // &quot;pretyrosine&quot;" compartment="p" hasOnlySubstanceUnits="false" boundaryCondition="false" charge="0" constant="false">
        <notes>
          <body xmlns="http://www.w3.org/1999/xhtml">
            <p>FORMULA: </p>
            <p>CHARGE: 0.0</p>
            <p>FORM NEUTRAL: C10H12NO5</p>
            <p>KEGG ID: C00826</p>
            <p>PubChem ID: </p>
            <p>ChEBI ID: </p>
            <p>InCHI string: InChI=1S/C10H13NO5/c11-7(8(13)14)5-10(9(15)16)3-1-6(12)2-4-10/h1-4,6-7,12H,5,11H2,(H,13,14)(H,15,16)/p-1/t6?,7-,10?/m0/s1</p>
            <p>Smiles: C(C(CC1(C=CC(C=C1)O)C([O-])=O)[N+])([O-])=O</p>
          </body>
        </notes>
        <annotation>
          <body xmlns="http://www.w3.org/1999/xhtml">
            <in:inchi xmlns:in="http://biomodels.net/inchi" metaid="metaid_M_ArogenateChloroplast_p_inchi">InChI=1S/C10H13NO5/c11-7(8(13)14)5-10(9(15)16)3-1-6(12)2-4-10/h1-4,6-7,12H,5,11H2,(H,13,14)(H,15,16)/p-1/t6?,7-,10?/m0/s1</in:inchi>
            <rdf:RDF xmlns:rdf="http://www.w3.org/1999/02/22-rdf-syntax-ns#" xmlns:bqbiol="http://biomodels.net/biology-qualifiers/">
              <rdf:Description rdf:about="#metaid_M_ArogenateChloroplast_p">
                <bqbiol:is>
                  <rdf:Bag>
                    <rdf:li rdf:resource="#metaid_M_ArogenateChloroplast_p_inchi"/>
                    <rdf:li rdf:resource="urn:miriam:obo.chebi:CHEBI%"/>
                    <rdf:li rdf:resource="urn:miriam:kegg.compound:C00826"/>
                    <rdf:li rdf:resource="urn:miriam:pubchem.substance:"/>
                    <rdf:li rdf:resource="http://identifiers.org/obo.chebi/CHEBI:"/>
                    <rdf:li rdf:resource="http://identifiers.org/kegg.compound/C00826"/>
                    <rdf:li rdf:resource="http://identifiers.org/pubchem.substance/"/>
                    <rdf:li rdf:resource="http://identifiers.org/inchi/InChI=1S/C10H13NO5/c11-7(8(13)14)5-10(9(15)16)3-1-6(12)2-4-10/h1-4,6-7,12H,5,11H2,(H,13,14)(H,15,16)/p-1/t6?,7-,10?/m0/s1"/>
                  </rdf:Bag>
                </bqbiol:is>
              </rdf:Description>
            </rdf:RDF>
          </body>
        </annotation>
      </species>
      <species id="M_Ascorbate_c" name="L-ascorbate // &quot;L-ascorbate acid&quot; // &quot;L-ascorbic acid&quot; // &quot;L-ascorbate (vitamin C)&quot; // &quot;ascorbate&quot; // &quot;vitamin C&quot; // &quot;ascorbic acid&quot;" compartment="c" hasOnlySubstanceUnits="false" boundaryCondition="false" charge="0" constant="false">
        <notes>
          <body xmlns="http://www.w3.org/1999/xhtml">
            <p>FORMULA: </p>
            <p>CHARGE: 0.0</p>
            <p>FORM NEUTRAL: C6H7O6</p>
            <p>KEGG ID: C00072</p>
            <p>PubChem ID: </p>
            <p>ChEBI ID: </p>
            <p>InCHI string: InChI=1S/C6H8O6/c7-1-2(8)5-3(9)4(10)6(11)12-5/h2,5,7-10H,1H2/p-1/t2-,5+/m0/s1</p>
            <p>Smiles: C(O)C(O)[CH]1(C([O-])=C(O)C(=O)O1)</p>
          </body>
        </notes>
        <annotation>
          <body xmlns="http://www.w3.org/1999/xhtml">
            <in:inchi xmlns:in="http://biomodels.net/inchi" metaid="metaid_M_Ascorbate_c_inchi">InChI=1S/C6H8O6/c7-1-2(8)5-3(9)4(10)6(11)12-5/h2,5,7-10H,1H2/p-1/t2-,5+/m0/s1</in:inchi>
            <rdf:RDF xmlns:rdf="http://www.w3.org/1999/02/22-rdf-syntax-ns#" xmlns:bqbiol="http://biomodels.net/biology-qualifiers/">
              <rdf:Description rdf:about="#metaid_M_Ascorbate_c">
                <bqbiol:is>
                  <rdf:Bag>
                    <rdf:li rdf:resource="#metaid_M_Ascorbate_c_inchi"/>
                    <rdf:li rdf:resource="urn:miriam:obo.chebi:CHEBI%"/>
                    <rdf:li rdf:resource="urn:miriam:kegg.compound:C00072"/>
                    <rdf:li rdf:resource="urn:miriam:pubchem.substance:"/>
                    <rdf:li rdf:resource="http://identifiers.org/obo.chebi/CHEBI:"/>
                    <rdf:li rdf:resource="http://identifiers.org/kegg.compound/C00072"/>
                    <rdf:li rdf:resource="http://identifiers.org/pubchem.substance/"/>
                    <rdf:li rdf:resource="http://identifiers.org/inchi/InChI=1S/C6H8O6/c7-1-2(8)5-3(9)4(10)6(11)12-5/h2,5,7-10H,1H2/p-1/t2-,5+/m0/s1"/>
                  </rdf:Bag>
                </bqbiol:is>
              </rdf:Description>
            </rdf:RDF>
          </body>
        </annotation>
      </species>
      <species id="M_AscorbateBiomass_bio" name="L-ascorbate // &quot;L-ascorbate acid&quot; // &quot;L-ascorbic acid&quot; // &quot;L-ascorbate (vitamin C)&quot; // &quot;ascorbate&quot; // &quot;vitamin C&quot; // &quot;ascorbic acid&quot;" compartment="bio" hasOnlySubstanceUnits="false" boundaryCondition="false" charge="0" constant="false">
        <notes>
          <body xmlns="http://www.w3.org/1999/xhtml">
            <p>FORMULA: </p>
            <p>CHARGE: 0.0</p>
            <p>FORM NEUTRAL: C6H7O6</p>
            <p>KEGG ID: C00072</p>
            <p>PubChem ID: </p>
            <p>ChEBI ID: </p>
            <p>InCHI string: InChI=1S/C6H8O6/c7-1-2(8)5-3(9)4(10)6(11)12-5/h2,5,7-10H,1H2/p-1/t2-,5+/m0/s1</p>
            <p>Smiles: C(O)C(O)[CH]1(C([O-])=C(O)C(=O)O1)</p>
          </body>
        </notes>
        <annotation>
          <body xmlns="http://www.w3.org/1999/xhtml">
            <in:inchi xmlns:in="http://biomodels.net/inchi" metaid="metaid_M_AscorbateBiomass_bio_inchi">InChI=1S/C6H8O6/c7-1-2(8)5-3(9)4(10)6(11)12-5/h2,5,7-10H,1H2/p-1/t2-,5+/m0/s1</in:inchi>
            <rdf:RDF xmlns:rdf="http://www.w3.org/1999/02/22-rdf-syntax-ns#" xmlns:bqbiol="http://biomodels.net/biology-qualifiers/">
              <rdf:Description rdf:about="#metaid_M_AscorbateBiomass_bio">
                <bqbiol:is>
                  <rdf:Bag>
                    <rdf:li rdf:resource="#metaid_M_AscorbateBiomass_bio_inchi"/>
                    <rdf:li rdf:resource="urn:miriam:obo.chebi:CHEBI%"/>
                    <rdf:li rdf:resource="urn:miriam:kegg.compound:C00072"/>
                    <rdf:li rdf:resource="urn:miriam:pubchem.substance:"/>
                    <rdf:li rdf:resource="http://identifiers.org/obo.chebi/CHEBI:"/>
                    <rdf:li rdf:resource="http://identifiers.org/kegg.compound/C00072"/>
                    <rdf:li rdf:resource="http://identifiers.org/pubchem.substance/"/>
                    <rdf:li rdf:resource="http://identifiers.org/inchi/InChI=1S/C6H8O6/c7-1-2(8)5-3(9)4(10)6(11)12-5/h2,5,7-10H,1H2/p-1/t2-,5+/m0/s1"/>
                  </rdf:Bag>
                </bqbiol:is>
              </rdf:Description>
            </rdf:RDF>
          </body>
        </annotation>
      </species>
      <species id="M_AscorbateChloroplast_p" name="L-ascorbate // &quot;L-ascorbate acid&quot; // &quot;L-ascorbic acid&quot; // &quot;L-ascorbate (vitamin C)&quot; // &quot;ascorbate&quot; // &quot;vitamin C&quot; // &quot;ascorbic acid&quot;" compartment="p" hasOnlySubstanceUnits="false" boundaryCondition="false" charge="0" constant="false">
        <notes>
          <body xmlns="http://www.w3.org/1999/xhtml">
            <p>FORMULA: </p>
            <p>CHARGE: 0.0</p>
            <p>FORM NEUTRAL: C6H7O6</p>
            <p>KEGG ID: C00072</p>
            <p>PubChem ID: </p>
            <p>ChEBI ID: </p>
            <p>InCHI string: InChI=1S/C6H8O6/c7-1-2(8)5-3(9)4(10)6(11)12-5/h2,5,7-10H,1H2/p-1/t2-,5+/m0/s1</p>
            <p>Smiles: C(O)C(O)[CH]1(C([O-])=C(O)C(=O)O1)</p>
          </body>
        </notes>
        <annotation>
          <body xmlns="http://www.w3.org/1999/xhtml">
            <in:inchi xmlns:in="http://biomodels.net/inchi" metaid="metaid_M_AscorbateChloroplast_p_inchi">InChI=1S/C6H8O6/c7-1-2(8)5-3(9)4(10)6(11)12-5/h2,5,7-10H,1H2/p-1/t2-,5+/m0/s1</in:inchi>
            <rdf:RDF xmlns:rdf="http://www.w3.org/1999/02/22-rdf-syntax-ns#" xmlns:bqbiol="http://biomodels.net/biology-qualifiers/">
              <rdf:Description rdf:about="#metaid_M_AscorbateChloroplast_p">
                <bqbiol:is>
                  <rdf:Bag>
                    <rdf:li rdf:resource="#metaid_M_AscorbateChloroplast_p_inchi"/>
                    <rdf:li rdf:resource="urn:miriam:obo.chebi:CHEBI%"/>
                    <rdf:li rdf:resource="urn:miriam:kegg.compound:C00072"/>
                    <rdf:li rdf:resource="urn:miriam:pubchem.substance:"/>
                    <rdf:li rdf:resource="http://identifiers.org/obo.chebi/CHEBI:"/>
                    <rdf:li rdf:resource="http://identifiers.org/kegg.compound/C00072"/>
                    <rdf:li rdf:resource="http://identifiers.org/pubchem.substance/"/>
                    <rdf:li rdf:resource="http://identifiers.org/inchi/InChI=1S/C6H8O6/c7-1-2(8)5-3(9)4(10)6(11)12-5/h2,5,7-10H,1H2/p-1/t2-,5+/m0/s1"/>
                  </rdf:Bag>
                </bqbiol:is>
              </rdf:Description>
            </rdf:RDF>
          </body>
        </annotation>
      </species>
      <species id="M_Asn_c" name="L-asparagine // &quot;asparagine&quot; // &quot;&amp;alpha;-aminosuccinamic acid&quot; // &quot;(-)-asparagine&quot; // &quot;(S)-2,4-diamino-4-oxobutanoic acid&quot; // &quot;(S)-asparagine&quot; // &quot;2,4-diamino-4-oxobutanoic acid, (S)-&quot; // &quot;2-aminosuccinamic acid, L-&quot; // &quot;agedoite&quot; // &quot;altheine&quot; // &quot;asparagine acid&quot; // &quot;aspartic acid &amp;beta;-amide&quot; // &quot;butanoic acid, 2,4-diamino-4-oxo-, (S)-&quot; // &quot;L-2,4-diamino-4-oxobutanoic acid&quot; // &quot;L-asparatamine&quot; // &quot;L-&amp;beta;-asparagine&quot; // &quot;asn&quot; // N // &quot;L-asn&quot; // &quot;asn&quot;" compartment="c" hasOnlySubstanceUnits="false" boundaryCondition="false" charge="0" constant="false">
        <notes>
          <body xmlns="http://www.w3.org/1999/xhtml">
            <p>FORMULA: </p>
            <p>CHARGE: 0.0</p>
            <p>FORM NEUTRAL: C4H8N2O3</p>
            <p>KEGG ID: C00152</p>
            <p>PubChem ID: </p>
            <p>ChEBI ID: </p>
            <p>InCHI string: InChI=1S/C4H8N2O3/c5-2(4(8)9)1-3(6)7/h2H,1,5H2,(H2,6,7)(H,8,9)/t2-/m0/s1</p>
            <p>Smiles: C(CC(C(=O)[O-])[N+])(N)=O</p>
          </body>
        </notes>
        <annotation>
          <body xmlns="http://www.w3.org/1999/xhtml">
            <in:inchi xmlns:in="http://biomodels.net/inchi" metaid="metaid_M_Asn_c_inchi">InChI=1S/C4H8N2O3/c5-2(4(8)9)1-3(6)7/h2H,1,5H2,(H2,6,7)(H,8,9)/t2-/m0/s1</in:inchi>
            <rdf:RDF xmlns:rdf="http://www.w3.org/1999/02/22-rdf-syntax-ns#" xmlns:bqbiol="http://biomodels.net/biology-qualifiers/">
              <rdf:Description rdf:about="#metaid_M_Asn_c">
                <bqbiol:is>
                  <rdf:Bag>
                    <rdf:li rdf:resource="#metaid_M_Asn_c_inchi"/>
                    <rdf:li rdf:resource="urn:miriam:obo.chebi:CHEBI%"/>
                    <rdf:li rdf:resource="urn:miriam:kegg.compound:C00152"/>
                    <rdf:li rdf:resource="urn:miriam:pubchem.substance:"/>
                    <rdf:li rdf:resource="http://identifiers.org/obo.chebi/CHEBI:"/>
                    <rdf:li rdf:resource="http://identifiers.org/kegg.compound/C00152"/>
                    <rdf:li rdf:resource="http://identifiers.org/pubchem.substance/"/>
                    <rdf:li rdf:resource="http://identifiers.org/inchi/InChI=1S/C4H8N2O3/c5-2(4(8)9)1-3(6)7/h2H,1,5H2,(H2,6,7)(H,8,9)/t2-/m0/s1"/>
                  </rdf:Bag>
                </bqbiol:is>
              </rdf:Description>
            </rdf:RDF>
          </body>
        </annotation>
      </species>
      <species id="M_AsnBiomass_bio" name="L-asparagine // &quot;asparagine&quot; // &quot;&amp;alpha;-aminosuccinamic acid&quot; // &quot;(-)-asparagine&quot; // &quot;(S)-2,4-diamino-4-oxobutanoic acid&quot; // &quot;(S)-asparagine&quot; // &quot;2,4-diamino-4-oxobutanoic acid, (S)-&quot; // &quot;2-aminosuccinamic acid, L-&quot; // &quot;agedoite&quot; // &quot;altheine&quot; // &quot;asparagine acid&quot; // &quot;aspartic acid &amp;beta;-amide&quot; // &quot;butanoic acid, 2,4-diamino-4-oxo-, (S)-&quot; // &quot;L-2,4-diamino-4-oxobutanoic acid&quot; // &quot;L-asparatamine&quot; // &quot;L-&amp;beta;-asparagine&quot; // &quot;asn&quot; // N // &quot;L-asn&quot; // &quot;asn&quot;" compartment="bio" hasOnlySubstanceUnits="false" boundaryCondition="false" charge="0" constant="false">
        <notes>
          <body xmlns="http://www.w3.org/1999/xhtml">
            <p>FORMULA: </p>
            <p>CHARGE: 0.0</p>
            <p>FORM NEUTRAL: C4H8N2O3</p>
            <p>KEGG ID: C00152</p>
            <p>PubChem ID: </p>
            <p>ChEBI ID: </p>
            <p>InCHI string: InChI=1S/C4H8N2O3/c5-2(4(8)9)1-3(6)7/h2H,1,5H2,(H2,6,7)(H,8,9)/t2-/m0/s1</p>
            <p>Smiles: C(CC(C(=O)[O-])[N+])(N)=O</p>
          </body>
        </notes>
        <annotation>
          <body xmlns="http://www.w3.org/1999/xhtml">
            <in:inchi xmlns:in="http://biomodels.net/inchi" metaid="metaid_M_AsnBiomass_bio_inchi">InChI=1S/C4H8N2O3/c5-2(4(8)9)1-3(6)7/h2H,1,5H2,(H2,6,7)(H,8,9)/t2-/m0/s1</in:inchi>
            <rdf:RDF xmlns:rdf="http://www.w3.org/1999/02/22-rdf-syntax-ns#" xmlns:bqbiol="http://biomodels.net/biology-qualifiers/">
              <rdf:Description rdf:about="#metaid_M_AsnBiomass_bio">
                <bqbiol:is>
                  <rdf:Bag>
                    <rdf:li rdf:resource="#metaid_M_AsnBiomass_bio_inchi"/>
                    <rdf:li rdf:resource="urn:miriam:obo.chebi:CHEBI%"/>
                    <rdf:li rdf:resource="urn:miriam:kegg.compound:C00152"/>
                    <rdf:li rdf:resource="urn:miriam:pubchem.substance:"/>
                    <rdf:li rdf:resource="http://identifiers.org/obo.chebi/CHEBI:"/>
                    <rdf:li rdf:resource="http://identifiers.org/kegg.compound/C00152"/>
                    <rdf:li rdf:resource="http://identifiers.org/pubchem.substance/"/>
                    <rdf:li rdf:resource="http://identifiers.org/inchi/InChI=1S/C4H8N2O3/c5-2(4(8)9)1-3(6)7/h2H,1,5H2,(H2,6,7)(H,8,9)/t2-/m0/s1"/>
                  </rdf:Bag>
                </bqbiol:is>
              </rdf:Description>
            </rdf:RDF>
          </body>
        </annotation>
      </species>
      <species id="M_ATP_c" name="ATP // &quot;adenylpyrophosphate&quot; // &quot;adenosine-triphosphate&quot; // &quot;adenosine-5&apos;-triphosphate&quot;" compartment="c" hasOnlySubstanceUnits="false" boundaryCondition="false" charge="0" constant="false">
        <notes>
          <body xmlns="http://www.w3.org/1999/xhtml">
            <p>FORMULA: </p>
            <p>CHARGE: 0.0</p>
            <p>FORM NEUTRAL: C10H12N5O13P3</p>
            <p>KEGG ID: C00002</p>
            <p>PubChem ID: </p>
            <p>ChEBI ID: </p>
            <p>InCHI string: InChI=1S/C10H16N5O13P3/c11-8-5-9(13-2-12-8)15(3-14-5)10-7(17)6(16)4(26-10)1-25-30(21,22)28-31(23,24)27-29(18,19)20/h2-4,6-7,10,16-17H,1H2,(H,21,22)(H,23,24)(H2,11,12,13)(H2,18,19,20)/p-4/t4-,6-,7-,10-/m1/s1</p>
            <p>Smiles: C(C3(C(C(C(N2(C1(=C(C(=NC=N1)N)N=C2)))O3)O)O))OP(OP(=O)([O-])OP(=O)([O-])[O-])([O-])=O</p>
          </body>
        </notes>
        <annotation>
          <body xmlns="http://www.w3.org/1999/xhtml">
            <in:inchi xmlns:in="http://biomodels.net/inchi" metaid="metaid_M_ATP_c_inchi">InChI=1S/C10H16N5O13P3/c11-8-5-9(13-2-12-8)15(3-14-5)10-7(17)6(16)4(26-10)1-25-30(21,22)28-31(23,24)27-29(18,19)20/h2-4,6-7,10,16-17H,1H2,(H,21,22)(H,23,24)(H2,11,12,13)(H2,18,19,20)/p-4/t4-,6-,7-,10-/m1/s1</in:inchi>
            <rdf:RDF xmlns:rdf="http://www.w3.org/1999/02/22-rdf-syntax-ns#" xmlns:bqbiol="http://biomodels.net/biology-qualifiers/">
              <rdf:Description rdf:about="#metaid_M_ATP_c">
                <bqbiol:is>
                  <rdf:Bag>
                    <rdf:li rdf:resource="#metaid_M_ATP_c_inchi"/>
                    <rdf:li rdf:resource="urn:miriam:obo.chebi:CHEBI%"/>
                    <rdf:li rdf:resource="urn:miriam:kegg.compound:C00002"/>
                    <rdf:li rdf:resource="urn:miriam:pubchem.substance:"/>
                    <rdf:li rdf:resource="http://identifiers.org/obo.chebi/CHEBI:"/>
                    <rdf:li rdf:resource="http://identifiers.org/kegg.compound/C00002"/>
                    <rdf:li rdf:resource="http://identifiers.org/pubchem.substance/"/>
                    <rdf:li rdf:resource="http://identifiers.org/inchi/InChI=1S/C10H16N5O13P3/c11-8-5-9(13-2-12-8)15(3-14-5)10-7(17)6(16)4(26-10)1-25-30(21,22)28-31(23,24)27-29(18,19)20/h2-4,6-7,10,16-17H,1H2,(H,21,22)(H,23,24)(H2,11,12,13)(H2,18,19,20)/p-4/t4-,6-,7-,10-/m1/s1"/>
                  </rdf:Bag>
                </bqbiol:is>
              </rdf:Description>
            </rdf:RDF>
          </body>
        </annotation>
      </species>
      <species id="M_ATPChloroplast_p" name="ATP // &quot;adenylpyrophosphate&quot; // &quot;adenosine-triphosphate&quot; // &quot;adenosine-5&apos;-triphosphate&quot;" compartment="p" hasOnlySubstanceUnits="false" boundaryCondition="false" charge="0" constant="false">
        <notes>
          <body xmlns="http://www.w3.org/1999/xhtml">
            <p>FORMULA: </p>
            <p>CHARGE: 0.0</p>
            <p>FORM NEUTRAL: C10H12N5O13P3</p>
            <p>KEGG ID: C00002</p>
            <p>PubChem ID: </p>
            <p>ChEBI ID: </p>
            <p>InCHI string: InChI=1S/C10H16N5O13P3/c11-8-5-9(13-2-12-8)15(3-14-5)10-7(17)6(16)4(26-10)1-25-30(21,22)28-31(23,24)27-29(18,19)20/h2-4,6-7,10,16-17H,1H2,(H,21,22)(H,23,24)(H2,11,12,13)(H2,18,19,20)/p-4/t4-,6-,7-,10-/m1/s1</p>
            <p>Smiles: C(C3(C(C(C(N2(C1(=C(C(=NC=N1)N)N=C2)))O3)O)O))OP(OP(=O)([O-])OP(=O)([O-])[O-])([O-])=O</p>
          </body>
        </notes>
        <annotation>
          <body xmlns="http://www.w3.org/1999/xhtml">
            <in:inchi xmlns:in="http://biomodels.net/inchi" metaid="metaid_M_ATPChloroplast_p_inchi">InChI=1S/C10H16N5O13P3/c11-8-5-9(13-2-12-8)15(3-14-5)10-7(17)6(16)4(26-10)1-25-30(21,22)28-31(23,24)27-29(18,19)20/h2-4,6-7,10,16-17H,1H2,(H,21,22)(H,23,24)(H2,11,12,13)(H2,18,19,20)/p-4/t4-,6-,7-,10-/m1/s1</in:inchi>
            <rdf:RDF xmlns:rdf="http://www.w3.org/1999/02/22-rdf-syntax-ns#" xmlns:bqbiol="http://biomodels.net/biology-qualifiers/">
              <rdf:Description rdf:about="#metaid_M_ATPChloroplast_p">
                <bqbiol:is>
                  <rdf:Bag>
                    <rdf:li rdf:resource="#metaid_M_ATPChloroplast_p_inchi"/>
                    <rdf:li rdf:resource="urn:miriam:obo.chebi:CHEBI%"/>
                    <rdf:li rdf:resource="urn:miriam:kegg.compound:C00002"/>
                    <rdf:li rdf:resource="urn:miriam:pubchem.substance:"/>
                    <rdf:li rdf:resource="http://identifiers.org/obo.chebi/CHEBI:"/>
                    <rdf:li rdf:resource="http://identifiers.org/kegg.compound/C00002"/>
                    <rdf:li rdf:resource="http://identifiers.org/pubchem.substance/"/>
                    <rdf:li rdf:resource="http://identifiers.org/inchi/InChI=1S/C10H16N5O13P3/c11-8-5-9(13-2-12-8)15(3-14-5)10-7(17)6(16)4(26-10)1-25-30(21,22)28-31(23,24)27-29(18,19)20/h2-4,6-7,10,16-17H,1H2,(H,21,22)(H,23,24)(H2,11,12,13)(H2,18,19,20)/p-4/t4-,6-,7-,10-/m1/s1"/>
                  </rdf:Bag>
                </bqbiol:is>
              </rdf:Description>
            </rdf:RDF>
          </body>
        </annotation>
      </species>
      <species id="M_ATPMitochondrion_m" name="ATP // &quot;adenylpyrophosphate&quot; // &quot;adenosine-triphosphate&quot; // &quot;adenosine-5&apos;-triphosphate&quot;" compartment="m" hasOnlySubstanceUnits="false" boundaryCondition="false" charge="0" constant="false">
        <notes>
          <body xmlns="http://www.w3.org/1999/xhtml">
            <p>FORMULA: </p>
            <p>CHARGE: 0.0</p>
            <p>FORM NEUTRAL: C10H12N5O13P3</p>
            <p>KEGG ID: C00002</p>
            <p>PubChem ID: </p>
            <p>ChEBI ID: </p>
            <p>InCHI string: InChI=1S/C10H16N5O13P3/c11-8-5-9(13-2-12-8)15(3-14-5)10-7(17)6(16)4(26-10)1-25-30(21,22)28-31(23,24)27-29(18,19)20/h2-4,6-7,10,16-17H,1H2,(H,21,22)(H,23,24)(H2,11,12,13)(H2,18,19,20)/p-4/t4-,6-,7-,10-/m1/s1</p>
            <p>Smiles: C(C3(C(C(C(N2(C1(=C(C(=NC=N1)N)N=C2)))O3)O)O))OP(OP(=O)([O-])OP(=O)([O-])[O-])([O-])=O</p>
          </body>
        </notes>
        <annotation>
          <body xmlns="http://www.w3.org/1999/xhtml">
            <in:inchi xmlns:in="http://biomodels.net/inchi" metaid="metaid_M_ATPMitochondrion_m_inchi">InChI=1S/C10H16N5O13P3/c11-8-5-9(13-2-12-8)15(3-14-5)10-7(17)6(16)4(26-10)1-25-30(21,22)28-31(23,24)27-29(18,19)20/h2-4,6-7,10,16-17H,1H2,(H,21,22)(H,23,24)(H2,11,12,13)(H2,18,19,20)/p-4/t4-,6-,7-,10-/m1/s1</in:inchi>
            <rdf:RDF xmlns:rdf="http://www.w3.org/1999/02/22-rdf-syntax-ns#" xmlns:bqbiol="http://biomodels.net/biology-qualifiers/">
              <rdf:Description rdf:about="#metaid_M_ATPMitochondrion_m">
                <bqbiol:is>
                  <rdf:Bag>
                    <rdf:li rdf:resource="#metaid_M_ATPMitochondrion_m_inchi"/>
                    <rdf:li rdf:resource="urn:miriam:obo.chebi:CHEBI%"/>
                    <rdf:li rdf:resource="urn:miriam:kegg.compound:C00002"/>
                    <rdf:li rdf:resource="urn:miriam:pubchem.substance:"/>
                    <rdf:li rdf:resource="http://identifiers.org/obo.chebi/CHEBI:"/>
                    <rdf:li rdf:resource="http://identifiers.org/kegg.compound/C00002"/>
                    <rdf:li rdf:resource="http://identifiers.org/pubchem.substance/"/>
                    <rdf:li rdf:resource="http://identifiers.org/inchi/InChI=1S/C10H16N5O13P3/c11-8-5-9(13-2-12-8)15(3-14-5)10-7(17)6(16)4(26-10)1-25-30(21,22)28-31(23,24)27-29(18,19)20/h2-4,6-7,10,16-17H,1H2,(H,21,22)(H,23,24)(H2,11,12,13)(H2,18,19,20)/p-4/t4-,6-,7-,10-/m1/s1"/>
                  </rdf:Bag>
                </bqbiol:is>
              </rdf:Description>
            </rdf:RDF>
          </body>
        </annotation>
      </species>
      <species id="M_ATPPeroxisome_x" name="ATP // &quot;adenylpyrophosphate&quot; // &quot;adenosine-triphosphate&quot; // &quot;adenosine-5&apos;-triphosphate&quot;" compartment="x" hasOnlySubstanceUnits="false" boundaryCondition="false" charge="0" constant="false">
        <notes>
          <body xmlns="http://www.w3.org/1999/xhtml">
            <p>FORMULA: C10H12N5O13P3</p>
            <p>CHARGE: 0.0</p>
            <p>FORM NEUTRAL: C10H12N5O13P3</p>
            <p>KEGG ID: C00002</p>
            <p>PubChem ID: </p>
            <p>ChEBI ID: </p>
            <p>InCHI string: InChI=1S/C10H16N5O13P3/c11-8-5-9(13-2-12-8)15(3-14-5)10-7(17)6(16)4(26-10)1-25-30(21,22)28-31(23,24)27-29(18,19)20/h2-4,6-7,10,16-17H,1H2,(H,21,22)(H,23,24)(H2,11,12,13)(H2,18,19,20)/p-4/t4-,6-,7-,10-/m1/s1</p>
            <p>Smiles: C(C3(C(C(C(N2(C1(=C(C(=NC=N1)N)N=C2)))O3)O)O))OP(OP(=O)([O-])OP(=O)([O-])[O-])([O-])=O</p>
          </body>
        </notes>
        <annotation>
          <body xmlns="http://www.w3.org/1999/xhtml">
            <in:inchi xmlns:in="http://biomodels.net/inchi" metaid="metaid_M_ATPPeroxisome_x_inchi">InChI=1S/C10H16N5O13P3/c11-8-5-9(13-2-12-8)15(3-14-5)10-7(17)6(16)4(26-10)1-25-30(21,22)28-31(23,24)27-29(18,19)20/h2-4,6-7,10,16-17H,1H2,(H,21,22)(H,23,24)(H2,11,12,13)(H2,18,19,20)/p-4/t4-,6-,7-,10-/m1/s1</in:inchi>
            <rdf:RDF xmlns:rdf="http://www.w3.org/1999/02/22-rdf-syntax-ns#" xmlns:bqbiol="http://biomodels.net/biology-qualifiers/">
              <rdf:Description rdf:about="#metaid_M_ATPPeroxisome_x">
                <bqbiol:is>
                  <rdf:Bag>
                    <rdf:li rdf:resource="#metaid_M_ATPPeroxisome_x_inchi"/>
                    <rdf:li rdf:resource="urn:miriam:obo.chebi:CHEBI%"/>
                    <rdf:li rdf:resource="urn:miriam:kegg.compound:C00002"/>
                    <rdf:li rdf:resource="urn:miriam:pubchem.substance:"/>
                    <rdf:li rdf:resource="http://identifiers.org/obo.chebi/CHEBI:"/>
                    <rdf:li rdf:resource="http://identifiers.org/kegg.compound/C00002"/>
                    <rdf:li rdf:resource="http://identifiers.org/pubchem.substance/"/>
                    <rdf:li rdf:resource="http://identifiers.org/inchi/InChI=1S/C10H16N5O13P3/c11-8-5-9(13-2-12-8)15(3-14-5)10-7(17)6(16)4(26-10)1-25-30(21,22)28-31(23,24)27-29(18,19)20/h2-4,6-7,10,16-17H,1H2,(H,21,22)(H,23,24)(H2,11,12,13)(H2,18,19,20)/p-4/t4-,6-,7-,10-/m1/s1"/>
                  </rdf:Bag>
                </bqbiol:is>
              </rdf:Description>
            </rdf:RDF>
          </body>
        </annotation>
      </species>
      <species id="M_BCCPDimers_c" name="a [biotin carboxyl-carrier-protein dimer]-&lt;i&gt;N&lt;/i&gt;&lt;sup&gt;6&lt;/sup&gt;-biotinyl-L-lysine // &quot;a [BCCP dimer]-&lt;i&gt;N&lt;/i&gt;&lt;sup&gt;6&lt;/sup&gt;-biotinyl-L-lysine&quot;" compartment="c" hasOnlySubstanceUnits="false" boundaryCondition="false" charge="0" constant="false">
        <notes>
          <body xmlns="http://www.w3.org/1999/xhtml">
            <p>FORMULA: </p>
            <p>CHARGE: 0.0</p>
            <p>FORM NEUTRAL: </p>
            <p>KEGG ID: </p>
            <p>PubChem ID: </p>
            <p>ChEBI ID: </p>
            <p>InCHI string: </p>
            <p>Smiles: C(NC(=O)CCCC[C@H]1(SC[C@H]2(NC(=O)N[C@H]12)))CCC[C@@H](C([a [biotin carboxyl-carrier protein] monomer])=O)N[a [biotin carboxyl-carrier protein] monomer].C(NC(=O)CCCC[C@H]3(SC[C@H]4(NC(=O)N[C@H]34)))CCC[C@@H](C([a [biotin carboxyl-carrier protein] monomer])=O)N[a [biotin carboxyl-carrier protein] monomer]</p>
          </body>
        </notes>
        <annotation>
          <body xmlns="http://www.w3.org/1999/xhtml">
            <in:inchi xmlns:in="http://biomodels.net/inchi" metaid="metaid_M_BCCPDimers_c_inchi"/>
            <rdf:RDF xmlns:rdf="http://www.w3.org/1999/02/22-rdf-syntax-ns#" xmlns:bqbiol="http://biomodels.net/biology-qualifiers/">
              <rdf:Description rdf:about="#metaid_M_BCCPDimers_c">
                <bqbiol:is>
                  <rdf:Bag>
                    <rdf:li rdf:resource="#metaid_M_BCCPDimers_c_inchi"/>
                    <rdf:li rdf:resource="urn:miriam:obo.chebi:CHEBI%"/>
                    <rdf:li rdf:resource="urn:miriam:kegg.compound:"/>
                    <rdf:li rdf:resource="urn:miriam:pubchem.substance:"/>
                    <rdf:li rdf:resource="http://identifiers.org/obo.chebi/CHEBI:"/>
                    <rdf:li rdf:resource="http://identifiers.org/kegg.compound/"/>
                    <rdf:li rdf:resource="http://identifiers.org/pubchem.substance/"/>
                    <rdf:li rdf:resource="http://identifiers.org/inchi/"/>
                  </rdf:Bag>
                </bqbiol:is>
              </rdf:Description>
            </rdf:RDF>
          </body>
        </annotation>
      </species>
      <species id="M_Beta3HydroxybutyrylACPs_p" compartment="p" hasOnlySubstanceUnits="false" boundaryCondition="false" charge="0" constant="false">
        <notes>
          <body xmlns="http://www.w3.org/1999/xhtml">
            <p>FORMULA: </p>
            <p>CHARGE: 0.0</p>
            <p>FORM NEUTRAL: </p>
            <p>KEGG ID: </p>
            <p>PubChem ID: </p>
            <p>ChEBI ID: </p>
            <p>InCHI string: </p>
            <p>Smiles: </p>
          </body>
        </notes>
        <annotation>
          <body xmlns="http://www.w3.org/1999/xhtml">
            <in:inchi xmlns:in="http://biomodels.net/inchi" metaid="metaid_M_Beta3HydroxybutyrylACPs_p_inchi"/>
            <rdf:RDF xmlns:rdf="http://www.w3.org/1999/02/22-rdf-syntax-ns#" xmlns:bqbiol="http://biomodels.net/biology-qualifiers/">
              <rdf:Description rdf:about="#metaid_M_Beta3HydroxybutyrylACPs_p">
                <bqbiol:is>
                  <rdf:Bag>
                    <rdf:li rdf:resource="#metaid_M_Beta3HydroxybutyrylACPs_p_inchi"/>
                    <rdf:li rdf:resource="urn:miriam:obo.chebi:CHEBI%"/>
                    <rdf:li rdf:resource="urn:miriam:kegg.compound:"/>
                    <rdf:li rdf:resource="urn:miriam:pubchem.substance:"/>
                    <rdf:li rdf:resource="http://identifiers.org/obo.chebi/CHEBI:"/>
                    <rdf:li rdf:resource="http://identifiers.org/kegg.compound/"/>
                    <rdf:li rdf:resource="http://identifiers.org/pubchem.substance/"/>
                    <rdf:li rdf:resource="http://identifiers.org/inchi/"/>
                  </rdf:Bag>
                </bqbiol:is>
              </rdf:Description>
            </rdf:RDF>
          </body>
        </annotation>
      </species>
      <species id="M_BetaDFructose_c" name="&amp;beta;-D-fructofuranose // &quot;&amp;beta;-D-arabino-hexulose&quot; // &quot;&amp;beta;-D-fructofuranose&quot; // &quot;&amp;beta;-D-fructose&quot; // &quot;&amp;beta;-fruit sugar&quot; // &quot;&amp;beta;-Levulose&quot; // &quot;&amp;beta;-D-arabino-Hexulose&quot;" compartment="c" hasOnlySubstanceUnits="false" boundaryCondition="false" charge="0" constant="false">
        <notes>
          <body xmlns="http://www.w3.org/1999/xhtml">
            <p>FORMULA: </p>
            <p>CHARGE: 0.0</p>
            <p>FORM NEUTRAL: C6H12O6</p>
            <p>KEGG ID: C02336</p>
            <p>PubChem ID: </p>
            <p>ChEBI ID: </p>
            <p>InCHI string: InChI=1S/C6H12O6/c7-1-3-4(9)5(10)6(11,2-8)12-3/h3-5,7-11H,1-2H2/t3-,4-,5+,6-/m1/s1</p>
            <p>Smiles: C(O)C1(OC(O)(CO)C(C1O)O)</p>
          </body>
        </notes>
        <annotation>
          <body xmlns="http://www.w3.org/1999/xhtml">
            <in:inchi xmlns:in="http://biomodels.net/inchi" metaid="metaid_M_BetaDFructose_c_inchi">InChI=1S/C6H12O6/c7-1-3-4(9)5(10)6(11,2-8)12-3/h3-5,7-11H,1-2H2/t3-,4-,5+,6-/m1/s1</in:inchi>
            <rdf:RDF xmlns:rdf="http://www.w3.org/1999/02/22-rdf-syntax-ns#" xmlns:bqbiol="http://biomodels.net/biology-qualifiers/">
              <rdf:Description rdf:about="#metaid_M_BetaDFructose_c">
                <bqbiol:is>
                  <rdf:Bag>
                    <rdf:li rdf:resource="#metaid_M_BetaDFructose_c_inchi"/>
                    <rdf:li rdf:resource="urn:miriam:obo.chebi:CHEBI%"/>
                    <rdf:li rdf:resource="urn:miriam:kegg.compound:C02336"/>
                    <rdf:li rdf:resource="urn:miriam:pubchem.substance:"/>
                    <rdf:li rdf:resource="http://identifiers.org/obo.chebi/CHEBI:"/>
                    <rdf:li rdf:resource="http://identifiers.org/kegg.compound/C02336"/>
                    <rdf:li rdf:resource="http://identifiers.org/pubchem.substance/"/>
                    <rdf:li rdf:resource="http://identifiers.org/inchi/InChI=1S/C6H12O6/c7-1-3-4(9)5(10)6(11,2-8)12-3/h3-5,7-11H,1-2H2/t3-,4-,5+,6-/m1/s1"/>
                  </rdf:Bag>
                </bqbiol:is>
              </rdf:Description>
            </rdf:RDF>
          </body>
        </annotation>
      </species>
      <species id="M_BetaHydroxydecanoylACPs_p" compartment="p" hasOnlySubstanceUnits="false" boundaryCondition="false" charge="0" constant="false">
        <notes>
          <body xmlns="http://www.w3.org/1999/xhtml">
            <p>FORMULA: </p>
            <p>CHARGE: 0.0</p>
            <p>FORM NEUTRAL: </p>
            <p>KEGG ID: </p>
            <p>PubChem ID: </p>
            <p>ChEBI ID: </p>
            <p>InCHI string: </p>
            <p>Smiles: </p>
          </body>
        </notes>
        <annotation>
          <body xmlns="http://www.w3.org/1999/xhtml">
            <in:inchi xmlns:in="http://biomodels.net/inchi" metaid="metaid_M_BetaHydroxydecanoylACPs_p_inchi"/>
            <rdf:RDF xmlns:rdf="http://www.w3.org/1999/02/22-rdf-syntax-ns#" xmlns:bqbiol="http://biomodels.net/biology-qualifiers/">
              <rdf:Description rdf:about="#metaid_M_BetaHydroxydecanoylACPs_p">
                <bqbiol:is>
                  <rdf:Bag>
                    <rdf:li rdf:resource="#metaid_M_BetaHydroxydecanoylACPs_p_inchi"/>
                    <rdf:li rdf:resource="urn:miriam:obo.chebi:CHEBI%"/>
                    <rdf:li rdf:resource="urn:miriam:kegg.compound:"/>
                    <rdf:li rdf:resource="urn:miriam:pubchem.substance:"/>
                    <rdf:li rdf:resource="http://identifiers.org/obo.chebi/CHEBI:"/>
                    <rdf:li rdf:resource="http://identifiers.org/kegg.compound/"/>
                    <rdf:li rdf:resource="http://identifiers.org/pubchem.substance/"/>
                    <rdf:li rdf:resource="http://identifiers.org/inchi/"/>
                  </rdf:Bag>
                </bqbiol:is>
              </rdf:Description>
            </rdf:RDF>
          </body>
        </annotation>
      </species>
      <species id="M_ButanoylACPs_p" compartment="p" hasOnlySubstanceUnits="false" boundaryCondition="false" charge="0" constant="false">
        <notes>
          <body xmlns="http://www.w3.org/1999/xhtml">
            <p>FORMULA: </p>
            <p>CHARGE: 0.0</p>
            <p>FORM NEUTRAL: </p>
            <p>KEGG ID: </p>
            <p>PubChem ID: </p>
            <p>ChEBI ID: </p>
            <p>InCHI string: </p>
            <p>Smiles: </p>
          </body>
        </notes>
        <annotation>
          <body xmlns="http://www.w3.org/1999/xhtml">
            <in:inchi xmlns:in="http://biomodels.net/inchi" metaid="metaid_M_ButanoylACPs_p_inchi"/>
            <rdf:RDF xmlns:rdf="http://www.w3.org/1999/02/22-rdf-syntax-ns#" xmlns:bqbiol="http://biomodels.net/biology-qualifiers/">
              <rdf:Description rdf:about="#metaid_M_ButanoylACPs_p">
                <bqbiol:is>
                  <rdf:Bag>
                    <rdf:li rdf:resource="#metaid_M_ButanoylACPs_p_inchi"/>
                    <rdf:li rdf:resource="urn:miriam:obo.chebi:CHEBI%"/>
                    <rdf:li rdf:resource="urn:miriam:kegg.compound:"/>
                    <rdf:li rdf:resource="urn:miriam:pubchem.substance:"/>
                    <rdf:li rdf:resource="http://identifiers.org/obo.chebi/CHEBI:"/>
                    <rdf:li rdf:resource="http://identifiers.org/kegg.compound/"/>
                    <rdf:li rdf:resource="http://identifiers.org/pubchem.substance/"/>
                    <rdf:li rdf:resource="http://identifiers.org/inchi/"/>
                  </rdf:Bag>
                </bqbiol:is>
              </rdf:Description>
            </rdf:RDF>
          </body>
        </annotation>
      </species>
      <species id="M_ButyricAcid_c" name="butanoate // &quot;n-butanoate&quot; // &quot;butyrate&quot; // &quot;butyric acid&quot; // &quot;butanoic acid&quot; // &quot;ethylacetic acid&quot; // &quot;butanoate&quot; // &quot;1-propanecarboxylic acid&quot; // &quot;propylformic acid&quot;" compartment="c" hasOnlySubstanceUnits="false" boundaryCondition="false" charge="0" constant="false">
        <notes>
          <body xmlns="http://www.w3.org/1999/xhtml">
            <p>FORMULA: </p>
            <p>CHARGE: 0.0</p>
            <p>FORM NEUTRAL: C4H7O2</p>
            <p>KEGG ID: C00246</p>
            <p>PubChem ID: </p>
            <p>ChEBI ID: </p>
            <p>InCHI string: InChI=1S/C4H8O2/c1-2-3-4(5)6/h2-3H2,1H3,(H,5,6)/p-1</p>
            <p>Smiles: CCCC(=O)[O-]</p>
          </body>
        </notes>
        <annotation>
          <body xmlns="http://www.w3.org/1999/xhtml">
            <in:inchi xmlns:in="http://biomodels.net/inchi" metaid="metaid_M_ButyricAcid_c_inchi">InChI=1S/C4H8O2/c1-2-3-4(5)6/h2-3H2,1H3,(H,5,6)/p-1</in:inchi>
            <rdf:RDF xmlns:rdf="http://www.w3.org/1999/02/22-rdf-syntax-ns#" xmlns:bqbiol="http://biomodels.net/biology-qualifiers/">
              <rdf:Description rdf:about="#metaid_M_ButyricAcid_c">
                <bqbiol:is>
                  <rdf:Bag>
                    <rdf:li rdf:resource="#metaid_M_ButyricAcid_c_inchi"/>
                    <rdf:li rdf:resource="urn:miriam:obo.chebi:CHEBI%"/>
                    <rdf:li rdf:resource="urn:miriam:kegg.compound:C00246"/>
                    <rdf:li rdf:resource="urn:miriam:pubchem.substance:"/>
                    <rdf:li rdf:resource="http://identifiers.org/obo.chebi/CHEBI:"/>
                    <rdf:li rdf:resource="http://identifiers.org/kegg.compound/C00246"/>
                    <rdf:li rdf:resource="http://identifiers.org/pubchem.substance/"/>
                    <rdf:li rdf:resource="http://identifiers.org/inchi/InChI=1S/C4H8O2/c1-2-3-4(5)6/h2-3H2,1H3,(H,5,6)/p-1"/>
                  </rdf:Bag>
                </bqbiol:is>
              </rdf:Description>
            </rdf:RDF>
          </body>
        </annotation>
      </species>
      <species id="M_ButyrylCoA_c" name="butanoyl-CoA // &quot;Coenzyme A, S-butanoate&quot; // &quot;butyryl-CoA&quot; // &quot;butanoyl-CoA&quot; // &quot;butyryl-coenzyme A&quot;" compartment="c" hasOnlySubstanceUnits="false" boundaryCondition="false" charge="0" constant="false">
        <notes>
          <body xmlns="http://www.w3.org/1999/xhtml">
            <p>FORMULA: </p>
            <p>CHARGE: 0.0</p>
            <p>FORM NEUTRAL: C25H38N7O17P3S</p>
            <p>KEGG ID: C00136</p>
            <p>PubChem ID: </p>
            <p>ChEBI ID: </p>
            <p>InCHI string: InChI=1S/C25H42N7O17P3S/c1-4-5-16(34)53-9-8-27-15(33)6-7-28-23(37)20(36)25(2,3)11-46-52(43,44)49-51(41,42)45-10-14-19(48-50(38,39)40)18(35)24(47-14)32-13-31-17-21(26)29-12-30-22(17)32/h12-14,18-20,24,35-36H,4-11H2,1-3H3,(H,27,33)(H,28,37)(H,41,42)(H,43,44)(H2,26,29,30)(H2,38,39,40)/p-4/t14-,18?,19?,20-,24-/m0/s1</p>
            <p>Smiles: CCCC(=O)SCCNC(=O)CCNC(=O)C(O)C(C)(C)COP(=O)(OP(=O)(OCC1(C(OP([O-])(=O)[O-])C(O)C(O1)N3(C2(=C(C(N)=NC=N2)N=C3))))[O-])[O-]</p>
          </body>
        </notes>
        <annotation>
          <body xmlns="http://www.w3.org/1999/xhtml">
            <in:inchi xmlns:in="http://biomodels.net/inchi" metaid="metaid_M_ButyrylCoA_c_inchi">InChI=1S/C25H42N7O17P3S/c1-4-5-16(34)53-9-8-27-15(33)6-7-28-23(37)20(36)25(2,3)11-46-52(43,44)49-51(41,42)45-10-14-19(48-50(38,39)40)18(35)24(47-14)32-13-31-17-21(26)29-12-30-22(17)32/h12-14,18-20,24,35-36H,4-11H2,1-3H3,(H,27,33)(H,28,37)(H,41,42)(H,43,44)(H2,26,29,30)(H2,38,39,40)/p-4/t14-,18?,19?,20-,24-/m0/s1</in:inchi>
            <rdf:RDF xmlns:rdf="http://www.w3.org/1999/02/22-rdf-syntax-ns#" xmlns:bqbiol="http://biomodels.net/biology-qualifiers/">
              <rdf:Description rdf:about="#metaid_M_ButyrylCoA_c">
                <bqbiol:is>
                  <rdf:Bag>
                    <rdf:li rdf:resource="#metaid_M_ButyrylCoA_c_inchi"/>
                    <rdf:li rdf:resource="urn:miriam:obo.chebi:CHEBI%"/>
                    <rdf:li rdf:resource="urn:miriam:kegg.compound:C00136"/>
                    <rdf:li rdf:resource="urn:miriam:pubchem.substance:"/>
                    <rdf:li rdf:resource="http://identifiers.org/obo.chebi/CHEBI:"/>
                    <rdf:li rdf:resource="http://identifiers.org/kegg.compound/C00136"/>
                    <rdf:li rdf:resource="http://identifiers.org/pubchem.substance/"/>
                    <rdf:li rdf:resource="http://identifiers.org/inchi/InChI=1S/C25H42N7O17P3S/c1-4-5-16(34)53-9-8-27-15(33)6-7-28-23(37)20(36)25(2,3)11-46-52(43,44)49-51(41,42)45-10-14-19(48-50(38,39)40)18(35)24(47-14)32-13-31-17-21(26)29-12-30-22(17)32/h12-14,18-20,24,35-36H,4-11H2,1-3H3,(H,27,33)(H,28,37)(H,41,42)(H,43,44)(H2,26,29,30)(H2,38,39,40)/p-4/t14-,18?,19?,20-,24-/m0/s1"/>
                  </rdf:Bag>
                </bqbiol:is>
              </rdf:Description>
            </rdf:RDF>
          </body>
        </annotation>
      </species>
      <species id="M_C10c0CoA_x" compartment="x" hasOnlySubstanceUnits="false" boundaryCondition="false" charge="0" constant="false">
        <notes>
          <body xmlns="http://www.w3.org/1999/xhtml">
            <p>FORMULA: </p>
            <p>CHARGE: 0.0</p>
            <p>FORM NEUTRAL: </p>
            <p>KEGG ID: </p>
            <p>PubChem ID: </p>
            <p>ChEBI ID: </p>
            <p>InCHI string: </p>
            <p>Smiles: </p>
          </body>
        </notes>
        <annotation>
          <body xmlns="http://www.w3.org/1999/xhtml">
            <in:inchi xmlns:in="http://biomodels.net/inchi" metaid="metaid_M_C10c0CoA_x_inchi"/>
            <rdf:RDF xmlns:rdf="http://www.w3.org/1999/02/22-rdf-syntax-ns#" xmlns:bqbiol="http://biomodels.net/biology-qualifiers/">
              <rdf:Description rdf:about="#metaid_M_C10c0CoA_x">
                <bqbiol:is>
                  <rdf:Bag>
                    <rdf:li rdf:resource="#metaid_M_C10c0CoA_x_inchi"/>
                    <rdf:li rdf:resource="urn:miriam:obo.chebi:CHEBI%"/>
                    <rdf:li rdf:resource="urn:miriam:kegg.compound:"/>
                    <rdf:li rdf:resource="urn:miriam:pubchem.substance:"/>
                    <rdf:li rdf:resource="http://identifiers.org/obo.chebi/CHEBI:"/>
                    <rdf:li rdf:resource="http://identifiers.org/kegg.compound/"/>
                    <rdf:li rdf:resource="http://identifiers.org/pubchem.substance/"/>
                    <rdf:li rdf:resource="http://identifiers.org/inchi/"/>
                  </rdf:Bag>
                </bqbiol:is>
              </rdf:Description>
            </rdf:RDF>
          </body>
        </annotation>
      </species>
      <species id="M_C10c1d2transCoA_x" compartment="x" hasOnlySubstanceUnits="false" boundaryCondition="false" charge="0" constant="false">
        <notes>
          <body xmlns="http://www.w3.org/1999/xhtml">
            <p>FORMULA: </p>
            <p>CHARGE: 0.0</p>
            <p>FORM NEUTRAL: </p>
            <p>KEGG ID: </p>
            <p>PubChem ID: </p>
            <p>ChEBI ID: </p>
            <p>InCHI string: </p>
            <p>Smiles: </p>
          </body>
        </notes>
        <annotation>
          <body xmlns="http://www.w3.org/1999/xhtml">
            <in:inchi xmlns:in="http://biomodels.net/inchi" metaid="metaid_M_C10c1d2transCoA_x_inchi"/>
            <rdf:RDF xmlns:rdf="http://www.w3.org/1999/02/22-rdf-syntax-ns#" xmlns:bqbiol="http://biomodels.net/biology-qualifiers/">
              <rdf:Description rdf:about="#metaid_M_C10c1d2transCoA_x">
                <bqbiol:is>
                  <rdf:Bag>
                    <rdf:li rdf:resource="#metaid_M_C10c1d2transCoA_x_inchi"/>
                    <rdf:li rdf:resource="urn:miriam:obo.chebi:CHEBI%"/>
                    <rdf:li rdf:resource="urn:miriam:kegg.compound:"/>
                    <rdf:li rdf:resource="urn:miriam:pubchem.substance:"/>
                    <rdf:li rdf:resource="http://identifiers.org/obo.chebi/CHEBI:"/>
                    <rdf:li rdf:resource="http://identifiers.org/kegg.compound/"/>
                    <rdf:li rdf:resource="http://identifiers.org/pubchem.substance/"/>
                    <rdf:li rdf:resource="http://identifiers.org/inchi/"/>
                  </rdf:Bag>
                </bqbiol:is>
              </rdf:Description>
            </rdf:RDF>
          </body>
        </annotation>
      </species>
      <species id="M_C10c1d4cisCoA_x" compartment="x" hasOnlySubstanceUnits="false" boundaryCondition="false" charge="0" constant="false">
        <notes>
          <body xmlns="http://www.w3.org/1999/xhtml">
            <p>FORMULA: </p>
            <p>CHARGE: 0.0</p>
            <p>FORM NEUTRAL: </p>
            <p>KEGG ID: </p>
            <p>PubChem ID: </p>
            <p>ChEBI ID: </p>
            <p>InCHI string: </p>
            <p>Smiles: </p>
          </body>
        </notes>
        <annotation>
          <body xmlns="http://www.w3.org/1999/xhtml">
            <in:inchi xmlns:in="http://biomodels.net/inchi" metaid="metaid_M_C10c1d4cisCoA_x_inchi"/>
            <rdf:RDF xmlns:rdf="http://www.w3.org/1999/02/22-rdf-syntax-ns#" xmlns:bqbiol="http://biomodels.net/biology-qualifiers/">
              <rdf:Description rdf:about="#metaid_M_C10c1d4cisCoA_x">
                <bqbiol:is>
                  <rdf:Bag>
                    <rdf:li rdf:resource="#metaid_M_C10c1d4cisCoA_x_inchi"/>
                    <rdf:li rdf:resource="urn:miriam:obo.chebi:CHEBI%"/>
                    <rdf:li rdf:resource="urn:miriam:kegg.compound:"/>
                    <rdf:li rdf:resource="urn:miriam:pubchem.substance:"/>
                    <rdf:li rdf:resource="http://identifiers.org/obo.chebi/CHEBI:"/>
                    <rdf:li rdf:resource="http://identifiers.org/kegg.compound/"/>
                    <rdf:li rdf:resource="http://identifiers.org/pubchem.substance/"/>
                    <rdf:li rdf:resource="http://identifiers.org/inchi/"/>
                  </rdf:Bag>
                </bqbiol:is>
              </rdf:Description>
            </rdf:RDF>
          </body>
        </annotation>
      </species>
      <species id="M_C10c2d2trans4cisCoA_x" compartment="x" hasOnlySubstanceUnits="false" boundaryCondition="false" charge="0" constant="false">
        <notes>
          <body xmlns="http://www.w3.org/1999/xhtml">
            <p>FORMULA: </p>
            <p>CHARGE: 0.0</p>
            <p>FORM NEUTRAL: </p>
            <p>KEGG ID: </p>
            <p>PubChem ID: </p>
            <p>ChEBI ID: </p>
            <p>InCHI string: </p>
            <p>Smiles: </p>
          </body>
        </notes>
        <annotation>
          <body xmlns="http://www.w3.org/1999/xhtml">
            <in:inchi xmlns:in="http://biomodels.net/inchi" metaid="metaid_M_C10c2d2trans4cisCoA_x_inchi"/>
            <rdf:RDF xmlns:rdf="http://www.w3.org/1999/02/22-rdf-syntax-ns#" xmlns:bqbiol="http://biomodels.net/biology-qualifiers/">
              <rdf:Description rdf:about="#metaid_M_C10c2d2trans4cisCoA_x">
                <bqbiol:is>
                  <rdf:Bag>
                    <rdf:li rdf:resource="#metaid_M_C10c2d2trans4cisCoA_x_inchi"/>
                    <rdf:li rdf:resource="urn:miriam:obo.chebi:CHEBI%"/>
                    <rdf:li rdf:resource="urn:miriam:kegg.compound:"/>
                    <rdf:li rdf:resource="urn:miriam:pubchem.substance:"/>
                    <rdf:li rdf:resource="http://identifiers.org/obo.chebi/CHEBI:"/>
                    <rdf:li rdf:resource="http://identifiers.org/kegg.compound/"/>
                    <rdf:li rdf:resource="http://identifiers.org/pubchem.substance/"/>
                    <rdf:li rdf:resource="http://identifiers.org/inchi/"/>
                  </rdf:Bag>
                </bqbiol:is>
              </rdf:Description>
            </rdf:RDF>
          </body>
        </annotation>
      </species>
      <species id="M_C10c2d4cis7cisCoA_x" compartment="x" hasOnlySubstanceUnits="false" boundaryCondition="false" charge="0" constant="false">
        <notes>
          <body xmlns="http://www.w3.org/1999/xhtml">
            <p>FORMULA: </p>
            <p>CHARGE: 0.0</p>
            <p>FORM NEUTRAL: </p>
            <p>KEGG ID: </p>
            <p>PubChem ID: </p>
            <p>ChEBI ID: </p>
            <p>InCHI string: </p>
            <p>Smiles: </p>
          </body>
        </notes>
        <annotation>
          <body xmlns="http://www.w3.org/1999/xhtml">
            <in:inchi xmlns:in="http://biomodels.net/inchi" metaid="metaid_M_C10c2d4cis7cisCoA_x_inchi"/>
            <rdf:RDF xmlns:rdf="http://www.w3.org/1999/02/22-rdf-syntax-ns#" xmlns:bqbiol="http://biomodels.net/biology-qualifiers/">
              <rdf:Description rdf:about="#metaid_M_C10c2d4cis7cisCoA_x">
                <bqbiol:is>
                  <rdf:Bag>
                    <rdf:li rdf:resource="#metaid_M_C10c2d4cis7cisCoA_x_inchi"/>
                    <rdf:li rdf:resource="urn:miriam:obo.chebi:CHEBI%"/>
                    <rdf:li rdf:resource="urn:miriam:kegg.compound:"/>
                    <rdf:li rdf:resource="urn:miriam:pubchem.substance:"/>
                    <rdf:li rdf:resource="http://identifiers.org/obo.chebi/CHEBI:"/>
                    <rdf:li rdf:resource="http://identifiers.org/kegg.compound/"/>
                    <rdf:li rdf:resource="http://identifiers.org/pubchem.substance/"/>
                    <rdf:li rdf:resource="http://identifiers.org/inchi/"/>
                  </rdf:Bag>
                </bqbiol:is>
              </rdf:Description>
            </rdf:RDF>
          </body>
        </annotation>
      </species>
      <species id="M_C10c3d2trans4cis7cisCoA_x" compartment="x" hasOnlySubstanceUnits="false" boundaryCondition="false" charge="0" constant="false">
        <notes>
          <body xmlns="http://www.w3.org/1999/xhtml">
            <p>FORMULA: </p>
            <p>CHARGE: 0.0</p>
            <p>FORM NEUTRAL: </p>
            <p>KEGG ID: </p>
            <p>PubChem ID: </p>
            <p>ChEBI ID: </p>
            <p>InCHI string: </p>
            <p>Smiles: </p>
          </body>
        </notes>
        <annotation>
          <body xmlns="http://www.w3.org/1999/xhtml">
            <in:inchi xmlns:in="http://biomodels.net/inchi" metaid="metaid_M_C10c3d2trans4cis7cisCoA_x_inchi"/>
            <rdf:RDF xmlns:rdf="http://www.w3.org/1999/02/22-rdf-syntax-ns#" xmlns:bqbiol="http://biomodels.net/biology-qualifiers/">
              <rdf:Description rdf:about="#metaid_M_C10c3d2trans4cis7cisCoA_x">
                <bqbiol:is>
                  <rdf:Bag>
                    <rdf:li rdf:resource="#metaid_M_C10c3d2trans4cis7cisCoA_x_inchi"/>
                    <rdf:li rdf:resource="urn:miriam:obo.chebi:CHEBI%"/>
                    <rdf:li rdf:resource="urn:miriam:kegg.compound:"/>
                    <rdf:li rdf:resource="urn:miriam:pubchem.substance:"/>
                    <rdf:li rdf:resource="http://identifiers.org/obo.chebi/CHEBI:"/>
                    <rdf:li rdf:resource="http://identifiers.org/kegg.compound/"/>
                    <rdf:li rdf:resource="http://identifiers.org/pubchem.substance/"/>
                    <rdf:li rdf:resource="http://identifiers.org/inchi/"/>
                  </rdf:Bag>
                </bqbiol:is>
              </rdf:Description>
            </rdf:RDF>
          </body>
        </annotation>
      </species>
      <species id="M_C12c0CoA_x" compartment="x" hasOnlySubstanceUnits="false" boundaryCondition="false" charge="0" constant="false">
        <notes>
          <body xmlns="http://www.w3.org/1999/xhtml">
            <p>FORMULA: </p>
            <p>CHARGE: 0.0</p>
            <p>FORM NEUTRAL: </p>
            <p>KEGG ID: </p>
            <p>PubChem ID: </p>
            <p>ChEBI ID: </p>
            <p>InCHI string: </p>
            <p>Smiles: </p>
          </body>
        </notes>
        <annotation>
          <body xmlns="http://www.w3.org/1999/xhtml">
            <in:inchi xmlns:in="http://biomodels.net/inchi" metaid="metaid_M_C12c0CoA_x_inchi"/>
            <rdf:RDF xmlns:rdf="http://www.w3.org/1999/02/22-rdf-syntax-ns#" xmlns:bqbiol="http://biomodels.net/biology-qualifiers/">
              <rdf:Description rdf:about="#metaid_M_C12c0CoA_x">
                <bqbiol:is>
                  <rdf:Bag>
                    <rdf:li rdf:resource="#metaid_M_C12c0CoA_x_inchi"/>
                    <rdf:li rdf:resource="urn:miriam:obo.chebi:CHEBI%"/>
                    <rdf:li rdf:resource="urn:miriam:kegg.compound:"/>
                    <rdf:li rdf:resource="urn:miriam:pubchem.substance:"/>
                    <rdf:li rdf:resource="http://identifiers.org/obo.chebi/CHEBI:"/>
                    <rdf:li rdf:resource="http://identifiers.org/kegg.compound/"/>
                    <rdf:li rdf:resource="http://identifiers.org/pubchem.substance/"/>
                    <rdf:li rdf:resource="http://identifiers.org/inchi/"/>
                  </rdf:Bag>
                </bqbiol:is>
              </rdf:Description>
            </rdf:RDF>
          </body>
        </annotation>
      </species>
      <species id="M_C12c1d2transCoA_x" compartment="x" hasOnlySubstanceUnits="false" boundaryCondition="false" charge="0" constant="false">
        <notes>
          <body xmlns="http://www.w3.org/1999/xhtml">
            <p>FORMULA: </p>
            <p>CHARGE: 0.0</p>
            <p>FORM NEUTRAL: </p>
            <p>KEGG ID: </p>
            <p>PubChem ID: </p>
            <p>ChEBI ID: </p>
            <p>InCHI string: </p>
            <p>Smiles: </p>
          </body>
        </notes>
        <annotation>
          <body xmlns="http://www.w3.org/1999/xhtml">
            <in:inchi xmlns:in="http://biomodels.net/inchi" metaid="metaid_M_C12c1d2transCoA_x_inchi"/>
            <rdf:RDF xmlns:rdf="http://www.w3.org/1999/02/22-rdf-syntax-ns#" xmlns:bqbiol="http://biomodels.net/biology-qualifiers/">
              <rdf:Description rdf:about="#metaid_M_C12c1d2transCoA_x">
                <bqbiol:is>
                  <rdf:Bag>
                    <rdf:li rdf:resource="#metaid_M_C12c1d2transCoA_x_inchi"/>
                    <rdf:li rdf:resource="urn:miriam:obo.chebi:CHEBI%"/>
                    <rdf:li rdf:resource="urn:miriam:kegg.compound:"/>
                    <rdf:li rdf:resource="urn:miriam:pubchem.substance:"/>
                    <rdf:li rdf:resource="http://identifiers.org/obo.chebi/CHEBI:"/>
                    <rdf:li rdf:resource="http://identifiers.org/kegg.compound/"/>
                    <rdf:li rdf:resource="http://identifiers.org/pubchem.substance/"/>
                    <rdf:li rdf:resource="http://identifiers.org/inchi/"/>
                  </rdf:Bag>
                </bqbiol:is>
              </rdf:Description>
            </rdf:RDF>
          </body>
        </annotation>
      </species>
      <species id="M_C12c1d3cisCoA_x" compartment="x" hasOnlySubstanceUnits="false" boundaryCondition="false" charge="0" constant="false">
        <notes>
          <body xmlns="http://www.w3.org/1999/xhtml">
            <p>FORMULA: </p>
            <p>CHARGE: 0.0</p>
            <p>FORM NEUTRAL: </p>
            <p>KEGG ID: </p>
            <p>PubChem ID: </p>
            <p>ChEBI ID: </p>
            <p>InCHI string: </p>
            <p>Smiles: </p>
          </body>
        </notes>
        <annotation>
          <body xmlns="http://www.w3.org/1999/xhtml">
            <in:inchi xmlns:in="http://biomodels.net/inchi" metaid="metaid_M_C12c1d3cisCoA_x_inchi"/>
            <rdf:RDF xmlns:rdf="http://www.w3.org/1999/02/22-rdf-syntax-ns#" xmlns:bqbiol="http://biomodels.net/biology-qualifiers/">
              <rdf:Description rdf:about="#metaid_M_C12c1d3cisCoA_x">
                <bqbiol:is>
                  <rdf:Bag>
                    <rdf:li rdf:resource="#metaid_M_C12c1d3cisCoA_x_inchi"/>
                    <rdf:li rdf:resource="urn:miriam:obo.chebi:CHEBI%"/>
                    <rdf:li rdf:resource="urn:miriam:kegg.compound:"/>
                    <rdf:li rdf:resource="urn:miriam:pubchem.substance:"/>
                    <rdf:li rdf:resource="http://identifiers.org/obo.chebi/CHEBI:"/>
                    <rdf:li rdf:resource="http://identifiers.org/kegg.compound/"/>
                    <rdf:li rdf:resource="http://identifiers.org/pubchem.substance/"/>
                    <rdf:li rdf:resource="http://identifiers.org/inchi/"/>
                  </rdf:Bag>
                </bqbiol:is>
              </rdf:Description>
            </rdf:RDF>
          </body>
        </annotation>
      </species>
      <species id="M_C12c2d2trans6cisCoA_x" compartment="x" hasOnlySubstanceUnits="false" boundaryCondition="false" charge="0" constant="false">
        <notes>
          <body xmlns="http://www.w3.org/1999/xhtml">
            <p>FORMULA: </p>
            <p>CHARGE: 0.0</p>
            <p>FORM NEUTRAL: </p>
            <p>KEGG ID: </p>
            <p>PubChem ID: </p>
            <p>ChEBI ID: </p>
            <p>InCHI string: </p>
            <p>Smiles: </p>
          </body>
        </notes>
        <annotation>
          <body xmlns="http://www.w3.org/1999/xhtml">
            <in:inchi xmlns:in="http://biomodels.net/inchi" metaid="metaid_M_C12c2d2trans6cisCoA_x_inchi"/>
            <rdf:RDF xmlns:rdf="http://www.w3.org/1999/02/22-rdf-syntax-ns#" xmlns:bqbiol="http://biomodels.net/biology-qualifiers/">
              <rdf:Description rdf:about="#metaid_M_C12c2d2trans6cisCoA_x">
                <bqbiol:is>
                  <rdf:Bag>
                    <rdf:li rdf:resource="#metaid_M_C12c2d2trans6cisCoA_x_inchi"/>
                    <rdf:li rdf:resource="urn:miriam:obo.chebi:CHEBI%"/>
                    <rdf:li rdf:resource="urn:miriam:kegg.compound:"/>
                    <rdf:li rdf:resource="urn:miriam:pubchem.substance:"/>
                    <rdf:li rdf:resource="http://identifiers.org/obo.chebi/CHEBI:"/>
                    <rdf:li rdf:resource="http://identifiers.org/kegg.compound/"/>
                    <rdf:li rdf:resource="http://identifiers.org/pubchem.substance/"/>
                    <rdf:li rdf:resource="http://identifiers.org/inchi/"/>
                  </rdf:Bag>
                </bqbiol:is>
              </rdf:Description>
            </rdf:RDF>
          </body>
        </annotation>
      </species>
      <species id="M_C12c2d3cis6cisCoA_x" compartment="x" hasOnlySubstanceUnits="false" boundaryCondition="false" charge="0" constant="false">
        <notes>
          <body xmlns="http://www.w3.org/1999/xhtml">
            <p>FORMULA: </p>
            <p>CHARGE: 0.0</p>
            <p>FORM NEUTRAL: </p>
            <p>KEGG ID: </p>
            <p>PubChem ID: </p>
            <p>ChEBI ID: </p>
            <p>InCHI string: </p>
            <p>Smiles: </p>
          </body>
        </notes>
        <annotation>
          <body xmlns="http://www.w3.org/1999/xhtml">
            <in:inchi xmlns:in="http://biomodels.net/inchi" metaid="metaid_M_C12c2d3cis6cisCoA_x_inchi"/>
            <rdf:RDF xmlns:rdf="http://www.w3.org/1999/02/22-rdf-syntax-ns#" xmlns:bqbiol="http://biomodels.net/biology-qualifiers/">
              <rdf:Description rdf:about="#metaid_M_C12c2d3cis6cisCoA_x">
                <bqbiol:is>
                  <rdf:Bag>
                    <rdf:li rdf:resource="#metaid_M_C12c2d3cis6cisCoA_x_inchi"/>
                    <rdf:li rdf:resource="urn:miriam:obo.chebi:CHEBI%"/>
                    <rdf:li rdf:resource="urn:miriam:kegg.compound:"/>
                    <rdf:li rdf:resource="urn:miriam:pubchem.substance:"/>
                    <rdf:li rdf:resource="http://identifiers.org/obo.chebi/CHEBI:"/>
                    <rdf:li rdf:resource="http://identifiers.org/kegg.compound/"/>
                    <rdf:li rdf:resource="http://identifiers.org/pubchem.substance/"/>
                    <rdf:li rdf:resource="http://identifiers.org/inchi/"/>
                  </rdf:Bag>
                </bqbiol:is>
              </rdf:Description>
            </rdf:RDF>
          </body>
        </annotation>
      </species>
      <species id="M_C12c3d2trans6cis9cisCoA_x" compartment="x" hasOnlySubstanceUnits="false" boundaryCondition="false" charge="0" constant="false">
        <notes>
          <body xmlns="http://www.w3.org/1999/xhtml">
            <p>FORMULA: </p>
            <p>CHARGE: 0.0</p>
            <p>FORM NEUTRAL: </p>
            <p>KEGG ID: </p>
            <p>PubChem ID: </p>
            <p>ChEBI ID: </p>
            <p>InCHI string: </p>
            <p>Smiles: </p>
          </body>
        </notes>
        <annotation>
          <body xmlns="http://www.w3.org/1999/xhtml">
            <in:inchi xmlns:in="http://biomodels.net/inchi" metaid="metaid_M_C12c3d2trans6cis9cisCoA_x_inchi"/>
            <rdf:RDF xmlns:rdf="http://www.w3.org/1999/02/22-rdf-syntax-ns#" xmlns:bqbiol="http://biomodels.net/biology-qualifiers/">
              <rdf:Description rdf:about="#metaid_M_C12c3d2trans6cis9cisCoA_x">
                <bqbiol:is>
                  <rdf:Bag>
                    <rdf:li rdf:resource="#metaid_M_C12c3d2trans6cis9cisCoA_x_inchi"/>
                    <rdf:li rdf:resource="urn:miriam:obo.chebi:CHEBI%"/>
                    <rdf:li rdf:resource="urn:miriam:kegg.compound:"/>
                    <rdf:li rdf:resource="urn:miriam:pubchem.substance:"/>
                    <rdf:li rdf:resource="http://identifiers.org/obo.chebi/CHEBI:"/>
                    <rdf:li rdf:resource="http://identifiers.org/kegg.compound/"/>
                    <rdf:li rdf:resource="http://identifiers.org/pubchem.substance/"/>
                    <rdf:li rdf:resource="http://identifiers.org/inchi/"/>
                  </rdf:Bag>
                </bqbiol:is>
              </rdf:Description>
            </rdf:RDF>
          </body>
        </annotation>
      </species>
      <species id="M_C12c3d3cis6cis9cisCoA_x" compartment="x" hasOnlySubstanceUnits="false" boundaryCondition="false" charge="0" constant="false">
        <notes>
          <body xmlns="http://www.w3.org/1999/xhtml">
            <p>FORMULA: </p>
            <p>CHARGE: 0.0</p>
            <p>FORM NEUTRAL: </p>
            <p>KEGG ID: </p>
            <p>PubChem ID: </p>
            <p>ChEBI ID: </p>
            <p>InCHI string: </p>
            <p>Smiles: </p>
          </body>
        </notes>
        <annotation>
          <body xmlns="http://www.w3.org/1999/xhtml">
            <in:inchi xmlns:in="http://biomodels.net/inchi" metaid="metaid_M_C12c3d3cis6cis9cisCoA_x_inchi"/>
            <rdf:RDF xmlns:rdf="http://www.w3.org/1999/02/22-rdf-syntax-ns#" xmlns:bqbiol="http://biomodels.net/biology-qualifiers/">
              <rdf:Description rdf:about="#metaid_M_C12c3d3cis6cis9cisCoA_x">
                <bqbiol:is>
                  <rdf:Bag>
                    <rdf:li rdf:resource="#metaid_M_C12c3d3cis6cis9cisCoA_x_inchi"/>
                    <rdf:li rdf:resource="urn:miriam:obo.chebi:CHEBI%"/>
                    <rdf:li rdf:resource="urn:miriam:kegg.compound:"/>
                    <rdf:li rdf:resource="urn:miriam:pubchem.substance:"/>
                    <rdf:li rdf:resource="http://identifiers.org/obo.chebi/CHEBI:"/>
                    <rdf:li rdf:resource="http://identifiers.org/kegg.compound/"/>
                    <rdf:li rdf:resource="http://identifiers.org/pubchem.substance/"/>
                    <rdf:li rdf:resource="http://identifiers.org/inchi/"/>
                  </rdf:Bag>
                </bqbiol:is>
              </rdf:Description>
            </rdf:RDF>
          </body>
        </annotation>
      </species>
      <species id="M_C14c0CoA_x" compartment="x" hasOnlySubstanceUnits="false" boundaryCondition="false" charge="0" constant="false">
        <notes>
          <body xmlns="http://www.w3.org/1999/xhtml">
            <p>FORMULA: </p>
            <p>CHARGE: 0.0</p>
            <p>FORM NEUTRAL: </p>
            <p>KEGG ID: </p>
            <p>PubChem ID: </p>
            <p>ChEBI ID: </p>
            <p>InCHI string: </p>
            <p>Smiles: </p>
          </body>
        </notes>
        <annotation>
          <body xmlns="http://www.w3.org/1999/xhtml">
            <in:inchi xmlns:in="http://biomodels.net/inchi" metaid="metaid_M_C14c0CoA_x_inchi"/>
            <rdf:RDF xmlns:rdf="http://www.w3.org/1999/02/22-rdf-syntax-ns#" xmlns:bqbiol="http://biomodels.net/biology-qualifiers/">
              <rdf:Description rdf:about="#metaid_M_C14c0CoA_x">
                <bqbiol:is>
                  <rdf:Bag>
                    <rdf:li rdf:resource="#metaid_M_C14c0CoA_x_inchi"/>
                    <rdf:li rdf:resource="urn:miriam:obo.chebi:CHEBI%"/>
                    <rdf:li rdf:resource="urn:miriam:kegg.compound:"/>
                    <rdf:li rdf:resource="urn:miriam:pubchem.substance:"/>
                    <rdf:li rdf:resource="http://identifiers.org/obo.chebi/CHEBI:"/>
                    <rdf:li rdf:resource="http://identifiers.org/kegg.compound/"/>
                    <rdf:li rdf:resource="http://identifiers.org/pubchem.substance/"/>
                    <rdf:li rdf:resource="http://identifiers.org/inchi/"/>
                  </rdf:Bag>
                </bqbiol:is>
              </rdf:Description>
            </rdf:RDF>
          </body>
        </annotation>
      </species>
      <species id="M_C14c1d2transCoA_x" compartment="x" hasOnlySubstanceUnits="false" boundaryCondition="false" charge="0" constant="false">
        <notes>
          <body xmlns="http://www.w3.org/1999/xhtml">
            <p>FORMULA: </p>
            <p>CHARGE: 0.0</p>
            <p>FORM NEUTRAL: </p>
            <p>KEGG ID: </p>
            <p>PubChem ID: </p>
            <p>ChEBI ID: </p>
            <p>InCHI string: </p>
            <p>Smiles: </p>
          </body>
        </notes>
        <annotation>
          <body xmlns="http://www.w3.org/1999/xhtml">
            <in:inchi xmlns:in="http://biomodels.net/inchi" metaid="metaid_M_C14c1d2transCoA_x_inchi"/>
            <rdf:RDF xmlns:rdf="http://www.w3.org/1999/02/22-rdf-syntax-ns#" xmlns:bqbiol="http://biomodels.net/biology-qualifiers/">
              <rdf:Description rdf:about="#metaid_M_C14c1d2transCoA_x">
                <bqbiol:is>
                  <rdf:Bag>
                    <rdf:li rdf:resource="#metaid_M_C14c1d2transCoA_x_inchi"/>
                    <rdf:li rdf:resource="urn:miriam:obo.chebi:CHEBI%"/>
                    <rdf:li rdf:resource="urn:miriam:kegg.compound:"/>
                    <rdf:li rdf:resource="urn:miriam:pubchem.substance:"/>
                    <rdf:li rdf:resource="http://identifiers.org/obo.chebi/CHEBI:"/>
                    <rdf:li rdf:resource="http://identifiers.org/kegg.compound/"/>
                    <rdf:li rdf:resource="http://identifiers.org/pubchem.substance/"/>
                    <rdf:li rdf:resource="http://identifiers.org/inchi/"/>
                  </rdf:Bag>
                </bqbiol:is>
              </rdf:Description>
            </rdf:RDF>
          </body>
        </annotation>
      </species>
      <species id="M_C14c1d5cisCoA_x" compartment="x" hasOnlySubstanceUnits="false" boundaryCondition="false" charge="0" constant="false">
        <notes>
          <body xmlns="http://www.w3.org/1999/xhtml">
            <p>FORMULA: </p>
            <p>CHARGE: 0.0</p>
            <p>FORM NEUTRAL: </p>
            <p>KEGG ID: </p>
            <p>PubChem ID: </p>
            <p>ChEBI ID: </p>
            <p>InCHI string: </p>
            <p>Smiles: </p>
          </body>
        </notes>
        <annotation>
          <body xmlns="http://www.w3.org/1999/xhtml">
            <in:inchi xmlns:in="http://biomodels.net/inchi" metaid="metaid_M_C14c1d5cisCoA_x_inchi"/>
            <rdf:RDF xmlns:rdf="http://www.w3.org/1999/02/22-rdf-syntax-ns#" xmlns:bqbiol="http://biomodels.net/biology-qualifiers/">
              <rdf:Description rdf:about="#metaid_M_C14c1d5cisCoA_x">
                <bqbiol:is>
                  <rdf:Bag>
                    <rdf:li rdf:resource="#metaid_M_C14c1d5cisCoA_x_inchi"/>
                    <rdf:li rdf:resource="urn:miriam:obo.chebi:CHEBI%"/>
                    <rdf:li rdf:resource="urn:miriam:kegg.compound:"/>
                    <rdf:li rdf:resource="urn:miriam:pubchem.substance:"/>
                    <rdf:li rdf:resource="http://identifiers.org/obo.chebi/CHEBI:"/>
                    <rdf:li rdf:resource="http://identifiers.org/kegg.compound/"/>
                    <rdf:li rdf:resource="http://identifiers.org/pubchem.substance/"/>
                    <rdf:li rdf:resource="http://identifiers.org/inchi/"/>
                  </rdf:Bag>
                </bqbiol:is>
              </rdf:Description>
            </rdf:RDF>
          </body>
        </annotation>
      </species>
      <species id="M_C14c2d2trans5cisCoA_x" compartment="x" hasOnlySubstanceUnits="false" boundaryCondition="false" charge="0" constant="false">
        <notes>
          <body xmlns="http://www.w3.org/1999/xhtml">
            <p>FORMULA: </p>
            <p>CHARGE: 0.0</p>
            <p>FORM NEUTRAL: </p>
            <p>KEGG ID: </p>
            <p>PubChem ID: </p>
            <p>ChEBI ID: </p>
            <p>InCHI string: </p>
            <p>Smiles: </p>
          </body>
        </notes>
        <annotation>
          <body xmlns="http://www.w3.org/1999/xhtml">
            <in:inchi xmlns:in="http://biomodels.net/inchi" metaid="metaid_M_C14c2d2trans5cisCoA_x_inchi"/>
            <rdf:RDF xmlns:rdf="http://www.w3.org/1999/02/22-rdf-syntax-ns#" xmlns:bqbiol="http://biomodels.net/biology-qualifiers/">
              <rdf:Description rdf:about="#metaid_M_C14c2d2trans5cisCoA_x">
                <bqbiol:is>
                  <rdf:Bag>
                    <rdf:li rdf:resource="#metaid_M_C14c2d2trans5cisCoA_x_inchi"/>
                    <rdf:li rdf:resource="urn:miriam:obo.chebi:CHEBI%"/>
                    <rdf:li rdf:resource="urn:miriam:kegg.compound:"/>
                    <rdf:li rdf:resource="urn:miriam:pubchem.substance:"/>
                    <rdf:li rdf:resource="http://identifiers.org/obo.chebi/CHEBI:"/>
                    <rdf:li rdf:resource="http://identifiers.org/kegg.compound/"/>
                    <rdf:li rdf:resource="http://identifiers.org/pubchem.substance/"/>
                    <rdf:li rdf:resource="http://identifiers.org/inchi/"/>
                  </rdf:Bag>
                </bqbiol:is>
              </rdf:Description>
            </rdf:RDF>
          </body>
        </annotation>
      </species>
      <species id="M_C14c2d5cis8cisCoA_x" compartment="x" hasOnlySubstanceUnits="false" boundaryCondition="false" charge="0" constant="false">
        <notes>
          <body xmlns="http://www.w3.org/1999/xhtml">
            <p>FORMULA: </p>
            <p>CHARGE: 0.0</p>
            <p>FORM NEUTRAL: </p>
            <p>KEGG ID: </p>
            <p>PubChem ID: </p>
            <p>ChEBI ID: </p>
            <p>InCHI string: </p>
            <p>Smiles: </p>
          </body>
        </notes>
        <annotation>
          <body xmlns="http://www.w3.org/1999/xhtml">
            <in:inchi xmlns:in="http://biomodels.net/inchi" metaid="metaid_M_C14c2d5cis8cisCoA_x_inchi"/>
            <rdf:RDF xmlns:rdf="http://www.w3.org/1999/02/22-rdf-syntax-ns#" xmlns:bqbiol="http://biomodels.net/biology-qualifiers/">
              <rdf:Description rdf:about="#metaid_M_C14c2d5cis8cisCoA_x">
                <bqbiol:is>
                  <rdf:Bag>
                    <rdf:li rdf:resource="#metaid_M_C14c2d5cis8cisCoA_x_inchi"/>
                    <rdf:li rdf:resource="urn:miriam:obo.chebi:CHEBI%"/>
                    <rdf:li rdf:resource="urn:miriam:kegg.compound:"/>
                    <rdf:li rdf:resource="urn:miriam:pubchem.substance:"/>
                    <rdf:li rdf:resource="http://identifiers.org/obo.chebi/CHEBI:"/>
                    <rdf:li rdf:resource="http://identifiers.org/kegg.compound/"/>
                    <rdf:li rdf:resource="http://identifiers.org/pubchem.substance/"/>
                    <rdf:li rdf:resource="http://identifiers.org/inchi/"/>
                  </rdf:Bag>
                </bqbiol:is>
              </rdf:Description>
            </rdf:RDF>
          </body>
        </annotation>
      </species>
      <species id="M_C14c3d2trans5cis8cisCoA_x" compartment="x" hasOnlySubstanceUnits="false" boundaryCondition="false" charge="0" constant="false">
        <notes>
          <body xmlns="http://www.w3.org/1999/xhtml">
            <p>FORMULA: </p>
            <p>CHARGE: 0.0</p>
            <p>FORM NEUTRAL: </p>
            <p>KEGG ID: </p>
            <p>PubChem ID: </p>
            <p>ChEBI ID: </p>
            <p>InCHI string: </p>
            <p>Smiles: </p>
          </body>
        </notes>
        <annotation>
          <body xmlns="http://www.w3.org/1999/xhtml">
            <in:inchi xmlns:in="http://biomodels.net/inchi" metaid="metaid_M_C14c3d2trans5cis8cisCoA_x_inchi"/>
            <rdf:RDF xmlns:rdf="http://www.w3.org/1999/02/22-rdf-syntax-ns#" xmlns:bqbiol="http://biomodels.net/biology-qualifiers/">
              <rdf:Description rdf:about="#metaid_M_C14c3d2trans5cis8cisCoA_x">
                <bqbiol:is>
                  <rdf:Bag>
                    <rdf:li rdf:resource="#metaid_M_C14c3d2trans5cis8cisCoA_x_inchi"/>
                    <rdf:li rdf:resource="urn:miriam:obo.chebi:CHEBI%"/>
                    <rdf:li rdf:resource="urn:miriam:kegg.compound:"/>
                    <rdf:li rdf:resource="urn:miriam:pubchem.substance:"/>
                    <rdf:li rdf:resource="http://identifiers.org/obo.chebi/CHEBI:"/>
                    <rdf:li rdf:resource="http://identifiers.org/kegg.compound/"/>
                    <rdf:li rdf:resource="http://identifiers.org/pubchem.substance/"/>
                    <rdf:li rdf:resource="http://identifiers.org/inchi/"/>
                  </rdf:Bag>
                </bqbiol:is>
              </rdf:Description>
            </rdf:RDF>
          </body>
        </annotation>
      </species>
      <species id="M_C14c3d5cis8cis11cisCoA_x" compartment="x" hasOnlySubstanceUnits="false" boundaryCondition="false" charge="0" constant="false">
        <notes>
          <body xmlns="http://www.w3.org/1999/xhtml">
            <p>FORMULA: </p>
            <p>CHARGE: 0.0</p>
            <p>FORM NEUTRAL: </p>
            <p>KEGG ID: </p>
            <p>PubChem ID: </p>
            <p>ChEBI ID: </p>
            <p>InCHI string: </p>
            <p>Smiles: </p>
          </body>
        </notes>
        <annotation>
          <body xmlns="http://www.w3.org/1999/xhtml">
            <in:inchi xmlns:in="http://biomodels.net/inchi" metaid="metaid_M_C14c3d5cis8cis11cisCoA_x_inchi"/>
            <rdf:RDF xmlns:rdf="http://www.w3.org/1999/02/22-rdf-syntax-ns#" xmlns:bqbiol="http://biomodels.net/biology-qualifiers/">
              <rdf:Description rdf:about="#metaid_M_C14c3d5cis8cis11cisCoA_x">
                <bqbiol:is>
                  <rdf:Bag>
                    <rdf:li rdf:resource="#metaid_M_C14c3d5cis8cis11cisCoA_x_inchi"/>
                    <rdf:li rdf:resource="urn:miriam:obo.chebi:CHEBI%"/>
                    <rdf:li rdf:resource="urn:miriam:kegg.compound:"/>
                    <rdf:li rdf:resource="urn:miriam:pubchem.substance:"/>
                    <rdf:li rdf:resource="http://identifiers.org/obo.chebi/CHEBI:"/>
                    <rdf:li rdf:resource="http://identifiers.org/kegg.compound/"/>
                    <rdf:li rdf:resource="http://identifiers.org/pubchem.substance/"/>
                    <rdf:li rdf:resource="http://identifiers.org/inchi/"/>
                  </rdf:Bag>
                </bqbiol:is>
              </rdf:Description>
            </rdf:RDF>
          </body>
        </annotation>
      </species>
      <species id="M_C14c4d2trans5cis8cis11cisCoA_x" compartment="x" hasOnlySubstanceUnits="false" boundaryCondition="false" charge="0" constant="false">
        <notes>
          <body xmlns="http://www.w3.org/1999/xhtml">
            <p>FORMULA: </p>
            <p>CHARGE: 0.0</p>
            <p>FORM NEUTRAL: </p>
            <p>KEGG ID: </p>
            <p>PubChem ID: </p>
            <p>ChEBI ID: </p>
            <p>InCHI string: </p>
            <p>Smiles: </p>
          </body>
        </notes>
        <annotation>
          <body xmlns="http://www.w3.org/1999/xhtml">
            <in:inchi xmlns:in="http://biomodels.net/inchi" metaid="metaid_M_C14c4d2trans5cis8cis11cisCoA_x_inchi"/>
            <rdf:RDF xmlns:rdf="http://www.w3.org/1999/02/22-rdf-syntax-ns#" xmlns:bqbiol="http://biomodels.net/biology-qualifiers/">
              <rdf:Description rdf:about="#metaid_M_C14c4d2trans5cis8cis11cisCoA_x">
                <bqbiol:is>
                  <rdf:Bag>
                    <rdf:li rdf:resource="#metaid_M_C14c4d2trans5cis8cis11cisCoA_x_inchi"/>
                    <rdf:li rdf:resource="urn:miriam:obo.chebi:CHEBI%"/>
                    <rdf:li rdf:resource="urn:miriam:kegg.compound:"/>
                    <rdf:li rdf:resource="urn:miriam:pubchem.substance:"/>
                    <rdf:li rdf:resource="http://identifiers.org/obo.chebi/CHEBI:"/>
                    <rdf:li rdf:resource="http://identifiers.org/kegg.compound/"/>
                    <rdf:li rdf:resource="http://identifiers.org/pubchem.substance/"/>
                    <rdf:li rdf:resource="http://identifiers.org/inchi/"/>
                  </rdf:Bag>
                </bqbiol:is>
              </rdf:Description>
            </rdf:RDF>
          </body>
        </annotation>
      </species>
      <species id="M_C16c0_x" compartment="x" hasOnlySubstanceUnits="false" boundaryCondition="false" charge="0" constant="false">
        <notes>
          <body xmlns="http://www.w3.org/1999/xhtml">
            <p>FORMULA: </p>
            <p>CHARGE: 0.0</p>
            <p>FORM NEUTRAL: </p>
            <p>KEGG ID: </p>
            <p>PubChem ID: </p>
            <p>ChEBI ID: </p>
            <p>InCHI string: </p>
            <p>Smiles: </p>
          </body>
        </notes>
        <annotation>
          <body xmlns="http://www.w3.org/1999/xhtml">
            <in:inchi xmlns:in="http://biomodels.net/inchi" metaid="metaid_M_C16c0_x_inchi"/>
            <rdf:RDF xmlns:rdf="http://www.w3.org/1999/02/22-rdf-syntax-ns#" xmlns:bqbiol="http://biomodels.net/biology-qualifiers/">
              <rdf:Description rdf:about="#metaid_M_C16c0_x">
                <bqbiol:is>
                  <rdf:Bag>
                    <rdf:li rdf:resource="#metaid_M_C16c0_x_inchi"/>
                    <rdf:li rdf:resource="urn:miriam:obo.chebi:CHEBI%"/>
                    <rdf:li rdf:resource="urn:miriam:kegg.compound:"/>
                    <rdf:li rdf:resource="urn:miriam:pubchem.substance:"/>
                    <rdf:li rdf:resource="http://identifiers.org/obo.chebi/CHEBI:"/>
                    <rdf:li rdf:resource="http://identifiers.org/kegg.compound/"/>
                    <rdf:li rdf:resource="http://identifiers.org/pubchem.substance/"/>
                    <rdf:li rdf:resource="http://identifiers.org/inchi/"/>
                  </rdf:Bag>
                </bqbiol:is>
              </rdf:Description>
            </rdf:RDF>
          </body>
        </annotation>
      </species>
      <species id="M_C16c0CoA_x" compartment="x" hasOnlySubstanceUnits="false" boundaryCondition="false" charge="0" constant="false">
        <notes>
          <body xmlns="http://www.w3.org/1999/xhtml">
            <p>FORMULA: </p>
            <p>CHARGE: 0.0</p>
            <p>FORM NEUTRAL: </p>
            <p>KEGG ID: </p>
            <p>PubChem ID: </p>
            <p>ChEBI ID: </p>
            <p>InCHI string: </p>
            <p>Smiles: </p>
          </body>
        </notes>
        <annotation>
          <body xmlns="http://www.w3.org/1999/xhtml">
            <in:inchi xmlns:in="http://biomodels.net/inchi" metaid="metaid_M_C16c0CoA_x_inchi"/>
            <rdf:RDF xmlns:rdf="http://www.w3.org/1999/02/22-rdf-syntax-ns#" xmlns:bqbiol="http://biomodels.net/biology-qualifiers/">
              <rdf:Description rdf:about="#metaid_M_C16c0CoA_x">
                <bqbiol:is>
                  <rdf:Bag>
                    <rdf:li rdf:resource="#metaid_M_C16c0CoA_x_inchi"/>
                    <rdf:li rdf:resource="urn:miriam:obo.chebi:CHEBI%"/>
                    <rdf:li rdf:resource="urn:miriam:kegg.compound:"/>
                    <rdf:li rdf:resource="urn:miriam:pubchem.substance:"/>
                    <rdf:li rdf:resource="http://identifiers.org/obo.chebi/CHEBI:"/>
                    <rdf:li rdf:resource="http://identifiers.org/kegg.compound/"/>
                    <rdf:li rdf:resource="http://identifiers.org/pubchem.substance/"/>
                    <rdf:li rdf:resource="http://identifiers.org/inchi/"/>
                  </rdf:Bag>
                </bqbiol:is>
              </rdf:Description>
            </rdf:RDF>
          </body>
        </annotation>
      </species>
      <species id="M_C16c1d2transCoA_x" compartment="x" hasOnlySubstanceUnits="false" boundaryCondition="false" charge="0" constant="false">
        <notes>
          <body xmlns="http://www.w3.org/1999/xhtml">
            <p>FORMULA: </p>
            <p>CHARGE: 0.0</p>
            <p>FORM NEUTRAL: </p>
            <p>KEGG ID: </p>
            <p>PubChem ID: </p>
            <p>ChEBI ID: </p>
            <p>InCHI string: </p>
            <p>Smiles: </p>
          </body>
        </notes>
        <annotation>
          <body xmlns="http://www.w3.org/1999/xhtml">
            <in:inchi xmlns:in="http://biomodels.net/inchi" metaid="metaid_M_C16c1d2transCoA_x_inchi"/>
            <rdf:RDF xmlns:rdf="http://www.w3.org/1999/02/22-rdf-syntax-ns#" xmlns:bqbiol="http://biomodels.net/biology-qualifiers/">
              <rdf:Description rdf:about="#metaid_M_C16c1d2transCoA_x">
                <bqbiol:is>
                  <rdf:Bag>
                    <rdf:li rdf:resource="#metaid_M_C16c1d2transCoA_x_inchi"/>
                    <rdf:li rdf:resource="urn:miriam:obo.chebi:CHEBI%"/>
                    <rdf:li rdf:resource="urn:miriam:kegg.compound:"/>
                    <rdf:li rdf:resource="urn:miriam:pubchem.substance:"/>
                    <rdf:li rdf:resource="http://identifiers.org/obo.chebi/CHEBI:"/>
                    <rdf:li rdf:resource="http://identifiers.org/kegg.compound/"/>
                    <rdf:li rdf:resource="http://identifiers.org/pubchem.substance/"/>
                    <rdf:li rdf:resource="http://identifiers.org/inchi/"/>
                  </rdf:Bag>
                </bqbiol:is>
              </rdf:Description>
            </rdf:RDF>
          </body>
        </annotation>
      </species>
      <species id="M_C16c1d7cisCoA_x" compartment="x" hasOnlySubstanceUnits="false" boundaryCondition="false" charge="0" constant="false">
        <notes>
          <body xmlns="http://www.w3.org/1999/xhtml">
            <p>FORMULA: </p>
            <p>CHARGE: 0.0</p>
            <p>FORM NEUTRAL: </p>
            <p>KEGG ID: </p>
            <p>PubChem ID: </p>
            <p>ChEBI ID: </p>
            <p>InCHI string: </p>
            <p>Smiles: </p>
          </body>
        </notes>
        <annotation>
          <body xmlns="http://www.w3.org/1999/xhtml">
            <in:inchi xmlns:in="http://biomodels.net/inchi" metaid="metaid_M_C16c1d7cisCoA_x_inchi"/>
            <rdf:RDF xmlns:rdf="http://www.w3.org/1999/02/22-rdf-syntax-ns#" xmlns:bqbiol="http://biomodels.net/biology-qualifiers/">
              <rdf:Description rdf:about="#metaid_M_C16c1d7cisCoA_x">
                <bqbiol:is>
                  <rdf:Bag>
                    <rdf:li rdf:resource="#metaid_M_C16c1d7cisCoA_x_inchi"/>
                    <rdf:li rdf:resource="urn:miriam:obo.chebi:CHEBI%"/>
                    <rdf:li rdf:resource="urn:miriam:kegg.compound:"/>
                    <rdf:li rdf:resource="urn:miriam:pubchem.substance:"/>
                    <rdf:li rdf:resource="http://identifiers.org/obo.chebi/CHEBI:"/>
                    <rdf:li rdf:resource="http://identifiers.org/kegg.compound/"/>
                    <rdf:li rdf:resource="http://identifiers.org/pubchem.substance/"/>
                    <rdf:li rdf:resource="http://identifiers.org/inchi/"/>
                  </rdf:Bag>
                </bqbiol:is>
              </rdf:Description>
            </rdf:RDF>
          </body>
        </annotation>
      </species>
      <species id="M_C16c2d2trans7cisCoA_x" compartment="x" hasOnlySubstanceUnits="false" boundaryCondition="false" charge="0" constant="false">
        <notes>
          <body xmlns="http://www.w3.org/1999/xhtml">
            <p>FORMULA: </p>
            <p>CHARGE: 0.0</p>
            <p>FORM NEUTRAL: </p>
            <p>KEGG ID: </p>
            <p>PubChem ID: </p>
            <p>ChEBI ID: </p>
            <p>InCHI string: </p>
            <p>Smiles: </p>
          </body>
        </notes>
        <annotation>
          <body xmlns="http://www.w3.org/1999/xhtml">
            <in:inchi xmlns:in="http://biomodels.net/inchi" metaid="metaid_M_C16c2d2trans7cisCoA_x_inchi"/>
            <rdf:RDF xmlns:rdf="http://www.w3.org/1999/02/22-rdf-syntax-ns#" xmlns:bqbiol="http://biomodels.net/biology-qualifiers/">
              <rdf:Description rdf:about="#metaid_M_C16c2d2trans7cisCoA_x">
                <bqbiol:is>
                  <rdf:Bag>
                    <rdf:li rdf:resource="#metaid_M_C16c2d2trans7cisCoA_x_inchi"/>
                    <rdf:li rdf:resource="urn:miriam:obo.chebi:CHEBI%"/>
                    <rdf:li rdf:resource="urn:miriam:kegg.compound:"/>
                    <rdf:li rdf:resource="urn:miriam:pubchem.substance:"/>
                    <rdf:li rdf:resource="http://identifiers.org/obo.chebi/CHEBI:"/>
                    <rdf:li rdf:resource="http://identifiers.org/kegg.compound/"/>
                    <rdf:li rdf:resource="http://identifiers.org/pubchem.substance/"/>
                    <rdf:li rdf:resource="http://identifiers.org/inchi/"/>
                  </rdf:Bag>
                </bqbiol:is>
              </rdf:Description>
            </rdf:RDF>
          </body>
        </annotation>
      </species>
      <species id="M_C16c2d7cis10cisCoA_x" compartment="x" hasOnlySubstanceUnits="false" boundaryCondition="false" charge="0" constant="false">
        <notes>
          <body xmlns="http://www.w3.org/1999/xhtml">
            <p>FORMULA: </p>
            <p>CHARGE: 0.0</p>
            <p>FORM NEUTRAL: </p>
            <p>KEGG ID: </p>
            <p>PubChem ID: </p>
            <p>ChEBI ID: </p>
            <p>InCHI string: </p>
            <p>Smiles: </p>
          </body>
        </notes>
        <annotation>
          <body xmlns="http://www.w3.org/1999/xhtml">
            <in:inchi xmlns:in="http://biomodels.net/inchi" metaid="metaid_M_C16c2d7cis10cisCoA_x_inchi"/>
            <rdf:RDF xmlns:rdf="http://www.w3.org/1999/02/22-rdf-syntax-ns#" xmlns:bqbiol="http://biomodels.net/biology-qualifiers/">
              <rdf:Description rdf:about="#metaid_M_C16c2d7cis10cisCoA_x">
                <bqbiol:is>
                  <rdf:Bag>
                    <rdf:li rdf:resource="#metaid_M_C16c2d7cis10cisCoA_x_inchi"/>
                    <rdf:li rdf:resource="urn:miriam:obo.chebi:CHEBI%"/>
                    <rdf:li rdf:resource="urn:miriam:kegg.compound:"/>
                    <rdf:li rdf:resource="urn:miriam:pubchem.substance:"/>
                    <rdf:li rdf:resource="http://identifiers.org/obo.chebi/CHEBI:"/>
                    <rdf:li rdf:resource="http://identifiers.org/kegg.compound/"/>
                    <rdf:li rdf:resource="http://identifiers.org/pubchem.substance/"/>
                    <rdf:li rdf:resource="http://identifiers.org/inchi/"/>
                  </rdf:Bag>
                </bqbiol:is>
              </rdf:Description>
            </rdf:RDF>
          </body>
        </annotation>
      </species>
      <species id="M_C16c3d2trans7cis10cisCoA_x" compartment="x" hasOnlySubstanceUnits="false" boundaryCondition="false" charge="0" constant="false">
        <notes>
          <body xmlns="http://www.w3.org/1999/xhtml">
            <p>FORMULA: </p>
            <p>CHARGE: 0.0</p>
            <p>FORM NEUTRAL: </p>
            <p>KEGG ID: </p>
            <p>PubChem ID: </p>
            <p>ChEBI ID: </p>
            <p>InCHI string: </p>
            <p>Smiles: </p>
          </body>
        </notes>
        <annotation>
          <body xmlns="http://www.w3.org/1999/xhtml">
            <in:inchi xmlns:in="http://biomodels.net/inchi" metaid="metaid_M_C16c3d2trans7cis10cisCoA_x_inchi"/>
            <rdf:RDF xmlns:rdf="http://www.w3.org/1999/02/22-rdf-syntax-ns#" xmlns:bqbiol="http://biomodels.net/biology-qualifiers/">
              <rdf:Description rdf:about="#metaid_M_C16c3d2trans7cis10cisCoA_x">
                <bqbiol:is>
                  <rdf:Bag>
                    <rdf:li rdf:resource="#metaid_M_C16c3d2trans7cis10cisCoA_x_inchi"/>
                    <rdf:li rdf:resource="urn:miriam:obo.chebi:CHEBI%"/>
                    <rdf:li rdf:resource="urn:miriam:kegg.compound:"/>
                    <rdf:li rdf:resource="urn:miriam:pubchem.substance:"/>
                    <rdf:li rdf:resource="http://identifiers.org/obo.chebi/CHEBI:"/>
                    <rdf:li rdf:resource="http://identifiers.org/kegg.compound/"/>
                    <rdf:li rdf:resource="http://identifiers.org/pubchem.substance/"/>
                    <rdf:li rdf:resource="http://identifiers.org/inchi/"/>
                  </rdf:Bag>
                </bqbiol:is>
              </rdf:Description>
            </rdf:RDF>
          </body>
        </annotation>
      </species>
      <species id="M_C16c3d7cis10cis13cisCoA_x" compartment="x" hasOnlySubstanceUnits="false" boundaryCondition="false" charge="0" constant="false">
        <notes>
          <body xmlns="http://www.w3.org/1999/xhtml">
            <p>FORMULA: </p>
            <p>CHARGE: 0.0</p>
            <p>FORM NEUTRAL: </p>
            <p>KEGG ID: </p>
            <p>PubChem ID: </p>
            <p>ChEBI ID: </p>
            <p>InCHI string: </p>
            <p>Smiles: </p>
          </body>
        </notes>
        <annotation>
          <body xmlns="http://www.w3.org/1999/xhtml">
            <in:inchi xmlns:in="http://biomodels.net/inchi" metaid="metaid_M_C16c3d7cis10cis13cisCoA_x_inchi"/>
            <rdf:RDF xmlns:rdf="http://www.w3.org/1999/02/22-rdf-syntax-ns#" xmlns:bqbiol="http://biomodels.net/biology-qualifiers/">
              <rdf:Description rdf:about="#metaid_M_C16c3d7cis10cis13cisCoA_x">
                <bqbiol:is>
                  <rdf:Bag>
                    <rdf:li rdf:resource="#metaid_M_C16c3d7cis10cis13cisCoA_x_inchi"/>
                    <rdf:li rdf:resource="urn:miriam:obo.chebi:CHEBI%"/>
                    <rdf:li rdf:resource="urn:miriam:kegg.compound:"/>
                    <rdf:li rdf:resource="urn:miriam:pubchem.substance:"/>
                    <rdf:li rdf:resource="http://identifiers.org/obo.chebi/CHEBI:"/>
                    <rdf:li rdf:resource="http://identifiers.org/kegg.compound/"/>
                    <rdf:li rdf:resource="http://identifiers.org/pubchem.substance/"/>
                    <rdf:li rdf:resource="http://identifiers.org/inchi/"/>
                  </rdf:Bag>
                </bqbiol:is>
              </rdf:Description>
            </rdf:RDF>
          </body>
        </annotation>
      </species>
      <species id="M_C16c4d2trans7cis10cis13cisCoA_x" compartment="x" hasOnlySubstanceUnits="false" boundaryCondition="false" charge="0" constant="false">
        <notes>
          <body xmlns="http://www.w3.org/1999/xhtml">
            <p>FORMULA: </p>
            <p>CHARGE: 0.0</p>
            <p>FORM NEUTRAL: </p>
            <p>KEGG ID: </p>
            <p>PubChem ID: </p>
            <p>ChEBI ID: </p>
            <p>InCHI string: </p>
            <p>Smiles: </p>
          </body>
        </notes>
        <annotation>
          <body xmlns="http://www.w3.org/1999/xhtml">
            <in:inchi xmlns:in="http://biomodels.net/inchi" metaid="metaid_M_C16c4d2trans7cis10cis13cisCoA_x_inchi"/>
            <rdf:RDF xmlns:rdf="http://www.w3.org/1999/02/22-rdf-syntax-ns#" xmlns:bqbiol="http://biomodels.net/biology-qualifiers/">
              <rdf:Description rdf:about="#metaid_M_C16c4d2trans7cis10cis13cisCoA_x">
                <bqbiol:is>
                  <rdf:Bag>
                    <rdf:li rdf:resource="#metaid_M_C16c4d2trans7cis10cis13cisCoA_x_inchi"/>
                    <rdf:li rdf:resource="urn:miriam:obo.chebi:CHEBI%"/>
                    <rdf:li rdf:resource="urn:miriam:kegg.compound:"/>
                    <rdf:li rdf:resource="urn:miriam:pubchem.substance:"/>
                    <rdf:li rdf:resource="http://identifiers.org/obo.chebi/CHEBI:"/>
                    <rdf:li rdf:resource="http://identifiers.org/kegg.compound/"/>
                    <rdf:li rdf:resource="http://identifiers.org/pubchem.substance/"/>
                    <rdf:li rdf:resource="http://identifiers.org/inchi/"/>
                  </rdf:Bag>
                </bqbiol:is>
              </rdf:Description>
            </rdf:RDF>
          </body>
        </annotation>
      </species>
      <species id="M_C16c4d4cis7cis10cis13cisCoA_x" compartment="x" hasOnlySubstanceUnits="false" boundaryCondition="false" charge="0" constant="false">
        <notes>
          <body xmlns="http://www.w3.org/1999/xhtml">
            <p>FORMULA: </p>
            <p>CHARGE: 0.0</p>
            <p>FORM NEUTRAL: </p>
            <p>KEGG ID: </p>
            <p>PubChem ID: </p>
            <p>ChEBI ID: </p>
            <p>InCHI string: </p>
            <p>Smiles: </p>
          </body>
        </notes>
        <annotation>
          <body xmlns="http://www.w3.org/1999/xhtml">
            <in:inchi xmlns:in="http://biomodels.net/inchi" metaid="metaid_M_C16c4d4cis7cis10cis13cisCoA_x_inchi"/>
            <rdf:RDF xmlns:rdf="http://www.w3.org/1999/02/22-rdf-syntax-ns#" xmlns:bqbiol="http://biomodels.net/biology-qualifiers/">
              <rdf:Description rdf:about="#metaid_M_C16c4d4cis7cis10cis13cisCoA_x">
                <bqbiol:is>
                  <rdf:Bag>
                    <rdf:li rdf:resource="#metaid_M_C16c4d4cis7cis10cis13cisCoA_x_inchi"/>
                    <rdf:li rdf:resource="urn:miriam:obo.chebi:CHEBI%"/>
                    <rdf:li rdf:resource="urn:miriam:kegg.compound:"/>
                    <rdf:li rdf:resource="urn:miriam:pubchem.substance:"/>
                    <rdf:li rdf:resource="http://identifiers.org/obo.chebi/CHEBI:"/>
                    <rdf:li rdf:resource="http://identifiers.org/kegg.compound/"/>
                    <rdf:li rdf:resource="http://identifiers.org/pubchem.substance/"/>
                    <rdf:li rdf:resource="http://identifiers.org/inchi/"/>
                  </rdf:Bag>
                </bqbiol:is>
              </rdf:Description>
            </rdf:RDF>
          </body>
        </annotation>
      </species>
      <species id="M_C18c0_x" compartment="x" hasOnlySubstanceUnits="false" boundaryCondition="false" charge="0" constant="false">
        <notes>
          <body xmlns="http://www.w3.org/1999/xhtml">
            <p>FORMULA: </p>
            <p>CHARGE: 0.0</p>
            <p>FORM NEUTRAL: </p>
            <p>KEGG ID: </p>
            <p>PubChem ID: </p>
            <p>ChEBI ID: </p>
            <p>InCHI string: </p>
            <p>Smiles: </p>
          </body>
        </notes>
        <annotation>
          <body xmlns="http://www.w3.org/1999/xhtml">
            <in:inchi xmlns:in="http://biomodels.net/inchi" metaid="metaid_M_C18c0_x_inchi"/>
            <rdf:RDF xmlns:rdf="http://www.w3.org/1999/02/22-rdf-syntax-ns#" xmlns:bqbiol="http://biomodels.net/biology-qualifiers/">
              <rdf:Description rdf:about="#metaid_M_C18c0_x">
                <bqbiol:is>
                  <rdf:Bag>
                    <rdf:li rdf:resource="#metaid_M_C18c0_x_inchi"/>
                    <rdf:li rdf:resource="urn:miriam:obo.chebi:CHEBI%"/>
                    <rdf:li rdf:resource="urn:miriam:kegg.compound:"/>
                    <rdf:li rdf:resource="urn:miriam:pubchem.substance:"/>
                    <rdf:li rdf:resource="http://identifiers.org/obo.chebi/CHEBI:"/>
                    <rdf:li rdf:resource="http://identifiers.org/kegg.compound/"/>
                    <rdf:li rdf:resource="http://identifiers.org/pubchem.substance/"/>
                    <rdf:li rdf:resource="http://identifiers.org/inchi/"/>
                  </rdf:Bag>
                </bqbiol:is>
              </rdf:Description>
            </rdf:RDF>
          </body>
        </annotation>
      </species>
      <species id="M_C18c0CoA_x" compartment="x" hasOnlySubstanceUnits="false" boundaryCondition="false" charge="0" constant="false">
        <notes>
          <body xmlns="http://www.w3.org/1999/xhtml">
            <p>FORMULA: </p>
            <p>CHARGE: 0.0</p>
            <p>FORM NEUTRAL: </p>
            <p>KEGG ID: </p>
            <p>PubChem ID: </p>
            <p>ChEBI ID: </p>
            <p>InCHI string: </p>
            <p>Smiles: </p>
          </body>
        </notes>
        <annotation>
          <body xmlns="http://www.w3.org/1999/xhtml">
            <in:inchi xmlns:in="http://biomodels.net/inchi" metaid="metaid_M_C18c0CoA_x_inchi"/>
            <rdf:RDF xmlns:rdf="http://www.w3.org/1999/02/22-rdf-syntax-ns#" xmlns:bqbiol="http://biomodels.net/biology-qualifiers/">
              <rdf:Description rdf:about="#metaid_M_C18c0CoA_x">
                <bqbiol:is>
                  <rdf:Bag>
                    <rdf:li rdf:resource="#metaid_M_C18c0CoA_x_inchi"/>
                    <rdf:li rdf:resource="urn:miriam:obo.chebi:CHEBI%"/>
                    <rdf:li rdf:resource="urn:miriam:kegg.compound:"/>
                    <rdf:li rdf:resource="urn:miriam:pubchem.substance:"/>
                    <rdf:li rdf:resource="http://identifiers.org/obo.chebi/CHEBI:"/>
                    <rdf:li rdf:resource="http://identifiers.org/kegg.compound/"/>
                    <rdf:li rdf:resource="http://identifiers.org/pubchem.substance/"/>
                    <rdf:li rdf:resource="http://identifiers.org/inchi/"/>
                  </rdf:Bag>
                </bqbiol:is>
              </rdf:Description>
            </rdf:RDF>
          </body>
        </annotation>
      </species>
      <species id="M_C18c1d2transCoA_x" compartment="x" hasOnlySubstanceUnits="false" boundaryCondition="false" charge="0" constant="false">
        <notes>
          <body xmlns="http://www.w3.org/1999/xhtml">
            <p>FORMULA: </p>
            <p>CHARGE: 0.0</p>
            <p>FORM NEUTRAL: </p>
            <p>KEGG ID: </p>
            <p>PubChem ID: </p>
            <p>ChEBI ID: </p>
            <p>InCHI string: </p>
            <p>Smiles: </p>
          </body>
        </notes>
        <annotation>
          <body xmlns="http://www.w3.org/1999/xhtml">
            <in:inchi xmlns:in="http://biomodels.net/inchi" metaid="metaid_M_C18c1d2transCoA_x_inchi"/>
            <rdf:RDF xmlns:rdf="http://www.w3.org/1999/02/22-rdf-syntax-ns#" xmlns:bqbiol="http://biomodels.net/biology-qualifiers/">
              <rdf:Description rdf:about="#metaid_M_C18c1d2transCoA_x">
                <bqbiol:is>
                  <rdf:Bag>
                    <rdf:li rdf:resource="#metaid_M_C18c1d2transCoA_x_inchi"/>
                    <rdf:li rdf:resource="urn:miriam:obo.chebi:CHEBI%"/>
                    <rdf:li rdf:resource="urn:miriam:kegg.compound:"/>
                    <rdf:li rdf:resource="urn:miriam:pubchem.substance:"/>
                    <rdf:li rdf:resource="http://identifiers.org/obo.chebi/CHEBI:"/>
                    <rdf:li rdf:resource="http://identifiers.org/kegg.compound/"/>
                    <rdf:li rdf:resource="http://identifiers.org/pubchem.substance/"/>
                    <rdf:li rdf:resource="http://identifiers.org/inchi/"/>
                  </rdf:Bag>
                </bqbiol:is>
              </rdf:Description>
            </rdf:RDF>
          </body>
        </annotation>
      </species>
      <species id="M_C18c1d9cis_x" compartment="x" hasOnlySubstanceUnits="false" boundaryCondition="false" charge="0" constant="false">
        <notes>
          <body xmlns="http://www.w3.org/1999/xhtml">
            <p>FORMULA: </p>
            <p>CHARGE: 0.0</p>
            <p>FORM NEUTRAL: </p>
            <p>KEGG ID: </p>
            <p>PubChem ID: </p>
            <p>ChEBI ID: </p>
            <p>InCHI string: </p>
            <p>Smiles: </p>
          </body>
        </notes>
        <annotation>
          <body xmlns="http://www.w3.org/1999/xhtml">
            <in:inchi xmlns:in="http://biomodels.net/inchi" metaid="metaid_M_C18c1d9cis_x_inchi"/>
            <rdf:RDF xmlns:rdf="http://www.w3.org/1999/02/22-rdf-syntax-ns#" xmlns:bqbiol="http://biomodels.net/biology-qualifiers/">
              <rdf:Description rdf:about="#metaid_M_C18c1d9cis_x">
                <bqbiol:is>
                  <rdf:Bag>
                    <rdf:li rdf:resource="#metaid_M_C18c1d9cis_x_inchi"/>
                    <rdf:li rdf:resource="urn:miriam:obo.chebi:CHEBI%"/>
                    <rdf:li rdf:resource="urn:miriam:kegg.compound:"/>
                    <rdf:li rdf:resource="urn:miriam:pubchem.substance:"/>
                    <rdf:li rdf:resource="http://identifiers.org/obo.chebi/CHEBI:"/>
                    <rdf:li rdf:resource="http://identifiers.org/kegg.compound/"/>
                    <rdf:li rdf:resource="http://identifiers.org/pubchem.substance/"/>
                    <rdf:li rdf:resource="http://identifiers.org/inchi/"/>
                  </rdf:Bag>
                </bqbiol:is>
              </rdf:Description>
            </rdf:RDF>
          </body>
        </annotation>
      </species>
      <species id="M_C18c1d9cisCoA_x" compartment="x" hasOnlySubstanceUnits="false" boundaryCondition="false" charge="0" constant="false">
        <notes>
          <body xmlns="http://www.w3.org/1999/xhtml">
            <p>FORMULA: </p>
            <p>CHARGE: 0.0</p>
            <p>FORM NEUTRAL: </p>
            <p>KEGG ID: </p>
            <p>PubChem ID: </p>
            <p>ChEBI ID: </p>
            <p>InCHI string: </p>
            <p>Smiles: </p>
          </body>
        </notes>
        <annotation>
          <body xmlns="http://www.w3.org/1999/xhtml">
            <in:inchi xmlns:in="http://biomodels.net/inchi" metaid="metaid_M_C18c1d9cisCoA_x_inchi"/>
            <rdf:RDF xmlns:rdf="http://www.w3.org/1999/02/22-rdf-syntax-ns#" xmlns:bqbiol="http://biomodels.net/biology-qualifiers/">
              <rdf:Description rdf:about="#metaid_M_C18c1d9cisCoA_x">
                <bqbiol:is>
                  <rdf:Bag>
                    <rdf:li rdf:resource="#metaid_M_C18c1d9cisCoA_x_inchi"/>
                    <rdf:li rdf:resource="urn:miriam:obo.chebi:CHEBI%"/>
                    <rdf:li rdf:resource="urn:miriam:kegg.compound:"/>
                    <rdf:li rdf:resource="urn:miriam:pubchem.substance:"/>
                    <rdf:li rdf:resource="http://identifiers.org/obo.chebi/CHEBI:"/>
                    <rdf:li rdf:resource="http://identifiers.org/kegg.compound/"/>
                    <rdf:li rdf:resource="http://identifiers.org/pubchem.substance/"/>
                    <rdf:li rdf:resource="http://identifiers.org/inchi/"/>
                  </rdf:Bag>
                </bqbiol:is>
              </rdf:Description>
            </rdf:RDF>
          </body>
        </annotation>
      </species>
      <species id="M_C18c2d2trans9cisCoA_x" compartment="x" hasOnlySubstanceUnits="false" boundaryCondition="false" charge="0" constant="false">
        <notes>
          <body xmlns="http://www.w3.org/1999/xhtml">
            <p>FORMULA: </p>
            <p>CHARGE: 0.0</p>
            <p>FORM NEUTRAL: </p>
            <p>KEGG ID: </p>
            <p>PubChem ID: </p>
            <p>ChEBI ID: </p>
            <p>InCHI string: </p>
            <p>Smiles: </p>
          </body>
        </notes>
        <annotation>
          <body xmlns="http://www.w3.org/1999/xhtml">
            <in:inchi xmlns:in="http://biomodels.net/inchi" metaid="metaid_M_C18c2d2trans9cisCoA_x_inchi"/>
            <rdf:RDF xmlns:rdf="http://www.w3.org/1999/02/22-rdf-syntax-ns#" xmlns:bqbiol="http://biomodels.net/biology-qualifiers/">
              <rdf:Description rdf:about="#metaid_M_C18c2d2trans9cisCoA_x">
                <bqbiol:is>
                  <rdf:Bag>
                    <rdf:li rdf:resource="#metaid_M_C18c2d2trans9cisCoA_x_inchi"/>
                    <rdf:li rdf:resource="urn:miriam:obo.chebi:CHEBI%"/>
                    <rdf:li rdf:resource="urn:miriam:kegg.compound:"/>
                    <rdf:li rdf:resource="urn:miriam:pubchem.substance:"/>
                    <rdf:li rdf:resource="http://identifiers.org/obo.chebi/CHEBI:"/>
                    <rdf:li rdf:resource="http://identifiers.org/kegg.compound/"/>
                    <rdf:li rdf:resource="http://identifiers.org/pubchem.substance/"/>
                    <rdf:li rdf:resource="http://identifiers.org/inchi/"/>
                  </rdf:Bag>
                </bqbiol:is>
              </rdf:Description>
            </rdf:RDF>
          </body>
        </annotation>
      </species>
      <species id="M_C18c2d9cis12cis_x" compartment="x" hasOnlySubstanceUnits="false" boundaryCondition="false" charge="0" constant="false">
        <notes>
          <body xmlns="http://www.w3.org/1999/xhtml">
            <p>FORMULA: </p>
            <p>CHARGE: 0.0</p>
            <p>FORM NEUTRAL: </p>
            <p>KEGG ID: </p>
            <p>PubChem ID: </p>
            <p>ChEBI ID: </p>
            <p>InCHI string: </p>
            <p>Smiles: </p>
          </body>
        </notes>
        <annotation>
          <body xmlns="http://www.w3.org/1999/xhtml">
            <in:inchi xmlns:in="http://biomodels.net/inchi" metaid="metaid_M_C18c2d9cis12cis_x_inchi"/>
            <rdf:RDF xmlns:rdf="http://www.w3.org/1999/02/22-rdf-syntax-ns#" xmlns:bqbiol="http://biomodels.net/biology-qualifiers/">
              <rdf:Description rdf:about="#metaid_M_C18c2d9cis12cis_x">
                <bqbiol:is>
                  <rdf:Bag>
                    <rdf:li rdf:resource="#metaid_M_C18c2d9cis12cis_x_inchi"/>
                    <rdf:li rdf:resource="urn:miriam:obo.chebi:CHEBI%"/>
                    <rdf:li rdf:resource="urn:miriam:kegg.compound:"/>
                    <rdf:li rdf:resource="urn:miriam:pubchem.substance:"/>
                    <rdf:li rdf:resource="http://identifiers.org/obo.chebi/CHEBI:"/>
                    <rdf:li rdf:resource="http://identifiers.org/kegg.compound/"/>
                    <rdf:li rdf:resource="http://identifiers.org/pubchem.substance/"/>
                    <rdf:li rdf:resource="http://identifiers.org/inchi/"/>
                  </rdf:Bag>
                </bqbiol:is>
              </rdf:Description>
            </rdf:RDF>
          </body>
        </annotation>
      </species>
      <species id="M_C18c2d9cis12cisCoA_x" compartment="x" hasOnlySubstanceUnits="false" boundaryCondition="false" charge="0" constant="false">
        <notes>
          <body xmlns="http://www.w3.org/1999/xhtml">
            <p>FORMULA: </p>
            <p>CHARGE: 0.0</p>
            <p>FORM NEUTRAL: </p>
            <p>KEGG ID: </p>
            <p>PubChem ID: </p>
            <p>ChEBI ID: </p>
            <p>InCHI string: </p>
            <p>Smiles: </p>
          </body>
        </notes>
        <annotation>
          <body xmlns="http://www.w3.org/1999/xhtml">
            <in:inchi xmlns:in="http://biomodels.net/inchi" metaid="metaid_M_C18c2d9cis12cisCoA_x_inchi"/>
            <rdf:RDF xmlns:rdf="http://www.w3.org/1999/02/22-rdf-syntax-ns#" xmlns:bqbiol="http://biomodels.net/biology-qualifiers/">
              <rdf:Description rdf:about="#metaid_M_C18c2d9cis12cisCoA_x">
                <bqbiol:is>
                  <rdf:Bag>
                    <rdf:li rdf:resource="#metaid_M_C18c2d9cis12cisCoA_x_inchi"/>
                    <rdf:li rdf:resource="urn:miriam:obo.chebi:CHEBI%"/>
                    <rdf:li rdf:resource="urn:miriam:kegg.compound:"/>
                    <rdf:li rdf:resource="urn:miriam:pubchem.substance:"/>
                    <rdf:li rdf:resource="http://identifiers.org/obo.chebi/CHEBI:"/>
                    <rdf:li rdf:resource="http://identifiers.org/kegg.compound/"/>
                    <rdf:li rdf:resource="http://identifiers.org/pubchem.substance/"/>
                    <rdf:li rdf:resource="http://identifiers.org/inchi/"/>
                  </rdf:Bag>
                </bqbiol:is>
              </rdf:Description>
            </rdf:RDF>
          </body>
        </annotation>
      </species>
      <species id="M_C18c3d2trans9cis12cisCoA_x" compartment="x" hasOnlySubstanceUnits="false" boundaryCondition="false" charge="0" constant="false">
        <notes>
          <body xmlns="http://www.w3.org/1999/xhtml">
            <p>FORMULA: </p>
            <p>CHARGE: 0.0</p>
            <p>FORM NEUTRAL: </p>
            <p>KEGG ID: </p>
            <p>PubChem ID: </p>
            <p>ChEBI ID: </p>
            <p>InCHI string: </p>
            <p>Smiles: </p>
          </body>
        </notes>
        <annotation>
          <body xmlns="http://www.w3.org/1999/xhtml">
            <in:inchi xmlns:in="http://biomodels.net/inchi" metaid="metaid_M_C18c3d2trans9cis12cisCoA_x_inchi"/>
            <rdf:RDF xmlns:rdf="http://www.w3.org/1999/02/22-rdf-syntax-ns#" xmlns:bqbiol="http://biomodels.net/biology-qualifiers/">
              <rdf:Description rdf:about="#metaid_M_C18c3d2trans9cis12cisCoA_x">
                <bqbiol:is>
                  <rdf:Bag>
                    <rdf:li rdf:resource="#metaid_M_C18c3d2trans9cis12cisCoA_x_inchi"/>
                    <rdf:li rdf:resource="urn:miriam:obo.chebi:CHEBI%"/>
                    <rdf:li rdf:resource="urn:miriam:kegg.compound:"/>
                    <rdf:li rdf:resource="urn:miriam:pubchem.substance:"/>
                    <rdf:li rdf:resource="http://identifiers.org/obo.chebi/CHEBI:"/>
                    <rdf:li rdf:resource="http://identifiers.org/kegg.compound/"/>
                    <rdf:li rdf:resource="http://identifiers.org/pubchem.substance/"/>
                    <rdf:li rdf:resource="http://identifiers.org/inchi/"/>
                  </rdf:Bag>
                </bqbiol:is>
              </rdf:Description>
            </rdf:RDF>
          </body>
        </annotation>
      </species>
      <species id="M_C18c3d9cis12cis15cis_x" compartment="x" hasOnlySubstanceUnits="false" boundaryCondition="false" charge="0" constant="false">
        <notes>
          <body xmlns="http://www.w3.org/1999/xhtml">
            <p>FORMULA: </p>
            <p>CHARGE: 0.0</p>
            <p>FORM NEUTRAL: </p>
            <p>KEGG ID: </p>
            <p>PubChem ID: </p>
            <p>ChEBI ID: </p>
            <p>InCHI string: </p>
            <p>Smiles: </p>
          </body>
        </notes>
        <annotation>
          <body xmlns="http://www.w3.org/1999/xhtml">
            <in:inchi xmlns:in="http://biomodels.net/inchi" metaid="metaid_M_C18c3d9cis12cis15cis_x_inchi"/>
            <rdf:RDF xmlns:rdf="http://www.w3.org/1999/02/22-rdf-syntax-ns#" xmlns:bqbiol="http://biomodels.net/biology-qualifiers/">
              <rdf:Description rdf:about="#metaid_M_C18c3d9cis12cis15cis_x">
                <bqbiol:is>
                  <rdf:Bag>
                    <rdf:li rdf:resource="#metaid_M_C18c3d9cis12cis15cis_x_inchi"/>
                    <rdf:li rdf:resource="urn:miriam:obo.chebi:CHEBI%"/>
                    <rdf:li rdf:resource="urn:miriam:kegg.compound:"/>
                    <rdf:li rdf:resource="urn:miriam:pubchem.substance:"/>
                    <rdf:li rdf:resource="http://identifiers.org/obo.chebi/CHEBI:"/>
                    <rdf:li rdf:resource="http://identifiers.org/kegg.compound/"/>
                    <rdf:li rdf:resource="http://identifiers.org/pubchem.substance/"/>
                    <rdf:li rdf:resource="http://identifiers.org/inchi/"/>
                  </rdf:Bag>
                </bqbiol:is>
              </rdf:Description>
            </rdf:RDF>
          </body>
        </annotation>
      </species>
      <species id="M_C18c3d9cis12cis15cisCoA_x" compartment="x" hasOnlySubstanceUnits="false" boundaryCondition="false" charge="0" constant="false">
        <notes>
          <body xmlns="http://www.w3.org/1999/xhtml">
            <p>FORMULA: </p>
            <p>CHARGE: 0.0</p>
            <p>FORM NEUTRAL: </p>
            <p>KEGG ID: </p>
            <p>PubChem ID: </p>
            <p>ChEBI ID: </p>
            <p>InCHI string: </p>
            <p>Smiles: </p>
          </body>
        </notes>
        <annotation>
          <body xmlns="http://www.w3.org/1999/xhtml">
            <in:inchi xmlns:in="http://biomodels.net/inchi" metaid="metaid_M_C18c3d9cis12cis15cisCoA_x_inchi"/>
            <rdf:RDF xmlns:rdf="http://www.w3.org/1999/02/22-rdf-syntax-ns#" xmlns:bqbiol="http://biomodels.net/biology-qualifiers/">
              <rdf:Description rdf:about="#metaid_M_C18c3d9cis12cis15cisCoA_x">
                <bqbiol:is>
                  <rdf:Bag>
                    <rdf:li rdf:resource="#metaid_M_C18c3d9cis12cis15cisCoA_x_inchi"/>
                    <rdf:li rdf:resource="urn:miriam:obo.chebi:CHEBI%"/>
                    <rdf:li rdf:resource="urn:miriam:kegg.compound:"/>
                    <rdf:li rdf:resource="urn:miriam:pubchem.substance:"/>
                    <rdf:li rdf:resource="http://identifiers.org/obo.chebi/CHEBI:"/>
                    <rdf:li rdf:resource="http://identifiers.org/kegg.compound/"/>
                    <rdf:li rdf:resource="http://identifiers.org/pubchem.substance/"/>
                    <rdf:li rdf:resource="http://identifiers.org/inchi/"/>
                  </rdf:Bag>
                </bqbiol:is>
              </rdf:Description>
            </rdf:RDF>
          </body>
        </annotation>
      </species>
      <species id="M_C18c4d2trans9cis12cis15cisCoA_x" compartment="x" hasOnlySubstanceUnits="false" boundaryCondition="false" charge="0" constant="false">
        <notes>
          <body xmlns="http://www.w3.org/1999/xhtml">
            <p>FORMULA: </p>
            <p>CHARGE: 0.0</p>
            <p>FORM NEUTRAL: </p>
            <p>KEGG ID: </p>
            <p>PubChem ID: </p>
            <p>ChEBI ID: </p>
            <p>InCHI string: </p>
            <p>Smiles: </p>
          </body>
        </notes>
        <annotation>
          <body xmlns="http://www.w3.org/1999/xhtml">
            <in:inchi xmlns:in="http://biomodels.net/inchi" metaid="metaid_M_C18c4d2trans9cis12cis15cisCoA_x_inchi"/>
            <rdf:RDF xmlns:rdf="http://www.w3.org/1999/02/22-rdf-syntax-ns#" xmlns:bqbiol="http://biomodels.net/biology-qualifiers/">
              <rdf:Description rdf:about="#metaid_M_C18c4d2trans9cis12cis15cisCoA_x">
                <bqbiol:is>
                  <rdf:Bag>
                    <rdf:li rdf:resource="#metaid_M_C18c4d2trans9cis12cis15cisCoA_x_inchi"/>
                    <rdf:li rdf:resource="urn:miriam:obo.chebi:CHEBI%"/>
                    <rdf:li rdf:resource="urn:miriam:kegg.compound:"/>
                    <rdf:li rdf:resource="urn:miriam:pubchem.substance:"/>
                    <rdf:li rdf:resource="http://identifiers.org/obo.chebi/CHEBI:"/>
                    <rdf:li rdf:resource="http://identifiers.org/kegg.compound/"/>
                    <rdf:li rdf:resource="http://identifiers.org/pubchem.substance/"/>
                    <rdf:li rdf:resource="http://identifiers.org/inchi/"/>
                  </rdf:Bag>
                </bqbiol:is>
              </rdf:Description>
            </rdf:RDF>
          </body>
        </annotation>
      </species>
      <species id="M_C18c4d6cis9cis12cis15cis_x" compartment="x" hasOnlySubstanceUnits="false" boundaryCondition="false" charge="0" constant="false">
        <notes>
          <body xmlns="http://www.w3.org/1999/xhtml">
            <p>FORMULA: </p>
            <p>CHARGE: 0.0</p>
            <p>FORM NEUTRAL: </p>
            <p>KEGG ID: </p>
            <p>PubChem ID: </p>
            <p>ChEBI ID: </p>
            <p>InCHI string: </p>
            <p>Smiles: </p>
          </body>
        </notes>
        <annotation>
          <body xmlns="http://www.w3.org/1999/xhtml">
            <in:inchi xmlns:in="http://biomodels.net/inchi" metaid="metaid_M_C18c4d6cis9cis12cis15cis_x_inchi"/>
            <rdf:RDF xmlns:rdf="http://www.w3.org/1999/02/22-rdf-syntax-ns#" xmlns:bqbiol="http://biomodels.net/biology-qualifiers/">
              <rdf:Description rdf:about="#metaid_M_C18c4d6cis9cis12cis15cis_x">
                <bqbiol:is>
                  <rdf:Bag>
                    <rdf:li rdf:resource="#metaid_M_C18c4d6cis9cis12cis15cis_x_inchi"/>
                    <rdf:li rdf:resource="urn:miriam:obo.chebi:CHEBI%"/>
                    <rdf:li rdf:resource="urn:miriam:kegg.compound:"/>
                    <rdf:li rdf:resource="urn:miriam:pubchem.substance:"/>
                    <rdf:li rdf:resource="http://identifiers.org/obo.chebi/CHEBI:"/>
                    <rdf:li rdf:resource="http://identifiers.org/kegg.compound/"/>
                    <rdf:li rdf:resource="http://identifiers.org/pubchem.substance/"/>
                    <rdf:li rdf:resource="http://identifiers.org/inchi/"/>
                  </rdf:Bag>
                </bqbiol:is>
              </rdf:Description>
            </rdf:RDF>
          </body>
        </annotation>
      </species>
      <species id="M_C18c4d6cis9cis12cis15cisCoA_x" compartment="x" hasOnlySubstanceUnits="false" boundaryCondition="false" charge="0" constant="false">
        <notes>
          <body xmlns="http://www.w3.org/1999/xhtml">
            <p>FORMULA: </p>
            <p>CHARGE: 0.0</p>
            <p>FORM NEUTRAL: </p>
            <p>KEGG ID: </p>
            <p>PubChem ID: </p>
            <p>ChEBI ID: </p>
            <p>InCHI string: </p>
            <p>Smiles: </p>
          </body>
        </notes>
        <annotation>
          <body xmlns="http://www.w3.org/1999/xhtml">
            <in:inchi xmlns:in="http://biomodels.net/inchi" metaid="metaid_M_C18c4d6cis9cis12cis15cisCoA_x_inchi"/>
            <rdf:RDF xmlns:rdf="http://www.w3.org/1999/02/22-rdf-syntax-ns#" xmlns:bqbiol="http://biomodels.net/biology-qualifiers/">
              <rdf:Description rdf:about="#metaid_M_C18c4d6cis9cis12cis15cisCoA_x">
                <bqbiol:is>
                  <rdf:Bag>
                    <rdf:li rdf:resource="#metaid_M_C18c4d6cis9cis12cis15cisCoA_x_inchi"/>
                    <rdf:li rdf:resource="urn:miriam:obo.chebi:CHEBI%"/>
                    <rdf:li rdf:resource="urn:miriam:kegg.compound:"/>
                    <rdf:li rdf:resource="urn:miriam:pubchem.substance:"/>
                    <rdf:li rdf:resource="http://identifiers.org/obo.chebi/CHEBI:"/>
                    <rdf:li rdf:resource="http://identifiers.org/kegg.compound/"/>
                    <rdf:li rdf:resource="http://identifiers.org/pubchem.substance/"/>
                    <rdf:li rdf:resource="http://identifiers.org/inchi/"/>
                  </rdf:Bag>
                </bqbiol:is>
              </rdf:Description>
            </rdf:RDF>
          </body>
        </annotation>
      </species>
      <species id="M_C18c5d2trans6cis9cis12cis15cisCoA_x" compartment="x" hasOnlySubstanceUnits="false" boundaryCondition="false" charge="0" constant="false">
        <notes>
          <body xmlns="http://www.w3.org/1999/xhtml">
            <p>FORMULA: </p>
            <p>CHARGE: 0.0</p>
            <p>FORM NEUTRAL: </p>
            <p>KEGG ID: </p>
            <p>PubChem ID: </p>
            <p>ChEBI ID: </p>
            <p>InCHI string: </p>
            <p>Smiles: </p>
          </body>
        </notes>
        <annotation>
          <body xmlns="http://www.w3.org/1999/xhtml">
            <in:inchi xmlns:in="http://biomodels.net/inchi" metaid="metaid_M_C18c5d2trans6cis9cis12cis15cisCoA_x_inchi"/>
            <rdf:RDF xmlns:rdf="http://www.w3.org/1999/02/22-rdf-syntax-ns#" xmlns:bqbiol="http://biomodels.net/biology-qualifiers/">
              <rdf:Description rdf:about="#metaid_M_C18c5d2trans6cis9cis12cis15cisCoA_x">
                <bqbiol:is>
                  <rdf:Bag>
                    <rdf:li rdf:resource="#metaid_M_C18c5d2trans6cis9cis12cis15cisCoA_x_inchi"/>
                    <rdf:li rdf:resource="urn:miriam:obo.chebi:CHEBI%"/>
                    <rdf:li rdf:resource="urn:miriam:kegg.compound:"/>
                    <rdf:li rdf:resource="urn:miriam:pubchem.substance:"/>
                    <rdf:li rdf:resource="http://identifiers.org/obo.chebi/CHEBI:"/>
                    <rdf:li rdf:resource="http://identifiers.org/kegg.compound/"/>
                    <rdf:li rdf:resource="http://identifiers.org/pubchem.substance/"/>
                    <rdf:li rdf:resource="http://identifiers.org/inchi/"/>
                  </rdf:Bag>
                </bqbiol:is>
              </rdf:Description>
            </rdf:RDF>
          </body>
        </annotation>
      </species>
      <species id="M_C20c0_x" compartment="x" hasOnlySubstanceUnits="false" boundaryCondition="false" charge="0" constant="false">
        <notes>
          <body xmlns="http://www.w3.org/1999/xhtml">
            <p>FORMULA: </p>
            <p>CHARGE: 0.0</p>
            <p>FORM NEUTRAL: </p>
            <p>KEGG ID: </p>
            <p>PubChem ID: </p>
            <p>ChEBI ID: </p>
            <p>InCHI string: </p>
            <p>Smiles: </p>
          </body>
        </notes>
        <annotation>
          <body xmlns="http://www.w3.org/1999/xhtml">
            <in:inchi xmlns:in="http://biomodels.net/inchi" metaid="metaid_M_C20c0_x_inchi"/>
            <rdf:RDF xmlns:rdf="http://www.w3.org/1999/02/22-rdf-syntax-ns#" xmlns:bqbiol="http://biomodels.net/biology-qualifiers/">
              <rdf:Description rdf:about="#metaid_M_C20c0_x">
                <bqbiol:is>
                  <rdf:Bag>
                    <rdf:li rdf:resource="#metaid_M_C20c0_x_inchi"/>
                    <rdf:li rdf:resource="urn:miriam:obo.chebi:CHEBI%"/>
                    <rdf:li rdf:resource="urn:miriam:kegg.compound:"/>
                    <rdf:li rdf:resource="urn:miriam:pubchem.substance:"/>
                    <rdf:li rdf:resource="http://identifiers.org/obo.chebi/CHEBI:"/>
                    <rdf:li rdf:resource="http://identifiers.org/kegg.compound/"/>
                    <rdf:li rdf:resource="http://identifiers.org/pubchem.substance/"/>
                    <rdf:li rdf:resource="http://identifiers.org/inchi/"/>
                  </rdf:Bag>
                </bqbiol:is>
              </rdf:Description>
            </rdf:RDF>
          </body>
        </annotation>
      </species>
      <species id="M_C20c0CoA_x" compartment="x" hasOnlySubstanceUnits="false" boundaryCondition="false" charge="0" constant="false">
        <notes>
          <body xmlns="http://www.w3.org/1999/xhtml">
            <p>FORMULA: </p>
            <p>CHARGE: 0.0</p>
            <p>FORM NEUTRAL: </p>
            <p>KEGG ID: </p>
            <p>PubChem ID: </p>
            <p>ChEBI ID: </p>
            <p>InCHI string: </p>
            <p>Smiles: </p>
          </body>
        </notes>
        <annotation>
          <body xmlns="http://www.w3.org/1999/xhtml">
            <in:inchi xmlns:in="http://biomodels.net/inchi" metaid="metaid_M_C20c0CoA_x_inchi"/>
            <rdf:RDF xmlns:rdf="http://www.w3.org/1999/02/22-rdf-syntax-ns#" xmlns:bqbiol="http://biomodels.net/biology-qualifiers/">
              <rdf:Description rdf:about="#metaid_M_C20c0CoA_x">
                <bqbiol:is>
                  <rdf:Bag>
                    <rdf:li rdf:resource="#metaid_M_C20c0CoA_x_inchi"/>
                    <rdf:li rdf:resource="urn:miriam:obo.chebi:CHEBI%"/>
                    <rdf:li rdf:resource="urn:miriam:kegg.compound:"/>
                    <rdf:li rdf:resource="urn:miriam:pubchem.substance:"/>
                    <rdf:li rdf:resource="http://identifiers.org/obo.chebi/CHEBI:"/>
                    <rdf:li rdf:resource="http://identifiers.org/kegg.compound/"/>
                    <rdf:li rdf:resource="http://identifiers.org/pubchem.substance/"/>
                    <rdf:li rdf:resource="http://identifiers.org/inchi/"/>
                  </rdf:Bag>
                </bqbiol:is>
              </rdf:Description>
            </rdf:RDF>
          </body>
        </annotation>
      </species>
      <species id="M_C20c1d11cis_x" compartment="x" hasOnlySubstanceUnits="false" boundaryCondition="false" charge="0" constant="false">
        <notes>
          <body xmlns="http://www.w3.org/1999/xhtml">
            <p>FORMULA: </p>
            <p>CHARGE: 0.0</p>
            <p>FORM NEUTRAL: </p>
            <p>KEGG ID: </p>
            <p>PubChem ID: </p>
            <p>ChEBI ID: </p>
            <p>InCHI string: </p>
            <p>Smiles: </p>
          </body>
        </notes>
        <annotation>
          <body xmlns="http://www.w3.org/1999/xhtml">
            <in:inchi xmlns:in="http://biomodels.net/inchi" metaid="metaid_M_C20c1d11cis_x_inchi"/>
            <rdf:RDF xmlns:rdf="http://www.w3.org/1999/02/22-rdf-syntax-ns#" xmlns:bqbiol="http://biomodels.net/biology-qualifiers/">
              <rdf:Description rdf:about="#metaid_M_C20c1d11cis_x">
                <bqbiol:is>
                  <rdf:Bag>
                    <rdf:li rdf:resource="#metaid_M_C20c1d11cis_x_inchi"/>
                    <rdf:li rdf:resource="urn:miriam:obo.chebi:CHEBI%"/>
                    <rdf:li rdf:resource="urn:miriam:kegg.compound:"/>
                    <rdf:li rdf:resource="urn:miriam:pubchem.substance:"/>
                    <rdf:li rdf:resource="http://identifiers.org/obo.chebi/CHEBI:"/>
                    <rdf:li rdf:resource="http://identifiers.org/kegg.compound/"/>
                    <rdf:li rdf:resource="http://identifiers.org/pubchem.substance/"/>
                    <rdf:li rdf:resource="http://identifiers.org/inchi/"/>
                  </rdf:Bag>
                </bqbiol:is>
              </rdf:Description>
            </rdf:RDF>
          </body>
        </annotation>
      </species>
      <species id="M_C20c1d11cisCoA_x" compartment="x" hasOnlySubstanceUnits="false" boundaryCondition="false" charge="0" constant="false">
        <notes>
          <body xmlns="http://www.w3.org/1999/xhtml">
            <p>FORMULA: </p>
            <p>CHARGE: 0.0</p>
            <p>FORM NEUTRAL: </p>
            <p>KEGG ID: </p>
            <p>PubChem ID: </p>
            <p>ChEBI ID: </p>
            <p>InCHI string: </p>
            <p>Smiles: </p>
          </body>
        </notes>
        <annotation>
          <body xmlns="http://www.w3.org/1999/xhtml">
            <in:inchi xmlns:in="http://biomodels.net/inchi" metaid="metaid_M_C20c1d11cisCoA_x_inchi"/>
            <rdf:RDF xmlns:rdf="http://www.w3.org/1999/02/22-rdf-syntax-ns#" xmlns:bqbiol="http://biomodels.net/biology-qualifiers/">
              <rdf:Description rdf:about="#metaid_M_C20c1d11cisCoA_x">
                <bqbiol:is>
                  <rdf:Bag>
                    <rdf:li rdf:resource="#metaid_M_C20c1d11cisCoA_x_inchi"/>
                    <rdf:li rdf:resource="urn:miriam:obo.chebi:CHEBI%"/>
                    <rdf:li rdf:resource="urn:miriam:kegg.compound:"/>
                    <rdf:li rdf:resource="urn:miriam:pubchem.substance:"/>
                    <rdf:li rdf:resource="http://identifiers.org/obo.chebi/CHEBI:"/>
                    <rdf:li rdf:resource="http://identifiers.org/kegg.compound/"/>
                    <rdf:li rdf:resource="http://identifiers.org/pubchem.substance/"/>
                    <rdf:li rdf:resource="http://identifiers.org/inchi/"/>
                  </rdf:Bag>
                </bqbiol:is>
              </rdf:Description>
            </rdf:RDF>
          </body>
        </annotation>
      </species>
      <species id="M_C20c1d2transCoA_x" compartment="x" hasOnlySubstanceUnits="false" boundaryCondition="false" charge="0" constant="false">
        <notes>
          <body xmlns="http://www.w3.org/1999/xhtml">
            <p>FORMULA: </p>
            <p>CHARGE: 0.0</p>
            <p>FORM NEUTRAL: </p>
            <p>KEGG ID: </p>
            <p>PubChem ID: </p>
            <p>ChEBI ID: </p>
            <p>InCHI string: </p>
            <p>Smiles: </p>
          </body>
        </notes>
        <annotation>
          <body xmlns="http://www.w3.org/1999/xhtml">
            <in:inchi xmlns:in="http://biomodels.net/inchi" metaid="metaid_M_C20c1d2transCoA_x_inchi"/>
            <rdf:RDF xmlns:rdf="http://www.w3.org/1999/02/22-rdf-syntax-ns#" xmlns:bqbiol="http://biomodels.net/biology-qualifiers/">
              <rdf:Description rdf:about="#metaid_M_C20c1d2transCoA_x">
                <bqbiol:is>
                  <rdf:Bag>
                    <rdf:li rdf:resource="#metaid_M_C20c1d2transCoA_x_inchi"/>
                    <rdf:li rdf:resource="urn:miriam:obo.chebi:CHEBI%"/>
                    <rdf:li rdf:resource="urn:miriam:kegg.compound:"/>
                    <rdf:li rdf:resource="urn:miriam:pubchem.substance:"/>
                    <rdf:li rdf:resource="http://identifiers.org/obo.chebi/CHEBI:"/>
                    <rdf:li rdf:resource="http://identifiers.org/kegg.compound/"/>
                    <rdf:li rdf:resource="http://identifiers.org/pubchem.substance/"/>
                    <rdf:li rdf:resource="http://identifiers.org/inchi/"/>
                  </rdf:Bag>
                </bqbiol:is>
              </rdf:Description>
            </rdf:RDF>
          </body>
        </annotation>
      </species>
      <species id="M_C20c2d2trans11cisCoA_x" compartment="x" hasOnlySubstanceUnits="false" boundaryCondition="false" charge="0" constant="false">
        <notes>
          <body xmlns="http://www.w3.org/1999/xhtml">
            <p>FORMULA: </p>
            <p>CHARGE: 0.0</p>
            <p>FORM NEUTRAL: </p>
            <p>KEGG ID: </p>
            <p>PubChem ID: </p>
            <p>ChEBI ID: </p>
            <p>InCHI string: </p>
            <p>Smiles: </p>
          </body>
        </notes>
        <annotation>
          <body xmlns="http://www.w3.org/1999/xhtml">
            <in:inchi xmlns:in="http://biomodels.net/inchi" metaid="metaid_M_C20c2d2trans11cisCoA_x_inchi"/>
            <rdf:RDF xmlns:rdf="http://www.w3.org/1999/02/22-rdf-syntax-ns#" xmlns:bqbiol="http://biomodels.net/biology-qualifiers/">
              <rdf:Description rdf:about="#metaid_M_C20c2d2trans11cisCoA_x">
                <bqbiol:is>
                  <rdf:Bag>
                    <rdf:li rdf:resource="#metaid_M_C20c2d2trans11cisCoA_x_inchi"/>
                    <rdf:li rdf:resource="urn:miriam:obo.chebi:CHEBI%"/>
                    <rdf:li rdf:resource="urn:miriam:kegg.compound:"/>
                    <rdf:li rdf:resource="urn:miriam:pubchem.substance:"/>
                    <rdf:li rdf:resource="http://identifiers.org/obo.chebi/CHEBI:"/>
                    <rdf:li rdf:resource="http://identifiers.org/kegg.compound/"/>
                    <rdf:li rdf:resource="http://identifiers.org/pubchem.substance/"/>
                    <rdf:li rdf:resource="http://identifiers.org/inchi/"/>
                  </rdf:Bag>
                </bqbiol:is>
              </rdf:Description>
            </rdf:RDF>
          </body>
        </annotation>
      </species>
      <species id="M_C20c3d11cis14cis17cis_x" compartment="x" hasOnlySubstanceUnits="false" boundaryCondition="false" charge="0" constant="false">
        <notes>
          <body xmlns="http://www.w3.org/1999/xhtml">
            <p>FORMULA: </p>
            <p>CHARGE: 0.0</p>
            <p>FORM NEUTRAL: </p>
            <p>KEGG ID: </p>
            <p>PubChem ID: </p>
            <p>ChEBI ID: </p>
            <p>InCHI string: </p>
            <p>Smiles: </p>
          </body>
        </notes>
        <annotation>
          <body xmlns="http://www.w3.org/1999/xhtml">
            <in:inchi xmlns:in="http://biomodels.net/inchi" metaid="metaid_M_C20c3d11cis14cis17cis_x_inchi"/>
            <rdf:RDF xmlns:rdf="http://www.w3.org/1999/02/22-rdf-syntax-ns#" xmlns:bqbiol="http://biomodels.net/biology-qualifiers/">
              <rdf:Description rdf:about="#metaid_M_C20c3d11cis14cis17cis_x">
                <bqbiol:is>
                  <rdf:Bag>
                    <rdf:li rdf:resource="#metaid_M_C20c3d11cis14cis17cis_x_inchi"/>
                    <rdf:li rdf:resource="urn:miriam:obo.chebi:CHEBI%"/>
                    <rdf:li rdf:resource="urn:miriam:kegg.compound:"/>
                    <rdf:li rdf:resource="urn:miriam:pubchem.substance:"/>
                    <rdf:li rdf:resource="http://identifiers.org/obo.chebi/CHEBI:"/>
                    <rdf:li rdf:resource="http://identifiers.org/kegg.compound/"/>
                    <rdf:li rdf:resource="http://identifiers.org/pubchem.substance/"/>
                    <rdf:li rdf:resource="http://identifiers.org/inchi/"/>
                  </rdf:Bag>
                </bqbiol:is>
              </rdf:Description>
            </rdf:RDF>
          </body>
        </annotation>
      </species>
      <species id="M_C20c3d11cis14cis17cisCoA_x" compartment="x" hasOnlySubstanceUnits="false" boundaryCondition="false" charge="0" constant="false">
        <notes>
          <body xmlns="http://www.w3.org/1999/xhtml">
            <p>FORMULA: </p>
            <p>CHARGE: 0.0</p>
            <p>FORM NEUTRAL: </p>
            <p>KEGG ID: </p>
            <p>PubChem ID: </p>
            <p>ChEBI ID: </p>
            <p>InCHI string: </p>
            <p>Smiles: </p>
          </body>
        </notes>
        <annotation>
          <body xmlns="http://www.w3.org/1999/xhtml">
            <in:inchi xmlns:in="http://biomodels.net/inchi" metaid="metaid_M_C20c3d11cis14cis17cisCoA_x_inchi"/>
            <rdf:RDF xmlns:rdf="http://www.w3.org/1999/02/22-rdf-syntax-ns#" xmlns:bqbiol="http://biomodels.net/biology-qualifiers/">
              <rdf:Description rdf:about="#metaid_M_C20c3d11cis14cis17cisCoA_x">
                <bqbiol:is>
                  <rdf:Bag>
                    <rdf:li rdf:resource="#metaid_M_C20c3d11cis14cis17cisCoA_x_inchi"/>
                    <rdf:li rdf:resource="urn:miriam:obo.chebi:CHEBI%"/>
                    <rdf:li rdf:resource="urn:miriam:kegg.compound:"/>
                    <rdf:li rdf:resource="urn:miriam:pubchem.substance:"/>
                    <rdf:li rdf:resource="http://identifiers.org/obo.chebi/CHEBI:"/>
                    <rdf:li rdf:resource="http://identifiers.org/kegg.compound/"/>
                    <rdf:li rdf:resource="http://identifiers.org/pubchem.substance/"/>
                    <rdf:li rdf:resource="http://identifiers.org/inchi/"/>
                  </rdf:Bag>
                </bqbiol:is>
              </rdf:Description>
            </rdf:RDF>
          </body>
        </annotation>
      </species>
      <species id="M_C20c4d2trans11cis14cis17cisCoA_x" compartment="x" hasOnlySubstanceUnits="false" boundaryCondition="false" charge="0" constant="false">
        <notes>
          <body xmlns="http://www.w3.org/1999/xhtml">
            <p>FORMULA: </p>
            <p>CHARGE: 0.0</p>
            <p>FORM NEUTRAL: </p>
            <p>KEGG ID: </p>
            <p>PubChem ID: </p>
            <p>ChEBI ID: </p>
            <p>InCHI string: </p>
            <p>Smiles: </p>
          </body>
        </notes>
        <annotation>
          <body xmlns="http://www.w3.org/1999/xhtml">
            <in:inchi xmlns:in="http://biomodels.net/inchi" metaid="metaid_M_C20c4d2trans11cis14cis17cisCoA_x_inchi"/>
            <rdf:RDF xmlns:rdf="http://www.w3.org/1999/02/22-rdf-syntax-ns#" xmlns:bqbiol="http://biomodels.net/biology-qualifiers/">
              <rdf:Description rdf:about="#metaid_M_C20c4d2trans11cis14cis17cisCoA_x">
                <bqbiol:is>
                  <rdf:Bag>
                    <rdf:li rdf:resource="#metaid_M_C20c4d2trans11cis14cis17cisCoA_x_inchi"/>
                    <rdf:li rdf:resource="urn:miriam:obo.chebi:CHEBI%"/>
                    <rdf:li rdf:resource="urn:miriam:kegg.compound:"/>
                    <rdf:li rdf:resource="urn:miriam:pubchem.substance:"/>
                    <rdf:li rdf:resource="http://identifiers.org/obo.chebi/CHEBI:"/>
                    <rdf:li rdf:resource="http://identifiers.org/kegg.compound/"/>
                    <rdf:li rdf:resource="http://identifiers.org/pubchem.substance/"/>
                    <rdf:li rdf:resource="http://identifiers.org/inchi/"/>
                  </rdf:Bag>
                </bqbiol:is>
              </rdf:Description>
            </rdf:RDF>
          </body>
        </annotation>
      </species>
      <species id="M_C22c0_x" compartment="x" hasOnlySubstanceUnits="false" boundaryCondition="false" charge="0" constant="false">
        <notes>
          <body xmlns="http://www.w3.org/1999/xhtml">
            <p>FORMULA: </p>
            <p>CHARGE: 0.0</p>
            <p>FORM NEUTRAL: </p>
            <p>KEGG ID: </p>
            <p>PubChem ID: </p>
            <p>ChEBI ID: </p>
            <p>InCHI string: </p>
            <p>Smiles: </p>
          </body>
        </notes>
        <annotation>
          <body xmlns="http://www.w3.org/1999/xhtml">
            <in:inchi xmlns:in="http://biomodels.net/inchi" metaid="metaid_M_C22c0_x_inchi"/>
            <rdf:RDF xmlns:rdf="http://www.w3.org/1999/02/22-rdf-syntax-ns#" xmlns:bqbiol="http://biomodels.net/biology-qualifiers/">
              <rdf:Description rdf:about="#metaid_M_C22c0_x">
                <bqbiol:is>
                  <rdf:Bag>
                    <rdf:li rdf:resource="#metaid_M_C22c0_x_inchi"/>
                    <rdf:li rdf:resource="urn:miriam:obo.chebi:CHEBI%"/>
                    <rdf:li rdf:resource="urn:miriam:kegg.compound:"/>
                    <rdf:li rdf:resource="urn:miriam:pubchem.substance:"/>
                    <rdf:li rdf:resource="http://identifiers.org/obo.chebi/CHEBI:"/>
                    <rdf:li rdf:resource="http://identifiers.org/kegg.compound/"/>
                    <rdf:li rdf:resource="http://identifiers.org/pubchem.substance/"/>
                    <rdf:li rdf:resource="http://identifiers.org/inchi/"/>
                  </rdf:Bag>
                </bqbiol:is>
              </rdf:Description>
            </rdf:RDF>
          </body>
        </annotation>
      </species>
      <species id="M_C22c0CoA_x" compartment="x" hasOnlySubstanceUnits="false" boundaryCondition="false" charge="0" constant="false">
        <notes>
          <body xmlns="http://www.w3.org/1999/xhtml">
            <p>FORMULA: </p>
            <p>CHARGE: 0.0</p>
            <p>FORM NEUTRAL: </p>
            <p>KEGG ID: </p>
            <p>PubChem ID: </p>
            <p>ChEBI ID: </p>
            <p>InCHI string: </p>
            <p>Smiles: </p>
          </body>
        </notes>
        <annotation>
          <body xmlns="http://www.w3.org/1999/xhtml">
            <in:inchi xmlns:in="http://biomodels.net/inchi" metaid="metaid_M_C22c0CoA_x_inchi"/>
            <rdf:RDF xmlns:rdf="http://www.w3.org/1999/02/22-rdf-syntax-ns#" xmlns:bqbiol="http://biomodels.net/biology-qualifiers/">
              <rdf:Description rdf:about="#metaid_M_C22c0CoA_x">
                <bqbiol:is>
                  <rdf:Bag>
                    <rdf:li rdf:resource="#metaid_M_C22c0CoA_x_inchi"/>
                    <rdf:li rdf:resource="urn:miriam:obo.chebi:CHEBI%"/>
                    <rdf:li rdf:resource="urn:miriam:kegg.compound:"/>
                    <rdf:li rdf:resource="urn:miriam:pubchem.substance:"/>
                    <rdf:li rdf:resource="http://identifiers.org/obo.chebi/CHEBI:"/>
                    <rdf:li rdf:resource="http://identifiers.org/kegg.compound/"/>
                    <rdf:li rdf:resource="http://identifiers.org/pubchem.substance/"/>
                    <rdf:li rdf:resource="http://identifiers.org/inchi/"/>
                  </rdf:Bag>
                </bqbiol:is>
              </rdf:Description>
            </rdf:RDF>
          </body>
        </annotation>
      </species>
      <species id="M_C22c1d13cis_x" compartment="x" hasOnlySubstanceUnits="false" boundaryCondition="false" charge="0" constant="false">
        <notes>
          <body xmlns="http://www.w3.org/1999/xhtml">
            <p>FORMULA: </p>
            <p>CHARGE: 0.0</p>
            <p>FORM NEUTRAL: </p>
            <p>KEGG ID: </p>
            <p>PubChem ID: </p>
            <p>ChEBI ID: </p>
            <p>InCHI string: </p>
            <p>Smiles: </p>
          </body>
        </notes>
        <annotation>
          <body xmlns="http://www.w3.org/1999/xhtml">
            <in:inchi xmlns:in="http://biomodels.net/inchi" metaid="metaid_M_C22c1d13cis_x_inchi"/>
            <rdf:RDF xmlns:rdf="http://www.w3.org/1999/02/22-rdf-syntax-ns#" xmlns:bqbiol="http://biomodels.net/biology-qualifiers/">
              <rdf:Description rdf:about="#metaid_M_C22c1d13cis_x">
                <bqbiol:is>
                  <rdf:Bag>
                    <rdf:li rdf:resource="#metaid_M_C22c1d13cis_x_inchi"/>
                    <rdf:li rdf:resource="urn:miriam:obo.chebi:CHEBI%"/>
                    <rdf:li rdf:resource="urn:miriam:kegg.compound:"/>
                    <rdf:li rdf:resource="urn:miriam:pubchem.substance:"/>
                    <rdf:li rdf:resource="http://identifiers.org/obo.chebi/CHEBI:"/>
                    <rdf:li rdf:resource="http://identifiers.org/kegg.compound/"/>
                    <rdf:li rdf:resource="http://identifiers.org/pubchem.substance/"/>
                    <rdf:li rdf:resource="http://identifiers.org/inchi/"/>
                  </rdf:Bag>
                </bqbiol:is>
              </rdf:Description>
            </rdf:RDF>
          </body>
        </annotation>
      </species>
      <species id="M_C22c1d13cisCoA_x" compartment="x" hasOnlySubstanceUnits="false" boundaryCondition="false" charge="0" constant="false">
        <notes>
          <body xmlns="http://www.w3.org/1999/xhtml">
            <p>FORMULA: </p>
            <p>CHARGE: 0.0</p>
            <p>FORM NEUTRAL: </p>
            <p>KEGG ID: </p>
            <p>PubChem ID: </p>
            <p>ChEBI ID: </p>
            <p>InCHI string: </p>
            <p>Smiles: </p>
          </body>
        </notes>
        <annotation>
          <body xmlns="http://www.w3.org/1999/xhtml">
            <in:inchi xmlns:in="http://biomodels.net/inchi" metaid="metaid_M_C22c1d13cisCoA_x_inchi"/>
            <rdf:RDF xmlns:rdf="http://www.w3.org/1999/02/22-rdf-syntax-ns#" xmlns:bqbiol="http://biomodels.net/biology-qualifiers/">
              <rdf:Description rdf:about="#metaid_M_C22c1d13cisCoA_x">
                <bqbiol:is>
                  <rdf:Bag>
                    <rdf:li rdf:resource="#metaid_M_C22c1d13cisCoA_x_inchi"/>
                    <rdf:li rdf:resource="urn:miriam:obo.chebi:CHEBI%"/>
                    <rdf:li rdf:resource="urn:miriam:kegg.compound:"/>
                    <rdf:li rdf:resource="urn:miriam:pubchem.substance:"/>
                    <rdf:li rdf:resource="http://identifiers.org/obo.chebi/CHEBI:"/>
                    <rdf:li rdf:resource="http://identifiers.org/kegg.compound/"/>
                    <rdf:li rdf:resource="http://identifiers.org/pubchem.substance/"/>
                    <rdf:li rdf:resource="http://identifiers.org/inchi/"/>
                  </rdf:Bag>
                </bqbiol:is>
              </rdf:Description>
            </rdf:RDF>
          </body>
        </annotation>
      </species>
      <species id="M_C22c1d2transCoA_x" compartment="x" hasOnlySubstanceUnits="false" boundaryCondition="false" charge="0" constant="false">
        <notes>
          <body xmlns="http://www.w3.org/1999/xhtml">
            <p>FORMULA: </p>
            <p>CHARGE: 0.0</p>
            <p>FORM NEUTRAL: </p>
            <p>KEGG ID: </p>
            <p>PubChem ID: </p>
            <p>ChEBI ID: </p>
            <p>InCHI string: </p>
            <p>Smiles: </p>
          </body>
        </notes>
        <annotation>
          <body xmlns="http://www.w3.org/1999/xhtml">
            <in:inchi xmlns:in="http://biomodels.net/inchi" metaid="metaid_M_C22c1d2transCoA_x_inchi"/>
            <rdf:RDF xmlns:rdf="http://www.w3.org/1999/02/22-rdf-syntax-ns#" xmlns:bqbiol="http://biomodels.net/biology-qualifiers/">
              <rdf:Description rdf:about="#metaid_M_C22c1d2transCoA_x">
                <bqbiol:is>
                  <rdf:Bag>
                    <rdf:li rdf:resource="#metaid_M_C22c1d2transCoA_x_inchi"/>
                    <rdf:li rdf:resource="urn:miriam:obo.chebi:CHEBI%"/>
                    <rdf:li rdf:resource="urn:miriam:kegg.compound:"/>
                    <rdf:li rdf:resource="urn:miriam:pubchem.substance:"/>
                    <rdf:li rdf:resource="http://identifiers.org/obo.chebi/CHEBI:"/>
                    <rdf:li rdf:resource="http://identifiers.org/kegg.compound/"/>
                    <rdf:li rdf:resource="http://identifiers.org/pubchem.substance/"/>
                    <rdf:li rdf:resource="http://identifiers.org/inchi/"/>
                  </rdf:Bag>
                </bqbiol:is>
              </rdf:Description>
            </rdf:RDF>
          </body>
        </annotation>
      </species>
      <species id="M_C22c2d2trans13cisCoA_x" compartment="x" hasOnlySubstanceUnits="false" boundaryCondition="false" charge="0" constant="false">
        <notes>
          <body xmlns="http://www.w3.org/1999/xhtml">
            <p>FORMULA: </p>
            <p>CHARGE: 0.0</p>
            <p>FORM NEUTRAL: </p>
            <p>KEGG ID: </p>
            <p>PubChem ID: </p>
            <p>ChEBI ID: </p>
            <p>InCHI string: </p>
            <p>Smiles: </p>
          </body>
        </notes>
        <annotation>
          <body xmlns="http://www.w3.org/1999/xhtml">
            <in:inchi xmlns:in="http://biomodels.net/inchi" metaid="metaid_M_C22c2d2trans13cisCoA_x_inchi"/>
            <rdf:RDF xmlns:rdf="http://www.w3.org/1999/02/22-rdf-syntax-ns#" xmlns:bqbiol="http://biomodels.net/biology-qualifiers/">
              <rdf:Description rdf:about="#metaid_M_C22c2d2trans13cisCoA_x">
                <bqbiol:is>
                  <rdf:Bag>
                    <rdf:li rdf:resource="#metaid_M_C22c2d2trans13cisCoA_x_inchi"/>
                    <rdf:li rdf:resource="urn:miriam:obo.chebi:CHEBI%"/>
                    <rdf:li rdf:resource="urn:miriam:kegg.compound:"/>
                    <rdf:li rdf:resource="urn:miriam:pubchem.substance:"/>
                    <rdf:li rdf:resource="http://identifiers.org/obo.chebi/CHEBI:"/>
                    <rdf:li rdf:resource="http://identifiers.org/kegg.compound/"/>
                    <rdf:li rdf:resource="http://identifiers.org/pubchem.substance/"/>
                    <rdf:li rdf:resource="http://identifiers.org/inchi/"/>
                  </rdf:Bag>
                </bqbiol:is>
              </rdf:Description>
            </rdf:RDF>
          </body>
        </annotation>
      </species>
      <species id="M_C4c0CoA_x" compartment="x" hasOnlySubstanceUnits="false" boundaryCondition="false" charge="0" constant="false">
        <notes>
          <body xmlns="http://www.w3.org/1999/xhtml">
            <p>FORMULA: </p>
            <p>CHARGE: 0.0</p>
            <p>FORM NEUTRAL: </p>
            <p>KEGG ID: </p>
            <p>PubChem ID: </p>
            <p>ChEBI ID: </p>
            <p>InCHI string: </p>
            <p>Smiles: </p>
          </body>
        </notes>
        <annotation>
          <body xmlns="http://www.w3.org/1999/xhtml">
            <in:inchi xmlns:in="http://biomodels.net/inchi" metaid="metaid_M_C4c0CoA_x_inchi"/>
            <rdf:RDF xmlns:rdf="http://www.w3.org/1999/02/22-rdf-syntax-ns#" xmlns:bqbiol="http://biomodels.net/biology-qualifiers/">
              <rdf:Description rdf:about="#metaid_M_C4c0CoA_x">
                <bqbiol:is>
                  <rdf:Bag>
                    <rdf:li rdf:resource="#metaid_M_C4c0CoA_x_inchi"/>
                    <rdf:li rdf:resource="urn:miriam:obo.chebi:CHEBI%"/>
                    <rdf:li rdf:resource="urn:miriam:kegg.compound:"/>
                    <rdf:li rdf:resource="urn:miriam:pubchem.substance:"/>
                    <rdf:li rdf:resource="http://identifiers.org/obo.chebi/CHEBI:"/>
                    <rdf:li rdf:resource="http://identifiers.org/kegg.compound/"/>
                    <rdf:li rdf:resource="http://identifiers.org/pubchem.substance/"/>
                    <rdf:li rdf:resource="http://identifiers.org/inchi/"/>
                  </rdf:Bag>
                </bqbiol:is>
              </rdf:Description>
            </rdf:RDF>
          </body>
        </annotation>
      </species>
      <species id="M_C4c1d2transCoA_x" compartment="x" hasOnlySubstanceUnits="false" boundaryCondition="false" charge="0" constant="false">
        <notes>
          <body xmlns="http://www.w3.org/1999/xhtml">
            <p>FORMULA: </p>
            <p>CHARGE: 0.0</p>
            <p>FORM NEUTRAL: </p>
            <p>KEGG ID: </p>
            <p>PubChem ID: </p>
            <p>ChEBI ID: </p>
            <p>InCHI string: </p>
            <p>Smiles: </p>
          </body>
        </notes>
        <annotation>
          <body xmlns="http://www.w3.org/1999/xhtml">
            <in:inchi xmlns:in="http://biomodels.net/inchi" metaid="metaid_M_C4c1d2transCoA_x_inchi"/>
            <rdf:RDF xmlns:rdf="http://www.w3.org/1999/02/22-rdf-syntax-ns#" xmlns:bqbiol="http://biomodels.net/biology-qualifiers/">
              <rdf:Description rdf:about="#metaid_M_C4c1d2transCoA_x">
                <bqbiol:is>
                  <rdf:Bag>
                    <rdf:li rdf:resource="#metaid_M_C4c1d2transCoA_x_inchi"/>
                    <rdf:li rdf:resource="urn:miriam:obo.chebi:CHEBI%"/>
                    <rdf:li rdf:resource="urn:miriam:kegg.compound:"/>
                    <rdf:li rdf:resource="urn:miriam:pubchem.substance:"/>
                    <rdf:li rdf:resource="http://identifiers.org/obo.chebi/CHEBI:"/>
                    <rdf:li rdf:resource="http://identifiers.org/kegg.compound/"/>
                    <rdf:li rdf:resource="http://identifiers.org/pubchem.substance/"/>
                    <rdf:li rdf:resource="http://identifiers.org/inchi/"/>
                  </rdf:Bag>
                </bqbiol:is>
              </rdf:Description>
            </rdf:RDF>
          </body>
        </annotation>
      </species>
      <species id="M_C6c0CoA_x" compartment="x" hasOnlySubstanceUnits="false" boundaryCondition="false" charge="0" constant="false">
        <notes>
          <body xmlns="http://www.w3.org/1999/xhtml">
            <p>FORMULA: </p>
            <p>CHARGE: 0.0</p>
            <p>FORM NEUTRAL: </p>
            <p>KEGG ID: </p>
            <p>PubChem ID: </p>
            <p>ChEBI ID: </p>
            <p>InCHI string: </p>
            <p>Smiles: </p>
          </body>
        </notes>
        <annotation>
          <body xmlns="http://www.w3.org/1999/xhtml">
            <in:inchi xmlns:in="http://biomodels.net/inchi" metaid="metaid_M_C6c0CoA_x_inchi"/>
            <rdf:RDF xmlns:rdf="http://www.w3.org/1999/02/22-rdf-syntax-ns#" xmlns:bqbiol="http://biomodels.net/biology-qualifiers/">
              <rdf:Description rdf:about="#metaid_M_C6c0CoA_x">
                <bqbiol:is>
                  <rdf:Bag>
                    <rdf:li rdf:resource="#metaid_M_C6c0CoA_x_inchi"/>
                    <rdf:li rdf:resource="urn:miriam:obo.chebi:CHEBI%"/>
                    <rdf:li rdf:resource="urn:miriam:kegg.compound:"/>
                    <rdf:li rdf:resource="urn:miriam:pubchem.substance:"/>
                    <rdf:li rdf:resource="http://identifiers.org/obo.chebi/CHEBI:"/>
                    <rdf:li rdf:resource="http://identifiers.org/kegg.compound/"/>
                    <rdf:li rdf:resource="http://identifiers.org/pubchem.substance/"/>
                    <rdf:li rdf:resource="http://identifiers.org/inchi/"/>
                  </rdf:Bag>
                </bqbiol:is>
              </rdf:Description>
            </rdf:RDF>
          </body>
        </annotation>
      </species>
      <species id="M_C6c1d2transCoA_x" compartment="x" hasOnlySubstanceUnits="false" boundaryCondition="false" charge="0" constant="false">
        <notes>
          <body xmlns="http://www.w3.org/1999/xhtml">
            <p>FORMULA: </p>
            <p>CHARGE: 0.0</p>
            <p>FORM NEUTRAL: </p>
            <p>KEGG ID: </p>
            <p>PubChem ID: </p>
            <p>ChEBI ID: </p>
            <p>InCHI string: </p>
            <p>Smiles: </p>
          </body>
        </notes>
        <annotation>
          <body xmlns="http://www.w3.org/1999/xhtml">
            <in:inchi xmlns:in="http://biomodels.net/inchi" metaid="metaid_M_C6c1d2transCoA_x_inchi"/>
            <rdf:RDF xmlns:rdf="http://www.w3.org/1999/02/22-rdf-syntax-ns#" xmlns:bqbiol="http://biomodels.net/biology-qualifiers/">
              <rdf:Description rdf:about="#metaid_M_C6c1d2transCoA_x">
                <bqbiol:is>
                  <rdf:Bag>
                    <rdf:li rdf:resource="#metaid_M_C6c1d2transCoA_x_inchi"/>
                    <rdf:li rdf:resource="urn:miriam:obo.chebi:CHEBI%"/>
                    <rdf:li rdf:resource="urn:miriam:kegg.compound:"/>
                    <rdf:li rdf:resource="urn:miriam:pubchem.substance:"/>
                    <rdf:li rdf:resource="http://identifiers.org/obo.chebi/CHEBI:"/>
                    <rdf:li rdf:resource="http://identifiers.org/kegg.compound/"/>
                    <rdf:li rdf:resource="http://identifiers.org/pubchem.substance/"/>
[truncated: 3,240,535 more chars]
