# Supplementary material for: Elucidation of Triacylglycerol Overproduction in the C4 Bioenergy Crop Sorghum bicolor by Constraint-Based Analysis
Source: Front Plant Sci. 2022 Feb 17;13:787265. doi: 10.3389/fpls.2022.787265 (PMC8892208; doi:10.3389/fpls.2022.787265)
Supplement: Supplementary File 1 — Sorghum bicolor iTJC1414 single-cell metabolic model in SBML and Excel formats, and MATLAB scripts for running model simulations. [file Data_Sheet_1.zip › iTJC1414_FluxVariability.m]

% iTJC1414_FluxVariability.m
% Teresa Clark, Jorg Schwender, Brookhaven National Laboratory, 2021
% This information is provided "AS IS", without any warranty;
% without even the implied warranty of merchantability or fitness for a particular purpose.


% Photo-assimilation of CO2 into sucrose or TAG using the single-cell model iTJC1414. 
% Reaction "ATPsurplus" is added to iTJC1414 to aggregate ATP consuming activities across the network.
% Three scenarios are simulated. Each time the optimum flux solution space was predicted by Flux Variability Analysis for maximal product flux (flux into sucrose or TAG), given limiting light and CO2 uptakes.
% For each scenario, the optimal flux solution space was further characterized by 
% classification of flux bounds into flux variability types as described before 
% (Hay and Schwender 2011 Plant Journal 67: 526–541).
% For TAG synthesis, ATPsurplus was detected.  
% Flux scenarios are in dependence of a fixed value for a generic ATP consuming reaction “ATPsurplus”. 

% Determine minimum light flux needed to fix 50 mol CO2/m2/day into sucrose.
% Determine flux variability for all reactions and classify variability types.
% Maximize TAG synthesis rate for fixed light uptake.
% Determine flux variability for all reactions and classify variability types.
% Determine ATP surplus.


% In scenario 3 the flux variability solution space is characterized after ATPsurplus 
% was fixed to its maximum value under scenario 2
 

%%%%%%%%%%%%%%%%%%%%%%%%%%%%%%%%%%%%%%%%%%%%%%%%%%%%%
%%%   Load the model in COBRA toolbox structure   %%%
%%%%%%%%%%%%%%%%%%%%%%%%%%%%%%%%%%%%%%%%%%%%%%%%%%%%%

%initCobraToolbox(false);
%changeCobraSolver('glpk','all'); 
model_singleCell = readCbModel('iTJC1414.xml');


photorespiration = false; % photorespiration  switch

%%%%%%%%%%%%%%%%%%%%%%%%%%%%%%%%%%%%%%%%%%%%%%%
%%%           Basic constraints           %%%
%%%%%%%%%%%%%%%%%%%%%%%%%%%%%%%%%%%%%%%%%%%%%%%

% constrain CO2 uptake to match the input value
model_singleCell = changeRxnBounds(model_singleCell, 'txCARBONDIOXIDE', 1000,'u');

% constrain ATP/NADPH drains to zero
model_singleCell = changeRxnBounds(model_singleCell, 'GenericATPasemod', 0,'l');
model_singleCell = changeRxnBounds(model_singleCell, 'GenericNADPOxidasemod', 0,'l');

% Switch here for case photorespiration on/off
% Block RubisCO oxygenase
%
if photorespiration
% photorespiration (carboxy/oxy = 3:1)
  model_singleCell = addCOBRAConstraints(model_singleCell, {'RIBULOSEBISPHOSPHATECARBOXYLASERXNchloroplast', 'RXN961chloroplast'}, 0, 'c', [1, -3], 'dsense', 'E');
else
  model_singleCell = changeRxnBounds(model_singleCell, 'RXN961chloroplast', 0,'b');
end

% remove variable biomass composition rxns from the original Bogart & Myers 2016 model
model_singleCell = changeRxnBounds(model_singleCell, 'SinkCPD13612', 0,'b');
model_singleCell = changeRxnBounds(model_singleCell, 'SinkLALPHAALANINE', 0,'b');
model_singleCell = changeRxnBounds(model_singleCell, 'SinkXylogalacturonanmonomerequivalent', 0,'b');
model_singleCell = changeRxnBounds(model_singleCell, 'SinkGlucuronoxylanmonomerequivalent', 0,'b');
model_singleCell = changeRxnBounds(model_singleCell, 'SinkSUCROSE', 0,'b');
model_singleCell = changeRxnBounds(model_singleCell, 'SinkCHLOROPHYLLB', 0,'b');
model_singleCell = changeRxnBounds(model_singleCell, 'SinkCHLOROPHYLLA', 0,'b');
model_singleCell = changeRxnBounds(model_singleCell, 'SinkCPD649', 0,'b');
model_singleCell = changeRxnBounds(model_singleCell, 'Sink14betaDxylanmonomerequivalent', 0,'b');
model_singleCell = changeRxnBounds(model_singleCell, 'SinkHomogalacturonanmonomerequivalent', 0,'b');
model_singleCell = changeRxnBounds(model_singleCell, 'SinkCOUMARYLALCOHOL', 0,'b');
model_singleCell = changeRxnBounds(model_singleCell, 'Sink14alphaDGlucanmonomerequivalentchloroplast', 0,'b');
model_singleCell = changeRxnBounds(model_singleCell, 'SinkArabinoxylanmonomerequivalent', 0,'b');
model_singleCell = changeRxnBounds(model_singleCell, 'SinkRNAbaseequivalent', 0,'b');
model_singleCell = changeRxnBounds(model_singleCell, 'SinkSINAPYLALCOHOL', 0,'b');
model_singleCell = changeRxnBounds(model_singleCell, 'SinkCELLULOSEmonomerequivalent', 0,'b');
model_singleCell = changeRxnBounds(model_singleCell, 'Sinkamylopectinmonomerequivalentchloroplast', 0,'b');
model_singleCell = changeRxnBounds(model_singleCell, 'SinkSULFOQUINOVOSYLDIACYLGLYCEROL', 0,'b');
model_singleCell = changeRxnBounds(model_singleCell, 'SinkDNAbaseequivalent', 0,'b');
model_singleCell = changeRxnBounds(model_singleCell, 'SinkXyloglucanmonomerequivalent', 0,'b');
model_singleCell = changeRxnBounds(model_singleCell, 'Sink13betaDglucanmonomerequivalent', 0,'b');
model_singleCell = changeRxnBounds(model_singleCell, 'SinkGalactosylgalactosyldiacylglycerols', 0,'b');
model_singleCell = changeRxnBounds(model_singleCell, 'SinkDGalactosyl12diacylglycerols', 0,'b');
model_singleCell = changeRxnBounds(model_singleCell, 'SinkPHYTOSPINGOSINE', 0,'b');
model_singleCell = changeRxnBounds(model_singleCell, 'SinkASCORBATE', 0,'b');
model_singleCell = changeRxnBounds(model_singleCell, 'SinkGlucomannanmonomerequivalent', 0,'b');
model_singleCell = changeRxnBounds(model_singleCell, 'SinkCPD440', 0,'b');
model_singleCell = changeRxnBounds(model_singleCell, 'SinkCONIFERYLALCOHOL', 0,'b');
model_singleCell = changeRxnBounds(model_singleCell, 'SinkGLN', 0,'b');
model_singleCell = changeRxnBounds(model_singleCell, 'SinkGLU', 0,'b');
model_singleCell = changeRxnBounds(model_singleCell, 'SinkGLY', 0,'b');
model_singleCell = changeRxnBounds(model_singleCell, 'SinkMET', 0,'b');
model_singleCell = changeRxnBounds(model_singleCell, 'SinkPRO', 0,'b');
model_singleCell = changeRxnBounds(model_singleCell, 'SinkHIS', 0,'b');
model_singleCell = changeRxnBounds(model_singleCell, 'SinkLEU', 0,'b');
model_singleCell = changeRxnBounds(model_singleCell, 'SinkILE', 0,'b');
model_singleCell = changeRxnBounds(model_singleCell, 'SinkASN', 0,'b');
model_singleCell = changeRxnBounds(model_singleCell, 'SinkVAL', 0,'b');
model_singleCell = changeRxnBounds(model_singleCell, 'SinkTYR', 0,'b');
model_singleCell = changeRxnBounds(model_singleCell, 'SinkLYS', 0,'b');
model_singleCell = changeRxnBounds(model_singleCell, 'SinkLASPARTATE', 0,'b');
model_singleCell = changeRxnBounds(model_singleCell, 'SinkTRP', 0,'b');
model_singleCell = changeRxnBounds(model_singleCell, 'SinkCYS', 0,'b');
model_singleCell = changeRxnBounds(model_singleCell, 'SinkARG', 0,'b');
model_singleCell = changeRxnBounds(model_singleCell, 'SinkSER', 0,'b');
model_singleCell = changeRxnBounds(model_singleCell, 'SinkTHR', 0,'b');
model_singleCell = changeRxnBounds(model_singleCell, 'SinkPHE', 0,'b');


%%%%%%%%%%%%%%%%%%%%%%%%%%%%%%%%%%%%%%%%%%%%%%%
%%%           Autotrophic constraints           %%%
%%%%%%%%%%%%%%%%%%%%%%%%%%%%%%%%%%%%%%%%%%%%%%%

autotrophicModel = model_singleCell;

% set autotrophic cells to only export C metabolites
autotrophicModel = changeRxnBounds(autotrophicModel, 'txSUCROSE',0,'u');
autotrophicModel = changeRxnBounds(autotrophicModel, 'txLYS',0,'u');
autotrophicModel = changeRxnBounds(autotrophicModel, 'txARG',0,'u');
autotrophicModel = changeRxnBounds(autotrophicModel, 'txTYR',0,'u');
autotrophicModel = changeRxnBounds(autotrophicModel, 'txGLU',0,'u');
autotrophicModel = changeRxnBounds(autotrophicModel, 'txGLY',0,'u');
autotrophicModel = changeRxnBounds(autotrophicModel, 'txILE',0,'u');
autotrophicModel = changeRxnBounds(autotrophicModel, 'txLASPARTATE',0,'u');
autotrophicModel = changeRxnBounds(autotrophicModel, 'txTHR',0,'u');
autotrophicModel = changeRxnBounds(autotrophicModel, 'txHIS',0,'u');
autotrophicModel = changeRxnBounds(autotrophicModel, 'txGLUTATHIONE',0,'u');
autotrophicModel = changeRxnBounds(autotrophicModel, 'txPHE',0,'u');
autotrophicModel = changeRxnBounds(autotrophicModel, 'txLALPHAALANINE',0,'u');
autotrophicModel = changeRxnBounds(autotrophicModel, 'txASN',0,'u');
autotrophicModel = changeRxnBounds(autotrophicModel, 'txVAL',0,'u');
autotrophicModel = changeRxnBounds(autotrophicModel, 'txLEU',0,'u');
autotrophicModel = changeRxnBounds(autotrophicModel, 'txMET',0,'u');
autotrophicModel = changeRxnBounds(autotrophicModel, 'txSER',0,'u');


% Add ATPsurplus, NADPHsurplus reaction 
autotrophicModel = addReaction(autotrophicModel, 'ATPsurplus','reactionFormula', 'ATP[c] + Water[c]  -> ADP[c] + Phosphate[c] + Proton[c]');
autotrophicModel = addReaction(autotrophicModel, 'NADPHsurplus','reactionFormula', 'NADPH[c] + 0.5 Oxygen[c] + Proton[c] -> NADP[c] + Water[c]');
autotrophicModel = changeRxnBounds(autotrophicModel, 'ATPsurplus',0,'l');
autotrophicModel = changeRxnBounds(autotrophicModel, 'ATPsurplus',1000,'u');
autotrophicModel = changeRxnBounds(autotrophicModel, 'NADPHsurplus',0,'b');

% Minimize light uptake: Determine minimum light flux needed to fix 50 mol CO2/m2/day into sucrose.
model_sucrose = autotrophicModel;
model_sucrose = changeRxnBounds(model_sucrose, 'txSUCROSE',-50/12,'b');  
model_sucrose = changeObjective(model_sucrose, {'txLight'}, [1]);
solution_model_sucrose = optimizeCbModel(model_sucrose,'min');
solution_model_sucrose_one = optimizeCbModel(model_sucrose,'min', 'one');  % One-norm solution.
lightUptake=solution_model_sucrose.v(findRxnIDs(model_sucrose,'txLight'));
model_sucrose = changeRxnBounds(model_sucrose, 'txLight', lightUptake,'u');

% FVA for sucrose
[Vmin_maxBiomass, Vmax_maxBiomass] = fluxVariability(model_sucrose, 100, 'max');
VarType_sucrose = VariabilityType(Vmin_maxBiomass,Vmax_maxBiomass,autotrophicModel.lb==autotrophicModel.ub,1e-6);
csvFile = strcat('flux_file_FVA_sucrose_onecell.csv');
writecell([['Reactions'; 'Objective'; ' '; model_sucrose.rxns], ['Optimal_maxsucrose'; cellstr(num2str(solution_model_sucrose.f,15)); ' '; cellstr(num2str(solution_model_sucrose.v,15))], ['Optimal_oneNorm'; ' '; ' '; cellstr(num2str(solution_model_sucrose_one.v,15))], ['Vmin_maxSucrose'; ' '; ' '; cellstr(num2str(Vmin_maxBiomass,15))], ['Vmax_maxSucrose'; ' '; ' '; cellstr(num2str(Vmax_maxBiomass,15))], ['Variability type'; ' '; ' '; VarType_sucrose]], csvFile);

% 2nd level optimization: Maximize ATP surplus.
model_sucrose = changeObjective(model_sucrose, {'ATPsurplus'}, [1]);  % maximize ATPsurplus  
solution_model_sucrose = optimizeCbModel(model_sucrose,'max');
disp(['sucrose synthesis: Maximize ATP surplus: ',num2str(solution_model_sucrose.f)]);

% maximize TAG accumulation
TAGModel = autotrophicModel;
% replace TAGsink with old coefficients
TAGModel = addReaction(TAGModel, 'TAGsink','reactionFormula', '0.4 TAG16c0[c] + 0.2 TAG18c1[c] + 0.6 TAG18c2[c] + 1.8 TAG18c3[c] -> TAGbiomass[c]');
TAGModel = removeMetabolites(TAGModel, {'TAGbiomass[c]'},false); % Add fix so that TAG can be accumulated independently of other biomass components.
TAGModel = changeRxnBounds(TAGModel, 'txLight', lightUptake,'u');
TAGModel = changeObjective(TAGModel, {'TAGsink'}, [1]);
solution_TAGModel = optimizeCbModel(TAGModel,'max');
solution_TAGModel_one = optimizeCbModel(TAGModel,'max', 'one');  % One-norm solution; solution without loops.

% FVA TAG
 [Vmin_maxBiomass, Vmax_maxBiomass] = fluxVariability(TAGModel, 100, 'max');
 VarType_TAG = VariabilityType(Vmin_maxBiomass,Vmax_maxBiomass,TAGModel.lb==TAGModel.ub,1e-6);
 csvFile = strcat('flux_file_FVA_TAG_onecell.csv');
 writecell([['Reactions'; 'Objective'; ' '; TAGModel.rxns], ['Optimal_maxsucrose'; cellstr(num2str(solution_TAGModel.f,15)); ' '; cellstr(num2str(solution_TAGModel.v,15))], ['Optimal_oneNorm'; ' '; ' '; cellstr(num2str(solution_TAGModel_one.v,15))], ['Vmin_maxSucrose'; ' '; ' '; cellstr(num2str(Vmin_maxBiomass,15))], ['Vmax_maxSucrose'; ' '; ' '; cellstr(num2str(Vmax_maxBiomass,15))], ['Variability type'; ' '; ' '; VarType_TAG]], csvFile);


% 2nd level optimization: Maximize ATP surplus and fix maximum value.
TAGModel = addCOBRAConstraints(TAGModel, {'TAGsink'}, solution_TAGModel.f, 'c', [1], 'dsense', 'E');  %
TAGModel = changeObjective(TAGModel, {'ATPsurplus'}, [1]);  % maximize ATPsurplus  
solution_TAGModel = optimizeCbModel(TAGModel,'max');
TAGModel = addCOBRAConstraints(TAGModel, {'ATPsurplus'}, solution_TAGModel.f, 'c', [1], 'dsense', 'E');

% maximize TAG accumulation
TAGModel = changeObjective(TAGModel, {'TAGsink'}, [1]);
solution_TAGModel = optimizeCbModel(TAGModel,'max');
solution_TAGModel_one = optimizeCbModel(TAGModel,'max', 'one');  % One-norm solution; solution without loops.

  
% FVA TAG, after maximization of ATP surplus
 [Vmin_maxBiomass, Vmax_maxBiomass] = fluxVariability(TAGModel, 100, 'max');
 VarType_TAG2 = VariabilityType(Vmin_maxBiomass,Vmax_maxBiomass,TAGModel.lb==TAGModel.ub,1e-6);
 csvFile = strcat('flux_file_FVA_TAG_onecell_2.csv');
 writecell([['Reactions'; 'Objective'; ' '; TAGModel.rxns], ['Optimal_maxsucrose'; cellstr(num2str(solution_TAGModel.f,15)); ' '; cellstr(num2str(solution_TAGModel.v,15))], ['Optimal_oneNorm'; ' '; ' '; cellstr(num2str(solution_TAGModel_one.v,15))], ['Vmin_maxSucrose'; ' '; ' '; cellstr(num2str(Vmin_maxBiomass,15))], ['Vmax_maxSucrose'; ' '; ' '; cellstr(num2str(Vmax_maxBiomass,15))], ['Variability type'; ' '; ' '; VarType_TAG2]], csvFile);


function y=VariabilityType(fmin, fmax, determined, told)
 % Classify results in Flux Variability Analysis (fmin, fmax) by Flux Variobility types
 % Classification according to: 
 %   Hay JO, Schwender J (2011) Metabolic network reconstruction and flux variability analysis of storage synthesis in developing oilseed rape (Brassica napus L.) embryos. Plant J 67: 526–541
 % Jordan Hay, Brookhaven National Laboratory, 12/14/2010
 % 
            %Inputs:
            % fmin, array(n,1), minimum values
			% fmax, array(n,1), maximum values
			% told, numerical tolerance
			% () determined, automatically known from constraints: logical array to be produced like "model.lb==model.ub". 
			%
			% Code assumes flux values to have a maximal value of 1000.
			%
            
            % replaced limits "inf" with "1000"
			
            UINF=abs(fmax)==1000;
            LINF=abs(fmin)==1000;
            LZ=abs(fmin)<told;
            UZ=abs(fmax)<told;
            fixed=abs(fmax-fmin)<told;
            infinitevariable=abs(fmax-fmin)==1000;
            finitevariable=and(abs(fmax-fmin)>=told,~infinitevariable);
            UP=and(fmax>=told,~UINF);
            UN=and(fmax<=-told,~UINF);
            LP=and(fmin>=told,~LINF);
            LN=and(fmin<=-told,~LINF);
            
            
            temp=[UINF LINF]; y(all(temp,2))={'[-1000 +1000]'};
            temp=[LINF UZ]; y(all(temp,2))={'[-1000 0]'};
            temp=[LZ UINF]; y(all(temp,2))={'[0 +1000]'};
            temp=[LP UINF]; y(all(temp,2))={'[+ +1000]'};
            temp=[LINF UN]; y(all(temp,2))={'[-1000 -]'};
            temp=[LINF UP]; y(all(temp,2))={'[-1000 +]'};
            temp=[LN UINF]; y(all(temp,2))={'[- +1000]'};
            
            temp=[LZ UZ]; y(all(temp,2))={'0'};
            temp=[LP UP fixed]; y(all(temp,2))={'+'};
            temp=[LN UN fixed]; y(all(temp,2))={'-'};
            temp=[LZ UP finitevariable]; y(all(temp,2))={'[0 +]'};
            temp=[LN UZ finitevariable]; y(all(temp,2))={'[- 0]'};
            temp=[LN UP finitevariable]; y(all(temp,2))={'[- +]'};
            temp=[LP UP finitevariable]; y(all(temp,2))={'[+ +]'};
            temp=[LN UN finitevariable]; y(all(temp,2))={'[- -]'};
            
			if nargin==4
              y(determined)=mycellfun(y(determined),'addlastspace');
              y(determined)=mycellfun(y(determined),'strrep',' ','#');            
            end
			
            y=y';
end

				function y=mycellfun(x,funcname,varargin)
				%Jordan Hay, Brookhaven National Laboratory, 12/14/2010
				%MYCELLFUN performs operations on a cell array
				%   MYCELLFUN(X,funcname,varargin) returns a cell, logical, or numeric
				%   array after the function specified by funcname is applied to each cell
				%   of X.
				%
				%   Example:
				%   mycellfun({'a','b','c'},'strcmp','b')
				%   returns the logical array [0 1 0].
				if strcmp(funcname,'isnan'); %isnan('') returns a 0X0 logical array
					x{cellfun('isempty',x)}=0;end
				fh=str2func(funcname); %create function handle
				[m,n]=size(x);
				y=cell(m,n);
				for c1=1:m
					for c2=1:n
						y{c1,c2}=fh(x{c1,c2},varargin{:});
					end
				end
				%if contents of cell array are logical or numeric
				if strmatch(funcname,'nonzeros')
					y=y;
				elseif islogical(y{1,1})| isnumeric(y{1,1})
					y(cellfun('isempty',y))={NaN};
					y=cell2mat(y); %return matrix instead of cell array
				end
                end

				function y=addlastspace(x)
				%Jordan Hay, Brookhaven National Laboratory, 12/14/2010
				%ADDLASTSPACE adds one space after a character array
				%   Example:
				%   addlastspace('x')
				%   returns ' x'
				y=[x ' '];
				end
