# Supplementary material for: Elucidation of Triacylglycerol Overproduction in the C4 Bioenergy Crop Sorghum bicolor by Constraint-Based Analysis
Source: Front Plant Sci. 2022 Feb 17;13:787265. doi: 10.3389/fpls.2022.787265 (PMC8892208; doi:10.3389/fpls.2022.787265)
Supplement: Supplementary File 1 — Sorghum bicolor iTJC1414 single-cell metabolic model in SBML and Excel formats, and MATLAB scripts for running model simulations. [file Data_Sheet_1.zip › iTJC1414.xls]

## Sheet: Reaction List
Abbreviation	Description	Reaction	GPR	Lower bound	Upper bound	Objective	Subsystem	Notes	EC Number	References
rxn16c0c16c0c16c0TriacylglycerolSink	TAG sink by FA composition	PalmitoylPalmitoylPalmitoylTriacylglycerol[c] -> 3 TAG16c0[c]		0	1000	0	lipid metabolism: TAG sink	PROTEIN_ASSOCIATION: rxnNotes: Directionality References: Irreversibility Rule: Irreversibility Rule Overruling Assumption:
rxn16c0c16c0c18c1TriacylglycerolSink	TAG sink by FA composition	PalmitoylPalmitoylOleoylTriacylglycerol[c] -> 2 TAG16c0[c] + TAG18c1[c]		0	1000	0	lipid metabolism: TAG sink	PROTEIN_ASSOCIATION: rxnNotes: Directionality References: Irreversibility Rule: Irreversibility Rule Overruling Assumption:
rxn16c0c16c0c18c2TriacylglycerolSink	TAG sink by FA composition	PalmitoylPalmitoylLinoleoylTriacylglycerol[c] -> 2 TAG16c0[c] + TAG18c2[c]		0	1000	0	lipid metabolism: TAG sink	PROTEIN_ASSOCIATION: rxnNotes: Directionality References: Irreversibility Rule: Irreversibility Rule Overruling Assumption:
rxn16c0c16c0c18c3TriacylglycerolSink	TAG sink by FA composition	PalmitoylPalmitoylLinolenoylTriacylglycerol[c] -> 2 TAG16c0[c] + TAG18c3[c]		0	1000	0	lipid metabolism: TAG sink	PROTEIN_ASSOCIATION: rxnNotes: Directionality References: Irreversibility Rule: Irreversibility Rule Overruling Assumption:
rxn16c0c18c1c18c1TriacylglycerolSink	TAG sink by FA composition	PalmitoylOleoylOleoylTriacylglycerol[c] -> TAG16c0[c] + 2 TAG18c1[c]		0	1000	0	lipid metabolism: TAG sink	PROTEIN_ASSOCIATION: rxnNotes: Directionality References: Irreversibility Rule: Irreversibility Rule Overruling Assumption:
rxn16c0c18c1c18c2TriacylglycerolSink	TAG sink by FA composition	PalmitoylOleoylLinoleoylTriacylglycerol[c] -> TAG16c0[c] + TAG18c1[c] + TAG18c2[c]		0	1000	0	lipid metabolism: TAG sink	PROTEIN_ASSOCIATION: rxnNotes: Directionality References: Irreversibility Rule: Irreversibility Rule Overruling Assumption:
rxn16c0c18c1c18c3TriacylglycerolSink	TAG sink by FA composition	PalmitoylOleoylLinolenoylTriacylglycerol[c] -> TAG16c0[c] + TAG18c1[c] + TAG18c3[c]		0	1000	0	lipid metabolism: TAG sink	PROTEIN_ASSOCIATION: rxnNotes: Directionality References: Irreversibility Rule: Irreversibility Rule Overruling Assumption:
rxn16c0c18c2c18c2TriacylglycerolSink	TAG sink by FA composition	PalmitoylLinoleoylLinoleoylTriacylglycerol[c] -> TAG16c0[c] + 2 TAG18c2[c]		0	1000	0	lipid metabolism: TAG sink	PROTEIN_ASSOCIATION: rxnNotes: Directionality References: Irreversibility Rule: Irreversibility Rule Overruling Assumption:
rxn16c0c18c2c18c3TriacylglycerolSink	TAG sink by FA composition	PalmitoylLinoleoylLinolenoylTriacylglycerol[c] -> TAG16c0[c] + TAG18c2[c] + TAG18c3[c]		0	1000	0	lipid metabolism: TAG sink	PROTEIN_ASSOCIATION: rxnNotes: Directionality References: Irreversibility Rule: Irreversibility Rule Overruling Assumption:
rxn16c0c18c3c18c3TriacylglycerolSink	TAG sink by FA composition	PalmitoylLinolenoylLinolenoylTriacylglycerol[c] -> TAG16c0[c] + 2 TAG18c3[c]		0	1000	0	lipid metabolism: TAG sink	PROTEIN_ASSOCIATION: rxnNotes: Directionality References: Irreversibility Rule: Irreversibility Rule Overruling Assumption:
rxn18c1c18c1c18c1TriacylglycerolSink	TAG sink by FA composition	OleoylOleoylOleoylTriacylglycerol[c] -> 3 TAG18c1[c]		0	1000	0	lipid metabolism: TAG sink	PROTEIN_ASSOCIATION: rxnNotes: Directionality References: Irreversibility Rule: Irreversibility Rule Overruling Assumption:
rxn18c1c18c1c18c2TriacylglycerolSink	TAG sink by FA composition	OleoylOleoylLinoleoylTriacylglycerol[c] -> 2 TAG18c1[c] + TAG18c2[c]		0	1000	0	lipid metabolism: TAG sink	PROTEIN_ASSOCIATION: rxnNotes: Directionality References: Irreversibility Rule: Irreversibility Rule Overruling Assumption:
rxn18c1c18c1c18c3TriacylglycerolSink	TAG sink by FA composition	OleoylOleoylLinolenoylTriacylglycerol[c] -> 2 TAG18c1[c] + TAG18c3[c]		0	1000	0	lipid metabolism: TAG sink	PROTEIN_ASSOCIATION: rxnNotes: Directionality References: Irreversibility Rule: Irreversibility Rule Overruling Assumption:
rxn18c1c18c2c18c2TriacylglycerolSink	TAG sink by FA composition	OleoylLinoleoylLinoleoylTriacylglycerol[c] -> TAG18c1[c] + 2 TAG18c2[c]		0	1000	0	lipid metabolism: TAG sink	PROTEIN_ASSOCIATION: rxnNotes: Directionality References: Irreversibility Rule: Irreversibility Rule Overruling Assumption:
rxn18c1c18c2c18c3TriacylglycerolSink	TAG sink by FA composition	OleoylLinoleoylLinolenoylTriacylglycerol[c] -> TAG18c1[c] + TAG18c2[c] + TAG18c3[c]		0	1000	0	lipid metabolism: TAG sink	PROTEIN_ASSOCIATION: rxnNotes: Directionality References: Irreversibility Rule: Irreversibility Rule Overruling Assumption:
rxn18c1c18c3c18c3TriacylglycerolSink	TAG sink by FA composition	OleoylLinolenoylLinolenoylTriacylglycerol[c] -> TAG18c1[c] + 2 TAG18c3[c]		0	1000	0	lipid metabolism: TAG sink	PROTEIN_ASSOCIATION: rxnNotes: Directionality References: Irreversibility Rule: Irreversibility Rule Overruling Assumption:
rxn18c2c18c2c18c2TriacylglycerolSink	TAG sink by FA composition	LinoleoylLinoleoylLinoleoylTriacylglycerol[c] -> 3 TAG18c2[c]		0	1000	0	lipid metabolism: TAG sink	PROTEIN_ASSOCIATION: rxnNotes: Directionality References: Irreversibility Rule: Irreversibility Rule Overruling Assumption:
rxn18c2c18c2c18c3TriacylglycerolSink	TAG sink by FA composition	LinoleoylLinoleoylLinolenoylTriacylglycerol[c] -> 2 TAG18c2[c] + TAG18c3[c]		0	1000	0	lipid metabolism: TAG sink	PROTEIN_ASSOCIATION: rxnNotes: Directionality References: Irreversibility Rule: Irreversibility Rule Overruling Assumption:
rxn18c2c18c3c18c3TriacylglycerolSink	TAG sink by FA composition	LinoleoylLinolenoylLinolenoylTriacylglycerol[c] -> TAG18c2[c] + 2 TAG18c3[c]		0	1000	0	lipid metabolism: TAG sink	PROTEIN_ASSOCIATION: rxnNotes: Directionality References: Irreversibility Rule: Irreversibility Rule Overruling Assumption:
rxn18c3c18c3c18c3TriacylglycerolSink	TAG sink by FA composition	LinolenoylLinolenoylLinolenoylTriacylglycerol[c] -> 3 TAG18c3[c]		0	1000	0	lipid metabolism: TAG sink	PROTEIN_ASSOCIATION: rxnNotes: Directionality References: Irreversibility Rule: Irreversibility Rule Overruling Assumption:
rxn1TRANSKETORXNchloroplast	EC 2.2.1.1 (1TRANSKETO-RXN) [chloroplast]	DSedoheptulose7PChloroplast[p] + GAPChloroplast[p] <=> Ribose5PChloroplast[p] + Xylulose5PhosphateChloroplast[p]	( sobic010G023700 )	-1000	1000	0	calvin cycle, OPPP	PROTEIN_ASSOCIATION: ( sobic010G023700 ) rxnNotes: PARENTFRAME: 1TRANSKETO-RXN Directionality References: Irreversibility Rule: Irreversibility Rule Overruling Assumption:	EC 2.2.1.1
rxn2IsopropylmalateSynRXNChloroplast	EC 2.3.3.13 (2-ISOPROPYLMALATESYN-RXN)	2KetoIsovalerateChloroplast[p] + AcetylCoAChloroplast[p] + WaterChloroplast[p] -> 2S2IsopropylmalateChloroplast[p] + CoAChloroplast[p] + ProtonChloroplast[p]	( sobic005G030100 or sobic008G012400 )	0	1000	0	branched-chain amino acid biosynthesis	PROTEIN_ASSOCIATION: ( sobic005G030100 or sobic008G012400 ) rxnNotes: PARENTFRAME: 2-ISOPROPYLMALATESYN-RXN Directionality References: Irreversibility Rule: 2e Irreversibility Rule Overruling Assumption:	EC 2.3.3.13
rxn2OXOGLUTARATEDEHRXNmitochondrion	2-oxoglutarate dehydrogenase complex (2OXOGLUTARATEDEH-RXN) [mitochondrion]	2KetoglutarateMitochondrion[m] + CoAMitochondrion[m] + NADMitochondrion[m] -> CO2Mitochondrion[m] + NADHMitochondrion[m] + SucCoAMitochondrion[m]	( sobic006G052800 or sobic006G052500 )	0	1000	0	mitochondria	PROTEIN_ASSOCIATION: ( sobic006G052800 or sobic006G052500 ) rxnNotes: PARENTFRAME: 2OXOGLUTARATEDEH-RXN Directionality References: Irreversibility Rule: Irreversibility Rule Overruling Assumption:
rxn2PGADEHYDRATRXN	EC 4.2.1.11 (2PGADEHYDRAT-RXN)	2Pg[c] <=> Phosphoenolpyruvate[c] + Water[c]	( sobic002G186900 or sobic010G026925 or sobic001G426100 )	-1000	1000	0		PROTEIN_ASSOCIATION: ( sobic002G186900 or sobic010G026925 or sobic001G426100 ) rxnNotes: PARENTFRAME: 2PGADEHYDRAT-RXN Directionality References: Irreversibility Rule: none Irreversibility Rule Overruling Assumption:	EC 4.2.1.11	18444898;11755682;
rxn2PGADEHYDRATRXNChloroplast	EC 4.2.1.11 (2PGADEHYDRAT-RXN)	2PgChloroplast[p] <=> PhosphoenolpyruvateChloroplast[p] + WaterChloroplast[p]		-1000	1000	0		PROTEIN_ASSOCIATION: rxnNotes: PARENTFRAME: 2PGADEHYDRAT-RXN Directionality References: Irreversibility Rule: none Irreversibility Rule Overruling Assumption:	EC 4.2.1.11	18444898;11755682;
rxn2TRANSKETORXNchloroplast	EC 2.2.1.1 (2TRANSKETO-RXN)	Erythrose4PChloroplast[p] + Xylulose5PhosphateChloroplast[p] <=> Fructose6PChloroplast[p] + GAPChloroplast[p]	( sobic010G023700 )	-1000	1000	0	calvin cycle, OPPP	PROTEIN_ASSOCIATION: ( sobic010G023700 ) rxnNotes: PARENTFRAME: 2TRANSKETO-RXN Directionality References: Irreversibility Rule: none Irreversibility Rule Overruling Assumption:	EC 2.2.1.1
rxn31214RXNmod	EC 3.1.2.14 (3.1.2.14-RXN-mod)	OleoylACPs[p] + WaterChloroplast[p] -> ACP[p] + OleateChloroplast[p] + ProtonChloroplast[p]	( sobic002G111500 or sobic006G259300 or sobic010G180400 or sobic010G033300 or sobic002G256800 )	0	1000	0	FA-ACP --&gt; FFA	PROTEIN_ASSOCIATION: ( sobic002G111500 or sobic006G259300 or sobic010G180400 or sobic010G033300 or sobic002G256800 ) rxnNotes: PARENTFRAME: 3.1.2.14-RXN Directionality References: Irreversibility Rule: Irreversibility Rule Overruling Assumption:	EC 3.1.2.14
rxn3DehydroquinatedehydrataseRxnChloroplast	EC 4.2.1.10 (3-DEHYDROQUINATE-DEHYDRATASE-RXN)	DehydroquinateChloroplast[p] -> 3DehydroshikimateChloroplast[p] + WaterChloroplast[p]	( sobic003G169900 or sobic008G116000 )	0	1000	0	aromatic amino acid biosynthesis	PROTEIN_ASSOCIATION: ( sobic003G169900 or sobic008G116000 ) rxnNotes: PARENTFRAME: 3-DEHYDROQUINATE-DEHYDRATASE-RXN Directionality References: Irreversibility Rule: Irreversibility Rule Overruling Assumption:	EC 4.2.1.10
rxn3DehydroquinateSynthaseRxnChloroplast	EC 4.2.3.4 (3-DEHYDROQUINATE-SYNTHASE-RXN)	3DeoxyDArabinoHeptulosonate7PChloroplast[p] -> DehydroquinateChloroplast[p] + PhosphateChloroplast[p]	( sobic002G279700 )	0	1000	0	aromatic amino acid biosynthesis	PROTEIN_ASSOCIATION: ( sobic002G279700 ) rxnNotes: PARENTFRAME: 3-DEHYDROQUINATE-SYNTHASE-RXN Directionality References: Irreversibility Rule: Irreversibility Rule Overruling Assumption:	EC 4.2.3.4
rxn3DEHYDROSPHINGANINEREDUCTASERXN	EC 1.1.1.102 (3-DEHYDROSPHINGANINE-REDUCTASE-RXN)	Dehydrosphinganine[c] + NADPH[c] + Proton[c] -> Dihydrosphingosine[c] + NADP[c]	( sobic004G269700 )	0	1000	0		PROTEIN_ASSOCIATION: ( sobic004G269700 ) rxnNotes: PARENTFRAME: 3-DEHYDROSPHINGANINE-REDUCTASE-RXN Directionality References: Irreversibility Rule: Irreversibility Rule Overruling Assumption:	EC 1.1.1.102
rxn3OXOACYLACPSYNTHRXNPalmitoylACPsMALONYLACP3oxostearoylACPsCARBONDIOXIDEACP67	EC 2.3.1.41 (3-OXOACYL-ACP-SYNTH-RXN-Palmitoyl-ACPs/MALONYL-ACP//3-oxo-stearoyl-ACPs/CARBON-DIOXIDE/ACP.67.)	MalonylACP[p] + PalmitoylACPs[p] -> 3OxoStearoylACPs[p] + ACP[p] + CO2Chloroplast[p]	( sobic002G374600 or sobic001G344400 or sobic010G073500 or sobic004G080200 )	0	1000	0	fatty acid synthesis	PROTEIN_ASSOCIATION: ( sobic002G374600 or sobic001G344400 or sobic010G073500 or sobic004G080200 ) rxnNotes: PARENTFRAME: 3-OXOACYL-ACP-SYNTH-RXN Directionality References: Irreversibility Rule: Irreversibility Rule Overruling Assumption:	EC 2.3.1.41
rxn3PGAREARRRXN	EC 5.4.2.1 (3PGAREARR-RXN)	G3P[c] <=> 2Pg[c]	( sobic008G116600 or sobic004G234100 or sobic003G103701 or sobic003G336000 or sobic001G384100 or sobic010G090100 or sobic003G063200 )	-1000	1000	0		PROTEIN_ASSOCIATION: ( sobic008G116600 or sobic004G234100 or sobic003G103701 or sobic003G336000 or sobic001G384100 or sobic010G090100 or sobic003G063200 ) rxnNotes: PARENTFRAME: 3PGAREARR-RXN Directionality References: Irreversibility Rule: Irreversibility Rule Overruling Assumption:	EC 5.4.2.1
rxn3PGAREARRRXNChloroplast	EC 5.4.2.1 (3PGAREARR-RXN)	G3PChloroplast[p] <=> 2PgChloroplast[p]		-1000	1000	0		PROTEIN_ASSOCIATION: rxnNotes: PARENTFRAME: 3PGAREARR-RXN Directionality References: Irreversibility Rule: Irreversibility Rule Overruling Assumption:	EC 5.4.2.1
rxn42158RXN	EC 4.2.1.59 (4.2.1.58-RXN)	Beta3HydroxybutyrylACPs[p] <=> CrotonylACPs[p] + WaterChloroplast[p]	( sobic009G150900 or sobic007G079600 )	-1000	1000	0	fatty acid synthesis	PROTEIN_ASSOCIATION: ( sobic009G150900 or sobic007G079600 ) rxnNotes: PARENTFRAME: 4.2.1.58-RXN Directionality References: Irreversibility Rule: Irreversibility Rule Overruling Assumption:	EC 4.2.1.59
rxn42161RXN	EC 4.2.1.59 (4.2.1.61-RXN)	R3HydroxypalmitoylACPs[p] <=> 2HexadecenoylACPs[p] + WaterChloroplast[p]	( sobic009G150900 or sobic007G079600 )	-1000	1000	0	fatty acid synthesis	PROTEIN_ASSOCIATION: ( sobic009G150900 or sobic007G079600 ) rxnNotes: PARENTFRAME: 4.2.1.61-RXN Directionality References: Irreversibility Rule: Irreversibility Rule Overruling Assumption:	EC 4.2.1.59
rxn5HydroxyferulicAcidOMethyltransferase	EC 1.14.14.-	5HydroxyConiferylAlcohol[c] + SAdenosylmethionine[c] -> AdenosylHomoCys[c] + Proton[c] + SinapylAlcohol[c]		0	1000	0	lignin biosynthesis	PROTEIN_ASSOCIATION: rxnNotes: COMT Directionality References: Irreversibility Rule: Irreversibility Rule Overruling Assumption:
rxn6PFRUCTPHOSRXN	EC 2.7.1.11 (6PFRUCTPHOS-RXN)	ATP[c] + Fructose6P[c] -> ADP[c] + Fructose16Diphosphate[c] + Proton[c]	( sobic010G041400 or sobic009G204601 or sobic003G034700 or sobic009G071800 or sobic002G240700 or sobic003G290000 or sobic001G253300 or sobic007G139500 or sobic002G201700 or sobic006G114700 )	0	1000	0		PROTEIN_ASSOCIATION: ( sobic010G041400 or sobic009G204601 or sobic003G034700 or sobic009G071800 or sobic002G240700 or sobic003G290000 or sobic001G253300 or sobic007G139500 or sobic002G201700 or sobic006G114700 ) rxnNotes: PARENTFRAME: 6PFRUCTPHOS-RXN Directionality References: Irreversibility Rule: 2d Irreversibility Rule Overruling Assumption:	EC 2.7.1.11
rxn6PFRUCTPHOSRXNChloroplast	EC 2.7.1.11 (6PFRUCTPHOS-RXN)	ATPChloroplast[p] + Fructose6PChloroplast[p] -> ADPChloroplast[p] + Fructose16DiphosphateChloroplast[p] + ProtonChloroplast[p]		0	1000	0		PROTEIN_ASSOCIATION: rxnNotes: PARENTFRAME: 6PFRUCTPHOS-RXN Directionality References: Irreversibility Rule: 2d Irreversibility Rule Overruling Assumption:	EC 2.7.1.11
rxn6PGLUCONOLACTRXN	EC 3.1.1.31 (6PGLUCONOLACT-RXN)	D6PGluconoDeltaLactone[c] + Water[c] -> Phosphogluconate[c] + Proton[c]	( sobic002G368000 or sobic002G272500 or sobic007G179900 or sobic001G336500 )	0	1000	0	OPP (cyto and plastid, glp)	PROTEIN_ASSOCIATION: ( sobic002G368000 or sobic002G272500 or sobic007G179900 or sobic001G336500 ) rxnNotes: PARENTFRAME: 6PGLUCONOLACT-RXN Directionality References: Irreversibility Rule: none Irreversibility Rule Overruling Assumption:	EC 3.1.1.31
rxn6PGLUCONOLACTRXNChloroplast	EC 3.1.1.31 (6PGLUCONOLACT-RXN)	D6PGluconoDeltaLactoneChloroplast[p] + WaterChloroplast[p] -> PhosphogluconateChloroplast[p] + ProtonChloroplast[p]		0	1000	0	OPP (cyto and plastid, glp)	PROTEIN_ASSOCIATION: rxnNotes: PARENTFRAME: 6PGLUCONOLACT-RXN Directionality References: Irreversibility Rule: none Irreversibility Rule Overruling Assumption:	EC 3.1.1.31
ACETATECOALIGASERXN	EC 6.2.1.1 (ACETATE--COA-LIGASE-RXN)	Acet[c] + ATP[c] + CoA[c] -> AcetylCoA[c] + AMP[c] + PPi[c]	( sobic006G064600 or sobic002G189400 or sobic004G161900 or sobic001G049200 )	0	1000	0		PROTEIN_ASSOCIATION: ( sobic006G064600 or sobic002G189400 or sobic004G161900 or sobic001G049200 ) rxnNotes: PARENTFRAME: ACETATE--COA-LIGASE-RXN Directionality References: Irreversibility Rule: Irreversibility Rule Overruling Assumption:	EC 6.2.1.1
ACETATECOALIGASERXNchloroplast	ACETATECOALIGASERXNchloroplast	AcetChloroplast[p] + ATPChloroplast[p] + CoAChloroplast[p] -> AcetylCoAChloroplast[p] + AMPChloroplast[p] + PPiChloroplast[p]	( sobic006G064600 or sobic002G189400 or sobic004G161900 or sobic001G049200 )	0	1000	0	plastid compartmenation of FAS	PROTEIN_ASSOCIATION: ( sobic006G064600 or sobic002G189400 or sobic004G161900 or sobic001G049200 ) rxnNotes: Directionality References: Irreversibility Rule: Irreversibility Rule Overruling Assumption:
AcetolactReductoIsomRXNChloroplast	EC 1.1.1.86 (ACETOLACTREDUCTOISOM-RXN)	2AcetoLactateChloroplast[p] + NADPHChloroplast[p] + ProtonChloroplast[p] -> DiohIsovalerateChloroplast[p] + NADPChloroplast[p]	( sobic009G239900 or sobic003G239900 )	0	1000	0	branched-chain amino acid biosynthesis	PROTEIN_ASSOCIATION: ( sobic009G239900 or sobic003G239900 ) rxnNotes: PARENTFRAME: ACETOLACTREDUCTOISOM-RXN Directionality References: Irreversibility Rule: 2e Irreversibility Rule Overruling Assumption:	EC 1.1.1.86
AcetolactSynRXNChloroplast	EC 2.2.1.6 (ACETOLACTSYN-RXN)	ProtonChloroplast[p] + 2 PyruvateChloroplast[p] -> 2AcetoLactateChloroplast[p] + CO2Chloroplast[p]	( sobic004G155800 or sobic005G082200 or sobic004G210000 )	0	1000	0	branched-chain amino acid biosynthesis	PROTEIN_ASSOCIATION: ( sobic004G155800 or sobic005G082200 or sobic004G210000 ) rxnNotes: PARENTFRAME: ACETOLACTSYN-RXN Directionality References: Irreversibility Rule: Irreversibility Rule Overruling Assumption:	EC 2.2.1.6
AcetoOHbutReductoIsomRXNChloroplast	EC 1.1.1.86 (ACETOOHBUTREDUCTOISOM-RXN)	2Aceto2HydroxyButyrateChloroplast[p] + NADPHChloroplast[p] + ProtonChloroplast[p] -> 1Keto2MethylvalerateChloroplast[p] + NADPChloroplast[p]	( sobic009G239900 or sobic003G239900 )	0	1000	0	branched-chain amino acid biosynthesis	PROTEIN_ASSOCIATION: ( sobic009G239900 or sobic003G239900 ) rxnNotes: PARENTFRAME: ACETOOHBUTREDUCTOISOM-RXN Directionality References: Irreversibility Rule: Irreversibility Rule Overruling Assumption:	EC 1.1.1.86
AcetoOHButSynRXNChloroplast	EC 2.2.1.6 (ACETOOHBUTSYN-RXN)	2OxobutanoateChloroplast[p] + ProtonChloroplast[p] + PyruvateChloroplast[p] -> 2Aceto2HydroxyButyrateChloroplast[p] + CO2Chloroplast[p]	( sobic004G155800 or sobic005G082200 or sobic004G210000 )	0	1000	0	branched-chain amino acid biosynthesis	PROTEIN_ASSOCIATION: ( sobic004G155800 or sobic005G082200 or sobic004G210000 ) rxnNotes: PARENTFRAME: ACETOOHBUTSYN-RXN Directionality References: Irreversibility Rule: Irreversibility Rule Overruling Assumption:	EC 2.2.1.6
ACETYLCOAACETYLTRANSFERRXN	EC 2.3.1.9 (ACETYL-COA-ACETYLTRANSFER-RXN)	2 AcetylCoA[c] -> AcetoacetylCoA[c] + CoA[c]	( sobic001G348100 or sobic008G190100 or sobic003G100800 )	0	1000	0		PROTEIN_ASSOCIATION: ( sobic001G348100 or sobic008G190100 or sobic003G100800 ) rxnNotes: PARENTFRAME: ACETYL-COA-ACETYLTRANSFER-RXN Directionality References: Irreversibility Rule: 2d Irreversibility Rule Overruling Assumption:	EC 2.3.1.9
ACETYLCOACARBOXYLTRANSFERRXN	EC 6.4.1.2 (ACETYL-COA-CARBOXYLTRANSFER-RXN)	AcetylCoA[c] + ATP[c] + HCO3[c] -> ADP[c] + MalonylCoA[c] + Phosphate[c] + Proton[c]	( sobic006G030100 or sobic001G262400 or sobic001G307200 )	0	1000	0		PROTEIN_ASSOCIATION: ( sobic006G030100 or sobic001G262400 or sobic001G307200 ) rxnNotes: PARENTFRAME: ACETYL-COA-CARBOXYLTRANSFER-RXN Directionality References: Irreversibility Rule: Irreversibility Rule Overruling Assumption:	EC 6.4.1.2
ACETYLCOACARBOXYLTRANSFERRXNchloroplast	ACETYLCOACARBOXYLTRANSFERRXNchloroplast	AcetylCoAChloroplast[p] + ATPChloroplast[p] + HCO3Chloroplast[p] -> ADPChloroplast[p] + MalonylCoAChloroplast[p] + PhosphateChloroplast[p] + ProtonChloroplast[p]	( sobic006G030100 or sobic001G262400 or sobic001G307200 )	0	1000	0	plastid compartmenation of FAS	PROTEIN_ASSOCIATION: ( sobic006G030100 or sobic001G262400 or sobic001G307200 ) rxnNotes: Directionality References: Irreversibility Rule: Irreversibility Rule Overruling Assumption:
ACETYLGLUTKINRXNChloroplast	EC 2.7.2.8 (ACETYLGLUTKIN-RXN)	AcetylGluChloroplast[p] + ATPChloroplast[p] -> ADPChloroplast[p] + NAcetylglutamylPhosphateChloroplast[p]	( sobic006G170200 or sobic004G295400 )	0	1000	0	amino acid biosynthesis	PROTEIN_ASSOCIATION: ( sobic006G170200 or sobic004G295400 ) rxnNotes: PARENTFRAME: ACETYLGLUTKIN-RXN Directionality References: Irreversibility Rule: Irreversibility Rule Overruling Assumption:	EC 2.7.2.8
ACETYLORNDEACETRXNChloroplast	EC 3.5.1.16 (ACETYLORNDEACET-RXN)	NAlphaAcetylornithineChloroplast[p] + WaterChloroplast[p] -> AcetChloroplast[p] + LOrnithineChloroplast[p]	( sobic004G275600 )	0	1000	0	amino acid biosynthesis	PROTEIN_ASSOCIATION: ( sobic004G275600 ) rxnNotes: PARENTFRAME: ACETYLORNDEACET-RXN Directionality References: Irreversibility Rule: Irreversibility Rule Overruling Assumption:	EC 3.5.1.16
ACETYLORNTRANSAMRXNChloroplast	EC 2.6.1.11 (ACETYLORNTRANSAM-RXN)	Acetylglutamate5SemialdehydeChloroplast[p] + GluChloroplast[p] -> 2KetoglutarateChloroplast[p] + NAlphaAcetylornithineChloroplast[p]	( sobic009G029700 )	0	1000	0	amino acid biosynthesis	PROTEIN_ASSOCIATION: ( sobic009G029700 ) rxnNotes: PARENTFRAME: ACETYLORNTRANSAM-RXN Directionality References: Irreversibility Rule: Irreversibility Rule Overruling Assumption:	EC 2.6.1.11
AconitasePeroxisome	AconitasePeroxisome	CitPeroxisome[x] + WaterPeroxisome[x] <=> DIsocitratePeroxisome[x]		-1000	1000	0	glyoxylate cycle	PROTEIN_ASSOCIATION: rxnNotes: Directionality References: Irreversibility Rule: none Irreversibility Rule Overruling Assumption:
ACONITATEDEHYDRRXNmitochondrion	EC 4.2.1.3 (ACONITATEDEHYDR-RXN) [mitochondrion]	CitMitochondrion[m] -> CisAconitateMitochondrion[m] + WaterMitochondrion[m]	( sobic002G316900 or sobic006G000100 or sobic001G512800 or sobic007G068100 )	0	1000	0	mitochondria	PROTEIN_ASSOCIATION: ( sobic002G316900 or sobic006G000100 or sobic001G512800 or sobic007G068100 ) rxnNotes: PARENTFRAME: ACONITATEDEHYDR-RXN Directionality References: 16971389; Irreversibility Rule: 2e(-), 2d Irreversibility Rule Overruling Assumption:	EC 4.2.1.3	17509628;
ACONITATEHYDRRXNmitochondrion	EC 4.2.1.3 (ACONITATEHYDR-RXN) [mitochondrion]	CisAconitateMitochondrion[m] + WaterMitochondrion[m] -> DIsocitrateMitochondrion[m]	( sobic002G316900 or sobic006G000100 or sobic001G512800 or sobic007G068100 )	0	1000	0	mitochondria	PROTEIN_ASSOCIATION: ( sobic002G316900 or sobic006G000100 or sobic001G512800 or sobic007G068100 ) rxnNotes: PARENTFRAME: ACONITATEHYDR-RXN Directionality References: Irreversibility Rule: none Irreversibility Rule Overruling Assumption:	EC 4.2.1.3
ACSERLYRXNChloroplast	EC 2.5.1.47 (ACSERLY-RXN)	AcetylserineChloroplast[p] + HSChloroplast[p] <=> AcetChloroplast[p] + CysChloroplast[p]	( sobic010G041400 or sobic006G077900 or sobic006G016900 or sobic003G333700 or sobic003G110100 or sobic010G039401 or sobic008G179900 or sobic001G455600 or sobic010G039100 )	-1000	1000	0	amino acid biosynthesis	PROTEIN_ASSOCIATION: ( sobic010G041400 or sobic006G077900 or sobic006G016900 or sobic003G333700 or sobic003G110100 or sobic010G039401 or sobic008G179900 or sobic001G455600 or sobic010G039100 ) rxnNotes: PARENTFRAME: ACSERLY-RXN Directionality References: Irreversibility Rule: none Irreversibility Rule Overruling Assumption:	EC 2.5.1.47
ACYLCOASYNRXNBUTYRICACIDCOAATPBUTYRYLCOAPPIAMP43	EC 6.2.1.3 (ACYLCOASYN-RXN-BUTYRICACID/CO-A/ATP//BUTYRYL-COA/PPI/AMP.43.)	ATP[c] + ButyricAcid[c] + CoA[c] -> AMP[c] + ButyrylCoA[c] + PPi[c]	( sobic010G214900 or sobic004G062500 or sobic003G004900 or sobic005G020300 or sobic003G391600 or sobic004G086800 or sobic005G168700 or sobic001G014900 or sobic001G425100 or sobic009G241000 or sobic010G181500 or sobic008G051300 or sobic001G495500 or sobic005G054900 or sobic003G242000 or sobic001G247700 or sobic010G045400 or sobic009G236100 or sobic006G272600 or sobic005G033100 or sobic003G258200 o…	0	1000	0		PROTEIN_ASSOCIATION: ( sobic010G214900 or sobic004G062500 or sobic003G004900 or sobic005G020300 or sobic003G391600 or sobic004G086800 or sobic005G168700 or sobic001G014900 or sobic001G425100 or sobic009G241000 or sobic010G181500 or sobic008G051300 or sobic001G495500 or sobic005G054900 or sobic003G242000 or sobic001G247700 or sobic010G045400 or sobic009G236100 or sobic006G272600 or sobic005G033100…	EC 6.2.1.3	10712540;
ADENOSINEKINASERXN	EC 2.7.1.20 (ADENOSINE-KINASE-RXN)	Adenosine[c] + ATP[c] -> ADP[c] + AMP[c] + Proton[c]	( sobic004G220000 or sobic006G148700 )	0	1000	0		PROTEIN_ASSOCIATION: ( sobic004G220000 or sobic006G148700 ) rxnNotes: PARENTFRAME: ADENOSINE-KINASE-RXN Directionality References: Irreversibility Rule: Irreversibility Rule Overruling Assumption:	EC 2.7.1.20
ADENOSYLHOMOCYSTEINASERXN	EC 3.3.1.1 (ADENOSYLHOMOCYSTEINASE-RXN)	AdenosylHomoCys[c] + Water[c] -> Adenosine[c] + HomoCys[c]	( sobic005G112800 )	0	1000	0		PROTEIN_ASSOCIATION: ( sobic005G112800 ) rxnNotes: PARENTFRAME: ADENOSYLHOMOCYSTEINASE-RXN Directionality References: Irreversibility Rule: none Irreversibility Rule Overruling Assumption:	EC 3.3.1.1
ADENYLKINRXN	EC 2.7.4.3 (ADENYL-KIN-RXN)	AMP[c] + ATP[c] -> 2 ADP[c]	( sobic001G518500 or sobic008G084600 or sobic004G318100 or sobic003G233500 or sobic010G007500 )	0	1000	0		PROTEIN_ASSOCIATION: ( sobic001G518500 or sobic008G084600 or sobic004G318100 or sobic003G233500 or sobic010G007500 ) rxnNotes: PARENTFRAME: ADENYL-KIN-RXN Directionality References: Irreversibility Rule: Irreversibility Rule Overruling Assumption:	EC 2.7.4.3
ADENYLKINRXNchloroplast	EC 2.7.4.3 (ADENYL-KIN-RXN) [chloroplast]	AMPChloroplast[p] + ATPChloroplast[p] -> 2 ADPChloroplast[p]	( sobic001G518500 or sobic007G009200 or sobic007G113600 or sobic006G261300 )	0	1000	0	plastid	PROTEIN_ASSOCIATION: ( sobic001G518500 or sobic007G009200 or sobic007G113600 or sobic006G261300 ) rxnNotes: PARENTFRAME: ADENYL-KIN-RXN Directionality References: Irreversibility Rule: Irreversibility Rule Overruling Assumption:	EC 2.7.4.3
ADENYLOSUCCINATESYNTHASERXNChloroplast	EC 6.3.4.4 (ADENYLOSUCCINATE-SYNTHASE-RXN)	GTPChloroplast[p] + ImpChloroplast[p] + LAspartateChloroplast[p] -> AdenylosuccChloroplast[p] + GDPChloroplast[p] + PhosphateChloroplast[p] + 2 ProtonChloroplast[p]	( sobic001G486700 or sobic001G126300 )	0	1000	0		PROTEIN_ASSOCIATION: ( sobic001G486700 or sobic001G126300 ) rxnNotes: PARENTFRAME: ADENYLOSUCCINATE-SYNTHASE-RXN Directionality References: Irreversibility Rule: none Irreversibility Rule Overruling Assumption:	EC 6.3.4.4	12805578;
ADPREDUCTRXN	EC 1.17.4.1 (ADPREDUCT-RXN)	DADP[c] + OxThioredoxin[c] + Water[c] <=> ADP[c] + RedThioredoxin[c]	( sobic010G106300 or sobic006G134900 or sobic010G054600 )	-1000	1000	0		PROTEIN_ASSOCIATION: ( sobic010G106300 or sobic006G134900 or sobic010G054600 ) rxnNotes: PARENTFRAME: ADPREDUCT-RXN Directionality References: Irreversibility Rule: 2e Irreversibility Rule Overruling Assumption:	EC 1.17.4.1
AICARSYNRXNChloroplast	EC 4.3.2.2 (AICARSYN-RXN)	PRibosyl4SucccarbAminoimidazoleChloroplast[p] <=> AicarChloroplast[p] + FumChloroplast[p]	( sobic001G392500 )	-1000	1000	0		PROTEIN_ASSOCIATION: ( sobic001G392500 ) rxnNotes: PARENTFRAME: AICARSYN-RXN Directionality References: Irreversibility Rule: none Irreversibility Rule Overruling Assumption: Due to the presence of abundant catalase in peroxisomes removing H2O2, it is assumed that glycolate oxidase is unidirectional	EC 4.3.2.2	18444898;11755682;
AICARTRANSFORMRXNChloroplast	EC 2.1.2.3 (AICARTRANSFORM-RXN)	10FormylTHFChloroplast[p] + AicarChloroplast[p] <=> PhosphoribosylFormamidoCarboxamideChloroplast[p] + THFChloroplast[p]	( sobic007G075200 or sobic006G213400 )	-1000	1000	0	histidine synthesis;purine synthesis;one carbon metabolism;	PROTEIN_ASSOCIATION: ( sobic007G075200 or sobic006G213400 ) rxnNotes: PARENTFRAME: AICARTRANSFORM-RXN Directionality References: Irreversibility Rule: none Irreversibility Rule Overruling Assumption:	EC 2.1.2.3	9025303;10.1016/0014-5793(84)81230-2;7589569;
AIRCARBOXYRXN	EC 4.1.1.21 (AIRCARBOXY-RXN)	5Phosphoribosyl5Aminoimidazole[c] + CO2[c] -> PhosphoribosylCarboxyAminoimidazole[c] + 2 Proton[c]	( sobic003G028600 )	0	1000	0		PROTEIN_ASSOCIATION: ( sobic003G028600 ) rxnNotes: PARENTFRAME: AIRCARBOXY-RXN Directionality References: Irreversibility Rule: 1a Irreversibility Rule Overruling Assumption:	EC 4.1.1.21
AIRSRXN	EC 6.3.3.1 (AIRS-RXN)	5PhosphoribosylNFormylglycineamidine[c] + ATP[c] -> 5Phosphoribosyl5Aminoimidazole[c] + ADP[c] + Phosphate[c] + Proton[c]	( sobic009G072000 )	0	1000	0		PROTEIN_ASSOCIATION: ( sobic009G072000 ) rxnNotes: PARENTFRAME: AIRS-RXN Directionality References: Irreversibility Rule: none Irreversibility Rule Overruling Assumption:	EC 6.3.3.1
ALANINEAMINOTRANSFERASERXN	EC 2.6.1.2 (ALANINE-AMINOTRANSFERASE-RXN)	2Ketoglutarate[c] + LAlanine[c] <=> Glu[c] + Pyruvate[c]	( sobic002G006600 or sobic002G006500 or sobic001G260800 or sobic002G375800 or sobic001G260701 or sobic002G211300 )	-1000	1000	0		PROTEIN_ASSOCIATION: ( sobic002G006600 or sobic002G006500 or sobic001G260800 or sobic002G375800 or sobic001G260701 or sobic002G211300 ) rxnNotes: PARENTFRAME: ALANINE-AMINOTRANSFERASE-RXN Directionality References: Irreversibility Rule: Irreversibility Rule Overruling Assumption:	EC 2.6.1.2
ALANINEGLYOXYLATEAMINOTRANSFERASERXN	EC 2.6.1.44 (ALANINE--GLYOXYLATE-AMINOTRANSFERASE-RXN)	Glyox[c] + LAlanine[c] -> Gly[c] + Pyruvate[c]	( sobic002G006600 or sobic002G006500 or sobic007G213700 or sobic009G172500 or sobic001G488200 or sobic001G379000 )	0	1000	0		PROTEIN_ASSOCIATION: ( sobic002G006600 or sobic002G006500 or sobic007G213700 or sobic009G172500 or sobic001G488200 or sobic001G379000 ) rxnNotes: PARENTFRAME: ALANINE--GLYOXYLATE-AMINOTRANSFERASE-RXN Directionality References: 10.1146/annurev.pp.32.060181.002025 ; Irreversibility Rule: none Irreversibility Rule Overruling Assumption: Oxygenation reaction generally considered as irreversible step.	EC 2.6.1.44	16543413;
ALCOHOLDEHYDROGRXN	EC 1.1.1.1 (ALCOHOL-DEHYDROG-RXN)	Acetald[c] + NADH[c] + Proton[c] <=> ETOH[c] + NAD[c]	( sobic010G214900 or sobic004G062500 or sobic002G195700 or sobic001G037900 or sobic007G145600 or sobic004G272700 or sobic007G089900 or sobic010G195500 or sobic001G097600 or sobic005G103300 or sobic010G276800 or sobic004G226500 or sobic001G264000 or sobic003G342100 or sobic001G475900 or sobic001G263900 or sobic004G130800 or sobic004G343200 or sobic001G475800 or sobic007G206000 or sobic001G037800 o…	-1000	1000	0		PROTEIN_ASSOCIATION: ( sobic010G214900 or sobic004G062500 or sobic002G195700 or sobic001G037900 or sobic007G145600 or sobic004G272700 or sobic007G089900 or sobic010G195500 or sobic001G097600 or sobic005G103300 or sobic010G276800 or sobic004G226500 or sobic001G264000 or sobic003G342100 or sobic001G475900 or sobic001G263900 or sobic004G130800 or sobic004G343200 or sobic001G475800 or sobic007G206000…	EC 1.1.1.1	ISBN:0120883910;
ALDOSE1EPIMRXN	EC 5.1.3.3 (ALDOSE1EPIM-RXN)	Galactose[c] -> AlphaDGalactose[c]	( sobic001G265600 or sobic006G104700 or sobic004G190200 or sobic001G355300 or sobic001G187800 )	0	1000	0		PROTEIN_ASSOCIATION: ( sobic001G265600 or sobic006G104700 or sobic004G190200 or sobic001G355300 or sobic001G187800 ) rxnNotes: PARENTFRAME: ALDOSE1EPIM-RXN Directionality References: Irreversibility Rule: 2b Irreversibility Rule Overruling Assumption: exception nucleoside dophisphate kinase	EC 5.1.3.3
AminoAcidSink	AminoAcidSink	0.04 Arg[c] + 0.01 Cys[c] + 0.26 Glu[c] + 0.02 Gly[c] + 0.02 His[c] + 0.04 Ile[c] + 0.07 LAlanine[c] + 0.07 LAspartate[c] + 0.14 Leu[c] + 0.02 Lys[c] + 0.02 Met[c] + 0.06 Phe[c] + 0.08 Pro[c] + 0.04 Ser[c] + 0.03 Thr[c] + 0.03 Tyr[c] + 0.04 Val[c] -> FreeAAFixedBiomass[sink]		0	1000	0	fixed biomass sink	PROTEIN_ASSOCIATION: rxnNotes: PARENTFRAME: None Directionality References: Irreversibility Rule: Irreversibility Rule Overruling Assumption:
AMPDEAMINASERXN	EC 3.5.4.6 (AMP-DEAMINASE-RXN)	AMP[c] + Water[c] -> Ammonia[c] + Imp[c]	( sobic002G429700 or sobic009G104800 )	0	1000	0		PROTEIN_ASSOCIATION: ( sobic002G429700 or sobic009G104800 ) rxnNotes: PARENTFRAME: AMP-DEAMINASE-RXN Directionality References: Irreversibility Rule: Irreversibility Rule Overruling Assumption:	EC 3.5.4.6
AMPDEPHOSPHORYLATIONRXN	EC 3.1.3.5 (AMP-DEPHOSPHORYLATION-RXN)	AMP[c] + Water[c] -> Adenosine[c] + Phosphate[c]	( sobic001G153300 or sobic003G113200 or sobic001G073500 or sobic002G206800 )	0	1000	0		PROTEIN_ASSOCIATION: ( sobic001G153300 or sobic003G113200 or sobic001G073500 or sobic002G206800 ) rxnNotes: PARENTFRAME: AMP-DEPHOSPHORYLATION-RXN Directionality References: Irreversibility Rule: none Irreversibility Rule Overruling Assumption:	EC 3.1.3.5
AMPSYNRXNChloroplast	EC 4.3.2.2 (AMPSYN-RXN)	AdenylosuccChloroplast[p] <=> AMPChloroplast[p] + FumChloroplast[p]	( sobic001G392500 )	-1000	1000	0		PROTEIN_ASSOCIATION: ( sobic001G392500 ) rxnNotes: PARENTFRAME: AMPSYN-RXN Directionality References: Irreversibility Rule: 2b Irreversibility Rule Overruling Assumption:	EC 4.3.2.2
AnthranSynRxnChloroplast	EC 4.1.3.27 (ANTHRANSYN-RXN)	ChorismateChloroplast[p] + GlnChloroplast[p] -> AnthranilateChloroplast[p] + GluChloroplast[p] + ProtonChloroplast[p] + PyruvateChloroplast[p]	( sobic006G109100 or sobic001G112700 or sobic001G029300 or sobic001G427700 )	0	1000	0	aromatic amino acid biosynthesis	PROTEIN_ASSOCIATION: ( sobic006G109100 or sobic001G112700 or sobic001G029300 or sobic001G427700 ) rxnNotes: PARENTFRAME: ANTHRANSYN-RXN Directionality References: Irreversibility Rule: Irreversibility Rule Overruling Assumption:	EC 4.1.3.27
ArabinoseTransfermod	ArabinoseTransfer-mod	UDPLArabinose[c] -> PolysaccharideArabinoseUnit[c] + UDP[c]		0	1000	0		PROTEIN_ASSOCIATION: rxnNotes: PARENTFRAME: None Directionality References: Irreversibility Rule: none Irreversibility Rule Overruling Assumption:
ArabinoxylanSynthesismod	EC 2.4.2.- (ArabinoxylanSynthesis-mod)	14BetaDXylanMonomerEquivalent[c] + UDPLArabinose[c] -> ArabinoxylanMonomerEquivalent[c] + UDP[c]		0	1000	0		PROTEIN_ASSOCIATION: rxnNotes: PARENTFRAME: RXN-9093 Directionality References: Irreversibility Rule: Irreversibility Rule Overruling Assumption:	EC 2.4.2.-
ARGINASERXN	EC 3.5.3.1 (ARGINASE-RXN)	Arg[c] + Water[c] -> LOrnithine[c] + Urea[c]	( sobic006G004500 )	0	1000	0		PROTEIN_ASSOCIATION: ( sobic006G004500 ) rxnNotes: PARENTFRAME: ARGINASE-RXN Directionality References: Irreversibility Rule: none Irreversibility Rule Overruling Assumption:	EC 3.5.3.1
ARGSUCCINLYARXNChloroplast	EC 4.3.2.1 (ARGSUCCINLYA-RXN)	LArgininoSuccinateChloroplast[p] <=> ArgChloroplast[p] + FumChloroplast[p]	( sobic001G397000 )	-1000	1000	0		PROTEIN_ASSOCIATION: ( sobic001G397000 ) rxnNotes: PARENTFRAME: ARGSUCCINLYA-RXN Directionality References: Irreversibility Rule: Irreversibility Rule Overruling Assumption:	EC 4.3.2.1
ARGSUCCINSYNRXNChloroplast	EC 6.3.4.5 (ARGSUCCINSYN-RXN)	ATPChloroplast[p] + LAspartateChloroplast[p] + LCitrullineChloroplast[p] -> AMPChloroplast[p] + LArgininoSuccinateChloroplast[p] + PPiChloroplast[p] + ProtonChloroplast[p]	( sobic008G083400 )	0	1000	0	amino acid biosynthesis	PROTEIN_ASSOCIATION: ( sobic008G083400 ) rxnNotes: PARENTFRAME: ARGSUCCINSYN-RXN Directionality References: Irreversibility Rule: Irreversibility Rule Overruling Assumption:	EC 6.3.4.5
AscorbateProductionmodmitochondrion	EC 1.3.2.3 (AscorbateProduction-mod) [mitochondrion]	2 CytochromesCOxidizedMitochondrion[m] + LGalactono14Lactone[c] -> Ascorbate[c] + 2 CytochromesCReducedMitochondrion[m] + 2 Proton[c]		0	1000	0	mitochondria	PROTEIN_ASSOCIATION: rxnNotes: PARENTFRAME: GALACTONOLACTONE-DEHYDROGENASE-RXN Directionality References: 16971389; Irreversibility Rule: 2d Irreversibility Rule Overruling Assumption: observed in vivo reversibility in this step in isotope tracer studies with B. napus embryos	EC 1.3.2.3
ASNSYNBRXN	EC 6.3.5.4 (ASNSYNB-RXN)	ATP[c] + Gln[c] + LAspartate[c] + Water[c] -> AMP[c] + Asn[c] + Glu[c] + PPi[c] + Proton[c]	( sobic005G003200 or sobic001G406800 or sobic010G110000 )	0	1000	0	amino acid biosynthesis	PROTEIN_ASSOCIATION: ( sobic005G003200 or sobic001G406800 or sobic010G110000 ) rxnNotes: PARENTFRAME: ASNSYNB-RXN Directionality References: Irreversibility Rule: Irreversibility Rule Overruling Assumption:	EC 6.3.5.4
AspAminotransChloroplast	EC 2.6.1.1 (ASPAMINOTRANS-RXN)	2KetoglutarateChloroplast[p] + LAspartateChloroplast[p] <=> GluChloroplast[p] + OxalaceticAcidChloroplast[p]	( sobic009G149400 or sobic003G370800 or sobic003G303300 or sobic003G045600 or sobic004G104700 or sobic004G331700 )	-1000	1000	0	aspartate-derived amino acid biosynthesis	PROTEIN_ASSOCIATION: ( sobic009G149400 or sobic003G370800 or sobic003G303300 or sobic003G045600 or sobic004G104700 or sobic004G331700 ) rxnNotes: PARENTFRAME: ASPAMINOTRANS-RXN Directionality References: Irreversibility Rule: none Irreversibility Rule Overruling Assumption:	EC 2.6.1.1	18444898;11755682;
ASPAMINOTRANSRXN	EC 2.6.1.1 (ASPAMINOTRANS-RXN)	2Ketoglutarate[c] + LAspartate[c] <=> Glu[c] + OxalaceticAcid[c]	( sobic009G149400 or sobic003G370800 or sobic003G303300 or sobic003G045600 or sobic004G104700 or sobic004G331700 )	-1000	1000	0		PROTEIN_ASSOCIATION: ( sobic009G149400 or sobic003G370800 or sobic003G303300 or sobic003G045600 or sobic004G104700 or sobic004G331700 ) rxnNotes: PARENTFRAME: ASPAMINOTRANS-RXN Directionality References: Irreversibility Rule: none Irreversibility Rule Overruling Assumption:	EC 2.6.1.1	18444898;11755682;
ASPAMINOTRANSRXNMitochondrion	EC 2.6.1.1 (ASPAMINOTRANS-RXN)	2KetoglutarateMitochondrion[m] + LAspartateMitochondrion[m] <=> GluMitochondrion[m] + OxalaceticAcidMitochondrion[m]	( sobic009G149400 or sobic003G370800 or sobic003G303300 or sobic003G045600 or sobic004G104700 or sobic004G331700 )	-1000	1000	0		PROTEIN_ASSOCIATION: ( sobic009G149400 or sobic003G370800 or sobic003G303300 or sobic003G045600 or sobic004G104700 or sobic004G331700 ) rxnNotes: PARENTFRAME: ASPAMINOTRANS-RXN Directionality References: Irreversibility Rule: none Irreversibility Rule Overruling Assumption:	EC 2.6.1.1	18444898;11755682;
AspartateKinChloroplast	EC 2.7.2.4 (ASPARTATEKIN-RXN)	ATPChloroplast[p] + LAspartateChloroplast[p] -> ADPChloroplast[p] + LBetaAspartylPChloroplast[p]	( sobic002G155100 or sobic001G075400 or sobic003G412100 or sobic002G111800 or sobic001G011700 )	0	1000	0	aspartate-derived amino acid biosynthesis	PROTEIN_ASSOCIATION: ( sobic002G155100 or sobic001G075400 or sobic003G412100 or sobic002G111800 or sobic001G011700 ) rxnNotes: PARENTFRAME: ASPARTATEKIN-RXN Directionality References: Irreversibility Rule: 2e Irreversibility Rule Overruling Assumption:	EC 2.7.2.4
AspartateSemialdehydeDehydrogenaseChloroplast	EC 1.2.1.11 (ASPARTATE-SEMIALDEHYDE-DEHYDROGENASE-RXN)	LBetaAspartylPChloroplast[p] + NADPHChloroplast[p] + ProtonChloroplast[p] -> LAspartateSemialdehydeChloroplast[p] + NADPChloroplast[p] + PhosphateChloroplast[p]	( sobic001G081900 )	0	1000	0	aspartate-derived amino acid biosynthesis	PROTEIN_ASSOCIATION: ( sobic001G081900 ) rxnNotes: PARENTFRAME: ASPARTATE-SEMIALDEHYDE-DEHYDROGENASE-RXN Directionality References: Irreversibility Rule: Irreversibility Rule Overruling Assumption:	EC 1.2.1.11
ASPCARBTRANSRXN	EC 2.1.3.2 (ASPCARBTRANS-RXN)	CarbamoylP[c] + LAspartate[c] -> CarbamyulLAspartate[c] + Phosphate[c] + Proton[c]	( sobic003G193700 or sobic007G092200 )	0	1000	0		PROTEIN_ASSOCIATION: ( sobic003G193700 or sobic007G092200 ) rxnNotes: PARENTFRAME: ASPCARBTRANS-RXN Directionality References: Irreversibility Rule: Irreversibility Rule Overruling Assumption:	EC 2.1.3.2
ATPPHOSPHORIBOSYLTRANSRXNChloroplast	EC 2.4.2.17 (ATPPHOSPHORIBOSYLTRANS-RXN)	ATPChloroplast[p] + PrPPChloroplast[p] -> PhosphoribosylATPChloroplast[p] + PPiChloroplast[p]	( sobic002G244500 )	0	1000	0	amino acid biosynthesis	PROTEIN_ASSOCIATION: ( sobic002G244500 ) rxnNotes: PARENTFRAME: ATPPHOSPHORIBOSYLTRANS-RXN Directionality References: Irreversibility Rule: Irreversibility Rule Overruling Assumption:	EC 2.4.2.17
AtractFreeGalactoseSynthesis	AtractFreeGalactoseSynthesis	GDPLGalactose[c] + Water[c] -> Galactose[c] + GDP[c] + Proton[c]		0	1000	0		PROTEIN_ASSOCIATION: rxnNotes: PARENTFRAME: None Directionality References: Irreversibility Rule: Irreversibility Rule Overruling Assumption:
BIOTINCARBOXYLRXN	EC 6.3.4.14 (BIOTIN-CARBOXYL-RXN)	ATP[c] + BCCPDimers[c] + HCO3[c] -> ADP[c] + CarboxybiotinBCCP[c] + Phosphate[c] + Proton[c]	( sobic006G030100 or sobic001G262400 )	0	1000	0		PROTEIN_ASSOCIATION: ( sobic006G030100 or sobic001G262400 ) rxnNotes: PARENTFRAME: BIOTIN-CARBOXYL-RXN Directionality References: Irreversibility Rule: Irreversibility Rule Overruling Assumption:	EC 6.3.4.14
BranchedChainAminoTransferIleRXNChloroplast	EC 2.6.1.42 (BRANCHED-CHAINAMINOTRANSFERILE-RXN)	2KetoglutarateChloroplast[p] + IleChloroplast[p] <=> 2Keto3MethylValerateChloroplast[p] + GluChloroplast[p]	( sobic001G365200 or sobic001G540100 or sobic006G176600 or sobic001G305600 or sobic001G447500 or sobic001G540200 )	-1000	1000	0	branched-chain amino acid biosynthesis	PROTEIN_ASSOCIATION: ( sobic001G365200 or sobic001G540100 or sobic006G176600 or sobic001G305600 or sobic001G447500 or sobic001G540200 ) rxnNotes: PARENTFRAME: BRANCHED-CHAINAMINOTRANSFERILEU-RXN Directionality References: Irreversibility Rule: Irreversibility Rule Overruling Assumption:	EC 2.6.1.42
BranchedChainAminoTransferLeuRXNChloroplast	EC 2.6.1.42 (BRANCHED-CHAINAMINOTRANSFERLEU-RXN)	2KetoglutarateChloroplast[p] + LeuChloroplast[p] <=> 2K4CH3PentanoateChloroplast[p] + GluChloroplast[p]	( sobic001G365200 or sobic001G540100 or sobic006G176600 or sobic001G305600 or sobic001G447500 or sobic001G540200 )	-1000	1000	0	branched-chain amino acid biosynthesis	PROTEIN_ASSOCIATION: ( sobic001G365200 or sobic001G540100 or sobic006G176600 or sobic001G305600 or sobic001G447500 or sobic001G540200 ) rxnNotes: PARENTFRAME: BRANCHED-CHAINAMINOTRANSFERLEU-RXN Directionality References: Irreversibility Rule: 2e Irreversibility Rule Overruling Assumption:	EC 2.6.1.42
BranchedChainAminoTransferValRXNChloroplast	EC 2.6.1.42 (BRANCHED-CHAINAMINOTRANSFERVAL-RXN)	2KetoglutarateChloroplast[p] + ValChloroplast[p] <=> 2KetoIsovalerateChloroplast[p] + GluChloroplast[p]	( sobic001G365200 or sobic001G540100 or sobic006G176600 or sobic001G305600 or sobic001G447500 or sobic001G540200 )	-1000	1000	0	branched-chain amino acid biosynthesis	PROTEIN_ASSOCIATION: ( sobic001G365200 or sobic001G540100 or sobic006G176600 or sobic001G305600 or sobic001G447500 or sobic001G540200 ) rxnNotes: PARENTFRAME: BRANCHED-CHAINAMINOTRANSFERVAL-RXN Directionality References: Irreversibility Rule: Irreversibility Rule Overruling Assumption:	EC 2.6.1.42
C10c0CoAACX	acyl-CoA oxidase	C10c0CoA[x] + OxygenPeroxisome[x] -> C10c1d2transCoA[x] + HydrogenPeroxidePeroxisome[x]		0	1000	0	beta-oxidation;	PROTEIN_ASSOCIATION: rxnNotes: Directionality References: Irreversibility Rule: Irreversibility Rule Overruling Assumption:	1.3.3.6
C10c1d2transCoAECHD	enoyl-CoA hydratase	C10c1d2transCoA[x] + WaterPeroxisome[x] <=> HydroxyC10c0CoA[x]		-1000	1000	0	beta-oxidation;	PROTEIN_ASSOCIATION: rxnNotes: Directionality References: Irreversibility Rule: Irreversibility Rule Overruling Assumption:	4.2.1.17
C10c1d4cisCoAACX	acyl-CoA oxidase	C10c1d4cisCoA[x] + OxygenPeroxisome[x] -> C10c2d2trans4cisCoA[x] + HydrogenPeroxidePeroxisome[x]		0	1000	0	beta-oxidation;	PROTEIN_ASSOCIATION: rxnNotes: Directionality References: Irreversibility Rule: Irreversibility Rule Overruling Assumption:	1.3.3.6
C10c2d2trans4cisCoAECHD	enoyl-CoA hydratase	C10c2d2trans4cisCoA[x] + WaterPeroxisome[x] <=> HydroxyC10c1d4cisCoA[x]		-1000	1000	0	beta-oxidation;	PROTEIN_ASSOCIATION: rxnNotes: Directionality References: Irreversibility Rule: Irreversibility Rule Overruling Assumption:	4.2.1.17
C10c2d4cis7cisCoAACX	acyl-CoA oxidase	C10c2d4cis7cisCoA[x] + OxygenPeroxisome[x] -> C10c3d2trans4cis7cisCoA[x] + HydrogenPeroxidePeroxisome[x]		0	1000	0	beta-oxidation;	PROTEIN_ASSOCIATION: rxnNotes: Directionality References: Irreversibility Rule: Irreversibility Rule Overruling Assumption:	1.3.3.6
C10c3d2trans4cis7cisCoAECHD	enoyl-CoA hydratase	C10c3d2trans4cis7cisCoA[x] + WaterPeroxisome[x] <=> HydroxyC10c2d4cis7cisCoA[x]		-1000	1000	0	beta-oxidation;	PROTEIN_ASSOCIATION: rxnNotes: Directionality References: Irreversibility Rule: Irreversibility Rule Overruling Assumption:	4.2.1.17
C12c0CoAACX	acyl-CoA oxidase	C12c0CoA[x] + OxygenPeroxisome[x] -> C12c1d2transCoA[x] + HydrogenPeroxidePeroxisome[x]		0	1000	0	beta-oxidation;	PROTEIN_ASSOCIATION: rxnNotes: Directionality References: Irreversibility Rule: Irreversibility Rule Overruling Assumption:	1.3.3.6
C12c1d2transCoAECHD	enoyl-CoA hydratase	C12c1d2transCoA[x] + WaterPeroxisome[x] <=> HydroxyC12c0CoA[x]		-1000	1000	0	beta-oxidation;	PROTEIN_ASSOCIATION: rxnNotes: Directionality References: Irreversibility Rule: Irreversibility Rule Overruling Assumption:	4.2.1.17
C12c1d3cisCoAISO	3,2-trans-enoyl-CoA isomerase	C12c1d3cisCoA[x] <=> C12c1d2transCoA[x]		-1000	1000	0	beta-oxidation;	PROTEIN_ASSOCIATION: rxnNotes: Directionality References: Irreversibility Rule: Irreversibility Rule Overruling Assumption:	5.3.3.8
C12c2d2trans6cisCoAECHD	enoyl-CoA hydratase	C12c2d2trans6cisCoA[x] + WaterPeroxisome[x] <=> HydroxyC12c1d6cisCoA[x]		-1000	1000	0	beta-oxidation;	PROTEIN_ASSOCIATION: rxnNotes: Directionality References: Irreversibility Rule: Irreversibility Rule Overruling Assumption:	4.2.1.17
C12c2d3cis6cisCoAISO	3,2-trans-enoyl-CoA isomerase	C12c2d3cis6cisCoA[x] <=> C12c2d2trans6cisCoA[x]		-1000	1000	0	beta-oxidation;	PROTEIN_ASSOCIATION: rxnNotes: Directionality References: Irreversibility Rule: Irreversibility Rule Overruling Assumption:	5.3.3.8
C12c3d2trans6cis9cisCoAECHD	enoyl-CoA hydratase	C12c3d2trans6cis9cisCoA[x] + WaterPeroxisome[x] <=> HydroxyC12c2d6cis9cisCoA[x]		-1000	1000	0	beta-oxidation;	PROTEIN_ASSOCIATION: rxnNotes: Directionality References: Irreversibility Rule: Irreversibility Rule Overruling Assumption:	4.2.1.17
C12c3d3cis6cis9cisCoAISO	3,2-trans-enoyl-CoA isomerase	C12c3d3cis6cis9cisCoA[x] <=> C12c3d2trans6cis9cisCoA[x]		-1000	1000	0	beta-oxidation;	PROTEIN_ASSOCIATION: rxnNotes: Directionality References: Irreversibility Rule: Irreversibility Rule Overruling Assumption:	5.3.3.8
C14c0CoAACX	acyl-CoA oxidase	C14c0CoA[x] + OxygenPeroxisome[x] -> C14c1d2transCoA[x] + HydrogenPeroxidePeroxisome[x]		0	1000	0	beta-oxidation;	PROTEIN_ASSOCIATION: rxnNotes: Directionality References: Irreversibility Rule: Irreversibility Rule Overruling Assumption:	1.3.3.6
C14c1d2transCoAECHD	enoyl-CoA hydratase	C14c1d2transCoA[x] + WaterPeroxisome[x] <=> HydroxyC14c0CoA[x]		-1000	1000	0	beta-oxidation;	PROTEIN_ASSOCIATION: rxnNotes: Directionality References: Irreversibility Rule: Irreversibility Rule Overruling Assumption:	4.2.1.17
C14c1d5cisCoAACX	acyl-CoA oxidase	C14c1d5cisCoA[x] + OxygenPeroxisome[x] -> C14c2d2trans5cisCoA[x] + HydrogenPeroxidePeroxisome[x]		0	1000	0	beta-oxidation;	PROTEIN_ASSOCIATION: rxnNotes: Directionality References: Irreversibility Rule: Irreversibility Rule Overruling Assumption:	1.3.3.6
C14c2d2trans5cisCoAECHD	enoyl-CoA hydratase	C14c2d2trans5cisCoA[x] + WaterPeroxisome[x] <=> HydroxyC14c1d5cisCoA[x]		-1000	1000	0	beta-oxidation;	PROTEIN_ASSOCIATION: rxnNotes: Directionality References: Irreversibility Rule: Irreversibility Rule Overruling Assumption:	4.2.1.17
C14c2d5cis8cisCoAACX	acyl-CoA oxidase	C14c2d5cis8cisCoA[x] + OxygenPeroxisome[x] -> C14c3d2trans5cis8cisCoA[x] + HydrogenPeroxidePeroxisome[x]		0	1000	0	beta-oxidation;	PROTEIN_ASSOCIATION: rxnNotes: Directionality References: Irreversibility Rule: Irreversibility Rule Overruling Assumption:	1.3.3.6
C14c3d2trans5cis8cisCoAECHD	enoyl-CoA hydratase	C14c3d2trans5cis8cisCoA[x] + WaterPeroxisome[x] <=> HydroxyC14c2d5cis8cisCoA[x]		-1000	1000	0	beta-oxidation;	PROTEIN_ASSOCIATION: rxnNotes: Directionality References: Irreversibility Rule: Irreversibility Rule Overruling Assumption:	4.2.1.17
C14c3d5cis8cis11cisCoAACX	acyl-CoA oxidase	C14c3d5cis8cis11cisCoA[x] + OxygenPeroxisome[x] -> C14c4d2trans5cis8cis11cisCoA[x] + HydrogenPeroxidePeroxisome[x]		0	1000	0	beta-oxidation;	PROTEIN_ASSOCIATION: rxnNotes: Directionality References: Irreversibility Rule: Irreversibility Rule Overruling Assumption:	1.3.3.6
C14c4d2trans5cis8cis11cisCoAECHD	enoyl-CoA hydratase	C14c4d2trans5cis8cis11cisCoA[x] + WaterPeroxisome[x] <=> HydroxyC14c3d5cis8cis11cisCoA[x]		-1000	1000	0	beta-oxidation;	PROTEIN_ASSOCIATION: rxnNotes: Directionality References: Irreversibility Rule: Irreversibility Rule Overruling Assumption:	4.2.1.17
C16c0CoAACX	acyl-CoA oxidase	C16c0CoA[x] + OxygenPeroxisome[x] -> C16c1d2transCoA[x] + HydrogenPeroxidePeroxisome[x]		0	1000	0	beta-oxidation;	PROTEIN_ASSOCIATION: rxnNotes: Directionality References: Irreversibility Rule: Irreversibility Rule Overruling Assumption:	1.3.3.6
C16c0LACS	long-chain-fatty-acid-CoA ligase	ATPPeroxisome[x] + C16c0[x] + CoAPeroxisome[x] -> AMPPeroxisome[x] + C16c0CoA[x] + PPiPeroxisome[x]		0	1000	0	beta-oxidation;	PROTEIN_ASSOCIATION: rxnNotes: Directionality References: Irreversibility Rule: Irreversibility Rule Overruling Assumption:	6.2.1.3
C16c1d2transCoAECHD	enoyl-CoA hydratase	C16c1d2transCoA[x] + WaterPeroxisome[x] <=> HydroxyC16c0CoA[x]		-1000	1000	0	beta-oxidation;	PROTEIN_ASSOCIATION: rxnNotes: Directionality References: Irreversibility Rule: Irreversibility Rule Overruling Assumption:	4.2.1.17
C16c1d7cisCoAACX	acyl-CoA oxidase	C16c1d7cisCoA[x] + OxygenPeroxisome[x] -> C16c2d2trans7cisCoA[x] + HydrogenPeroxidePeroxisome[x]		0	1000	0	beta-oxidation;	PROTEIN_ASSOCIATION: rxnNotes: Directionality References: Irreversibility Rule: Irreversibility Rule Overruling Assumption:	1.3.3.6
C16c2d2trans7cisCoAECHD	enoyl-CoA hydratase	C16c2d2trans7cisCoA[x] + WaterPeroxisome[x] <=> HydroxyC16c1d7cisCoA[x]		-1000	1000	0	beta-oxidation;	PROTEIN_ASSOCIATION: rxnNotes: Directionality References: Irreversibility Rule: Irreversibility Rule Overruling Assumption:	4.2.1.17
C16c2d7cis10cisCoAACX	acyl-CoA oxidase	C16c2d7cis10cisCoA[x] + OxygenPeroxisome[x] -> C16c3d2trans7cis10cisCoA[x] + HydrogenPeroxidePeroxisome[x]		0	1000	0	beta-oxidation;	PROTEIN_ASSOCIATION: rxnNotes: Directionality References: Irreversibility Rule: Irreversibility Rule Overruling Assumption:	1.3.3.6
C16c3d2trans7cis10cisCoAECHD	enoyl-CoA hydratase	C16c3d2trans7cis10cisCoA[x] + WaterPeroxisome[x] <=> HydroxyC16c2d7cis10cisCoA[x]		-1000	1000	0	beta-oxidation;	PROTEIN_ASSOCIATION: rxnNotes: Directionality References: Irreversibility Rule: Irreversibility Rule Overruling Assumption:	4.2.1.17
C16c3d7cis10cis13cisCoAACX	acyl-CoA oxidase	C16c3d7cis10cis13cisCoA[x] + OxygenPeroxisome[x] -> C16c4d2trans7cis10cis13cisCoA[x] + HydrogenPeroxidePeroxisome[x]		0	1000	0	beta-oxidation;	PROTEIN_ASSOCIATION: rxnNotes: Directionality References: Irreversibility Rule: Irreversibility Rule Overruling Assumption:	1.3.3.6
C16c4d2trans7cis10cis13cisCoAECHD	enoyl-CoA hydratase	C16c4d2trans7cis10cis13cisCoA[x] + WaterPeroxisome[x] <=> HydroxyC16c3d7cis10cis13cisCoA[x]		-1000	1000	0	beta-oxidation;	PROTEIN_ASSOCIATION: rxnNotes: Directionality References: Irreversibility Rule: Irreversibility Rule Overruling Assumption:	4.2.1.17
C18c0CoAACX	acyl-CoA oxidase	C18c0CoA[x] + OxygenPeroxisome[x] -> C18c1d2transCoA[x] + HydrogenPeroxidePeroxisome[x]		0	1000	0	beta-oxidation;	PROTEIN_ASSOCIATION: rxnNotes: Directionality References: Irreversibility Rule: Irreversibility Rule Overruling Assumption:	1.3.3.6
C18c0LACS	long-chain-fatty-acid-CoA ligase	ATPPeroxisome[x] + C18c0[x] + CoAPeroxisome[x] -> AMPPeroxisome[x] + C18c0CoA[x] + PPiPeroxisome[x]		0	1000	0	beta-oxidation;	PROTEIN_ASSOCIATION: rxnNotes: Directionality References: Irreversibility Rule: Irreversibility Rule Overruling Assumption:	6.2.1.3
C18c1d2transCoAECHD	enoyl-CoA hydratase	C18c1d2transCoA[x] + WaterPeroxisome[x] <=> HydroxyC18c0CoA[x]		-1000	1000	0	beta-oxidation;	PROTEIN_ASSOCIATION: rxnNotes: Directionality References: Irreversibility Rule: Irreversibility Rule Overruling Assumption:	4.2.1.17
C18c1d9cisCoAACX	acyl-CoA oxidase	C18c1d9cisCoA[x] + OxygenPeroxisome[x] -> C18c2d2trans9cisCoA[x] + HydrogenPeroxidePeroxisome[x]		0	1000	0	beta-oxidation;	PROTEIN_ASSOCIATION: rxnNotes: Directionality References: Irreversibility Rule: Irreversibility Rule Overruling Assumption:	1.3.3.6
C18c1d9cisLACS	long-chain-fatty-acid-CoA ligase	ATPPeroxisome[x] + C18c1d9cis[x] + CoAPeroxisome[x] -> AMPPeroxisome[x] + C18c1d9cisCoA[x] + PPiPeroxisome[x]		0	1000	0	beta-oxidation;	PROTEIN_ASSOCIATION: rxnNotes: Directionality References: Irreversibility Rule: Irreversibility Rule Overruling Assumption:	6.2.1.3
C18c2d2trans9cisCoAECHD	enoyl-CoA hydratase	C18c2d2trans9cisCoA[x] + WaterPeroxisome[x] <=> HydroxyC18c1d9cisCoA[x]		-1000	1000	0	beta-oxidation;	PROTEIN_ASSOCIATION: rxnNotes: Directionality References: Irreversibility Rule: Irreversibility Rule Overruling Assumption:	4.2.1.17
C18c2d9cis12cisCoAACX	acyl-CoA oxidase	C18c2d9cis12cisCoA[x] + OxygenPeroxisome[x] -> C18c3d2trans9cis12cisCoA[x] + HydrogenPeroxidePeroxisome[x]		0	1000	0	beta-oxidation;	PROTEIN_ASSOCIATION: rxnNotes: Directionality References: Irreversibility Rule: Irreversibility Rule Overruling Assumption:	1.3.3.6
C18c2d9cis12cisLACS	long-chain-fatty-acid-CoA ligase	ATPPeroxisome[x] + C18c2d9cis12cis[x] + CoAPeroxisome[x] -> AMPPeroxisome[x] + C18c2d9cis12cisCoA[x] + PPiPeroxisome[x]		0	1000	0	beta-oxidation;	PROTEIN_ASSOCIATION: rxnNotes: Directionality References: Irreversibility Rule: Irreversibility Rule Overruling Assumption:	6.2.1.3
C18c3d2trans9cis12cisCoAECHD	enoyl-CoA hydratase	C18c3d2trans9cis12cisCoA[x] + WaterPeroxisome[x] <=> HydroxyC18c2d9cis12cisCoA[x]		-1000	1000	0	beta-oxidation;	PROTEIN_ASSOCIATION: rxnNotes: Directionality References: Irreversibility Rule: Irreversibility Rule Overruling Assumption:	4.2.1.17
C18c3d9cis12cis15cisCoAACX	acyl-CoA oxidase	C18c3d9cis12cis15cisCoA[x] + OxygenPeroxisome[x] -> C18c4d2trans9cis12cis15cisCoA[x] + HydrogenPeroxidePeroxisome[x]		0	1000	0	beta-oxidation;	PROTEIN_ASSOCIATION: rxnNotes: Directionality References: Irreversibility Rule: Irreversibility Rule Overruling Assumption:	1.3.3.6
C18c3d9cis12cis15cisLACS	long-chain-fatty-acid-CoA ligase	ATPPeroxisome[x] + C18c3d9cis12cis15cis[x] + CoAPeroxisome[x] -> AMPPeroxisome[x] + C18c3d9cis12cis15cisCoA[x] + PPiPeroxisome[x]		0	1000	0	beta-oxidation;	PROTEIN_ASSOCIATION: rxnNotes: Directionality References: Irreversibility Rule: Irreversibility Rule Overruling Assumption:	6.2.1.3
C18c4d2trans9cis12cis15cisCoAECHD	enoyl-CoA hydratase	C18c4d2trans9cis12cis15cisCoA[x] + WaterPeroxisome[x] <=> HydroxyC18c3d9cis12cis15cisCoA[x]		-1000	1000	0	beta-oxidation;	PROTEIN_ASSOCIATION: rxnNotes: Directionality References: Irreversibility Rule: Irreversibility Rule Overruling Assumption:	4.2.1.17
C18c4d6cis9cis12cis15cisCoAACX	acyl-CoA oxidase	C18c4d6cis9cis12cis15cisCoA[x] + OxygenPeroxisome[x] -> C18c5d2trans6cis9cis12cis15cisCoA[x] + HydrogenPeroxidePeroxisome[x]		0	1000	0	beta-oxidation;	PROTEIN_ASSOCIATION: rxnNotes: Directionality References: Irreversibility Rule: Irreversibility Rule Overruling Assumption:	1.3.3.6
C18c4d6cis9cis12cis15cisCoAECHD	enoyl-CoA hydratase	C18c5d2trans6cis9cis12cis15cisCoA[x] + WaterPeroxisome[x] <=> HydroxyC18c4d6cis9cis12cis15cisCoA[x]		-1000	1000	0	beta-oxidation;	PROTEIN_ASSOCIATION: rxnNotes: Directionality References: Irreversibility Rule: Irreversibility Rule Overruling Assumption:	4.2.1.17
C18c4d6cis9cis12cis15cisLACS	long-chain-fatty-acid-CoA ligase	ATPPeroxisome[x] + C18c4d6cis9cis12cis15cis[x] + CoAPeroxisome[x] -> AMPPeroxisome[x] + C18c4d6cis9cis12cis15cisCoA[x] + PPiPeroxisome[x]		0	1000	0	beta-oxidation;	PROTEIN_ASSOCIATION: rxnNotes: Directionality References: Irreversibility Rule: Irreversibility Rule Overruling Assumption:	6.2.1.3
C20c0CoAACX	acyl-CoA oxidase	C20c0CoA[x] + OxygenPeroxisome[x] -> C20c1d2transCoA[x] + HydrogenPeroxidePeroxisome[x]		0	1000	0	beta-oxidation;	PROTEIN_ASSOCIATION: rxnNotes: Directionality References: Irreversibility Rule: Irreversibility Rule Overruling Assumption:	1.3.3.6
C20c0LACS	long-chain-fatty-acid-CoA ligase	ATPPeroxisome[x] + C20c0[x] + CoAPeroxisome[x] -> AMPPeroxisome[x] + C20c0CoA[x] + PPiPeroxisome[x]		0	1000	0	beta-oxidation;	PROTEIN_ASSOCIATION: rxnNotes: Directionality References: Irreversibility Rule: Irreversibility Rule Overruling Assumption:	6.2.1.3
C20c1d11cisCoAACX	acyl-CoA oxidase	C20c1d11cisCoA[x] + OxygenPeroxisome[x] -> C20c2d2trans11cisCoA[x] + HydrogenPeroxidePeroxisome[x]		0	1000	0	beta-oxidation;	PROTEIN_ASSOCIATION: rxnNotes: Directionality References: Irreversibility Rule: Irreversibility Rule Overruling Assumption:	1.3.3.6
C20c1d11cisLACS	long-chain-fatty-acid-CoA ligase	ATPPeroxisome[x] + C20c1d11cis[x] + CoAPeroxisome[x] -> AMPPeroxisome[x] + C20c1d11cisCoA[x] + PPiPeroxisome[x]		0	1000	0	beta-oxidation;	PROTEIN_ASSOCIATION: rxnNotes: Directionality References: Irreversibility Rule: Irreversibility Rule Overruling Assumption:	6.2.1.3
C20c1d2transCoAECHD	enoyl-CoA hydratase	C20c1d2transCoA[x] + WaterPeroxisome[x] <=> HydroxyC20c0CoA[x]		-1000	1000	0	beta-oxidation;	PROTEIN_ASSOCIATION: rxnNotes: Directionality References: Irreversibility Rule: Irreversibility Rule Overruling Assumption:	4.2.1.17
C20c2d2trans11cisCoAECHD	enoyl-CoA hydratase	C20c2d2trans11cisCoA[x] + WaterPeroxisome[x] <=> HydroxyC20c1d11cisCoA[x]		-1000	1000	0	beta-oxidation;	PROTEIN_ASSOCIATION: rxnNotes: Directionality References: Irreversibility Rule: Irreversibility Rule Overruling Assumption:	4.2.1.17
C20c3d11cis14cis17cisCoAACX	acyl-CoA oxidase	C20c3d11cis14cis17cisCoA[x] + OxygenPeroxisome[x] -> C20c4d2trans11cis14cis17cisCoA[x] + HydrogenPeroxidePeroxisome[x]		0	1000	0	beta-oxidation;	PROTEIN_ASSOCIATION: rxnNotes: Directionality References: Irreversibility Rule: Irreversibility Rule Overruling Assumption:	1.3.3.6
C20c3d11cis14cis17cisLACS	long-chain-fatty-acid-CoA ligase	ATPPeroxisome[x] + C20c3d11cis14cis17cis[x] + CoAPeroxisome[x] -> AMPPeroxisome[x] + C20c3d11cis14cis17cisCoA[x] + PPiPeroxisome[x]		0	1000	0	beta-oxidation;	PROTEIN_ASSOCIATION: rxnNotes: Directionality References: Irreversibility Rule: Irreversibility Rule Overruling Assumption:	6.2.1.3
C20c4d2trans11cis14cis17cisCoAECHD	enoyl-CoA hydratase	C20c4d2trans11cis14cis17cisCoA[x] + WaterPeroxisome[x] <=> HydroxyC20c3d11cis14cis17cisCoA[x]		-1000	1000	0	beta-oxidation;	PROTEIN_ASSOCIATION: rxnNotes: Directionality References: Irreversibility Rule: Irreversibility Rule Overruling Assumption:	4.2.1.17
C22c0CoAACX	acyl-CoA oxidase	C22c0CoA[x] + OxygenPeroxisome[x] -> C22c1d2transCoA[x] + HydrogenPeroxidePeroxisome[x]		0	1000	0	beta-oxidation;	PROTEIN_ASSOCIATION: rxnNotes: Directionality References: Irreversibility Rule: Irreversibility Rule Overruling Assumption:	1.3.3.6
C22c0LACS	long-chain-fatty-acid-CoA ligase	ATPPeroxisome[x] + C22c0[x] + CoAPeroxisome[x] -> AMPPeroxisome[x] + C22c0CoA[x] + PPiPeroxisome[x]		0	1000	0	beta-oxidation;	PROTEIN_ASSOCIATION: rxnNotes: Directionality References: Irreversibility Rule: Irreversibility Rule Overruling Assumption:	6.2.1.3
C22c1d13cisCoAACX	acyl-CoA oxidase	C22c1d13cisCoA[x] + OxygenPeroxisome[x] -> C22c2d2trans13cisCoA[x] + HydrogenPeroxidePeroxisome[x]		0	1000	0	beta-oxidation;	PROTEIN_ASSOCIATION: rxnNotes: Directionality References: Irreversibility Rule: Irreversibility Rule Overruling Assumption:	1.3.3.6
C22c1d13cisLACS	long-chain-fatty-acid-CoA ligase	ATPPeroxisome[x] + C22c1d13cis[x] + CoAPeroxisome[x] -> AMPPeroxisome[x] + C22c1d13cisCoA[x] + PPiPeroxisome[x]		0	1000	0	beta-oxidation;	PROTEIN_ASSOCIATION: rxnNotes: Directionality References: Irreversibility Rule: Irreversibility Rule Overruling Assumption:	6.2.1.3
C22c1d2transCoAECHD	enoyl-CoA hydratase	C22c1d2transCoA[x] + WaterPeroxisome[x] <=> HydroxyC22c0CoA[x]		-1000	1000	0	beta-oxidation;	PROTEIN_ASSOCIATION: rxnNotes: Directionality References: Irreversibility Rule: Irreversibility Rule Overruling Assumption:	4.2.1.17
C22c2d2trans13cisCoAECHD	enoyl-CoA hydratase	C22c2d2trans13cisCoA[x] + WaterPeroxisome[x] <=> HydroxyC22c1d13cisCoA[x]		-1000	1000	0	beta-oxidation;	PROTEIN_ASSOCIATION: rxnNotes: Directionality References: Irreversibility Rule: Irreversibility Rule Overruling Assumption:	4.2.1.17
C4c0CoAACX	acyl-CoA oxidase	C4c0CoA[x] + OxygenPeroxisome[x] -> C4c1d2transCoA[x] + HydrogenPeroxidePeroxisome[x]		0	1000	0	beta-oxidation;	PROTEIN_ASSOCIATION: rxnNotes: Directionality References: Irreversibility Rule: Irreversibility Rule Overruling Assumption:	1.3.3.6
C4c1d2transCoAECHD	enoyl-CoA hydratase	C4c1d2transCoA[x] + WaterPeroxisome[x] <=> HydroxyC4c0CoA[x]		-1000	1000	0	beta-oxidation;	PROTEIN_ASSOCIATION: rxnNotes: Directionality References: Irreversibility Rule: Irreversibility Rule Overruling Assumption:	4.2.1.17
C6c0CoAACX	acyl-CoA oxidase	C6c0CoA[x] + OxygenPeroxisome[x] -> C6c1d2transCoA[x] + HydrogenPeroxidePeroxisome[x]		0	1000	0	beta-oxidation;	PROTEIN_ASSOCIATION: rxnNotes: Directionality References: Irreversibility Rule: Irreversibility Rule Overruling Assumption:	1.3.3.6
C6c1d2transCoAECHD	enoyl-CoA hydratase	C6c1d2transCoA[x] + WaterPeroxisome[x] <=> HydroxyC6c0CoA[x]		-1000	1000	0	beta-oxidation;	PROTEIN_ASSOCIATION: rxnNotes: Directionality References: Irreversibility Rule: Irreversibility Rule Overruling Assumption:	4.2.1.17
C6c1d3cisCoAISO	3,2-trans-enoyl-CoA isomerase	C6c1d3cisCoA[x] <=> C6c1d2transCoA[x]		-1000	1000	0	beta-oxidation;	PROTEIN_ASSOCIATION: rxnNotes: Directionality References: Irreversibility Rule: Irreversibility Rule Overruling Assumption:	5.3.3.8
C8c0CoAACX	acyl-CoA oxidase	C8c0CoA[x] + OxygenPeroxisome[x] -> C8c1d2transCoA[x] + HydrogenPeroxidePeroxisome[x]		0	1000	0	beta-oxidation;	PROTEIN_ASSOCIATION: rxnNotes: Directionality References: Irreversibility Rule: Irreversibility Rule Overruling Assumption:	1.3.3.6
C8c1d2cisCoAECHD	enoyl-CoA hydratase	C8c1d2cisCoA[x] + WaterPeroxisome[x] <=> HydroxyC8c0CoA[x]		-1000	1000	0	beta-oxidation;	PROTEIN_ASSOCIATION: rxnNotes: Directionality References: Irreversibility Rule: Irreversibility Rule Overruling Assumption:	4.2.1.17
C8c1d2transCoAECHD	enoyl-CoA hydratase	C8c1d2transCoA[x] + WaterPeroxisome[x] <=> HydroxyC8c0CoA[x]		-1000	1000	0	beta-oxidation;	PROTEIN_ASSOCIATION: rxnNotes: Directionality References: Irreversibility Rule: Irreversibility Rule Overruling Assumption:	4.2.1.17
C8c2d2cis5cisCoAECHD	enoyl-CoA hydratase	C8c2d2cis5cisCoA[x] + WaterPeroxisome[x] <=> HydroxyC8c1d5cisCoA[x]		-1000	1000	0	beta-oxidation;	PROTEIN_ASSOCIATION: rxnNotes: Directionality References: Irreversibility Rule: Irreversibility Rule Overruling Assumption:	4.2.1.17
CAFFEOYLCOAOMETHYLTRANSFERASERXN	EC 2.1.1.104 (CAFFEOYL-COA-O-METHYLTRANSFERASE-RXN)	CaffeoylCoA[c] + SAdenosylmethionine[c] -> AdenosylHomoCys[c] + FeruloylCoA[c] + Proton[c]	( sobic007G218800 or sobic010G052200 or sobic007G043200 or sobic007G218700 or sobic002G242300 )	0	1000	0	lignin biosynthesis	PROTEIN_ASSOCIATION: ( sobic007G218800 or sobic010G052200 or sobic007G043200 or sobic007G218700 or sobic002G242300 ) rxnNotes: CCoAOMT Directionality References: Irreversibility Rule: 2d Irreversibility Rule Overruling Assumption:	EC 2.1.1.104
CalloseSynthesismod	EC 2.4.1.34 (CalloseSynthesis-mod)	UDPGlucose[c] -> 13BetaDGlucanMonomerEquivalent[c] + UDP[c]	( sobic003G180100 or sobic004G107800 or sobic001G521500 or sobic003G179600 or sobic004G358400 or sobic010G275800 or sobic001G529600 or sobic010G064200 or sobic003G298900 or sobic001G542500 or sobic003G252500 )	0	1000	0		PROTEIN_ASSOCIATION: ( sobic003G180100 or sobic004G107800 or sobic001G521500 or sobic003G179600 or sobic004G358400 or sobic010G275800 or sobic001G529600 or sobic010G064200 or sobic003G298900 or sobic001G542500 or sobic003G252500 ) rxnNotes: PARENTFRAME: 13-BETA-GLUCAN-SYNTHASE-RXN Directionality References: Irreversibility Rule: Irreversibility Rule Overruling Assumption:	EC 2.4.1.34
CarbohydratesSink	CarbohydratesSink	0.3 CelluloseMonomerEquivalent[c] + 0.38571 HemicelluloseFixedBiomass[sink] + 0.05714 LigninFixedBiomass[sink] + 0.25714 SolubleSugarsFixedBiomass[sink] -> CarbohydratesFixedBiomass[sink]		0	1000	0	fixed biomass sink	PROTEIN_ASSOCIATION: rxnNotes: PARENTFRAME: None Directionality References: Irreversibility Rule: 1a Irreversibility Rule Overruling Assumption:
CarboxycyclohexadienylDehydrataseRxnChloroplast	EC 4.2.1.91 (CARBOXYCYCLOHEXADIENYL-DEHYDRATASE-RXN)	ArogenateChloroplast[p] + ProtonChloroplast[p] -> CO2Chloroplast[p] + PheChloroplast[p] + WaterChloroplast[p]	( sobic006G066200 or sobic002G133100 or sobic001G410000 or sobic007G078600 or sobic001G320700 )	0	1000	0	aromatic amino acid biosynthesis	PROTEIN_ASSOCIATION: ( sobic006G066200 or sobic002G133100 or sobic001G410000 or sobic007G078600 or sobic001G320700 ) rxnNotes: PARENTFRAME: CARBOXYCYCLOHEXADIENYL-DEHYDRATASE-RXN Directionality References: Irreversibility Rule: Irreversibility Rule Overruling Assumption:	EC 4.2.1.91
CARBPSYNRXNChloroplast	EC 6.3.5.5 (CARBPSYN-RXN)	2 ATPChloroplast[p] + GlnChloroplast[p] + HCO3Chloroplast[p] + WaterChloroplast[p] -> 2 ADPChloroplast[p] + CarbamoylPChloroplast[p] + GluChloroplast[p] + PhosphateChloroplast[p] + 2 ProtonChloroplast[p]	( sobic003G193700 or sobic004G265900 )	0	1000	0	amino acid biosynthesis	PROTEIN_ASSOCIATION: ( sobic003G193700 or sobic004G265900 ) rxnNotes: PARENTFRAME: CARBPSYN-RXN Directionality References: Irreversibility Rule: none Irreversibility Rule Overruling Assumption:	EC 6.3.5.5
CATALRXNperoxisome	EC 1.11.1.6 (CATAL-RXN) [peroxisome]	2 HydrogenPeroxidePeroxisome[x] -> OxygenPeroxisome[x] + 2 WaterPeroxisome[x]	( sobic010G274500 or sobic004G011566 or sobic001G517700 )	0	1000	0	peroxisome	PROTEIN_ASSOCIATION: ( sobic010G274500 or sobic004G011566 or sobic001G517700 ) rxnNotes: PARENTFRAME: CATAL-RXN Directionality References: Irreversibility Rule: Irreversibility Rule Overruling Assumption:	EC 1.11.1.6
CDPDIGLYSYNRXN	EC 2.7.7.41 (CDPDIGLYSYN-RXN)	CTP[c] + LPhosphatidate[c] + Proton[c] -> CDPdiacylglycerol[c] + PPi[c]	( sobic003G301900 or sobic002G167100 )	0	1000	0		PROTEIN_ASSOCIATION: ( sobic003G301900 or sobic002G167100 ) rxnNotes: PARENTFRAME: CDPDIGLYSYN-RXN Directionality References: Irreversibility Rule: Irreversibility Rule Overruling Assumption:	EC 2.7.7.41
CDPKINRXN	EC 2.7.4.6 (CDPKIN-RXN)	ATP[c] + CDP[c] <=> ADP[c] + CTP[c]	( sobic009G259200 or sobic008G123600 or sobic002G306900 or sobic001G295100 or sobic004G184500 )	-1000	1000	0		PROTEIN_ASSOCIATION: ( sobic009G259200 or sobic008G123600 or sobic002G306900 or sobic001G295100 or sobic004G184500 ) rxnNotes: PARENTFRAME: CDPKIN-RXN Directionality References: Irreversibility Rule: 2e Irreversibility Rule Overruling Assumption:	EC 2.7.4.6	15708363;
CDPKINRXNChloroplast	EC 2.7.4.6 (CDPKIN-RXN)	ATPChloroplast[p] + CDPChloroplast[p] <=> ADPChloroplast[p] + CTPChloroplast[p]		-1000	1000	0		PROTEIN_ASSOCIATION: rxnNotes: PARENTFRAME: CDPKIN-RXN Directionality References: Irreversibility Rule: 2e Irreversibility Rule Overruling Assumption:	EC 2.7.4.6	15708363;
CDPREDUCTRXN	EC 1.17.4.1 (CDPREDUCT-RXN)	CDP[c] + RedThioredoxin[c] -> DCDP[c] + OxThioredoxin[c] + Water[c]	( sobic010G106300 or sobic006G134900 or sobic010G054600 )	0	1000	0		PROTEIN_ASSOCIATION: ( sobic010G106300 or sobic006G134900 or sobic010G054600 ) rxnNotes: PARENTFRAME: CDPREDUCT-RXN Directionality References: Irreversibility Rule: Irreversibility Rule Overruling Assumption:	EC 1.17.4.1
CELLULOSESYNTHASEmod	EC 2.4.1.12 (CELLULOSE-SYNTHASE-mod)	0.0061669 UDPGlucose[c] -> CelluloseMonomerEquivalent[c] + 0.0061669 UDP[c]	( sobic002G075500 or sobic002G094600 or sobic007G050600 or sobic002G205500 or sobic003G049600 or sobic001G283400 or sobic003G296400 or sobic010G008600 or sobic010G146000 or sobic001G242000 or sobic001G224300 or sobic009G063400 or sobic001G045700 or sobic002G118700 or sobic001G021500 or sobic007G100800 or sobic008G125700 or sobic010G196300 or sobic004G255200 or sobic010G183700 or sobic006G080600 o…	0	1000	0		PROTEIN_ASSOCIATION: ( sobic002G075500 or sobic002G094600 or sobic007G050600 or sobic002G205500 or sobic003G049600 or sobic001G283400 or sobic003G296400 or sobic010G008600 or sobic010G146000 or sobic001G242000 or sobic001G224300 or sobic009G063400 or sobic001G045700 or sobic002G118700 or sobic001G021500 or sobic007G100800 or sobic008G125700 or sobic010G196300 or sobic004G255200 or sobic010G183700…	EC 2.4.1.12
chloroplastacetateexchange	chloroplastacetateexchange	Acet[c] <=> AcetChloroplast[p]		-1000	1000	0	chloroplast transport	PROTEIN_ASSOCIATION: rxnNotes: Directionality References: Irreversibility Rule: Irreversibility Rule Overruling Assumption:
chloroplastammoniaexchange	chloroplastammoniaexchange	Ammonia[c] <=> AmmoniaChloroplast[p]		-1000	1000	0	chloroplast transport	PROTEIN_ASSOCIATION: rxnNotes: Directionality References: Irreversibility Rule: Irreversibility Rule Overruling Assumption:
ChloroplastArgExchange	ChloroplastArgExchange	Arg[c] <=> ArgChloroplast[p]		-1000	1000	0	chloroplast transport	PROTEIN_ASSOCIATION: rxnNotes: Directionality References: Irreversibility Rule: Irreversibility Rule Overruling Assumption:
ChloroplastATPADPexchange	Chloroplast ATP exchange	ADPChloroplast[p] + ATP[c] + PhosphateChloroplast[p] -> ADP[c] + ATPChloroplast[p] + Phosphate[c]		0	1000	0	chloroplast transport	PROTEIN_ASSOCIATION: rxnNotes: Directionality References: Irreversibility Rule: Irreversibility Rule Overruling Assumption:
chloroplastatractferredoxinexchange	chloroplastatractferredoxinexchange	OxidizedFerredoxins[c] + ReducedFerredoxinsChloroplast[p] <=> OxidizedFerredoxinsChloroplast[p] + ReducedFerredoxins[c]		-1000	1000	0	chloroplast transport	PROTEIN_ASSOCIATION: rxnNotes: PARENTFRAME: None Directionality References: Irreversibility Rule: 2a Irreversibility Rule Overruling Assumption:		18075595
chloroplastCO2exchange	chloroplastCO2exchange	CO2[c] <=> CO2Chloroplast[p]		-1000	1000	0	chloroplast transport	PROTEIN_ASSOCIATION: rxnNotes: PARENTFRAME: None Directionality References: Irreversibility Rule: none Irreversibility Rule Overruling Assumption: Due to the presence of abundant catalase in peroxisomes removing H2O2, it is assumed that glycolate oxidase is unidirectional		18444898;11755682;
chloroplastcysteineexchange	chloroplastcysteineexchange	Cys[c] <=> CysChloroplast[p]		-1000	1000	0	chloroplast transport	PROTEIN_ASSOCIATION: rxnNotes: Directionality References: Irreversibility Rule: Irreversibility Rule Overruling Assumption:
chloroplastfumarateexchange	chloroplastfumarateexchange	FumChloroplast[p] + OxalaceticAcid[c] <=> Fum[c] + OxalaceticAcidChloroplast[p]		-1000	1000	0	mitochondrial transport	PROTEIN_ASSOCIATION: rxnNotes: PARENTFRAME: None Directionality References: Irreversibility Rule: none Irreversibility Rule Overruling Assumption:		18444898;11755682;
ChloroplastGlnGluExchange	ChloroplastGlnGluExchange	Gln[c] + GluChloroplast[p] <=> GlnChloroplast[p] + Glu[c]		-1000	1000	0	chloroplast transport	PROTEIN_ASSOCIATION: rxnNotes: Directionality References: Irreversibility Rule: Irreversibility Rule Overruling Assumption:
chloroplastglycolateexchange	chloroplastglycolateexchange	GlycollateChloroplast[p] <=> Glycollate[c]		-1000	1000	0	chloroplast transport	PROTEIN_ASSOCIATION: rxnNotes: PARENTFRAME: None Directionality References: 10889231; Irreversibility Rule: 2a Irreversibility Rule Overruling Assumption: literature assumes glutamate dehydrogenase to play a role in Glu synthesis or degradation. Anaplerosis of alKG if Glu is nutrient.
chloroplastglycolateglycerateexchange	chloroplastglycolateglycerateexchange	Glycerate[c] <=> GlycerateChloroplast[p]		-1000	1000	0	chloroplast transport	PROTEIN_ASSOCIATION: rxnNotes: PARENTFRAME: None Directionality References: Irreversibility Rule: none Irreversibility Rule Overruling Assumption:
ChloroplastGlyExchange	ChloroplastGlyExchange	Gly[c] <=> GlyChloroplast[p]		-1000	1000	0	chloroplast transport	PROTEIN_ASSOCIATION: rxnNotes: Directionality References: Irreversibility Rule: Irreversibility Rule Overruling Assumption:
chloroplasthistidinetateexchange	chloroplasthistidinetateexchange	His[c] <=> HisChloroplast[p]		-1000	1000	0	chloroplast transport	PROTEIN_ASSOCIATION: rxnNotes: Directionality References: Irreversibility Rule: Irreversibility Rule Overruling Assumption:
ChloroplasticATPasemodchloroplast	EC 3.6.3.14 (ChloroplasticATPase-mod) [chloroplast]	3 ADPChloroplast[p] + 3 PhosphateChloroplast[p] + 12 ProtonThylakoidLumen[t] -> 3 ATPChloroplast[p] + 9 ProtonChloroplast[p] + 3 WaterChloroplast[p]	( sobic009G224400 or sobic003G159101 or sobic002G316700 )	0	1000	0	light reactions	PROTEIN_ASSOCIATION: ( sobic009G224400 or sobic003G159101 or sobic002G316700 ) rxnNotes: PARENTFRAME: ATPSYN-RXN Directionality References: Irreversibility Rule: Irreversibility Rule Overruling Assumption:	EC 3.6.3.14
chloroplastisoleucineexchange	chloroplastisoleucineexchange	Ile[c] <=> IleChloroplast[p]		-1000	1000	0	chloroplast transport	PROTEIN_ASSOCIATION: rxnNotes: Directionality References: Irreversibility Rule: Irreversibility Rule Overruling Assumption:
chloroplastleucineexchange	chloroplastleucineexchange	Leu[c] <=> LeuChloroplast[p]		-1000	1000	0	chloroplast transport	PROTEIN_ASSOCIATION: rxnNotes: Directionality References: Irreversibility Rule: Irreversibility Rule Overruling Assumption:
chloroplastlightexchange	chloroplastlightexchange	Light[c] <=> LightChloroplast[p]		-1000	1000	0	chloroplast transport	PROTEIN_ASSOCIATION: rxnNotes: PARENTFRAME: None Directionality References: Irreversibility Rule: none Irreversibility Rule Overruling Assumption:		18444898;11755682;
chloroplastlysineexchange	chloroplastlysineexchange	Lys[c] <=> LysChloroplast[p]		-1000	1000	0	chloroplast transport	PROTEIN_ASSOCIATION: rxnNotes: Directionality References: Irreversibility Rule: Irreversibility Rule Overruling Assumption:
chloroplastmalateexchange	chloroplastmalateexchange	Mal[c] <=> MalChloroplast[p]		-1000	1000	0	chloroplast transport	PROTEIN_ASSOCIATION: rxnNotes: PARENTFRAME: None Directionality References: Irreversibility Rule: Irreversibility Rule Overruling Assumption:
ChloroplastMalGluExchange	ChloroplastMalGluExchange	GluChloroplast[p] + Mal[c] <=> Glu[c] + MalChloroplast[p]		-1000	1000	0	chloroplast transport	PROTEIN_ASSOCIATION: rxnNotes: Directionality References: Irreversibility Rule: Irreversibility Rule Overruling Assumption:
chloroplastmethionineexchange	chloroplastmethionineexchange	Met[c] <=> MetChloroplast[p]		-1000	1000	0	chloroplast transport	PROTEIN_ASSOCIATION: rxnNotes: Directionality References: Irreversibility Rule: Irreversibility Rule Overruling Assumption:
ChloroplastNitriteExchange	ChloroplastNitriteExchange	Nitrite[c] <=> NitriteChloroplast[p]		-1000	1000	0	chloroplast transport	PROTEIN_ASSOCIATION: rxnNotes: PARENTFRAME: None Directionality References: Irreversibility Rule: Irreversibility Rule Overruling Assumption:
chloroplastO2exchange	chloroplastO2exchange	Oxygen[c] <=> OxygenChloroplast[p]		-1000	1000	0	chloroplast transport	PROTEIN_ASSOCIATION: rxnNotes: PARENTFRAME: None Directionality References: Irreversibility Rule: Irreversibility Rule Overruling Assumption:
ChloroplastOleateExchange	ChloroplastOleateExchange	OleateChloroplast[p] <=> Oleate[c]		-1000	1000	0	FFA transport	PROTEIN_ASSOCIATION: rxnNotes: Directionality References: Irreversibility Rule: Irreversibility Rule Overruling Assumption:
chloroplastoxaloacetateexchange	chloroplastoxaloacetateexchange	OxalaceticAcid[c] <=> OxalaceticAcidChloroplast[p]		-1000	1000	0	chloroplast transport	PROTEIN_ASSOCIATION: rxnNotes: PARENTFRAME: None Directionality References: Irreversibility Rule: Irreversibility Rule Overruling Assumption:
ChloroplastOxoglutarateExchange	ChloroplastOxoglutarateExchange	2Ketoglutarate[c] <=> 2KetoglutarateChloroplast[p]		-1000	1000	0	chloroplast transport	PROTEIN_ASSOCIATION: rxnNotes: Directionality References: Irreversibility Rule: Irreversibility Rule Overruling Assumption:
ChloroplastPalmitateExchange	ChloroplastPalmitateExchange	PalmitateChloroplast[p] <=> Palmitate[c]		-1000	1000	0	FFA transport	PROTEIN_ASSOCIATION: rxnNotes: Directionality References: Irreversibility Rule: Irreversibility Rule Overruling Assumption:
chloroplastpepexchange	chloroplastpepexchange	PhosphateChloroplast[p] + Phosphoenolpyruvate[c] <=> Phosphate[c] + PhosphoenolpyruvateChloroplast[p]	( sobic002G159900 or sobic003G050800 or sobic004G353100 or sobic009G062500 )	-1000	1000	0	chloroplast transport	PROTEIN_ASSOCIATION: ( sobic002G159900 or sobic003G050800 or sobic004G353100 or sobic009G062500 ) rxnNotes: PARENTFRAME: None Directionality References: Irreversibility Rule: none Irreversibility Rule Overruling Assumption:		15012202;15208349;
ChloroplastPheExchange	ChloroplastPheExchange	Phe[c] <=> PheChloroplast[p]		-1000	1000	0	chloroplast transport	PROTEIN_ASSOCIATION: rxnNotes: Directionality References: Irreversibility Rule: Irreversibility Rule Overruling Assumption:
chloroplastphosphateexchange	chloroplastphosphateexchange	Phosphate[c] <=> PhosphateChloroplast[p]		-1000	1000	0	chloroplast transport	PROTEIN_ASSOCIATION: rxnNotes: Directionality References: Irreversibility Rule: Irreversibility Rule Overruling Assumption:
chloroplastprotonexchange	chloroplastprotonexchange	Proton[c] <=> ProtonChloroplast[p]		-1000	1000	0	chloroplast transport	PROTEIN_ASSOCIATION: rxnNotes: PARENTFRAME: None Directionality References: Irreversibility Rule: none Irreversibility Rule Overruling Assumption:
chloroplastpyruvateexchange	chloroplastpyruvateexchange	Pyruvate[c] <=> PyruvateChloroplast[p]	( sobic003G236800 )	-1000	1000	0	chloroplast transport	PROTEIN_ASSOCIATION: ( sobic003G236800 ) rxnNotes: PARENTFRAME: None Directionality References: Irreversibility Rule: Irreversibility Rule Overruling Assumption:
chloroplastSAMexchange	SAH/SAM antiporter	AdenosylHomoCysChloroplast[p] + SAdenosylmethionine[c] <=> AdenosylHomoCys[c] + SAdenosylmethionineChloroplast[p]		-1000	1000	0	chloroplast transport	PROTEIN_ASSOCIATION: rxnNotes: Directionality References: Irreversibility Rule: Irreversibility Rule Overruling Assumption:
ChloroplastSerExchange	ChloroplastSerExchange	Ser[c] <=> SerChloroplast[p]		-1000	1000	0	chloroplast transport	PROTEIN_ASSOCIATION: rxnNotes: Directionality References: Irreversibility Rule: Irreversibility Rule Overruling Assumption:
ChloroplastStearicAcidExchange	ChloroplastStearicAcidExchange	StearicAcidChloroplast[p] <=> StearicAcid[c]		-1000	1000	0	FFA transport	PROTEIN_ASSOCIATION: rxnNotes: Directionality References: Irreversibility Rule: Irreversibility Rule Overruling Assumption:
chloroplastsulfatetateexchange	chloroplastsulfatetateexchange	Sulfate[c] <=> SulfateChloroplast[p]		-1000	1000	0	chloroplast transport	PROTEIN_ASSOCIATION: rxnNotes: Directionality References: Irreversibility Rule: Irreversibility Rule Overruling Assumption:
chloroplastthreonineexchange	chloroplastthreonineexchange	Thr[c] <=> ThrChloroplast[p]		-1000	1000	0	chloroplast transport	PROTEIN_ASSOCIATION: rxnNotes: Directionality References: Irreversibility Rule: Irreversibility Rule Overruling Assumption:
chloroplastTPTDHAPexchange	chloroplastTPTDHAPexchange	DihydroxyacetonePhosphate[c] + PhosphateChloroplast[p] <=> DihydroxyacetonePhosphateChloroplast[p] + Phosphate[c]	( sobic009G088200 or sobic003G002300 )	-1000	1000	0	chloroplast transport	PROTEIN_ASSOCIATION: ( sobic009G088200 or sobic003G002300 ) rxnNotes: PARENTFRAME: None Directionality References: Irreversibility Rule: Irreversibility Rule Overruling Assumption:
chloroplastTPTG3Pexchange	chloroplastTPTG3Pexchange	G3P[c] + PhosphateChloroplast[p] <=> G3PChloroplast[p] + Phosphate[c]	( sobic009G088200 or sobic003G002300 )	-1000	1000	0	chloroplast transport	PROTEIN_ASSOCIATION: ( sobic009G088200 or sobic003G002300 ) rxnNotes: PARENTFRAME: None Directionality References: Irreversibility Rule: 2e Irreversibility Rule Overruling Assumption:		15708363;
chloroplastTPTGAPexchange	chloroplastTPTGAPexchange	GAP[c] + PhosphateChloroplast[p] <=> GAPChloroplast[p] + Phosphate[c]	( sobic009G088200 or sobic003G002300 )	-1000	1000	0	chloroplast transport	PROTEIN_ASSOCIATION: ( sobic009G088200 or sobic003G002300 ) rxnNotes: PARENTFRAME: None Directionality References: Irreversibility Rule: Irreversibility Rule Overruling Assumption:
ChloroplastTrpExchange	ChloroplastTrpExchange	Trp[c] <=> TrpChloroplast[p]		-1000	1000	0	chloroplast transport	PROTEIN_ASSOCIATION: rxnNotes: Directionality References: Irreversibility Rule: Irreversibility Rule Overruling Assumption:
ChloroplastTyrExchange	ChloroplastTyrExchange	Tyr[c] <=> TyrChloroplast[p]		-1000	1000	0	chloroplast transport	PROTEIN_ASSOCIATION: rxnNotes: Directionality References: Irreversibility Rule: Irreversibility Rule Overruling Assumption:
chloroplastvalineexchange	chloroplastvalineexchange	Val[c] <=> ValChloroplast[p]		-1000	1000	0	chloroplast transport	PROTEIN_ASSOCIATION: rxnNotes: Directionality References: Irreversibility Rule: Irreversibility Rule Overruling Assumption:
chloroplastwaterexchange	chloroplastwaterexchange	Water[c] <=> WaterChloroplast[p]		-1000	1000	0	chloroplast transport	PROTEIN_ASSOCIATION: rxnNotes: PARENTFRAME: None Directionality References: Irreversibility Rule: none Irreversibility Rule Overruling Assumption:
CholineKinase	cholinekinase	ATP[c] + Choline[c] -> ADP[c] + Phosphocholine[c] + Proton[c]		0	1000	0	PC synthesis	PROTEIN_ASSOCIATION: rxnNotes: Directionality References: Irreversibility Rule: Irreversibility Rule Overruling Assumption:	2.7.1.32
Cholinephosphatecytidylyltransferase	cholinephosphatecytidylyltransferase	CTP[c] + Phosphocholine[c] + Proton[c] -> CDPCholine[c] + PPi[c]		0	1000	0	PC synthesis	PROTEIN_ASSOCIATION: rxnNotes: Directionality References: Irreversibility Rule: Irreversibility Rule Overruling Assumption:	2.7.7.15
CholineSynthesis	cholinesynthesis	NDimethylethanolamineP[c] + SAdenosylmethionine[c] -> AdenosylHomoCys[c] + Choline[c] + Proton[c]		0	1000	0	PC synthesis	PROTEIN_ASSOCIATION: rxnNotes: Directionality References: Irreversibility Rule: Irreversibility Rule Overruling Assumption:	2.1.1.-
ChorismatemutRxnChloroplast	EC 5.4.99.5 (CHORISMATEMUT-RXN)	ChorismateChloroplast[p] -> PrephenateChloroplast[p]	( sobic003G306100 or sobic007G138600 or sobic004G065500 )	0	1000	0	aromatic amino acid biosynthesis	PROTEIN_ASSOCIATION: ( sobic003G306100 or sobic007G138600 or sobic004G065500 ) rxnNotes: PARENTFRAME: CHORISMATEMUT-RXN Directionality References: Irreversibility Rule: Irreversibility Rule Overruling Assumption:	EC 5.4.99.5
ChorismateSynthaseRxnChloroplast	EC 4.2.3.5 (CHORISMATE-SYNTHASE-RXN)	3EnolpyruvylShikimate5PChloroplast[p] -> ChorismateChloroplast[p] + PhosphateChloroplast[p]	( sobic001G433700 )	0	1000	0	aromatic amino acid biosynthesis	PROTEIN_ASSOCIATION: ( sobic001G433700 ) rxnNotes: PARENTFRAME: CHORISMATE-SYNTHASE-RXN Directionality References: Irreversibility Rule: none Irreversibility Rule Overruling Assumption:	EC 4.2.3.5
CitrateSynthasePeroxisome	Citrate Synthase	AcetylCoAPeroxisome[x] + OxalaceticAcidPeroxisome[x] + WaterPeroxisome[x] -> CitPeroxisome[x] + CoAPeroxisome[x]		0	1000	0	glyoxylate cycle	PROTEIN_ASSOCIATION: rxnNotes: Directionality References: Irreversibility Rule: Irreversibility Rule Overruling Assumption:
CITSYNRXNmitochondrion	EC 2.3.3.1 (CITSYN-RXN) [mitochondrion]	AcetylCoAMitochondrion[m] + OxalaceticAcidMitochondrion[m] + WaterMitochondrion[m] -> CitMitochondrion[m] + CoAMitochondrion[m] + ProtonMitochondrion[m]	( sobic004G078000 or sobic004G101900 )	0	1000	0	mitochondria	PROTEIN_ASSOCIATION: ( sobic004G078000 or sobic004G101900 ) rxnNotes: PARENTFRAME: CITSYN-RXN Directionality References: Irreversibility Rule: Irreversibility Rule Overruling Assumption:	EC 2.3.3.1
CMPKIRXN	EC 2.7.4.14 (CMPKI-RXN)	ATP[c] + CMP[c] -> ADP[c] + CDP[c]		0	1000	0		PROTEIN_ASSOCIATION: rxnNotes: PARENTFRAME: CMPKI-RXN Directionality References: Irreversibility Rule: 2a(-) Irreversibility Rule Overruling Assumption: reaction subset IMP synthesis must proceed in IMP direction	EC 2.7.4.14	12805578;9847135;16669783;
CMPKIRXNChloroplast	EC 2.7.4.14 (CMPKI-RXN)	ATPChloroplast[p] + CMPChloroplast[p] -> ADPChloroplast[p] + CDPChloroplast[p]		0	1000	0		PROTEIN_ASSOCIATION: rxnNotes: PARENTFRAME: CMPKI-RXN Directionality References: Irreversibility Rule: 2a(-) Irreversibility Rule Overruling Assumption: reaction subset IMP synthesis must proceed in IMP direction	EC 2.7.4.14	12805578;9847135;16669783;
CombinedBiomassReaction	CombinedBiomassReaction	30 ATP[c] + TotalFixedBiomass[sink] + 30 Water[c] -> 30 ADP[c] + 30 Phosphate[c] + 30 Proton[c]		0	1000	0	fixed biomass sink	PROTEIN_ASSOCIATION: rxnNotes: PARENTFRAME: None Directionality References: Irreversibility Rule: Irreversibility Rule Overruling Assumption:
ComplexIIImodmitochondrion	EC 1.10.2.2 (ComplexIII-mod) [mitochondrion]	CPD9956Mitochondrion[m] + 2 CytochromesCOxidizedMitochondrion[m] + 2 ProtonMitochondrion[m] -> 2 CytochromesCReducedMitochondrion[m] + 4 ProtonMitochondrialIntermembraneSpace[i] + Ubiquinone8Mitochondrion[m]	( sobic009G204601 or sobic003G034900 or sobic006G058900 or sobic001G013900 or sobic003G440600 or sobic007G171500 or sobic004G159000 )	0	1000	0	mitochondria	PROTEIN_ASSOCIATION: ( sobic009G204601 or sobic003G034900 or sobic006G058900 or sobic001G013900 or sobic003G440600 or sobic007G171500 or sobic004G159000 ) rxnNotes: PARENTFRAME: 1.10.2.2-RXN Directionality References: Irreversibility Rule: Irreversibility Rule Overruling Assumption:	EC 1.10.2.2
ComplexIImodmitochondrion	EC 1.3.5.1 (ComplexII-mod) [mitochondrion]	SucMitochondrion[m] + Ubiquinone8Mitochondrion[m] -> CPD9956Mitochondrion[m] + FumMitochondrion[m]	( sobic002G028700 or sobic009G129400 or sobic001G132100 or sobic007G013900 or sobic002G249800 or sobic007G023400 )	0	1000	0	mitochondria	PROTEIN_ASSOCIATION: ( sobic002G028700 or sobic009G129400 or sobic001G132100 or sobic007G013900 or sobic002G249800 or sobic007G023400 ) rxnNotes: PARENTFRAME: SUCCINATE-DEHYDROGENASE-UBIQUINONE-RXN Directionality References: Irreversibility Rule: Irreversibility Rule Overruling Assumption:	EC 1.3.5.1
ComplexImodmitochondrion	EC 1.6.5.3 (ComplexI-mod) [mitochondrion]	NADHMitochondrion[m] + 5 ProtonMitochondrion[m] + Ubiquinone8Mitochondrion[m] -> CPD9956Mitochondrion[m] + NADMitochondrion[m] + 4 ProtonMitochondrialIntermembraneSpace[i]	( sobic001G073600 or sobic009G191400 or sobic004G155100 or sobic002G246200 or sobic002G395000 or sobic004G344800 or sobic001G073700 or sobic002G396700 or sobic007G211500 or sobic002G308300 or sobic003G322300 or sobic003G317600 or sobic003G135600 or sobic001G230050 or sobic003G172966 or sobic003G279200 or sobic001G115700 or sobic001G282500 or sobic002G340600 or sobic001G519000 or sobic003G296800 o…	0	1000	0	mitochondria	PROTEIN_ASSOCIATION: ( sobic001G073600 or sobic009G191400 or sobic004G155100 or sobic002G246200 or sobic002G395000 or sobic004G344800 or sobic001G073700 or sobic002G396700 or sobic007G211500 or sobic002G308300 or sobic003G322300 or sobic003G317600 or sobic003G135600 or sobic001G230050 or sobic003G172966 or sobic003G279200 or sobic001G115700 or sobic001G282500 or sobic002G340600 or sobic001G519000…	EC 1.6.5.3
ComplexIVmodmitochondrion	EC 1.9.3.1 (ComplexIV-mod) [mitochondrion]	4 CytochromesCReducedMitochondrion[m] + OxygenMitochondrion[m] + 8 ProtonMitochondrion[m] -> 4 CytochromesCOxidizedMitochondrion[m] + 4 ProtonMitochondrialIntermembraneSpace[i] + 2 WaterMitochondrion[m]	( sobic003G276500 or sobic010G250500 or sobic008G170600 or sobic006G262800 or sobic010G197400 or sobic003G137300 or sobic001G256400 or sobic004G290400 or sobic003G420000 or sobic003G356100 or sobic010G015700 or sobic009G116400 or sobic002G198801 or sobic001G491500 or sobic006G146900 or sobic009G250700 or sobic008G129400 or sobic004G303466 or sobic006G192600 or sobic009G245600 or sobic001G479900 o…	0	1000	0	mitochondria	PROTEIN_ASSOCIATION: ( sobic003G276500 or sobic010G250500 or sobic008G170600 or sobic006G262800 or sobic010G197400 or sobic003G137300 or sobic001G256400 or sobic004G290400 or sobic003G420000 or sobic003G356100 or sobic010G015700 or sobic009G116400 or sobic002G198801 or sobic001G491500 or sobic006G146900 or sobic009G250700 or sobic008G129400 or sobic004G303466 or sobic006G192600 or sobic009G245600…	EC 1.9.3.1
ComplexVmodmitochondrion	EC 3.6.3.14 (ComplexV-mod) [mitochondrion]	ADPMitochondrion[m] + PhosphateMitochondrion[m] + 3 ProtonMitochondrialIntermembraneSpace[i] -> ATPMitochondrion[m] + 2 ProtonMitochondrion[m] + WaterMitochondrion[m]	( sobic009G224400 or sobic003G260600 or sobic001G457000 or sobicK031400 )	0	1000	0	mitochondria	PROTEIN_ASSOCIATION: ( sobic009G224400 or sobic003G260600 or sobic001G457000 or sobicK031400.1. ) rxnNotes: PARENTFRAME: ATPSYN-RXN Directionality References: Irreversibility Rule: Irreversibility Rule Overruling Assumption:	EC 3.6.3.14
ConiferylAlcohol5Hydroxylase	EC 1.14.13.- (RXN-1142)	ConiferylAlcohol[c] + NADPH[c] + Oxygen[c] + Proton[c] -> 5HydroxyConiferylAlcohol[c] + NADP[c] + Water[c]		0	1000	0	lignin biosynthesis	PROTEIN_ASSOCIATION: rxnNotes: Cald5H Directionality References: Irreversibility Rule: Irreversibility Rule Overruling Assumption:	EC 1.14.13.-
CTPSYNRXN	EC 6.3.4.2 (CTPSYN-RXN)	ATP[c] + Gln[c] + UTP[c] + Water[c] -> ADP[c] + CTP[c] + Glu[c] + Phosphate[c] + 2 Proton[c]	( sobic009G239500 or sobic003G221200 or sobic008G127100 or sobic003G241000 )	0	1000	0		PROTEIN_ASSOCIATION: ( sobic009G239500 or sobic003G221200 or sobic008G127100 or sobic003G241000 ) rxnNotes: PARENTFRAME: CTPSYN-RXN Directionality References: Irreversibility Rule: none Irreversibility Rule Overruling Assumption:	EC 6.3.4.2	10517851;
CyclicElectronFlowPSImodchloroplast	CyclicElectronFlowPSI-mod [chloroplast]	PlastoquinoneChloroplast[p] + 2 ProtonChloroplast[p] + 2 ReducedFerredoxinsChloroplast[p] -> 2 OxidizedFerredoxinsChloroplast[p] + Plastoquinol1Chloroplast[p]		0	1000	0	light reactions	PROTEIN_ASSOCIATION: rxnNotes: PARENTFRAME: None Directionality References: Irreversibility Rule: 2a Irreversibility Rule Overruling Assumption:
CYSPHRXNChloroplast	EC 2.5.1.- (CYSPH-RXN)	CysChloroplast[p] + OPhosphoLHomoserineChloroplast[p] <=> LCystathionineChloroplast[p] + PhosphateChloroplast[p]		-1000	1000	0	aspartate-derived amino acid biosynthesis	PROTEIN_ASSOCIATION: rxnNotes: PARENTFRAME: CYSPH-RXN Directionality References: Irreversibility Rule: Irreversibility Rule Overruling Assumption:	EC 2.5.1.-
CYSTATHIONINEBETALYASERXNChloroplast	EC 4.4.1.8 (CYSTATHIONINE-BETA-LYASE-RXN)	LCystathionineChloroplast[p] + WaterChloroplast[p] -> AmmoniaChloroplast[p] + HomoCysChloroplast[p] + ProtonChloroplast[p] + PyruvateChloroplast[p]	( sobic010G059200 )	0	1000	0	aspartate-derived amino acid biosynthesis	PROTEIN_ASSOCIATION: ( sobic010G059200 ) rxnNotes: PARENTFRAME: CYSTATHIONINE-BETA-LYASE-RXN Directionality References: Irreversibility Rule: Irreversibility Rule Overruling Assumption:	EC 4.4.1.8
CytochromeB5Reductase	CytochromeB5Reductase	2 CytochromesCReduced[c] + NAD[c] + Proton[c] <=> 2 CytochromesCOxidized[c] + NADH[c]		-1000	1000	0	cytosolic redox	PROTEIN_ASSOCIATION: rxnNotes: Directionality References: Irreversibility Rule: none Irreversibility Rule Overruling Assumption:	1.6.2.2
CytochromeBF6Complexmodchloroplast	EC 1.10.9.1 (CytochromeBF6Complex-mod) [chloroplast]	2 OxidizedPlastocyaninsChloroplast[p] + Plastoquinol1Chloroplast[p] + 2 ProtonChloroplast[p] -> 2 PlastocyaninReducedChloroplast[p] + PlastoquinoneChloroplast[p] + 4 ProtonThylakoidLumen[t]	( sobic009G143100 )	0	1000	0	light reactions	PROTEIN_ASSOCIATION: ( sobic009G143100 ) rxnNotes: PARENTFRAME: PLASTOQUINOL--PLASTOCYANIN-REDUCTASE-RXN Directionality References: Irreversibility Rule: none Irreversibility Rule Overruling Assumption:	EC 1.10.9.1	18444898;11755682;
DADPKINRXN	EC 2.7.4.6 (DADPKIN-RXN)	ATP[c] + DADP[c] -> ADP[c] + DATP[c]	( sobic009G259200 or sobic008G123600 or sobic002G306900 or sobic001G295100 or sobic004G184500 )	0	1000	0		PROTEIN_ASSOCIATION: ( sobic009G259200 or sobic008G123600 or sobic002G306900 or sobic001G295100 or sobic004G184500 ) rxnNotes: PARENTFRAME: DADPKIN-RXN Directionality References: Irreversibility Rule: Irreversibility Rule Overruling Assumption:	EC 2.7.4.6
DAGcPC16c0c16c0	diacylglycerol cholinephosphotransferase	CDPCholine[c] + PalmitoylPalmitoylDiacylglycerol[c] <=> CMP[c] + PalmitoylPalmitoylPhosphatidylcholine[c]		-1000	1000	0
DAGcPC16c0c18c1	diacylglycerol cholinephosphotransferase	CDPCholine[c] + PalmitoylOleoylDiacylglycerol[c] <=> CMP[c] + PalmitoylOleoylPhosphatidylcholine[c]		-1000	1000	0
DAGcPC16c0c18c2	diacylglycerol cholinephosphotransferase	CDPCholine[c] + PalmitoylLinoleoylDiacylglycerol[c] <=> CMP[c] + PalmitoylLinoleoylPhosphatidylcholine[c]		-1000	1000	0
DAGcPC16c0c18c3	diacylglycerol cholinephosphotransferase	CDPCholine[c] + PalmitoylLinolenoylDiacylglycerol[c] <=> CMP[c] + PalmitoylLinolenoylPhosphatidylcholine[c]		-1000	1000	0
DAGcPC18c1c18c1	diacylglycerol cholinephosphotransferase	CDPCholine[c] + OleoylOleoylDiacylglycerol[c] <=> CMP[c] + OleoylOleoylPhosphatidylcholine[c]		-1000	1000	0
DAGcPC18c1c18c2	diacylglycerol cholinephosphotransferase	CDPCholine[c] + OleoylLinoleoylDiacylglycerol[c] <=> CMP[c] + OleoylLinoleoylPhosphatidylcholine[c]		-1000	1000	0
DAGcPC18c1c18c3	diacylglycerol cholinephosphotransferase	CDPCholine[c] + OleoylLinolenoylDiacylglycerol[c] <=> CMP[c] + OleoylLinolenoylPhosphatidylcholine[c]		-1000	1000	0
DAGcPC18c2c18c2	diacylglycerol cholinephosphotransferase	CDPCholine[c] + LinoleoylLinoleoylDiacylglycerol[c] <=> CMP[c] + LinoleoylLinoleoylPhosphatidylcholine[c]		-1000	1000	0
DAGcPC18c2c18c3	diacylglycerol cholinephosphotransferase	CDPCholine[c] + LinoleoylLinolenoylDiacylglycerol[c] <=> CMP[c] + LinoleoylLinolenoylPhosphatidylcholine[c]		-1000	1000	0
DAGcPC18c3c18c3	diacylglycerol cholinephosphotransferase	CDPCholine[c] + LinolenoylLinolenoylDiacylglycerol[c] <=> CMP[c] + LinolenoylLinolenoylPhosphatidylcholine[c]		-1000	1000	0
DAGsink	DAG sink by FA composition	0.00011447 DAG34c3[c] + 0.00011447 DAG36c5[c] + 0.0014063 DAG36c6[c] -> DAGbiomass[c]		0	1000	0	lipid metabolism: DAG sink	PROTEIN_ASSOCIATION: rxnNotes: Directionality References: Irreversibility Rule: Irreversibility Rule Overruling Assumption:
DAHPSynRxnChloroplast	EC 2.5.1.54 (DAHPSYN-RXN)	Erythrose4PChloroplast[p] + PhosphoenolpyruvateChloroplast[p] + WaterChloroplast[p] -> 3DeoxyDArabinoHeptulosonate7PChloroplast[p] + PhosphateChloroplast[p]	( sobic002G379600 or sobic001G351000 or sobic007G225700 )	0	1000	0	aromatic amino acid biosynthesis	PROTEIN_ASSOCIATION: ( sobic002G379600 or sobic001G351000 or sobic007G225700 ) rxnNotes: PARENTFRAME: DAHPSYN-RXN Directionality References: Irreversibility Rule: 2b Irreversibility Rule Overruling Assumption:	EC 2.5.1.54
DCDPKINRXN	EC 2.7.4.6 (DCDPKIN-RXN)	ATP[c] + DCDP[c] -> ADP[c] + DCTP[c]	( sobic009G259200 or sobic008G123600 or sobic002G306900 or sobic001G295100 or sobic004G184500 )	0	1000	0		PROTEIN_ASSOCIATION: ( sobic009G259200 or sobic008G123600 or sobic002G306900 or sobic001G295100 or sobic004G184500 ) rxnNotes: PARENTFRAME: DCDPKIN-RXN Directionality References: Irreversibility Rule: Irreversibility Rule Overruling Assumption:	EC 2.7.4.6
DGAT16c0c16c0c16c0	diacylglycerol acyl transferase	PalmitoylCoA[c] + PalmitoylPalmitoylDiacylglycerol[c] -> CoA[c] + PalmitoylPalmitoylPalmitoylTriacylglycerol[c]		0	1000	0	lipid metabolism: DAG -&gt; TAG	PROTEIN_ASSOCIATION: rxnNotes: Directionality References: Irreversibility Rule: Irreversibility Rule Overruling Assumption:
DGAT16c0c16c0c18c1	diacylglycerol acyl transferase	OleoylCoA[c] + PalmitoylPalmitoylDiacylglycerol[c] -> CoA[c] + PalmitoylPalmitoylOleoylTriacylglycerol[c]		0	1000	0	lipid metabolism: DAG -&gt; TAG	PROTEIN_ASSOCIATION: rxnNotes: Directionality References: Irreversibility Rule: Irreversibility Rule Overruling Assumption:
DGAT16c0c16c0c18c2	diacylglycerol acyl transferase	LinoleoylCoA[c] + PalmitoylPalmitoylDiacylglycerol[c] -> CoA[c] + PalmitoylPalmitoylLinoleoylTriacylglycerol[c]		0	1000	0	lipid metabolism: DAG -&gt; TAG	PROTEIN_ASSOCIATION: rxnNotes: Directionality References: Irreversibility Rule: Irreversibility Rule Overruling Assumption:
DGAT16c0c16c0c18c3	diacylglycerol acyl transferase	LinolenoylCoA[c] + PalmitoylPalmitoylDiacylglycerol[c] -> CoA[c] + PalmitoylPalmitoylLinolenoylTriacylglycerol[c]		0	1000	0	lipid metabolism: DAG -&gt; TAG	PROTEIN_ASSOCIATION: rxnNotes: Directionality References: Irreversibility Rule: Irreversibility Rule Overruling Assumption:
DGAT16c0c18c1c16c0	diacylglycerol acyl transferase	PalmitoylCoA[c] + PalmitoylOleoylDiacylglycerol[c] -> CoA[c] + PalmitoylPalmitoylOleoylTriacylglycerol[c]		0	1000	0	lipid metabolism: DAG -&gt; TAG	PROTEIN_ASSOCIATION: rxnNotes: Directionality References: Irreversibility Rule: Irreversibility Rule Overruling Assumption:
DGAT16c0c18c1c18c1	diacylglycerol acyl transferase	OleoylCoA[c] + PalmitoylOleoylDiacylglycerol[c] -> CoA[c] + PalmitoylOleoylOleoylTriacylglycerol[c]		0	1000	0	lipid metabolism: DAG -&gt; TAG	PROTEIN_ASSOCIATION: rxnNotes: Directionality References: Irreversibility Rule: Irreversibility Rule Overruling Assumption:
DGAT16c0c18c1c18c2	diacylglycerol acyl transferase	LinoleoylCoA[c] + PalmitoylOleoylDiacylglycerol[c] -> CoA[c] + PalmitoylOleoylLinoleoylTriacylglycerol[c]		0	1000	0	lipid metabolism: DAG -&gt; TAG	PROTEIN_ASSOCIATION: rxnNotes: Directionality References: Irreversibility Rule: Irreversibility Rule Overruling Assumption:
DGAT16c0c18c1c18c3	diacylglycerol acyl transferase	LinolenoylCoA[c] + PalmitoylOleoylDiacylglycerol[c] -> CoA[c] + PalmitoylOleoylLinolenoylTriacylglycerol[c]		0	1000	0	lipid metabolism: DAG -&gt; TAG	PROTEIN_ASSOCIATION: rxnNotes: Directionality References: Irreversibility Rule: Irreversibility Rule Overruling Assumption:
DGAT16c0c18c2c16c0	diacylglycerol acyl transferase	PalmitoylCoA[c] + PalmitoylLinoleoylDiacylglycerol[c] -> CoA[c] + PalmitoylPalmitoylLinoleoylTriacylglycerol[c]		0	1000	0	lipid metabolism: DAG -&gt; TAG	PROTEIN_ASSOCIATION: rxnNotes: Directionality References: Irreversibility Rule: Irreversibility Rule Overruling Assumption:
DGAT16c0c18c2c18c1	diacylglycerol acyl transferase	OleoylCoA[c] + PalmitoylLinoleoylDiacylglycerol[c] -> CoA[c] + PalmitoylOleoylLinoleoylTriacylglycerol[c]		0	1000	0	lipid metabolism: DAG -&gt; TAG	PROTEIN_ASSOCIATION: rxnNotes: Directionality References: Irreversibility Rule: Irreversibility Rule Overruling Assumption:
DGAT16c0c18c2c18c2	diacylglycerol acyl transferase	LinoleoylCoA[c] + PalmitoylLinoleoylDiacylglycerol[c] -> CoA[c] + PalmitoylLinoleoylLinoleoylTriacylglycerol[c]		0	1000	0	lipid metabolism: DAG -&gt; TAG	PROTEIN_ASSOCIATION: rxnNotes: Directionality References: Irreversibility Rule: Irreversibility Rule Overruling Assumption:
DGAT16c0c18c2c18c3	diacylglycerol acyl transferase	LinolenoylCoA[c] + PalmitoylLinoleoylDiacylglycerol[c] -> CoA[c] + PalmitoylLinoleoylLinolenoylTriacylglycerol[c]		0	1000	0	lipid metabolism: DAG -&gt; TAG	PROTEIN_ASSOCIATION: rxnNotes: Directionality References: Irreversibility Rule: Irreversibility Rule Overruling Assumption:
DGAT16c0c18c3c16c0	diacylglycerol acyl transferase	PalmitoylCoA[c] + PalmitoylLinolenoylDiacylglycerol[c] -> CoA[c] + PalmitoylPalmitoylLinolenoylTriacylglycerol[c]		0	1000	0	lipid metabolism: DAG -&gt; TAG	PROTEIN_ASSOCIATION: rxnNotes: Directionality References: Irreversibility Rule: Irreversibility Rule Overruling Assumption:
DGAT16c0c18c3c18c1	diacylglycerol acyl transferase	OleoylCoA[c] + PalmitoylLinolenoylDiacylglycerol[c] -> CoA[c] + PalmitoylOleoylLinolenoylTriacylglycerol[c]		0	1000	0	lipid metabolism: DAG -&gt; TAG	PROTEIN_ASSOCIATION: rxnNotes: Directionality References: Irreversibility Rule: Irreversibility Rule Overruling Assumption:
DGAT16c0c18c3c18c2	diacylglycerol acyl transferase	LinoleoylCoA[c] + PalmitoylLinolenoylDiacylglycerol[c] -> CoA[c] + PalmitoylLinoleoylLinolenoylTriacylglycerol[c]		0	1000	0	lipid metabolism: DAG -&gt; TAG	PROTEIN_ASSOCIATION: rxnNotes: Directionality References: Irreversibility Rule: Irreversibility Rule Overruling Assumption:
DGAT16c0c18c3c18c3	diacylglycerol acyl transferase	LinolenoylCoA[c] + PalmitoylLinolenoylDiacylglycerol[c] -> CoA[c] + PalmitoylLinolenoylLinolenoylTriacylglycerol[c]		0	1000	0	lipid metabolism: DAG -&gt; TAG	PROTEIN_ASSOCIATION: rxnNotes: Directionality References: Irreversibility Rule: Irreversibility Rule Overruling Assumption:
DGAT18c1c18c1c16c0	diacylglycerol acyl transferase	OleoylOleoylDiacylglycerol[c] + PalmitoylCoA[c] -> CoA[c] + PalmitoylOleoylOleoylTriacylglycerol[c]		0	1000	0	lipid metabolism: DAG -&gt; TAG	PROTEIN_ASSOCIATION: rxnNotes: Directionality References: Irreversibility Rule: Irreversibility Rule Overruling Assumption:
DGAT18c1c18c1c18c1	diacylglycerol acyl transferase	OleoylCoA[c] + OleoylOleoylDiacylglycerol[c] -> CoA[c] + OleoylOleoylOleoylTriacylglycerol[c]		0	1000	0	lipid metabolism: DAG -&gt; TAG	PROTEIN_ASSOCIATION: rxnNotes: Directionality References: Irreversibility Rule: Irreversibility Rule Overruling Assumption:
DGAT18c1c18c1c18c2	diacylglycerol acyl transferase	LinoleoylCoA[c] + OleoylOleoylDiacylglycerol[c] -> CoA[c] + OleoylOleoylLinoleoylTriacylglycerol[c]		0	1000	0	lipid metabolism: DAG -&gt; TAG	PROTEIN_ASSOCIATION: rxnNotes: Directionality References: Irreversibility Rule: Irreversibility Rule Overruling Assumption:
DGAT18c1c18c1c18c3	diacylglycerol acyl transferase	LinolenoylCoA[c] + OleoylOleoylDiacylglycerol[c] -> CoA[c] + OleoylOleoylLinolenoylTriacylglycerol[c]		0	1000	0	lipid metabolism: DAG -&gt; TAG	PROTEIN_ASSOCIATION: rxnNotes: Directionality References: Irreversibility Rule: Irreversibility Rule Overruling Assumption:
DGAT18c1c18c2c16c0	diacylglycerol acyl transferase	OleoylLinoleoylDiacylglycerol[c] + PalmitoylCoA[c] -> CoA[c] + PalmitoylOleoylLinoleoylTriacylglycerol[c]		0	1000	0	lipid metabolism: DAG -&gt; TAG	PROTEIN_ASSOCIATION: rxnNotes: Directionality References: Irreversibility Rule: Irreversibility Rule Overruling Assumption:
DGAT18c1c18c2c18c1	diacylglycerol acyl transferase	OleoylCoA[c] + OleoylLinoleoylDiacylglycerol[c] -> CoA[c] + OleoylOleoylLinoleoylTriacylglycerol[c]		0	1000	0	lipid metabolism: DAG -&gt; TAG	PROTEIN_ASSOCIATION: rxnNotes: Directionality References: Irreversibility Rule: Irreversibility Rule Overruling Assumption:
DGAT18c1c18c2c18c2	diacylglycerol acyl transferase	LinoleoylCoA[c] + OleoylLinoleoylDiacylglycerol[c] -> CoA[c] + OleoylLinoleoylLinoleoylTriacylglycerol[c]		0	1000	0	lipid metabolism: DAG -&gt; TAG	PROTEIN_ASSOCIATION: rxnNotes: Directionality References: Irreversibility Rule: Irreversibility Rule Overruling Assumption:
DGAT18c1c18c2c18c3	diacylglycerol acyl transferase	LinolenoylCoA[c] + OleoylLinoleoylDiacylglycerol[c] -> CoA[c] + OleoylLinoleoylLinolenoylTriacylglycerol[c]		0	1000	0	lipid metabolism: DAG -&gt; TAG	PROTEIN_ASSOCIATION: rxnNotes: Directionality References: Irreversibility Rule: Irreversibility Rule Overruling Assumption:
DGAT18c1c18c3c16c0	diacylglycerol acyl transferase	OleoylLinolenoylDiacylglycerol[c] + PalmitoylCoA[c] -> CoA[c] + PalmitoylOleoylLinolenoylTriacylglycerol[c]		0	1000	0	lipid metabolism: DAG -&gt; TAG	PROTEIN_ASSOCIATION: rxnNotes: Directionality References: Irreversibility Rule: Irreversibility Rule Overruling Assumption:
DGAT18c1c18c3c18c1	diacylglycerol acyl transferase	OleoylCoA[c] + OleoylLinolenoylDiacylglycerol[c] -> CoA[c] + OleoylOleoylLinolenoylTriacylglycerol[c]		0	1000	0	lipid metabolism: DAG -&gt; TAG	PROTEIN_ASSOCIATION: rxnNotes: Directionality References: Irreversibility Rule: Irreversibility Rule Overruling Assumption:
DGAT18c1c18c3c18c2	diacylglycerol acyl transferase	LinoleoylCoA[c] + OleoylLinolenoylDiacylglycerol[c] -> CoA[c] + OleoylLinoleoylLinolenoylTriacylglycerol[c]		0	1000	0	lipid metabolism: DAG -&gt; TAG	PROTEIN_ASSOCIATION: rxnNotes: Directionality References: Irreversibility Rule: Irreversibility Rule Overruling Assumption:
DGAT18c1c18c3c18c3	diacylglycerol acyl transferase	LinolenoylCoA[c] + OleoylLinolenoylDiacylglycerol[c] -> CoA[c] + OleoylLinolenoylLinolenoylTriacylglycerol[c]		0	1000	0	lipid metabolism: DAG -&gt; TAG	PROTEIN_ASSOCIATION: rxnNotes: Directionality References: Irreversibility Rule: Irreversibility Rule Overruling Assumption:
DGAT18c2c18c2c16c0	diacylglycerol acyl transferase	LinoleoylLinoleoylDiacylglycerol[c] + PalmitoylCoA[c] -> CoA[c] + PalmitoylLinoleoylLinoleoylTriacylglycerol[c]		0	1000	0	lipid metabolism: DAG -&gt; TAG	PROTEIN_ASSOCIATION: rxnNotes: Directionality References: Irreversibility Rule: Irreversibility Rule Overruling Assumption:
DGAT18c2c18c2c18c1	diacylglycerol acyl transferase	LinoleoylLinoleoylDiacylglycerol[c] + OleoylCoA[c] -> CoA[c] + OleoylLinoleoylLinoleoylTriacylglycerol[c]		0	1000	0	lipid metabolism: DAG -&gt; TAG	PROTEIN_ASSOCIATION: rxnNotes: Directionality References: Irreversibility Rule: Irreversibility Rule Overruling Assumption:
DGAT18c2c18c2c18c2	diacylglycerol acyl transferase	LinoleoylCoA[c] + LinoleoylLinoleoylDiacylglycerol[c] -> CoA[c] + LinoleoylLinoleoylLinoleoylTriacylglycerol[c]		0	1000	0	lipid metabolism: DAG -&gt; TAG	PROTEIN_ASSOCIATION: rxnNotes: Directionality References: Irreversibility Rule: Irreversibility Rule Overruling Assumption:
DGAT18c2c18c2c18c3	diacylglycerol acyl transferase	LinolenoylCoA[c] + LinoleoylLinoleoylDiacylglycerol[c] -> CoA[c] + LinoleoylLinoleoylLinolenoylTriacylglycerol[c]		0	1000	0	lipid metabolism: DAG -&gt; TAG	PROTEIN_ASSOCIATION: rxnNotes: Directionality References: Irreversibility Rule: Irreversibility Rule Overruling Assumption:
DGAT18c2c18c3c16c0	diacylglycerol acyl transferase	LinoleoylLinolenoylDiacylglycerol[c] + PalmitoylCoA[c] -> CoA[c] + PalmitoylLinoleoylLinolenoylTriacylglycerol[c]		0	1000	0	lipid metabolism: DAG -&gt; TAG	PROTEIN_ASSOCIATION: rxnNotes: Directionality References: Irreversibility Rule: Irreversibility Rule Overruling Assumption:
DGAT18c2c18c3c18c1	diacylglycerol acyl transferase	LinoleoylLinolenoylDiacylglycerol[c] + OleoylCoA[c] -> CoA[c] + OleoylLinoleoylLinolenoylTriacylglycerol[c]		0	1000	0	lipid metabolism: DAG -&gt; TAG	PROTEIN_ASSOCIATION: rxnNotes: Directionality References: Irreversibility Rule: Irreversibility Rule Overruling Assumption:
DGAT18c2c18c3c18c2	diacylglycerol acyl transferase	LinoleoylCoA[c] + LinoleoylLinolenoylDiacylglycerol[c] -> CoA[c] + LinoleoylLinolenoylLinoleoylTriacylglycerol[c]		0	1000	0	lipid metabolism: DAG -&gt; TAG	PROTEIN_ASSOCIATION: rxnNotes: Directionality References: Irreversibility Rule: Irreversibility Rule Overruling Assumption:
DGAT18c2c18c3c18c3	diacylglycerol acyl transferase	LinolenoylCoA[c] + LinoleoylLinolenoylDiacylglycerol[c] -> CoA[c] + LinoleoylLinolenoylLinolenoylTriacylglycerol[c]		0	1000	0	lipid metabolism: DAG -&gt; TAG	PROTEIN_ASSOCIATION: rxnNotes: Directionality References: Irreversibility Rule: Irreversibility Rule Overruling Assumption:
DGAT18c3c18c3c16c0	diacylglycerol acyl transferase	LinolenoylLinolenoylDiacylglycerol[c] + PalmitoylCoA[c] -> CoA[c] + PalmitoylLinolenoylLinolenoylTriacylglycerol[c]		0	1000	0	lipid metabolism: DAG -&gt; TAG	PROTEIN_ASSOCIATION: rxnNotes: Directionality References: Irreversibility Rule: Irreversibility Rule Overruling Assumption:
DGAT18c3c18c3c18c1	diacylglycerol acyl transferase	LinolenoylLinolenoylDiacylglycerol[c] + OleoylCoA[c] -> CoA[c] + OleoylLinolenoylLinolenoylTriacylglycerol[c]		0	1000	0	lipid metabolism: DAG -&gt; TAG	PROTEIN_ASSOCIATION: rxnNotes: Directionality References: Irreversibility Rule: Irreversibility Rule Overruling Assumption:
DGAT18c3c18c3c18c2	diacylglycerol acyl transferase	LinolenoylLinolenoylDiacylglycerol[c] + LinoleoylCoA[c] -> CoA[c] + LinoleoylLinolenoylLinolenoylTriacylglycerol[c]		0	1000	0	lipid metabolism: DAG -&gt; TAG	PROTEIN_ASSOCIATION: rxnNotes: Directionality References: Irreversibility Rule: Irreversibility Rule Overruling Assumption:
DGAT18c3c18c3c18c3	diacylglycerol acyl transferase	LinolenoylCoA[c] + LinolenoylLinolenoylDiacylglycerol[c] -> CoA[c] + LinolenoylLinolenoylLinolenoylTriacylglycerol[c]		0	1000	0	lipid metabolism: DAG -&gt; TAG	PROTEIN_ASSOCIATION: rxnNotes: Directionality References: Irreversibility Rule: Irreversibility Rule Overruling Assumption:
DGDPKINRXN	EC 2.7.4.6 (DGDPKIN-RXN)	ATP[c] + DGDP[c] <=> ADP[c] + DGTP[c]	( sobic009G259200 or sobic008G123600 or sobic002G306900 or sobic001G295100 or sobic004G184500 )	-1000	1000	0		PROTEIN_ASSOCIATION: ( sobic009G259200 or sobic008G123600 or sobic002G306900 or sobic001G295100 or sobic004G184500 ) rxnNotes: PARENTFRAME: DGDPKIN-RXN Directionality References: Irreversibility Rule: Irreversibility Rule Overruling Assumption:	EC 2.7.4.6
DIACYLGLYKINRXN	EC 2.7.1.107 (DIACYLGLYKIN-RXN)	ATP[c] + Diacylglycerol[c] -> ADP[c] + LPhosphatidate[c] + Proton[c]	( sobic003G318700 or sobic008G077600 or sobic001G333900 or sobic008G140400 or sobic006G230400 or sobic004G324100 or sobic007G062000 )	0	1000	0		PROTEIN_ASSOCIATION: ( sobic003G318700 or sobic008G077600 or sobic001G333900 or sobic008G140400 or sobic006G230400 or sobic004G324100 or sobic007G062000 ) rxnNotes: PARENTFRAME: DIACYLGLYKIN-RXN Directionality References: Irreversibility Rule: Irreversibility Rule Overruling Assumption:	EC 2.7.1.107
DiaminopimDecarbChloroplast	EC 4.1.1.20 (DIAMINOPIMDECARB-RXN)	MesoDiaminopimelateChloroplast[p] + ProtonChloroplast[p] -> CO2Chloroplast[p] + LysChloroplast[p]	( sobic008G038600 )	0	1000	0	aspartate-derived amino acid biosynthesis	PROTEIN_ASSOCIATION: ( sobic008G038600 ) rxnNotes: PARENTFRAME: DIAMINOPIMDECARB-RXN Directionality References: Irreversibility Rule: Irreversibility Rule Overruling Assumption:	EC 4.1.1.20
DiaminopimelateAminotransferaseChloroplast	EC 2.6.1.83 (RXN-7737)	Delta1Piperideine26DicarboxylateChloroplast[p] + GluChloroplast[p] + ProtonChloroplast[p] + WaterChloroplast[p] -> 2KetoglutarateChloroplast[p] + LlDiaminopimelateChloroplast[p]		0	1000	0	aspartate-derived amino acid biosynthesis	PROTEIN_ASSOCIATION: rxnNotes: PARENTFRAME: RXN-7737 Directionality References: Irreversibility Rule: Irreversibility Rule Overruling Assumption:	EC 2.6.1.83
DiaminopimEpimChloroplast	EC 5.1.1.7 (DIAMINOPIMEPIM-RXN)	LlDiaminopimelateChloroplast[p] -> MesoDiaminopimelateChloroplast[p]	( sobic008G133500 )	0	1000	0	aspartate-derived amino acid biosynthesis	PROTEIN_ASSOCIATION: ( sobic008G133500 ) rxnNotes: PARENTFRAME: DIAMINOPIMEPIM-RXN Directionality References: Irreversibility Rule: none Irreversibility Rule Overruling Assumption:	EC 5.1.1.7	12527366;20038549;
DihydrodipicolinateReductaseChloroplast	EC 1.3.1.26 (DIHYDROPICRED-RXN-DELTA1-PIPERIDEINE-2-6-DICARBOXYLATE/NADP//2-3-DIHYDRODIPICOLINATE/NADPH/PROTON.80.)	23DihydrodipicolinateChloroplast[p] + NADPHChloroplast[p] + ProtonChloroplast[p] -> Delta1Piperideine26DicarboxylateChloroplast[p] + NADPChloroplast[p]	( sobic005G115500 )	0	1000	0	aspartate-derived amino acid biosynthesis	PROTEIN_ASSOCIATION: ( sobic005G115500 ) rxnNotes: PARENTFRAME: DIHYDROPICRED-RXN Directionality References: Irreversibility Rule: 2d Irreversibility Rule Overruling Assumption:	EC 1.3.1.26
DihydrodipicSynChloroplast	EC 4.3.3.- (DIHYDRODIPICSYN-RXN)	LAspartateSemialdehydeChloroplast[p] + PyruvateChloroplast[p] -> CPD14443Chloroplast[p] + ProtonChloroplast[p] + WaterChloroplast[p]	( sobic003G193700 or sobic003G294100 )	0	1000	0	aspartate-derived amino acid biosynthesis	PROTEIN_ASSOCIATION: ( sobic003G193700 or sobic003G294100 ) rxnNotes: PARENTFRAME: DIHYDRODIPICSYN-RXN Directionality References: Irreversibility Rule: none Irreversibility Rule Overruling Assumption:	EC 4.3.3.-	15611146;
DIHYDROFOLATEREDUCTRXN	EC 1.5.1.3 (DIHYDROFOLATEREDUCT-RXN)	Dihydrofolate[c] + NADPH[c] + Proton[c] -> NADP[c] + THF[c]	( sobic001G531800 or sobic007G171200 or sobic001G438600 )	0	1000	0	pyrimidine synthesis;one carbon metabolism;	PROTEIN_ASSOCIATION: ( sobic001G531800 or sobic007G171200 or sobic001G438600 ) rxnNotes: PARENTFRAME: DIHYDROFOLATEREDUCT-RXN Directionality References: Irreversibility Rule: Irreversibility Rule Overruling Assumption:	EC 1.5.1.3
DIHYDROOROTRXN	EC 3.5.2.3 (DIHYDROOROT-RXN)	CarbamyulLAspartate[c] + Proton[c] -> DiHOrotate[c] + Water[c]	( sobic001G531800 or sobic007G171200 or sobic001G438600 )	0	1000	0		PROTEIN_ASSOCIATION: ( sobic001G531800 or sobic007G171200 or sobic001G438600 ) rxnNotes: PARENTFRAME: DIHYDROOROT-RXN Directionality References: Irreversibility Rule: Irreversibility Rule Overruling Assumption:	EC 3.5.2.3
DihydroxyIsovalDehydratRXNChloroplast	EC 4.2.1.9 (DIHYDROXYISOVALDEHYDRAT-RXN)	DiohIsovalerateChloroplast[p] -> 2KetoIsovalerateChloroplast[p] + WaterChloroplast[p]	( sobic007G167800 )	0	1000	0	branched-chain amino acid biosynthesis	PROTEIN_ASSOCIATION: ( sobic007G167800 ) rxnNotes: PARENTFRAME: DIHYDROXYISOVALDEHYDRAT-RXN Directionality References: Irreversibility Rule: Irreversibility Rule Overruling Assumption:	EC 4.2.1.9
dihydroxymetvalDehydratRXNChloroplast	EC 4.2.1.9 (DIHYDROXYMETVALDEHYDRAT-RXN)	1Keto2MethylvalerateChloroplast[p] -> 2Keto3MethylValerateChloroplast[p] + WaterChloroplast[p]	( sobic007G167800 )	0	1000	0	branched-chain amino acid biosynthesis	PROTEIN_ASSOCIATION: ( sobic007G167800 ) rxnNotes: PARENTFRAME: DIHYDROXYMETVALDEHYDRAT-RXN Directionality References: 18162585; Irreversibility Rule: 2b Irreversibility Rule Overruling Assumption: Lit. considers this reaction reversible	EC 4.2.1.9
DIPHOSPHOMEVALONTEDECARBOXYLASERXN	EC 4.1.1.33 (DIPHOSPHOMEVALONTE-DECARBOXYLASE-RXN)	ATP[c] + CPD641[c] -> ADP[c] + CO2[c] + IsopentenylDiphosphate[c] + Phosphate[c]	( sobic004G330600 )	0	1000	0		PROTEIN_ASSOCIATION: ( sobic004G330600 ) rxnNotes: PARENTFRAME: DIPHOSPHOMEVALONTE-DECARBOXYLASE-RXN Directionality References: Irreversibility Rule: Irreversibility Rule Overruling Assumption:	EC 4.1.1.33
DNAPolymerasemod	EC 2.7.7.7 (DNAPolymerase-mod)	DATP[c] + DCTP[c] + DGTP[c] + TTP[c] -> 4 DNABaseEquivalent[c] + 4 PPi[c]	( sobic001G167200 or sobic009G207400 or sobic003G285700 or sobic010G240800 or sobic008G091300 or sobic006G124400 or sobic001G521100 or sobic007G023600 or sobic008G073500 or sobic007G152900 or sobic004G156200 or sobic004G049200 or sobic006G233700 or sobic001G445600 or sobic003G301400 or sobic003G315700 or sobic007G060600 or sobic003G369200 or sobic002G409700 or sobic010G097500 or sobic005G066900 )	0	1000	0		PROTEIN_ASSOCIATION: ( sobic001G167200 or sobic009G207400 or sobic003G285700 or sobic010G240800 or sobic008G091300 or sobic006G124400 or sobic001G521100 or sobic007G023600 or sobic008G073500 or sobic007G152900 or sobic004G156200 or sobic004G049200 or sobic006G233700 or sobic001G445600 or sobic003G301400 or sobic003G315700 or sobic007G060600 or sobic003G369200 or sobic002G409700 or sobic010G097500…	EC 2.7.7.7
DSERDEAMRXN	EC 4.3.1.18 (DSERDEAM-RXN)	DSerine[c] -> Ammonia[c] + Proton[c] + Pyruvate[c]	( sobic006G173600 )	0	1000	0		PROTEIN_ASSOCIATION: ( sobic006G173600 ) rxnNotes: PARENTFRAME: DSERDEAM-RXN Directionality References: Irreversibility Rule: Irreversibility Rule Overruling Assumption:	EC 4.3.1.18
DTDPKINRXN	EC 2.7.4.6 (DTDPKIN-RXN)	ATP[c] + TDP[c] -> ADP[c] + TTP[c]	( sobic009G259200 or sobic008G123600 or sobic002G306900 or sobic001G295100 or sobic004G184500 )	0	1000	0		PROTEIN_ASSOCIATION: ( sobic009G259200 or sobic008G123600 or sobic002G306900 or sobic001G295100 or sobic004G184500 ) rxnNotes: PARENTFRAME: DTDPKIN-RXN Directionality References: Irreversibility Rule: Irreversibility Rule Overruling Assumption:	EC 2.7.4.6
DTMPKIRXN	EC 2.7.4.9 (DTMPKI-RXN)	ATP[c] + TMP[c] -> ADP[c] + TDP[c]	( sobic002G392800 )	0	1000	0		PROTEIN_ASSOCIATION: ( sobic002G392800 ) rxnNotes: PARENTFRAME: DTMPKI-RXN Directionality References: Irreversibility Rule: none Irreversibility Rule Overruling Assumption:	EC 2.7.4.9
DUDPKINRXN	EC 2.7.4.6 (DUDPKIN-RXN)	ATP[c] + DUDP[c] -> ADP[c] + DUTP[c]	( sobic009G259200 or sobic008G123600 or sobic002G306900 or sobic001G295100 or sobic004G184500 )	0	1000	0		PROTEIN_ASSOCIATION: ( sobic009G259200 or sobic008G123600 or sobic002G306900 or sobic001G295100 or sobic004G184500 ) rxnNotes: PARENTFRAME: DUDPKIN-RXN Directionality References: Irreversibility Rule: Irreversibility Rule Overruling Assumption:	EC 2.7.4.6
DUTPPYROPRXN	EC 3.6.1.23 (DUTP-PYROP-RXN)	DUTP[c] + Water[c] -> DUMP[c] + PPi[c] + Proton[c]	( sobic001G142000 or sobic001G230200 )	0	1000	0		PROTEIN_ASSOCIATION: ( sobic001G142000 or sobic001G230200 ) rxnNotes: PARENTFRAME: DUTP-PYROP-RXN Directionality References: 11337394; Irreversibility Rule: 2a Irreversibility Rule Overruling Assumption:	EC 3.6.1.23
DXPREDISOMRXNChloroplast	EC 1.1.1.267 (DXPREDISOM-RXN)	Deoxyxylulose5PChloroplast[p] + NADPHChloroplast[p] + ProtonChloroplast[p] -> 2CMethylDErythritol4PhosphateChloroplast[p] + NADPChloroplast[p]	( sobic003G103300 )	0	1000	0		PROTEIN_ASSOCIATION: ( sobic003G103300 ) rxnNotes: PARENTFRAME: DXPREDISOM-RXN Directionality References: Irreversibility Rule: Irreversibility Rule Overruling Assumption:	EC 1.1.1.267
DXSRXNChloroplast	EC 2.2.1.7 (DXS-RXN)	GAPChloroplast[p] + ProtonChloroplast[p] + PyruvateChloroplast[p] -> CO2Chloroplast[p] + Deoxyxylulose5PChloroplast[p]	( sobic002G064500 or sobic010G032900 or sobic009G135500 )	0	1000	0		PROTEIN_ASSOCIATION: ( sobic002G064500 or sobic010G032900 or sobic009G135500 ) rxnNotes: PARENTFRAME: DXS-RXN Directionality References: Irreversibility Rule: 2b Irreversibility Rule Overruling Assumption:	EC 2.2.1.7
EC11134	EC 1.1.1.34 (1.1.1.34-RXN)	3Hydroxy3MethylGlutarylCoA[c] + 2 NADPH[c] + 2 Proton[c] -> CoA[c] + Mevalonate[c] + 2 NADP[c]	( sobic007G148700 or sobic002G250400 or sobic007G207600 or sobic004G262100 )	0	1000	0	vitamin E synthesis, mevalonate pathway	PROTEIN_ASSOCIATION: ( sobic007G148700 or sobic002G250400 or sobic007G207600 or sobic004G262100 ) rxnNotes: PARENTFRAME: 1.1.1.34-RXN Directionality References: Irreversibility Rule: Irreversibility Rule Overruling Assumption:	EC 1.1.1.34
EC11139	EC 1.1.1.39 (1.1.1.39-RXN)	Mal[c] + NAD[c] -> CO2[c] + NADH[c] + Pyruvate[c]	( sobic002G309400 or sobic001G201700 )	0	1000	0		PROTEIN_ASSOCIATION: ( sobic002G309400 or sobic001G201700 ) rxnNotes: PARENTFRAME: 1.1.1.39-RXN Directionality References: Irreversibility Rule: Irreversibility Rule Overruling Assumption:	EC 1.1.1.39
EC11139chloroplast	EC11139chloroplast	MalChloroplast[p] + NADChloroplast[p] -> CO2Chloroplast[p] + NADHChloroplast[p] + PyruvateChloroplast[p]	( sobic002G309400 or sobic001G201700 )	0	1000	0	plastid compartmenation of FAS	PROTEIN_ASSOCIATION: ( sobic002G309400 or sobic001G201700 ) rxnNotes: Directionality References: Irreversibility Rule: Irreversibility Rule Overruling Assumption:
EC1118	EC 1.1.1.8 (1.1.1.8-RXN)	DihydroxyacetonePhosphate[c] + NADH[c] + Proton[c] -> Glycerol3P[c] + NAD[c]	( sobic002G081500 or sobic009G183300 or sobic003G326800 or sobic003G420800 )	0	1000	0		PROTEIN_ASSOCIATION: ( sobic002G081500 or sobic009G183300 or sobic003G326800 or sobic003G420800 ) rxnNotes: PARENTFRAME: 1.1.1.8-RXN Directionality References: Irreversibility Rule: Irreversibility Rule Overruling Assumption:	EC 1.1.1.8
EC1141336	EC 1.14.13.36 (1.14.13.36-RXN)	4Coumaroylquinate[c] + NADPH[c] + Oxygen[c] + Proton[c] -> Caffeoylquinate[c] + NADP[c] + Water[c]	( sobic009G181800 or sobic003G327800 or sobic010G231600 or sobic001G254800 or sobic001G336200 or sobic003G076700 )	0	1000	0	lignin biosynthesis	PROTEIN_ASSOCIATION: ( sobic009G181800 or sobic003G327800 or sobic010G231600 or sobic001G254800 or sobic001G336200 or sobic003G076700 ) rxnNotes: C3&apos;H Directionality References: Irreversibility Rule: Irreversibility Rule Overruling Assumption:	EC 1.14.13.36
EC11812chloroplast	EC 1.18.1.2 (1.18.1.2-RXN) [chloroplast]	NADPChloroplast[p] + ProtonChloroplast[p] + 2 ReducedFerredoxinsChloroplast[p] <=> NADPHChloroplast[p] + 2 OxidizedFerredoxinsChloroplast[p]	( sobic003G431700 or sobic010G005500 or sobic010G005600 or sobic001G067100 or sobic002G033400 )	-1000	1000	0	light reactions	PROTEIN_ASSOCIATION: ( sobic003G431700 or sobic010G005500 or sobic010G005600 or sobic001G067100 or sobic002G033400 ) rxnNotes: PARENTFRAME: 1.18.1.2-RXN Directionality References: Irreversibility Rule: 2b Irreversibility Rule Overruling Assumption:	EC 1.18.1.2	10.1046/j.1365-313X.1994.6060795.x;
EC12112Chloroplast	EC 1.2.1.12 (1.2.1.12-RXN) [chloroplast]	DPGChloroplast[p] + NADHChloroplast[p] + ProtonChloroplast[p] <=> GAPChloroplast[p] + NADChloroplast[p] + PhosphateChloroplast[p]	( sobic006G105900 or sobic001G519800 )	-1000	1000	0	calvin cycle	PROTEIN_ASSOCIATION: ( sobic006G105900 or sobic001G519800 ) rxnNotes: PARENTFRAME: 1.2.1.13-RXN Directionality References: Irreversibility Rule: Irreversibility Rule Overruling Assumption:	EC 1.2.1.13
EC12113Chloroplast	EC 1.2.1.13 (1.2.1.13-RXN) [chloroplast]	DPGChloroplast[p] + NADPHChloroplast[p] + ProtonChloroplast[p] <=> GAPChloroplast[p] + NADPChloroplast[p] + PhosphateChloroplast[p]	( sobic006G105900 or sobic001G519800 )	-1000	1000	0	calvin cycle	PROTEIN_ASSOCIATION: ( sobic006G105900 or sobic001G519800 ) rxnNotes: PARENTFRAME: 1.2.1.13-RXN Directionality References: Irreversibility Rule: Irreversibility Rule Overruling Assumption:	EC 1.2.1.13
EC1219	EC 1.2.1.9 (1.2.1.9-RXN)	GAP[c] + NADP[c] + Water[c] -> G3P[c] + NADPH[c] + 2 Proton[c]	( sobic007G140700 )	0	1000	0		PROTEIN_ASSOCIATION: ( sobic007G140700 ) rxnNotes: PARENTFRAME: 1.2.1.9-RXN Directionality References: 5580657; Irreversibility Rule: none Irreversibility Rule Overruling Assumption:	EC 1.2.1.9	13690532;18444898;
EC15120	EC 1.5.1.20 (1.5.1.20-RXN)	MethyleneTHF[c] + NADH[c] + Proton[c] -> 5MethylTHF[c] + NAD[c]	( sobic001G040100 )	0	1000	0		PROTEIN_ASSOCIATION: ( sobic001G040100 ) rxnNotes: PARENTFRAME: 1.5.1.20-RXN Directionality References: Irreversibility Rule: Irreversibility Rule Overruling Assumption:	EC 1.5.1.20
EC1849Chloroplast	EC 1.8.4.9 (1.8.4.9-RXN)	ApsChloroplast[p] + 2 GlutathioneChloroplast[p] -> AMPChloroplast[p] + OxidizedGlutathioneChloroplast[p] + 2 ProtonChloroplast[p] + SO3Chloroplast[p]	( sobic002G314300 )	0	1000	0		PROTEIN_ASSOCIATION: ( sobic002G314300 ) rxnNotes: PARENTFRAME: 1.8.4.9-RXN Directionality References: Irreversibility Rule: none Irreversibility Rule Overruling Assumption:	EC 1.8.4.9
EC1851	EC 1.8.5.1 (1.8.5.1-RXN)	2 Glutathione[c] + LDehydroAscorbate[c] -> Ascorbate[c] + OxidizedGlutathione[c] + Proton[c]	( sobic009G017732 )	0	1000	0		PROTEIN_ASSOCIATION: ( sobic009G017732 ) rxnNotes: PARENTFRAME: 1.8.5.1-RXN Directionality References: Irreversibility Rule: 2d Irreversibility Rule Overruling Assumption:	EC 1.8.5.1
EC1851chloroplast	EC 1.8.5.1 (1.8.5.1-RXN) [chloroplast]	2 GlutathioneChloroplast[p] + LDehydroAscorbateChloroplast[p] -> AscorbateChloroplast[p] + OxidizedGlutathioneChloroplast[p] + ProtonChloroplast[p]	( sobic010G095200 )	0	1000	0	plastid	PROTEIN_ASSOCIATION: ( sobic010G095200 ) rxnNotes: PARENTFRAME: 1.8.5.1-RXN Directionality References: Irreversibility Rule: none Irreversibility Rule Overruling Assumption:	EC 1.8.5.1	19073763;
EC231133	EC 2.3.1.133 (2.3.1.133-RXN)	PCoumaroylCoA[c] + Shikimate[c] -> 4Coumaroylshikimate[c] + CoA[c]	( sobic007G014600 or sobic007G142200 or sobic010G001300 or sobic003G082900 or sobic003G082800 or sobic009G157100 or sobic004G328700 or sobic003G068800 or sobic004G212300 or sobic007G165800 or sobic002G205100 or sobic003G360000 )	0	1000	0	lignin biosynthesis	PROTEIN_ASSOCIATION: ( sobic007G014600 or sobic007G142200 or sobic010G001300 or sobic003G082900 or sobic003G082800 or sobic009G157100 or sobic004G328700 or sobic003G068800 or sobic004G212300 or sobic007G165800 or sobic002G205100 or sobic003G360000 ) rxnNotes: HCT Directionality References: Irreversibility Rule: Irreversibility Rule Overruling Assumption:	EC 2.3.1.133
EC231180	EC 2.3.1.180 (2.3.1.180-RXN)	AcetylCoAChloroplast[p] + MalonylACP[p] -> AcetoacetylACPs[p] + CO2Chloroplast[p] + CoAChloroplast[p]	( sobic006G237000 )	0	1000	0	fatty acid synthesis	PROTEIN_ASSOCIATION: ( sobic006G237000 ) rxnNotes: PARENTFRAME: 2.3.1.180-RXN Directionality References: Irreversibility Rule: 2b Irreversibility Rule Overruling Assumption: exception nucleoside dophisphate kinase	EC 2.3.1.180
EC2338	EC 2.3.3.8 (ATP-CITRATE-PRO-S--LYASE-RXN)	ATP[c] + Cit[c] + CoA[c] -> AcetylCoA[c] + ADP[c] + OxalaceticAcid[c] + Phosphate[c]	( sobic003G143700 or sobic008G132700 or sobic005G222200 or sobic008G033500 )	0	1000	0		PROTEIN_ASSOCIATION: ( sobic003G143700 or sobic008G132700 or sobic005G222200 or sobic008G033500 ) rxnNotes: PARENTFRAME: ATP-CITRATE-PRO-S--LYASE-RXN Directionality References: Irreversibility Rule: Irreversibility Rule Overruling Assumption:	EC 2.3.3.8
EC241123	EC 2.4.1.123 (2.4.1.123-RXN)	MyoInositol[c] + UDPgalactose[c] -> Galactinol[c] + Proton[c] + UDP[c]	( sobic001G391300 or sobic002G423600 )	0	1000	0		PROTEIN_ASSOCIATION: ( sobic001G391300 or sobic002G423600 ) rxnNotes: PARENTFRAME: 2.4.1.123-RXN Directionality References: Irreversibility Rule: none Irreversibility Rule Overruling Assumption:	EC 2.4.1.123
EC24146	EC 2.4.1.46 (2.4.1.46-RXN)	Diacylglycerol[c] + UDPgalactose[c] -> DGalactosyl12DiacylGlycerols[c] + Proton[c] + UDP[c]	( sobic002G206200 or sobic007G211900 or sobic004G334000 )	0	1000	0		PROTEIN_ASSOCIATION: ( sobic002G206200 or sobic007G211900 or sobic004G334000 ) rxnNotes: PARENTFRAME: 2.4.1.46-RXN Directionality References: Irreversibility Rule: Irreversibility Rule Overruling Assumption:	EC 2.4.1.46
EC24182	EC 2.4.1.82 (2.4.1.82-RXN)	Galactinol[c] + Sucrose[c] -> MyoInositol[c] + Raffinose[c]	( sobic003G052300 )	0	1000	0		PROTEIN_ASSOCIATION: ( sobic003G052300 ) rxnNotes: PARENTFRAME: 2.4.1.82-RXN Directionality References: Irreversibility Rule: Irreversibility Rule Overruling Assumption:	EC 2.4.1.82
EC25119Chloroplast	EC 2.5.1.19 (2.5.1.19-RXN)	PhosphoenolpyruvateChloroplast[p] + Shikimate5PChloroplast[p] -> 3EnolpyruvylShikimate5PChloroplast[p] + PhosphateChloroplast[p]	( sobic010G023800 )	0	1000	0	aromatic amino acid biosynthesis	PROTEIN_ASSOCIATION: ( sobic010G023800 ) rxnNotes: PARENTFRAME: 2.5.1.19-RXN Directionality References: Irreversibility Rule: 2a Irreversibility Rule Overruling Assumption:	EC 2.5.1.19
EC271148Chloroplast	EC 2.7.1.148 (2.7.1.148-RXN)	4Cytidine5Diphospho2CChloroplast[p] + ATPChloroplast[p] -> 2Phospho4Cytidine5Diphospho2CMetChloroplast[p] + ADPChloroplast[p] + ProtonChloroplast[p]	( sobic005G194400 or sobic003G172800 or sobic003G327200 )	0	1000	0		PROTEIN_ASSOCIATION: ( sobic005G194400 or sobic003G172800 or sobic003G327200 ) rxnNotes: PARENTFRAME: 2.7.1.148-RXN Directionality References: Irreversibility Rule: Irreversibility Rule Overruling Assumption:	EC 2.7.1.148
EC271150	EC 2.7.1.150 (2.7.1.150-RXN)	ATP[c] + Glycerophosphoinositol[c] -> 1Phosphatidyl1DMyoInositol35Bisph[c] + ADP[c] + Proton[c]	( sobic010G107000 or sobic007G133000 or sobic002G196600 or sobic001G345100 or sobic007G004500 or sobic006G280400 or sobic007G146400 or sobic003G373500 )	0	1000	0		PROTEIN_ASSOCIATION: ( sobic010G107000 or sobic007G133000 or sobic002G196600 or sobic001G345100 or sobic007G004500 or sobic006G280400 or sobic007G146400 or sobic003G373500 ) rxnNotes: PARENTFRAME: 2.7.1.150-RXN Directionality References: Irreversibility Rule: Irreversibility Rule Overruling Assumption:	EC 2.7.1.150
EC271159	EC 2.7.1.159 (2.7.1.139-RXN)	ATP[c] + Inositol134Triphosphate[c] -> ADP[c] + CPD506[c] + Proton[c]	( sobic001G447200 or sobic001G106900 or sobic001G286100 or sobic004G141100 or sobic001G278700 )	0	1000	0		PROTEIN_ASSOCIATION: ( sobic001G447200 or sobic001G106900 or sobic001G286100 or sobic004G141100 or sobic001G278700 ) rxnNotes: PARENTFRAME: 2.7.1.139-RXN Directionality References: Irreversibility Rule: Irreversibility Rule Overruling Assumption:	EC 2.7.1.159
EC27190	EC 2.7.1.90 (2.7.1.90-RXN)	Fructose6P[c] + PPi[c] -> Fructose16Diphosphate[c] + Phosphate[c] + Proton[c]	( sobic004G261800 or sobic001G414100 or sobic004G310200 or sobic002G160300 or sobic010G134000 or sobic007G101800 or sobic010G101600 )	0	1000	0		PROTEIN_ASSOCIATION: ( sobic004G261800 or sobic001G414100 or sobic004G310200 or sobic002G160300 or sobic010G134000 or sobic007G101800 or sobic010G101600 ) rxnNotes: PARENTFRAME: 2.7.1.90-RXN Directionality References: Irreversibility Rule: 2a Irreversibility Rule Overruling Assumption:	EC 2.7.1.90
EC27422	EC 2.7.4.22 (2.7.4.22-RXN)	ATP[c] + UMP[c] -> ADP[c] + UDP[c]	( sobic003G439600 or sobic006G065800 )	0	1000	0		PROTEIN_ASSOCIATION: ( sobic003G439600 or sobic006G065800 ) rxnNotes: PARENTFRAME: 2.7.4.22-RXN Directionality References: Irreversibility Rule: 2b Irreversibility Rule Overruling Assumption: reversible because adenine nucleotides are identical.	EC 2.7.4.22
EC27713	EC 2.7.7.13 (2.7.7.13-RXN)	GTP[c] + Mannose1P[c] + Proton[c] -> GDPMannose[c] + PPi[c]	( sobic001G424500 or sobic001G462200 or sobic003G355200 )	0	1000	0		PROTEIN_ASSOCIATION: ( sobic001G424500 or sobic001G462200 or sobic003G355200 ) rxnNotes: PARENTFRAME: 2.7.7.13-RXN Directionality References: Irreversibility Rule: Irreversibility Rule Overruling Assumption:	EC 2.7.7.13
EC27760Chloroplast	EC 2.7.7.60 (2.7.7.60-RXN)	2CMethylDErythritol4PhosphateChloroplast[p] + CTPChloroplast[p] + ProtonChloroplast[p] -> 4Cytidine5Diphospho2CChloroplast[p] + PPiChloroplast[p]	( sobic003G381900 )	0	1000	0		PROTEIN_ASSOCIATION: ( sobic003G381900 ) rxnNotes: PARENTFRAME: 2.7.7.60-RXN Directionality References: Irreversibility Rule: Irreversibility Rule Overruling Assumption:	EC 2.7.7.60
EC27811	EC 2.7.8.11 (2.7.8.11-RXN)	CDPdiacylglycerol[c] + MyoInositol[c] -> CMP[c] + L1PhosphatidylInositols[c] + Proton[c]	( sobic010G223300 )	0	1000	0		PROTEIN_ASSOCIATION: ( sobic010G223300 ) rxnNotes: PARENTFRAME: 2.7.8.11-RXN Directionality References: Irreversibility Rule: 2b Irreversibility Rule Overruling Assumption:	EC 2.7.8.11
EC31325	EC 3.1.3.25 (MYO-INOSITOL-1OR-4-MONOPHOSPHATASE-RXN)	1LMyoInositol1P[c] + Water[c] -> MyoInositol[c] + Phosphate[c]	( sobic003G119900 or sobic004G055500 or sobic001G178100 )	0	1000	0		PROTEIN_ASSOCIATION: ( sobic003G119900 or sobic004G055500 or sobic001G178100 ) rxnNotes: PARENTFRAME: MYO-INOSITOL-1OR-4-MONOPHOSPHATASE-RXN Directionality References: Irreversibility Rule: none Irreversibility Rule Overruling Assumption:	EC 3.1.3.25
EC3529	EC 3.5.2.9 (5-OXOPROLINASE-ATP-HYDROLYSING-RXN)	5Oxoproline[c] + ATP[c] + 2 Water[c] -> ADP[c] + Glu[c] + Phosphate[c] + Proton[c]	( sobic001G322700 )	0	1000	0		PROTEIN_ASSOCIATION: ( sobic001G322700 ) rxnNotes: PARENTFRAME: 5-OXOPROLINASE-ATP-HYDROLYSING-RXN Directionality References: Irreversibility Rule: none Irreversibility Rule Overruling Assumption:	EC 3.5.2.9
EC42159	EC 4.2.1.59 (4.2.1.59-RXN)	3HydroxyOctanoylACPs[p] <=> 2OctenoylACPs[p] + WaterChloroplast[p]	( sobic009G150900 or sobic007G079600 )	-1000	1000	0	fatty acid synthesis	PROTEIN_ASSOCIATION: ( sobic009G150900 or sobic007G079600 ) rxnNotes: PARENTFRAME: 4.2.1.59-RXN Directionality References: Irreversibility Rule: Irreversibility Rule Overruling Assumption:	EC 4.2.1.59
EC51118	EC 5.1.1.18 (5.1.1.18-RXN)	Ser[c] -> DSerine[c]	( sobic006G173600 )	0	1000	0		PROTEIN_ASSOCIATION: ( sobic006G173600 ) rxnNotes: PARENTFRAME: 5.1.1.18-RXN Directionality References: Irreversibility Rule: 2e Irreversibility Rule Overruling Assumption:	EC 5.1.1.18
EC51315	EC 5.1.3.15 (GLUCOSE-6-PHOSPHATE-1-EPIMERASE-RXN)	AlphaGlc6P[c] <=> Glc6P[c]	( sobic006G248400 or sobic004G062000 or sobic003G244000 or sobic009G237700 )	-1000	1000	0		PROTEIN_ASSOCIATION: ( sobic006G248400 or sobic004G062000 or sobic003G244000 or sobic009G237700 ) rxnNotes: PARENTFRAME: GLUCOSE-6-PHOSPHATE-1-EPIMERASE-RXN Directionality References: Irreversibility Rule: 2a Irreversibility Rule Overruling Assumption:	EC 5.1.3.15
EC51315chloroplast	EC 5.1.3.15 (GLUCOSE-6-PHOSPHATE-1-EPIMERASE-RXN) [chloroplast]	AlphaGlc6PChloroplast[p] <=> Glc6PChloroplast[p]	( sobic007G087000 )	-1000	1000	0	plastid	PROTEIN_ASSOCIATION: ( sobic007G087000 ) rxnNotes: PARENTFRAME: GLUCOSE-6-PHOSPHATE-1-EPIMERASE-RXN Directionality References: 16971389; Irreversibility Rule: 2e(-), 2d Irreversibility Rule Overruling Assumption:	EC 5.1.3.15
EC62112	EC 6.2.1.12 (4-COUMARATE--COA-LIGASE-RXN)	ATP[c] + CoA[c] + Coumarate[c] -> AMP[c] + PCoumaroylCoA[c] + PPi[c]	( sobic010G214900 or sobic004G062500 or sobic003G004900 or sobic007G145600 or sobic004G272700 or sobic007G089900 or sobic001G500800 )	0	1000	0	lignin biosynthesis	PROTEIN_ASSOCIATION: ( sobic010G214900 or sobic004G062500 or sobic003G004900 or sobic007G145600 or sobic004G272700 or sobic007G089900 or sobic001G500800 ) rxnNotes: 4CL Directionality References: Irreversibility Rule: Irreversibility Rule Overruling Assumption:	EC 6.2.1.12
EC62134	EC 6.2.1.34 (6.2.1.34-RXN)	ATP[c] + CoA[c] + Ferulate[c] -> AMP[c] + FeruloylCoA[c] + PPi[c]		0	1000	0		PROTEIN_ASSOCIATION: rxnNotes: PARENTFRAME: 6.2.1.34-RXN Directionality References: Irreversibility Rule: none Irreversibility Rule Overruling Assumption:	EC 6.2.1.34	18444898;
EC63416	EC 6.3.4.16 (6.3.4.16-RXN)	Ammonia[c] + 2 ATP[c] + CO2[c] + Water[c] -> 2 ADP[c] + CarbamoylP[c] + Phosphate[c] + 2 Proton[c]	( sobic003G193700 )	0	1000	0		PROTEIN_ASSOCIATION: ( sobic003G193700 ) rxnNotes: PARENTFRAME: 6.3.4.16-RXN Directionality References: Irreversibility Rule: Irreversibility Rule Overruling Assumption:	EC 6.3.4.16
ETHANOLAMINEKINASERXN	EC 2.7.1.82 (ETHANOLAMINE-KINASE-RXN)	ATP[c] + Ethanolamine[c] -> ADP[c] + PhosphorylEthanolamine[c] + Proton[c]	( sobic003G040700 or sobic003G277700 or sobic002G214400 or sobic009G211000 )	0	1000	0		PROTEIN_ASSOCIATION: ( sobic003G040700 or sobic003G277700 or sobic002G214400 or sobic009G211000 ) rxnNotes: PARENTFRAME: ETHANOLAMINE-KINASE-RXN Directionality References: Irreversibility Rule: none Irreversibility Rule Overruling Assumption: Due to the presence of abundant catalase in peroxisomes removing H2O2, it is assumed that glycolate oxidase is unidirectional	EC 2.7.1.82	18444898;11755682;
Ethanolaminemethyltransferase	ethanolaminemethyltransferase	PhosphorylEthanolamine[c] + SAdenosylmethionine[c] -> AdenosylHomoCys[c] + NMonomethylethanolamineP[c] + Proton[c]		0	1000	0	PC synthesis	PROTEIN_ASSOCIATION: rxnNotes: Directionality References: Irreversibility Rule: Irreversibility Rule Overruling Assumption:	2.1.1.-
F16ALDOLASERXN	EC 4.1.2.13 (F16ALDOLASE-RXN)	Fructose16Diphosphate[c] <=> DihydroxyacetonePhosphate[c] + GAP[c]	( sobic003G096000 or sobic003G393900 or sobic010G106900 or sobic010G188300 )	-1000	1000	0		PROTEIN_ASSOCIATION: ( sobic003G096000 or sobic003G393900 or sobic010G106900 or sobic010G188300 ) rxnNotes: PARENTFRAME: F16ALDOLASE-RXN Directionality References: Irreversibility Rule: 2e Irreversibility Rule Overruling Assumption:	EC 4.1.2.13
F16ALDOLASERXNchloroplast	EC 4.1.2.13 (F16ALDOLASE-RXN) [chloroplast]	Fructose16DiphosphateChloroplast[p] <=> DihydroxyacetonePhosphateChloroplast[p] + GAPChloroplast[p]	( sobic003G096000 or sobic008G053200 or sobic005G056400 )	-1000	1000	0	calvin cycle	PROTEIN_ASSOCIATION: ( sobic003G096000 or sobic008G053200 or sobic005G056400 ) rxnNotes: PARENTFRAME: F16ALDOLASE-RXN Directionality References: Irreversibility Rule: 2e, 2a Irreversibility Rule Overruling Assumption:	EC 4.1.2.13
F16BDEPHOSRXN	EC 3.1.3.11 (F16BDEPHOS-RXN)	Fructose16Diphosphate[c] + Water[c] -> Fructose6P[c] + Phosphate[c]	( sobic003G367500 or sobic009G152700 )	0	1000	0		PROTEIN_ASSOCIATION: ( sobic003G367500 or sobic009G152700 ) rxnNotes: PARENTFRAME: F16BDEPHOS-RXN Directionality References: Irreversibility Rule: Irreversibility Rule Overruling Assumption:	EC 3.1.3.11
F16BDEPHOSRXNchloroplast	EC 3.1.3.11 (F16BDEPHOS-RXN) [chloroplast]	Fructose16DiphosphateChloroplast[p] + WaterChloroplast[p] -> Fructose6PChloroplast[p] + PhosphateChloroplast[p]	( sobic001G425400 or sobic010G219700 )	0	1000	0	calvin cycle	PROTEIN_ASSOCIATION: ( sobic001G425400 or sobic010G219700 ) rxnNotes: PARENTFRAME: F16BDEPHOS-RXN Directionality References: Irreversibility Rule: Irreversibility Rule Overruling Assumption:	EC 3.1.3.11
FAD16c0c18c1	FAD2 phospholipid desaturase	2 CytochromesCReduced[c] + Oxygen[c] + PalmitoylOleoylPhosphatidylcholine[c] + 2 Proton[c] -> 2 CytochromesCOxidized[c] + PalmitoylLinoleoylPhosphatidylcholine[c] + 2 Water[c]	( sobic004G260600 or sobic004G260800 )	0	1000	0	lipid metabolism: desaturation	PROTEIN_ASSOCIATION: ( sobic004G260600 or sobic004G260800 ) rxnNotes: Directionality References: Irreversibility Rule: Irreversibility Rule Overruling Assumption:
FAD16c0c18c2	FAD3 (18:2 > 18:3)	2 CytochromesCReduced[c] + Oxygen[c] + PalmitoylLinoleoylPhosphatidylcholine[c] + 2 Proton[c] -> 2 CytochromesCOxidized[c] + PalmitoylLinolenoylPhosphatidylcholine[c] + 2 Water[c]		0	1000	0	lipid metabolism: desaturation	PROTEIN_ASSOCIATION: rxnNotes: Directionality References: Irreversibility Rule: Irreversibility Rule Overruling Assumption:
FAD18c1c18c1	FAD2 phospholipid desaturase	2 CytochromesCReduced[c] + OleoylOleoylPhosphatidylcholine[c] + Oxygen[c] + 2 Proton[c] -> 2 CytochromesCOxidized[c] + OleoylLinoleoylPhosphatidylcholine[c] + 2 Water[c]	( sobic004G260600 or sobic004G260800 )	0	1000	0	lipid metabolism: desaturation	PROTEIN_ASSOCIATION: ( sobic004G260600 or sobic004G260800 ) rxnNotes: Directionality References: Irreversibility Rule: Irreversibility Rule Overruling Assumption:
FAD18c1c18c2	FAD3 (18:2 > 18:3)	2 CytochromesCReduced[c] + OleoylLinoleoylPhosphatidylcholine[c] + Oxygen[c] + 2 Proton[c] -> 2 CytochromesCOxidized[c] + OleoylLinolenoylPhosphatidylcholine[c] + 2 Water[c]		0	1000	0	lipid metabolism: desaturation	PROTEIN_ASSOCIATION: rxnNotes: Directionality References: Irreversibility Rule: Irreversibility Rule Overruling Assumption:
FAD18c1c18c3	FAD2 phospholipid desaturase	2 CytochromesCReduced[c] + OleoylLinolenoylPhosphatidylcholine[c] + Oxygen[c] + 2 Proton[c] -> 2 CytochromesCOxidized[c] + LinoleoylLinolenoylPhosphatidylcholine[c] + 2 Water[c]	( sobic004G260600 or sobic004G260800 )	0	1000	0	lipid metabolism: desaturation	PROTEIN_ASSOCIATION: ( sobic004G260600 or sobic004G260800 ) rxnNotes: Directionality References: Irreversibility Rule: Irreversibility Rule Overruling Assumption:
FAD18c2c18c1	FAD2 phospholipid desaturase	2 CytochromesCReduced[c] + OleoylLinoleoylPhosphatidylcholine[c] + Oxygen[c] + 2 Proton[c] -> 2 CytochromesCOxidized[c] + LinoleoylLinoleoylPhosphatidylcholine[c] + 2 Water[c]	( sobic004G260600 or sobic004G260800 )	0	1000	0	lipid metabolism: desaturation	PROTEIN_ASSOCIATION: ( sobic004G260600 or sobic004G260800 ) rxnNotes: Directionality References: Irreversibility Rule: Irreversibility Rule Overruling Assumption:
FAD18c2c18c2	FAD3 (18:2 > 18:3)	2 CytochromesCReduced[c] + LinoleoylLinoleoylPhosphatidylcholine[c] + Oxygen[c] + 2 Proton[c] -> 2 CytochromesCOxidized[c] + LinoleoylLinolenoylPhosphatidylcholine[c] + 2 Water[c]		0	1000	0	lipid metabolism: desaturation	PROTEIN_ASSOCIATION: rxnNotes: Directionality References: Irreversibility Rule: Irreversibility Rule Overruling Assumption:
FAD18c2c18c3	FAD3 (18:2 > 18:3)	2 CytochromesCReduced[c] + LinoleoylLinolenoylPhosphatidylcholine[c] + Oxygen[c] + 2 Proton[c] -> 2 CytochromesCOxidized[c] + LinolenoylLinolenoylPhosphatidylcholine[c] + 2 Water[c]		0	1000	0	lipid metabolism: desaturation	PROTEIN_ASSOCIATION: rxnNotes: Directionality References: Irreversibility Rule: Irreversibility Rule Overruling Assumption:
FARNESYLTRANSTRANSFERASERXN	EC 2.5.1.29 (FARNESYLTRANSTRANSFERASE-RXN)	FarnesylPP[c] + IsopentenylDiphosphate[c] -> GeranylgeranylPP[c] + PPi[c]	( sobic003G270500 or sobic002G353300 or sobic002G353500 or sobic009G216800 or sobic003G111500 or sobic004G287300 )	0	1000	0		PROTEIN_ASSOCIATION: ( sobic003G270500 or sobic002G353300 or sobic002G353500 or sobic009G216800 or sobic003G111500 or sobic004G287300 ) rxnNotes: PARENTFRAME: FARNESYLTRANSTRANSFERASE-RXN Directionality References: Irreversibility Rule: none Irreversibility Rule Overruling Assumption:	EC 2.5.1.29	18444898;11755682;
FARNESYLTRANSTRANSFERASERXNChloroplast	EC 2.5.1.29 (FARNESYLTRANSTRANSFERASE-RXN)	FarnesylPPChloroplast[p] + IsopentenylDiphosphateChloroplast[p] -> GeranylgeranylPPChloroplast[p] + PPiChloroplast[p]		0	1000	0		PROTEIN_ASSOCIATION: rxnNotes: PARENTFRAME: FARNESYLTRANSTRANSFERASE-RXN Directionality References: Irreversibility Rule: none Irreversibility Rule Overruling Assumption:	EC 2.5.1.29	18444898;11755682;
FERREDOXINNITRITEREDUCTASERXN	EC 1.7.7.1 (FERREDOXIN--NITRITE-REDUCTASE-RXN)	NitriteChloroplast[p] + 7 ProtonChloroplast[p] + 6 ReducedFerredoxinsChloroplast[p] -> AmmoniaChloroplast[p] + 6 OxidizedFerredoxinsChloroplast[p] + 2 WaterChloroplast[p]	( sobic004G309300 )	0	1000	0		PROTEIN_ASSOCIATION: ( sobic004G309300 ) rxnNotes: PARENTFRAME: FERREDOXIN--NITRITE-REDUCTASE-RXN Directionality References: Irreversibility Rule: none Irreversibility Rule Overruling Assumption:	EC 1.7.7.1	18444898;11755682;
FGAMSYNRXN	EC 6.3.5.3 (FGAYN-RXN)	5PRibosylNFormylglycineamide[c] + ATP[c] + Gln[c] + Water[c] -> 5PhosphoribosylNFormylglycineamidine[c] + ADP[c] + Glu[c] + Phosphate[c] + Proton[c]	( sobic001G114400 or sobic006G247900 )	0	1000	0		PROTEIN_ASSOCIATION: ( sobic001G114400 or sobic006G247900 ) rxnNotes: PARENTFRAME: FGAMSYN-RXN Directionality References: Irreversibility Rule: 2a Irreversibility Rule Overruling Assumption:	EC 6.3.5.3
FPPSYNRXN	EC 2.5.1.10 (FPPSYN-RXN)	GeranylPP[c] + IsopentenylDiphosphate[c] <=> FarnesylPP[c] + PPi[c]	( sobic003G270500 or sobic002G353300 or sobic002G353500 or sobic009G216800 )	-1000	1000	0		PROTEIN_ASSOCIATION: ( sobic003G270500 or sobic002G353300 or sobic002G353500 or sobic009G216800 ) rxnNotes: PARENTFRAME: FPPSYN-RXN Directionality References: Irreversibility Rule: Irreversibility Rule Overruling Assumption:	EC 2.5.1.10
FPPSYNRXNChloroplast	EC 2.5.1.10 (FPPSYN-RXN)	GeranylPPChloroplast[p] + IsopentenylDiphosphateChloroplast[p] <=> FarnesylPPChloroplast[p] + PPiChloroplast[p]		-1000	1000	0		PROTEIN_ASSOCIATION: rxnNotes: PARENTFRAME: FPPSYN-RXN Directionality References: Irreversibility Rule: Irreversibility Rule Overruling Assumption:	EC 2.5.1.10
FRUCTOKINASERXN	EC 2.7.1.4 (FRUCTOKINASE-RXN)	ATP[c] + BetaDFructose[c] -> ADP[c] + Fructose6P[c] + Proton[c]	( sobic009G203500 or sobic003G291800 or sobic003G280400 or sobic010G095000 or sobic007G014700 or sobic003G358000 or sobic003G386000 or sobic001G172300 )	0	1000	0		PROTEIN_ASSOCIATION: ( sobic009G203500 or sobic003G291800 or sobic003G280400 or sobic010G095000 or sobic007G014700 or sobic003G358000 or sobic003G386000 or sobic001G172300 ) rxnNotes: PARENTFRAME: FRUCTOKINASE-RXN Directionality References: Irreversibility Rule: Irreversibility Rule Overruling Assumption:	EC 2.7.1.4
FUMHYDRRXNmitochondrion	EC 4.2.1.2 (FUMHYDR-RXN) [mitochondrion]	FumMitochondrion[m] + WaterMitochondrion[m] -> MalMitochondrion[m]	( sobic001G378800 or sobic001G458800 )	0	1000	0	mitochondria	PROTEIN_ASSOCIATION: ( sobic001G378800 or sobic001G458800 ) rxnNotes: PARENTFRAME: FUMHYDR-RXN Directionality References: Irreversibility Rule: Irreversibility Rule Overruling Assumption:	EC 4.2.1.2
GABATRANSAMRXN	EC 2.6.1.19 (GABATRANSAM-RXN)	2Ketoglutarate[c] + 4Aminobutanoate[c] -> Glu[c] + SuccinateSemialdehyde[c]	( sobic006G214200 or sobic007G074500 )	0	1000	0		PROTEIN_ASSOCIATION: ( sobic006G214200 or sobic007G074500 ) rxnNotes: PARENTFRAME: GABATRANSAM-RXN Directionality References: Irreversibility Rule: none Irreversibility Rule Overruling Assumption:	EC 2.6.1.19	18444898;11755682;
GALACTOKINRXN	EC 2.7.1.6 (GALACTOKIN-RXN)	AlphaDGalactose[c] + ATP[c] -> ADP[c] + Galactose1P[c] + Proton[c]	( sobic001G026000 )	0	1000	0		PROTEIN_ASSOCIATION: ( sobic001G026000 ) rxnNotes: PARENTFRAME: GALACTOKIN-RXN Directionality References: Irreversibility Rule: 2d Irreversibility Rule Overruling Assumption:	EC 2.7.1.6
GalactoseTransfermod	GalactoseTransfer-mod	GDPLGalactose[c] -> GDP[c] + PolysaccharideGalactoseUnit[c]		0	1000	0		PROTEIN_ASSOCIATION: rxnNotes: PARENTFRAME: None Directionality References: Irreversibility Rule: none Irreversibility Rule Overruling Assumption:		18444898;11755682;
GALACTURIDYLYLTRANSRXN	EC 2.7.7.12 (GALACTURIDYLYLTRANS-RXN)	Galactose1P[c] + UDPGlucose[c] -> Glc1P[c] + UDPgalactose[c]	( sobic002G047500 )	0	1000	0		PROTEIN_ASSOCIATION: ( sobic002G047500 ) rxnNotes: PARENTFRAME: GALACTURIDYLYLTRANS-RXN Directionality References: Irreversibility Rule: Irreversibility Rule Overruling Assumption:	EC 2.7.7.12
GalacturonateTransfermod	GalacturonateTransfer-mod	UDPDGalacturonate[c] -> PolysaccharideGalacturonateUnit[c] + UDP[c]		0	1000	0		PROTEIN_ASSOCIATION: rxnNotes: PARENTFRAME: None Directionality References: Irreversibility Rule: Irreversibility Rule Overruling Assumption:
GammaGlutamyltransferasemod	EC 2.3.2.2 (GammaGlutamyltransferase-mod)	Glutathione[c] + Water[c] -> 5Oxoproline[c] + Cys[c] + Gly[c]	( sobic002G006600 or sobic002G006500 or sobic006G104300 or sobic003G070800 )	0	1000	0		PROTEIN_ASSOCIATION: ( sobic002G006600 or sobic002G006500 or sobic006G104300 or sobic003G070800 ) rxnNotes: PARENTFRAME: RXN-6601 Directionality References: Irreversibility Rule: none Irreversibility Rule Overruling Assumption:	EC 2.3.2.2
GAPOXNPHOSPHNRXN	EC 1.2.1.12 (GAPOXNPHOSPHN-RXN)	GAP[c] + NAD[c] + Phosphate[c] <=> DPG[c] + NADH[c] + Proton[c]	( sobic004G056400 or sobic007G025400 or sobic004G205100 )	-1000	1000	0		PROTEIN_ASSOCIATION: ( sobic004G056400 or sobic007G025400 or sobic004G205100 ) rxnNotes: PARENTFRAME: GAPOXNPHOSPHN-RXN Directionality References: Irreversibility Rule: Irreversibility Rule Overruling Assumption:	EC 1.2.1.12
GARTRXN	EC 2.1.2.2 (GART-RXN)	10FormylTHF[c] + 5PhosphoRibosylGlycineamide[c] -> 5PRibosylNFormylglycineamide[c] + Proton[c] + THF[c]	( sobic006G083100 )	0	1000	0	purine synthesis;one carbon metabolism;	PROTEIN_ASSOCIATION: ( sobic006G083100 ) rxnNotes: PARENTFRAME: GART-RXN Directionality References: Irreversibility Rule: Irreversibility Rule Overruling Assumption:	EC 2.1.2.2
GCVMULTIRXNmitochondrion	GCVMULTI-RXN [mitochondrion]	GlyMitochondrion[m] + NADMitochondrion[m] + THFMitochondrion[m] -> AmmoniaMitochondrion[m] + CO2Mitochondrion[m] + MethyleneTHFMitochondrion[m] + NADHMitochondrion[m] + ProtonMitochondrion[m]	( sobic008G062500 or sobic004G055700 or sobic008G039900 )	0	1000	0	mitochondria	PROTEIN_ASSOCIATION: ( sobic008G062500 or sobic004G055700 or sobic008G039900 ) rxnNotes: PARENTFRAME: GCVMULTI-RXN Directionality References: 6427222; Irreversibility Rule: 2d(-) Irreversibility Rule Overruling Assumption: Multiple steps (isomerization, carboxylation, hydration, cleavage) considered as irreversible in direction of CO2 fixation.		16543413;
GDPKINRXN	EC 2.7.4.6 (GDPKIN-RXN)	ATP[c] + GDP[c] <=> ADP[c] + GTP[c]	( sobic009G259200 or sobic008G123600 or sobic002G306900 or sobic001G295100 or sobic004G184500 )	-1000	1000	0		PROTEIN_ASSOCIATION: ( sobic009G259200 or sobic008G123600 or sobic002G306900 or sobic001G295100 or sobic004G184500 ) rxnNotes: PARENTFRAME: GDPKIN-RXN Directionality References: Irreversibility Rule: Irreversibility Rule Overruling Assumption:	EC 2.7.4.6
GDPKINRXNChloroplast	EC 2.7.4.6 (GDPKIN-RXN)	ATPChloroplast[p] + GDPChloroplast[p] <=> ADPChloroplast[p] + GTPChloroplast[p]	( sobic009G259200 or sobic008G123600 or sobic002G306900 or sobic001G295100 or sobic004G184500 )	-1000	1000	0		PROTEIN_ASSOCIATION: ( sobic009G259200 or sobic008G123600 or sobic002G306900 or sobic001G295100 or sobic004G184500 ) rxnNotes: PARENTFRAME: GDPKIN-RXN Directionality References: Irreversibility Rule: Irreversibility Rule Overruling Assumption:	EC 2.7.4.6
GDPREDUCTRXN	EC 1.17.4.1 (GDPREDUCT-RXN)	DGDP[c] + OxThioredoxin[c] + Water[c] <=> GDP[c] + RedThioredoxin[c]	( sobic010G106300 or sobic006G134900 or sobic010G054600 )	-1000	1000	0		PROTEIN_ASSOCIATION: ( sobic010G106300 or sobic006G134900 or sobic010G054600 ) rxnNotes: PARENTFRAME: GDPREDUCT-RXN Directionality References: Irreversibility Rule: Irreversibility Rule Overruling Assumption:	EC 1.17.4.1
GenericATPasemod	GenericATPase-mod	ATP[c] + Water[c] -> ADP[c] + Phosphate[c] + Proton[c]		0	1000	0		PROTEIN_ASSOCIATION: rxnNotes: PARENTFRAME: None Directionality References: Irreversibility Rule: Irreversibility Rule Overruling Assumption:
GenericNADOxidasemod	GenericNADOxidase-mod	NADH[c] + 0.5 Oxygen[c] + Proton[c] -> NAD[c] + Water[c]		0	1000	0		PROTEIN_ASSOCIATION: rxnNotes: PARENTFRAME: None Directionality References: Irreversibility Rule: Irreversibility Rule Overruling Assumption:
GenericNADPOxidasemod	GenericNADPOxidase-mod	NADPH[c] + 0.5 Oxygen[c] + Proton[c] -> NADP[c] + Water[c]		0	1000	0		PROTEIN_ASSOCIATION: rxnNotes: PARENTFRAME: None Directionality References: Irreversibility Rule: none Irreversibility Rule Overruling Assumption:		18444898;11755682;
GLU6PDEHYDROGRXN	EC 1.1.1.49 (GLU6PDEHYDROG-RXN)	Glc6P[c] + NADP[c] -> D6PGluconoDeltaLactone[c] + NADPH[c] + Proton[c]	( sobic006G126300 or sobic004G204900 or sobic006G030800 or sobic001G339100 or sobic001G390900 )	0	1000	0	OPP (cyto and plastid, glp)	PROTEIN_ASSOCIATION: ( sobic006G126300 or sobic004G204900 or sobic006G030800 or sobic001G339100 or sobic001G390900 ) rxnNotes: PARENTFRAME: GLU6PDEHYDROG-RXN Directionality References: Irreversibility Rule: none Irreversibility Rule Overruling Assumption:	EC 1.1.1.49	10712540;
GLU6PDEHYDROGRXNChloroplast	EC 1.1.1.49 (GLU6PDEHYDROG-RXN)	Glc6PChloroplast[p] + NADPChloroplast[p] -> D6PGluconoDeltaLactoneChloroplast[p] + NADPHChloroplast[p] + ProtonChloroplast[p]		0	1000	0	OPP (cyto and plastid, glp)	PROTEIN_ASSOCIATION: rxnNotes: PARENTFRAME: GLU6PDEHYDROG-RXN Directionality References: Irreversibility Rule: none Irreversibility Rule Overruling Assumption:	EC 1.1.1.49	10712540;
GLUC1PADENYLTRANSRXNchloroplast	EC 2.7.7.27 (GLUC1PADENYLTRANS-RXN) [chloroplast]	ATPChloroplast[p] + Glc1PChloroplast[p] + ProtonChloroplast[p] -> ADPDGlucoseChloroplast[p] + PPiChloroplast[p]	( sobic002G088600 or sobic007G101500 or sobic003G230500 or sobic009G245000 or sobic002G160400 or sobic001G100000 )	0	1000	0	plastid	PROTEIN_ASSOCIATION: ( sobic002G088600 or sobic007G101500 or sobic003G230500 or sobic009G245000 or sobic002G160400 or sobic001G100000 ) rxnNotes: PARENTFRAME: GLUC1PADENYLTRANS-RXN Directionality References: Irreversibility Rule: Irreversibility Rule Overruling Assumption:	EC 2.7.7.27
GLUC1PURIDYLTRANSRXN	EC 2.7.7.9 (GLUC1PURIDYLTRANS-RXN)	Glc1P[c] + Proton[c] + UTP[c] <=> PPi[c] + UDPGlucose[c]	( sobic010G251200 or sobic004G013500 or sobic002G292900 or sobic002G291200 )	-1000	1000	0		PROTEIN_ASSOCIATION: ( sobic010G251200 or sobic004G013500 or sobic002G292900 or sobic002G291200 ) rxnNotes: PARENTFRAME: GLUC1PURIDYLTRANS-RXN Directionality References: Irreversibility Rule: 1a Irreversibility Rule Overruling Assumption:	EC 2.7.7.9
GlucomannanSynthasemod	EC 2.4.1.32 (GlucomannanSynthase-mod)	GDPMannose[c] -> GDP[c] + GlucomannanMonomerEquivalent[c]	( sobic007G090600 or sobic001G490000 or sobic004G238700 or sobic002G139900 or sobic003G308100 or sobic009G194200 or sobic007G137400 or sobic004G241300 or sobic002G208200 or sobic004G075900 or sobic001G075600 or sobic010G197300 or sobic001G252700 or sobic002G385800 or sobic010G093500 )	0	1000	0		PROTEIN_ASSOCIATION: ( sobic007G090600 or sobic001G490000 or sobic004G238700 or sobic002G139900 or sobic003G308100 or sobic009G194200 or sobic007G137400 or sobic004G241300 or sobic002G208200 or sobic004G075900 or sobic001G075600 or sobic010G197300 or sobic001G252700 or sobic002G385800 or sobic010G093500 ) rxnNotes: PARENTFRAME: 2.4.1.32-RXN Directionality References: Irreversibility Rule: 2a Irre…	EC 2.4.1.32	12805578;9847135;
GlucoseTransfermod	GlucoseTransfer-mod	UDPGlucose[c] -> PolysaccharideGlucoseUnit[c] + UDP[c]		0	1000	0		PROTEIN_ASSOCIATION: rxnNotes: PARENTFRAME: None Directionality References: Irreversibility Rule: none Irreversibility Rule Overruling Assumption:		18444898;11755682;
GlucuronateTransfermod	GlucuronateTransfer-mod	UDPGlucuronate[c] -> PolysaccharideGlucuronateUnit[c] + UDP[c]		0	1000	0		PROTEIN_ASSOCIATION: rxnNotes: PARENTFRAME: None Directionality References: Irreversibility Rule: Irreversibility Rule Overruling Assumption:
GlucuronoxylanSynthesismod	EC 2.4.1.- (GlucuronoxylanSynthesis-mod)	14BetaDXylanMonomerEquivalent[c] + UDPGlucuronate[c] -> GlucuronoxylanMonomerEquivalent[c] + UDP[c]		0	1000	0		PROTEIN_ASSOCIATION: rxnNotes: PARENTFRAME: RXN-9094 Directionality References: Irreversibility Rule: Irreversibility Rule Overruling Assumption:	EC 2.4.1.-
GLURSRXN	EC 6.1.1.17 (GLURS-RXN)	ATP[c] + Glu[c] + GluTRNAs[c] + Proton[c] -> AMP[c] + ChargedGluTRNAs[c] + PPi[c]	( sobic004G018000 or sobic004G018100 or sobic001G509500 )	0	1000	0		PROTEIN_ASSOCIATION: ( sobic004G018000 or sobic004G018100 or sobic001G509500 ) rxnNotes: PARENTFRAME: GLURS-RXN Directionality References: Irreversibility Rule: Irreversibility Rule Overruling Assumption:	EC 6.1.1.17
GLUTAMATEDEHYDROGENASERXN	EC 1.4.1.2 (GLUTAMATE-DEHYDROGENASE-RXN)	Glu[c] + NAD[c] + Water[c] -> 2Ketoglutarate[c] + Ammonia[c] + NADH[c] + 2 Proton[c]	( sobic006G165400 or sobic001G059100 )	0	1000	0		PROTEIN_ASSOCIATION: ( sobic006G165400 or sobic001G059100 ) rxnNotes: PARENTFRAME: GLUTAMATE-DEHYDROGENASE-RXN Directionality References: Irreversibility Rule: Irreversibility Rule Overruling Assumption:	EC 1.4.1.2
GLUTAMATENACETYLTRANSFERASERXNChloroplast	EC 2.3.1.35 (GLUTAMATE-N-ACETYLTRANSFERASE-RXN)	GluChloroplast[p] + NAlphaAcetylornithineChloroplast[p] -> AcetylGluChloroplast[p] + LOrnithineChloroplast[p]	( sobic001G416700 )	0	1000	0	amino acid biosynthesis	PROTEIN_ASSOCIATION: ( sobic001G416700 ) rxnNotes: PARENTFRAME: GLUTAMATE-N-ACETYLTRANSFERASE-RXN Directionality References: Irreversibility Rule: Irreversibility Rule Overruling Assumption:	EC 2.3.1.35
GLUTAMATESYNRXN	EC 1.4.1.13 (GLUTAMATESYN-RXN)	2Ketoglutarate[c] + Gln[c] + NADPH[c] + Proton[c] -> 2 Glu[c] + NADP[c]	( sobic002G402700 or sobic003G258800 or sobic009G225700 )	0	1000	0		PROTEIN_ASSOCIATION: ( sobic002G402700 or sobic003G258800 or sobic009G225700 ) rxnNotes: PARENTFRAME: GLUTAMATESYN-RXN Directionality References: Irreversibility Rule: Irreversibility Rule Overruling Assumption:	EC 1.4.1.13
GLUTAMATESYNTHASEFERREDOXINRXN	EC 1.4.7.1 (GLUTAMATE-SYNTHASE-FERREDOXIN-RXN)	2Ketoglutarate[c] + Gln[c] + 2 Proton[c] + 2 ReducedFerredoxins[c] -> 2 Glu[c] + 2 OxidizedFerredoxins[c]	( sobic002G402700 or sobic003G258800 or sobic009G225700 )	0	1000	0	amino acid biosynthesis	PROTEIN_ASSOCIATION: ( sobic002G402700 or sobic003G258800 or sobic009G225700 ) rxnNotes: PARENTFRAME: GLUTAMATE-SYNTHASE-FERREDOXIN-RXN Directionality References: 3080433; Irreversibility Rule: 2d Irreversibility Rule Overruling Assumption: enzyme assays indicate that in vitro the sum reaction easily proceeds in two directions	EC 1.4.7.1	3080433;
GLUTAMATESYNTHASENADHRXN	EC 1.4.1.14 (GLUTAMATE-SYNTHASE-NADH-RXN)	2Ketoglutarate[c] + Gln[c] + NADH[c] + Proton[c] -> 2 Glu[c] + NAD[c]	( sobic002G402700 or sobic003G258800 or sobic009G225700 or sobic005G018050 )	0	1000	0		PROTEIN_ASSOCIATION: ( sobic002G402700 or sobic003G258800 or sobic009G225700 or sobic005G018050 ) rxnNotes: PARENTFRAME: GLUTAMATE-SYNTHASE-NADH-RXN Directionality References: Irreversibility Rule: none Irreversibility Rule Overruling Assumption: Due to the presence of abundant catalase in peroxisomes removing H2O2, it is assumed that glycolate oxidase is unidirectional	EC 1.4.1.14	18444898;11755682;
GLUTAMIDOTRANSRXNChloroplast	EC 2.4.2.- (GLUTAMIDOTRANS-RXN)	GlnChloroplast[p] + PhosphoribulosylformiminoAicarPChloroplast[p] -> AicarChloroplast[p] + DErythroImidazoleGlycerolPChloroplast[p] + GluChloroplast[p] + ProtonChloroplast[p]	( sobic001G432300 )	0	1000	0	amino acid biosynthesis	PROTEIN_ASSOCIATION: ( sobic001G432300 ) rxnNotes: PARENTFRAME: GLUTAMIDOTRANS-RXN Directionality References: Irreversibility Rule: Irreversibility Rule Overruling Assumption:	EC 2.4.2.-
GLUTAMINESYNRXN	EC 6.3.1.2 (GLUTAMINESYN-RXN)	Ammonia[c] + ATP[c] + Glu[c] -> ADP[c] + Gln[c] + Phosphate[c]	( sobic001G451500 or sobic004G247000 or sobic001G116400 or sobic001G231000 or sobic006G249400 )	0	1000	0		PROTEIN_ASSOCIATION: ( sobic001G451500 or sobic004G247000 or sobic001G116400 or sobic001G231000 or sobic006G249400 ) rxnNotes: PARENTFRAME: GLUTAMINESYN-RXN Directionality References: Irreversibility Rule: 2e Irreversibility Rule Overruling Assumption:	EC 6.3.1.2	16307301;10398698;
GLUTATHIONEPEROXIDASERXN	EC 1.11.1.9 (GLUTATHIONE-PEROXIDASE-RXN)	2 Glutathione[c] + HydrogenPeroxide[c] -> OxidizedGlutathione[c] + 2 Water[c]	( sobic010G067100 or sobic004G290100 )	0	1000	0	peroxisome	PROTEIN_ASSOCIATION: ( sobic010G067100 or sobic004G290100 ) rxnNotes: PARENTFRAME: GLUTATHIONE-PEROXIDASE-RXN Directionality References: Irreversibility Rule: 2a Irreversibility Rule Overruling Assumption:	EC 1.11.1.9
GLUTATHIONEREDUCTNADPHRXN	EC 1.8.1.7 (GLUTATHIONE-REDUCT-NADPH-RXN)	NADPH[c] + OxidizedGlutathione[c] + Proton[c] -> 2 Glutathione[c] + NADP[c]	( sobic004G341200 or sobic004G077600 )	0	1000	0		PROTEIN_ASSOCIATION: ( sobic004G341200 or sobic004G077600 ) rxnNotes: PARENTFRAME: GLUTATHIONE-REDUCT-NADPH-RXN Directionality References: Irreversibility Rule: Irreversibility Rule Overruling Assumption:	EC 1.8.1.7
GLUTATHIONEREDUCTNADPHRXNchloroplast	EC 1.8.1.7 (GLUTATHIONE-REDUCT-NADPH-RXN) [chloroplast]	NADPHChloroplast[p] + OxidizedGlutathioneChloroplast[p] + ProtonChloroplast[p] -> 2 GlutathioneChloroplast[p] + NADPChloroplast[p]	( sobic001G495200 )	0	1000	0	plastid	PROTEIN_ASSOCIATION: ( sobic001G495200 ) rxnNotes: PARENTFRAME: GLUTATHIONE-REDUCT-NADPH-RXN Directionality References: Irreversibility Rule: none Irreversibility Rule Overruling Assumption:	EC 1.8.1.7	16519817;
GLUTATHIONESYNRXN	EC 6.3.2.3 (GLUTATHIONE-SYN-RXN)	ATP[c] + Gly[c] + LGammaGlutamylcysteine[c] -> ADP[c] + Glutathione[c] + Phosphate[c] + Proton[c]	( sobic005G199400 or sobic008G113600 )	0	1000	0		PROTEIN_ASSOCIATION: ( sobic005G199400 or sobic008G113600 ) rxnNotes: PARENTFRAME: GLUTATHIONE-SYN-RXN Directionality References: Irreversibility Rule: none Irreversibility Rule Overruling Assumption:	EC 6.3.2.3	18444898;11755682;
GLUTCYSLIGRXN	EC 6.3.2.2 (GLUTCYSLIG-RXN)	ATP[c] + Cys[c] + Glu[c] -> ADP[c] + LGammaGlutamylcysteine[c] + Phosphate[c] + Proton[c]	( sobic009G029600 )	0	1000	0		PROTEIN_ASSOCIATION: ( sobic009G029600 ) rxnNotes: PARENTFRAME: GLUTCYSLIG-RXN Directionality References: Irreversibility Rule: Irreversibility Rule Overruling Assumption:	EC 6.3.2.2
GLUTDECARBOXRXN	EC 4.1.1.15 (GLUTDECARBOX-RXN)	Glu[c] + Proton[c] -> 4Aminobutanoate[c] + CO2[c]	( sobic006G095700 or sobic007G152800 or sobic001G111000 or sobic001G443800 or sobic006G096500 )	0	1000	0		PROTEIN_ASSOCIATION: ( sobic006G095700 or sobic007G152800 or sobic001G111000 or sobic001G443800 or sobic006G096500 ) rxnNotes: PARENTFRAME: GLUTDECARBOX-RXN Directionality References: Irreversibility Rule: none Irreversibility Rule Overruling Assumption:	EC 4.1.1.15	12805578;9847135;
GLUTDEHYDRXN	EC 1.4.1.4 (GLUTDEHYD-RXN)	2Ketoglutarate[c] + Ammonia[c] + NADPH[c] + 2 Proton[c] -> Glu[c] + NADP[c] + Water[c]	( sobic002G402700 or sobic003G258800 or sobic009G225700 or sobic006G165400 or sobic001G059100 or sobic003G188400 )	0	1000	0		PROTEIN_ASSOCIATION: ( sobic002G402700 or sobic003G258800 or sobic009G225700 or sobic006G165400 or sobic001G059100 or sobic003G188400 ) rxnNotes: PARENTFRAME: GLUTDEHYD-RXN Directionality References: Irreversibility Rule: Irreversibility Rule Overruling Assumption:	EC 1.4.1.4
GLUTKINRXN	EC 2.7.2.11 (GLUTKIN-RXN)	ATP[c] + Glu[c] -> ADP[c] + LGlutamate5P[c]	( sobic003G356000 or sobic009G160100 )	0	1000	0		PROTEIN_ASSOCIATION: ( sobic003G356000 or sobic009G160100 ) rxnNotes: PARENTFRAME: GLUTKIN-RXN Directionality References: Irreversibility Rule: 2b Irreversibility Rule Overruling Assumption:	EC 2.7.2.11	10.1046/j.1365-313X.1994.6060795.x;
GLUTRNAREDUCTRXN	EC 1.2.1.70 (GLUTRNAREDUCT-RXN)	ChargedGluTRNAs[c] + NADPH[c] -> Glutamate1Semialdehyde[c] + GluTRNAs[c] + NADP[c]	( sobic001G202600 or sobic006G234100 )	0	1000	0		PROTEIN_ASSOCIATION: ( sobic001G202600 or sobic006G234100 ) rxnNotes: PARENTFRAME: GLUTRNAREDUCT-RXN Directionality References: Irreversibility Rule: Irreversibility Rule Overruling Assumption:	EC 1.2.1.70
GLUTSEMIALDEHYDROGRXN	EC 1.2.1.41 (GLUTSEMIALDEHYDROG-RXN)	LGlutamate5P[c] + NADPH[c] + Proton[c] -> LGlutamateGammaSemialdehyde[c] + NADP[c] + Phosphate[c]	( sobic003G356000 or sobic009G160100 )	0	1000	0		PROTEIN_ASSOCIATION: ( sobic003G356000 or sobic009G160100 ) rxnNotes: PARENTFRAME: GLUTSEMIALDEHYDROG-RXN Directionality References: Irreversibility Rule: none Irreversibility Rule Overruling Assumption:	EC 1.2.1.41
GLY3KINRXNchloroplast	EC 2.7.1.31 (GLY3KIN-RXN) [chloroplast]	ATPChloroplast[p] + GlycerateChloroplast[p] -> ADPChloroplast[p] + G3PChloroplast[p] + ProtonChloroplast[p]	( sobic003G259200 or sobic009G004100 )	0	1000	0	photorespiration	PROTEIN_ASSOCIATION: ( sobic003G259200 or sobic009G004100 ) rxnNotes: PARENTFRAME: GLY3KIN-RXN Directionality References: Irreversibility Rule: Irreversibility Rule Overruling Assumption:	EC 2.7.1.31
GLYC3PDEHYDROGBIOSYNRXNGLYCEROL3PNADPDIHYDROXYACETONEPHOSPHATENADPHPROTON59	EC 1.1.1.94 (GLYC3PDEHYDROGBIOSYN-RXN-GLYCEROL-3P/NADP//DIHYDROXY-ACETONE-PHOSPHATE/NADPH/PROTON.59.)	DihydroxyacetonePhosphate[c] + NADPH[c] + Proton[c] -> Glycerol3P[c] + NADP[c]	( sobic002G081500 )	0	1000	0	glycolysis	PROTEIN_ASSOCIATION: ( sobic002G081500 ) rxnNotes: PARENTFRAME: GLYC3PDEHYDROGBIOSYN-RXN Directionality References: Irreversibility Rule: 1a Irreversibility Rule Overruling Assumption:	EC 1.1.1.94
GLYCERATEDEHYDROGENASERXNperoxisome	EC 1.1.1.29 (GLYCERATE-DEHYDROGENASE-RXN) [peroxisome]	HydroxypyruvatePeroxisome[x] + NADHPeroxisome[x] + ProtonPeroxisome[x] -> GlyceratePeroxisome[x] + NADPeroxisome[x]	( sobic004G001300 or sobic002G101300 )	0	1000	0	peroxisome	PROTEIN_ASSOCIATION: ( sobic004G001300 or sobic002G101300 ) rxnNotes: PARENTFRAME: GLYCERATE-DEHYDROGENASE-RXN Directionality References: 11337394; Irreversibility Rule: none Irreversibility Rule Overruling Assumption:	EC 1.1.1.29	11337394;
GlycerolKinase	TAG degradation	ATP[c] + Glycerol[c] -> ADP[c] + Glycerol3P[c] + Proton[c]		0	1000	0	oil degradation	PROTEIN_ASSOCIATION: rxnNotes: Directionality References: Irreversibility Rule: Irreversibility Rule Overruling Assumption:	2.7.1.30
GLYCINEAMINOTRANSFERASERXNperoxisome	EC 2.6.1.4 (GLYCINE-AMINOTRANSFERASE-RXN) [peroxisome]	GluPeroxisome[x] + GlyoxPeroxisome[x] -> 2KetoglutaratePeroxisome[x] + GlyPeroxisome[x]	( sobic002G006600 or sobic002G006500 or sobic007G213700 )	0	1000	0	peroxisome	PROTEIN_ASSOCIATION: ( sobic002G006600 or sobic002G006500 or sobic007G213700 ) rxnNotes: PARENTFRAME: GLYCINE-AMINOTRANSFERASE-RXN Directionality References: Irreversibility Rule: Irreversibility Rule Overruling Assumption:	EC 2.6.1.4
GLYCOGENSYNRXNmodchloroplast	EC 2.4.1.21 (GLYCOGENSYN-RXN-mod) [chloroplast]	ADPDGlucoseChloroplast[p] -> 14AlphaDGlucanMonomerEquivalentChloroplast[p] + ADPChloroplast[p]	( sobic002G116000 or sobic009G209300 or sobic010G022600 or sobic001G239500 or sobic010G093400 or sobic004G238600 or sobic007G068200 or sobic010G047700 or sobic004G338100 or sobic006G221000 )	0	1000	0	plastid	PROTEIN_ASSOCIATION: ( sobic002G116000 or sobic009G209300 or sobic010G022600 or sobic001G239500 or sobic010G093400 or sobic004G238600 or sobic007G068200 or sobic010G047700 or sobic004G338100 or sobic006G221000 ) rxnNotes: PARENTFRAME: GLYCOGENSYN-RXN Directionality References: Irreversibility Rule: Irreversibility Rule Overruling Assumption:	EC 2.4.1.21
GLYOHMETRANSRXN	EC 2.1.2.1 (GLYOHMETRANS-RXN)	Ser[c] + THF[c] <=> Gly[c] + MethyleneTHF[c] + Water[c]	( sobic005G113300 or sobic003G373600 or sobic006G147700 or sobic006G147450 )	-1000	1000	0		PROTEIN_ASSOCIATION: ( sobic005G113300 or sobic003G373600 or sobic006G147700 or sobic006G147450 ) rxnNotes: PARENTFRAME: GLYOHMETRANS-RXN Directionality References: Irreversibility Rule: none Irreversibility Rule Overruling Assumption:	EC 2.1.2.1
GLYOHMETRANSRXNChloroplast	EC 2.1.2.1 (GLYOHMETRANS-RXN)	SerChloroplast[p] + THFChloroplast[p] <=> GlyChloroplast[p] + MethyleneTHFChloroplast[p] + WaterChloroplast[p]	( sobic005G113300 or sobic003G373600 or sobic006G147700 or sobic008G144800 or sobic006G147600 or sobic001G097100 )	-1000	1000	0	histidine synthesis;purine synthesis;pyrimidine synthesis;one carbon metabolism;	PROTEIN_ASSOCIATION: ( sobic005G113300 or sobic003G373600 or sobic006G147700 or sobic008G144800 or sobic006G147600 or sobic001G097100 ) rxnNotes: PARENTFRAME: GLYOHMETRANS-RXN Directionality References: Irreversibility Rule: none Irreversibility Rule Overruling Assumption:	EC 2.1.2.1
GLYOHMETRANSRXNmitochondrion	EC 2.1.2.1 (GLYOHMETRANS-RXN) [mitochondrion]	SerMitochondrion[m] + THFMitochondrion[m] <=> GlyMitochondrion[m] + MethyleneTHFMitochondrion[m] + WaterMitochondrion[m]	( sobic005G113300 or sobic003G373600 or sobic006G147700 or sobic008G144800 or sobic006G147600 or sobic001G097100 )	-1000	1000	0	mitochondria	PROTEIN_ASSOCIATION: ( sobic005G113300 or sobic003G373600 or sobic006G147700 or sobic008G144800 or sobic006G147600 or sobic001G097100 ) rxnNotes: PARENTFRAME: GLYOHMETRANS-RXN Directionality References: Irreversibility Rule: none Irreversibility Rule Overruling Assumption:	EC 2.1.2.1
GLYRIBONUCSYNRXN	EC 6.3.4.13 (GLYRIBONUCSYN-RXN)	5PBetaDRibosylAmine[c] + ATP[c] + Gly[c] -> 5PhosphoRibosylGlycineamide[c] + ADP[c] + Phosphate[c] + Proton[c]	( sobic009G214200 )	0	1000	0		PROTEIN_ASSOCIATION: ( sobic009G214200 ) rxnNotes: PARENTFRAME: GLYRIBONUCSYN-RXN Directionality References: Irreversibility Rule: Irreversibility Rule Overruling Assumption:	EC 6.3.4.13
GMPSYNGLUTRXN	EC 6.3.5.2 (GMP-SYN-GLUT-RXN)	ATP[c] + Gln[c] + Water[c] + Xmp[c] -> AMP[c] + Glu[c] + Gmp[c] + PPi[c] + 2 Proton[c]	( sobic006G278500 )	0	1000	0		PROTEIN_ASSOCIATION: ( sobic006G278500 ) rxnNotes: PARENTFRAME: GMP-SYN-GLUT-RXN Directionality References: Irreversibility Rule: Irreversibility Rule Overruling Assumption:	EC 6.3.5.2
GPAT1	glycerol-3-phosphate O-acyltransferase	Glycerol3P[c] + PalmitoylCoA[c] -> CoA[c] + PalmitoylGlycerol3Phosphate[c]		0	1000	0	lipid metabolism: G3P -&gt; LPA	PROTEIN_ASSOCIATION: rxnNotes: Directionality References: Irreversibility Rule: Irreversibility Rule Overruling Assumption:	2.3.1.15
GPAT2	glycerol-3-phosphate O-acyltransferase	Glycerol3P[c] + OleoylCoA[c] -> CoA[c] + OleoylGlycerol3Phosphate[c]		0	1000	0	lipid metabolism: G3P -&gt; LPA	PROTEIN_ASSOCIATION: rxnNotes: Directionality References: Irreversibility Rule: Irreversibility Rule Overruling Assumption:	2.3.1.15
GPHRXNchloroplast	EC 3.1.3.18 (GPH-RXN) [chloroplast]	PhosphoglycolateChloroplast[p] + WaterChloroplast[p] -> GlycollateChloroplast[p] + PhosphateChloroplast[p]	( sobic001G007000 or sobic006G130300 )	0	1000	0	photorespiration	PROTEIN_ASSOCIATION: ( sobic001G007000 or sobic006G130300 ) rxnNotes: PARENTFRAME: GPH-RXN Directionality References: Irreversibility Rule: Irreversibility Rule Overruling Assumption:	EC 3.1.3.18
GPPSYNRXN	EC 2.5.1.1 (GPPSYN-RXN)	DimethylallylDiphosphate[c] + IsopentenylDiphosphate[c] -> GeranylPP[c] + PPi[c]	( sobic003G270500 or sobic002G353300 or sobic002G353500 or sobic009G216800 or sobic003G361900 or sobic010G229400 )	0	1000	0		PROTEIN_ASSOCIATION: ( sobic003G270500 or sobic002G353300 or sobic002G353500 or sobic009G216800 or sobic003G361900 or sobic010G229400 ) rxnNotes: PARENTFRAME: GPPSYN-RXN Directionality References: Irreversibility Rule: none Irreversibility Rule Overruling Assumption:	EC 2.5.1.1	18444898;11755682;
GPPSYNRXNChloroplast	EC 2.5.1.1 (GPPSYN-RXN)	DimethylallylDiphosphateChloroplast[p] + IsopentenylDiphosphateChloroplast[p] -> GeranylPPChloroplast[p] + PPiChloroplast[p]		0	1000	0		PROTEIN_ASSOCIATION: rxnNotes: PARENTFRAME: GPPSYN-RXN Directionality References: Irreversibility Rule: none Irreversibility Rule Overruling Assumption:	EC 2.5.1.1	18444898;11755682;
GSAAMINOTRANSRXN	EC 5.4.3.8 (GSAAMINOTRANS-RXN)	Glutamate1Semialdehyde[c] -> 5AminoLevulinate[c]	( sobic009G180800 )	0	1000	0		PROTEIN_ASSOCIATION: ( sobic009G180800 ) rxnNotes: PARENTFRAME: GSAAMINOTRANS-RXN Directionality References: Irreversibility Rule: 2b Irreversibility Rule Overruling Assumption:	EC 5.4.3.8	10712540;
GUANPRIBOSYLTRANRXN	EC 2.4.2.8 (GUANPRIBOSYLTRAN-RXN)	Guanine[c] + PrPP[c] -> Gmp[c] + PPi[c]	( sobic009G068200 )	0	1000	0	purine synthesis	PROTEIN_ASSOCIATION: ( sobic009G068200 ) rxnNotes: PARENTFRAME: GUANPRIBOSYLTRAN-RXN Directionality References: Irreversibility Rule: Irreversibility Rule Overruling Assumption:	EC 2.4.2.8
GUANYLKINRXN	EC 2.7.4.8 (GUANYL-KIN-RXN)	ATP[c] + Gmp[c] <=> ADP[c] + GDP[c]	( sobic008G112600 )	-1000	1000	0		PROTEIN_ASSOCIATION: ( sobic008G112600 ) rxnNotes: PARENTFRAME: GUANYL-KIN-RXN Directionality References: Irreversibility Rule: none Irreversibility Rule Overruling Assumption:	EC 2.7.4.8
HemicelluloseSink	HemicelluloseSink	0.0022084 PolysaccharideArabinoseUnit[c] + 6.9013e-05 PolysaccharideGalactoseUnit[c] + 6.9013e-05 PolysaccharideGalacturonateUnit[c] + 0.00075914 PolysaccharideGlucoseUnit[c] + 6.9013e-05 PolysaccharideGlucuronateUnit[c] + 0.00069013 PolysaccharideMannoseUnit[c] + 0.0029676 PolysaccharideXyloseUnit[c] -> HemicelluloseFixedBiomass[sink]		0	1000	0	fixed biomass sink	PROTEIN_ASSOCIATION: rxnNotes: PARENTFRAME: None Directionality References: Irreversibility Rule: Irreversibility Rule Overruling Assumption:
HISTAMINOTRANSRXNChloroplast	EC 2.6.1.9 (HISTAMINOTRANS-RXN)	GluChloroplast[p] + ImidazoleAcetolPChloroplast[p] -> 2KetoglutarateChloroplast[p] + LHistidinolPChloroplast[p]	( sobic004G264900 )	0	1000	0	amino acid biosynthesis	PROTEIN_ASSOCIATION: ( sobic004G264900 ) rxnNotes: PARENTFRAME: HISTAMINOTRANS-RXN Directionality References: Irreversibility Rule: Irreversibility Rule Overruling Assumption:	EC 2.6.1.9
HISTCYCLOHYDRXNChloroplast	EC 3.5.4.19 (HISTCYCLOHYD-RXN)	PhosphoribosylAMPChloroplast[p] + WaterChloroplast[p] -> PhosphoribosylFormiminoAicarPChloroplast[p]	( sobic003G130600 )	0	1000	0	amino acid biosynthesis	PROTEIN_ASSOCIATION: ( sobic003G130600 ) rxnNotes: PARENTFRAME: HISTCYCLOHYD-RXN Directionality References: Irreversibility Rule: Irreversibility Rule Overruling Assumption:	EC 3.5.4.19
HISTIDPHOSRXNChloroplast	EC 3.1.3.15 (HISTIDPHOS-RXN)	LHistidinolPChloroplast[p] + WaterChloroplast[p] -> HistidinolChloroplast[p] + PhosphateChloroplast[p]	( sobic003G119900 )	0	1000	0	amino acid biosynthesis	PROTEIN_ASSOCIATION: ( sobic003G119900 ) rxnNotes: PARENTFRAME: HISTIDPHOS-RXN Directionality References: Irreversibility Rule: 2a(-) Irreversibility Rule Overruling Assumption: rule conflicts with direction of Trp synthesis subset / pathway.	EC 3.1.3.15	12805578;9847135;
HISTPRATPHYDRXNChloroplast	EC 3.6.1.31 (HISTPRATPHYD-RXN)	PhosphoribosylATPChloroplast[p] + WaterChloroplast[p] -> PhosphoribosylAMPChloroplast[p] + PPiChloroplast[p] + ProtonChloroplast[p]	( sobic003G130600 )	0	1000	0	amino acid biosynthesis	PROTEIN_ASSOCIATION: ( sobic003G130600 ) rxnNotes: PARENTFRAME: HISTPRATPHYD-RXN Directionality References: Irreversibility Rule: Irreversibility Rule Overruling Assumption:	EC 3.6.1.31
HOMOCYSMETB12RXN	EC 2.1.1.13 (HOMOCYSMETB12-RXN)	5MethylTHF[c] + HomoCys[c] -> Met[c] + THF[c]		0	1000	0		PROTEIN_ASSOCIATION: rxnNotes: PARENTFRAME: HOMOCYSMETB12-RXN Directionality References: Irreversibility Rule: Irreversibility Rule Overruling Assumption:	EC 2.1.1.13
HomocysteineSMethyltransferaseChloroplast	HomocysteineSMethyltransferaseChloroplast	HomoCysChloroplast[p] + SAdenosylmethionineChloroplast[p] <=> AdenosylHomoCysChloroplast[p] + MetChloroplast[p] + ProtonChloroplast[p]		-1000	1000	0	aspartate-derived amino acid biosynthesis	PROTEIN_ASSOCIATION: rxnNotes: Directionality References: Irreversibility Rule: Irreversibility Rule Overruling Assumption:
HomogalacturonanSynthesismod	EC 2.4.1.43 (HomogalacturonanSynthesis-mod)	UDPDGalacturonate[c] -> HomogalacturonanMonomerEquivalent[c] + UDP[c]	( sobic002G241100 or sobic003G373100 or sobic001G338400 or sobic001G460000 or sobic004G151400 or sobic006G232000 or sobic010G092400 or sobic001G384200 or sobic001G131900 or sobic010G274800 or sobic008G141800 or sobic002G274700 or sobic007G105700 or sobic004G237800 or sobic002G420100 or sobic005G169500 or sobic003G282600 or sobic008G022500 )	0	1000	0		PROTEIN_ASSOCIATION: ( sobic002G241100 or sobic003G373100 or sobic001G338400 or sobic001G460000 or sobic004G151400 or sobic006G232000 or sobic010G092400 or sobic001G384200 or sobic001G131900 or sobic010G274800 or sobic008G141800 or sobic002G274700 or sobic007G105700 or sobic004G237800 or sobic002G420100 or sobic005G169500 or sobic003G282600 or sobic008G022500 ) rxnNotes: PARENTFRAME: 2.4.1.43-RXN…	EC 2.4.1.43
HomoserDehydrogenaseChloroplast	EC 1.1.1.3 (HOMOSERDEHYDROG-RXN-HOMO-SER/NADP//L-ASPARTATE-SEMIALDEHYDE/NADPH/PROTON.53.)	LAspartateSemialdehydeChloroplast[p] + NADPHChloroplast[p] + ProtonChloroplast[p] -> HomoSerChloroplast[p] + NADPChloroplast[p]	( sobic002G155100 )	0	1000	0	aspartate-derived amino acid biosynthesis	PROTEIN_ASSOCIATION: ( sobic002G155100 ) rxnNotes: PARENTFRAME: HOMOSERDEHYDROG-RXN Directionality References: Irreversibility Rule: none Irreversibility Rule Overruling Assumption:	EC 1.1.1.3	18444898;11755682;
HomoserKinaseChloroplast	EC 2.7.1.39 (HOMOSERKIN-RXN)	ATPChloroplast[p] + HomoSerChloroplast[p] -> ADPChloroplast[p] + OPhosphoLHomoserineChloroplast[p] + ProtonChloroplast[p]	( sobic004G357900 )	0	1000	0	aspartate-derived amino acid biosynthesis	PROTEIN_ASSOCIATION: ( sobic004G357900 ) rxnNotes: PARENTFRAME: HOMOSERKIN-RXN Directionality References: Irreversibility Rule: 2c Irreversibility Rule Overruling Assumption:	EC 2.7.1.39	14742880;18444898;
HyC10c0CoAHCD	3-hydroxyacyl-CoA dehydrogenase	HydroxyC10c0CoA[x] + NADPeroxisome[x] <=> NADHPeroxisome[x] + OxoC10c0CoA[x] + ProtonPeroxisome[x]		-1000	1000	0	beta-oxidation;	PROTEIN_ASSOCIATION: rxnNotes: Directionality References: Irreversibility Rule: Irreversibility Rule Overruling Assumption:	1.1.1.35
HyC10c1d4cisCoAHCD	3-hydroxyacyl-CoA dehydrogenase	HydroxyC10c1d4cisCoA[x] + NADPeroxisome[x] <=> NADHPeroxisome[x] + OxoC10c1d4cisCoA[x] + ProtonPeroxisome[x]		-1000	1000	0	beta-oxidation;	PROTEIN_ASSOCIATION: rxnNotes: Directionality References: Irreversibility Rule: Irreversibility Rule Overruling Assumption:	1.1.1.35
HyC10c2d4cis7cisCoAHCD	3-hydroxyacyl-CoA dehydrogenase	HydroxyC10c2d4cis7cisCoA[x] + NADPeroxisome[x] <=> NADHPeroxisome[x] + OxoC10c2d4cis7cisCoA[x] + ProtonPeroxisome[x]		-1000	1000	0	beta-oxidation;	PROTEIN_ASSOCIATION: rxnNotes: Directionality References: Irreversibility Rule: Irreversibility Rule Overruling Assumption:	1.1.1.35
HyC12c0CoAHCD	3-hydroxyacyl-CoA dehydrogenase	HydroxyC12c0CoA[x] + NADPeroxisome[x] <=> NADHPeroxisome[x] + OxoC12c0CoA[x] + ProtonPeroxisome[x]		-1000	1000	0	beta-oxidation;	PROTEIN_ASSOCIATION: rxnNotes: Directionality References: Irreversibility Rule: Irreversibility Rule Overruling Assumption:	1.1.1.35
HyC12c1d6cisCoAHCD	3-hydroxyacyl-CoA dehydrogenase	HydroxyC12c1d6cisCoA[x] + NADPeroxisome[x] <=> NADHPeroxisome[x] + OxoC12c1d6cisCoA[x] + ProtonPeroxisome[x]		-1000	1000	0	beta-oxidation;	PROTEIN_ASSOCIATION: rxnNotes: Directionality References: Irreversibility Rule: Irreversibility Rule Overruling Assumption:	1.1.1.35
HyC12c2d6cis9cisCoAHCD	3-hydroxyacyl-CoA dehydrogenase	HydroxyC12c2d6cis9cisCoA[x] + NADPeroxisome[x] <=> NADHPeroxisome[x] + OxoC12c2d6cis9cisCoA[x] + ProtonPeroxisome[x]		-1000	1000	0	beta-oxidation;	PROTEIN_ASSOCIATION: rxnNotes: Directionality References: Irreversibility Rule: Irreversibility Rule Overruling Assumption:	1.1.1.35
HyC14c0CoAHCD	3-hydroxyacyl-CoA dehydrogenase	HydroxyC14c0CoA[x] + NADPeroxisome[x] <=> NADHPeroxisome[x] + OxoC14c0CoA[x] + ProtonPeroxisome[x]		-1000	1000	0	beta-oxidation;	PROTEIN_ASSOCIATION: rxnNotes: Directionality References: Irreversibility Rule: Irreversibility Rule Overruling Assumption:	1.1.1.35
HyC14c1d5cisCoAHCD	3-hydroxyacyl-CoA dehydrogenase	HydroxyC14c1d5cisCoA[x] + NADPeroxisome[x] <=> NADHPeroxisome[x] + OxoC14c1d5cisCoA[x] + ProtonPeroxisome[x]		-1000	1000	0	beta-oxidation;	PROTEIN_ASSOCIATION: rxnNotes: Directionality References: Irreversibility Rule: Irreversibility Rule Overruling Assumption:	1.1.1.35
HyC14c2d5cis8cisCoAHCD	3-hydroxyacyl-CoA dehydrogenase	HydroxyC14c2d5cis8cisCoA[x] + NADPeroxisome[x] <=> NADHPeroxisome[x] + OxoC14c2d5cis8cisCoA[x] + ProtonPeroxisome[x]		-1000	1000	0	beta-oxidation;	PROTEIN_ASSOCIATION: rxnNotes: Directionality References: Irreversibility Rule: Irreversibility Rule Overruling Assumption:	1.1.1.35
HyC14c3d5cis8cis11cisCoAHCD	3-hydroxyacyl-CoA dehydrogenase	HydroxyC14c3d5cis8cis11cisCoA[x] + NADPeroxisome[x] <=> NADHPeroxisome[x] + OxoC14c3d5cis8cis11cisCoA[x] + ProtonPeroxisome[x]		-1000	1000	0	beta-oxidation;	PROTEIN_ASSOCIATION: rxnNotes: Directionality References: Irreversibility Rule: Irreversibility Rule Overruling Assumption:	1.1.1.35
HyC16c0CoAHCD	3-hydroxyacyl-CoA dehydrogenase	HydroxyC16c0CoA[x] + NADPeroxisome[x] <=> NADHPeroxisome[x] + OxoC16c0CoA[x] + ProtonPeroxisome[x]		-1000	1000	0	beta-oxidation;	PROTEIN_ASSOCIATION: rxnNotes: Directionality References: Irreversibility Rule: Irreversibility Rule Overruling Assumption:	1.1.1.35
HyC16c1d7cisCoAHCD	3-hydroxyacyl-CoA dehydrogenase	HydroxyC16c1d7cisCoA[x] + NADPeroxisome[x] <=> NADHPeroxisome[x] + OxoC16c1d7cisCoA[x] + ProtonPeroxisome[x]		-1000	1000	0	beta-oxidation;	PROTEIN_ASSOCIATION: rxnNotes: Directionality References: Irreversibility Rule: Irreversibility Rule Overruling Assumption:	1.1.1.35
HyC16c2d7cis10cisCoAHCD	3-hydroxyacyl-CoA dehydrogenase	HydroxyC16c2d7cis10cisCoA[x] + NADPeroxisome[x] <=> NADHPeroxisome[x] + OxoC16c2d7cis10cisCoA[x] + ProtonPeroxisome[x]		-1000	1000	0	beta-oxidation;	PROTEIN_ASSOCIATION: rxnNotes: Directionality References: Irreversibility Rule: Irreversibility Rule Overruling Assumption:	1.1.1.35
HyC16c3d7cis10cis13cisCoAHCD	3-hydroxyacyl-CoA dehydrogenase	HydroxyC16c3d7cis10cis13cisCoA[x] + NADPeroxisome[x] <=> NADHPeroxisome[x] + OxoC16c3d7cis10cis13cisCoA[x] + ProtonPeroxisome[x]		-1000	1000	0	beta-oxidation;	PROTEIN_ASSOCIATION: rxnNotes: Directionality References: Irreversibility Rule: Irreversibility Rule Overruling Assumption:	1.1.1.35
HyC18c0CoAHCD	3-hydroxyacyl-CoA dehydrogenase	HydroxyC18c0CoA[x] + NADPeroxisome[x] <=> NADHPeroxisome[x] + OxoC18c0CoA[x] + ProtonPeroxisome[x]		-1000	1000	0	beta-oxidation;	PROTEIN_ASSOCIATION: rxnNotes: Directionality References: Irreversibility Rule: Irreversibility Rule Overruling Assumption:	1.1.1.35
HyC18c1d9cisCoAHCD	3-hydroxyacyl-CoA dehydrogenase	HydroxyC18c1d9cisCoA[x] + NADPeroxisome[x] <=> NADHPeroxisome[x] + OxoC18c1d9cisCoA[x] + ProtonPeroxisome[x]		-1000	1000	0	beta-oxidation;	PROTEIN_ASSOCIATION: rxnNotes: Directionality References: Irreversibility Rule: Irreversibility Rule Overruling Assumption:	1.1.1.35
HyC18c2d9cis12cisCoAHCD	3-hydroxyacyl-CoA dehydrogenase	HydroxyC18c2d9cis12cisCoA[x] + NADPeroxisome[x] <=> NADHPeroxisome[x] + OxoC18c2d9cis12cisCoA[x] + ProtonPeroxisome[x]		-1000	1000	0	beta-oxidation;	PROTEIN_ASSOCIATION: rxnNotes: Directionality References: Irreversibility Rule: Irreversibility Rule Overruling Assumption:	1.1.1.35
HyC18c3d9cis12cis15cisCoAHCD	3-hydroxyacyl-CoA dehydrogenase	HydroxyC18c3d9cis12cis15cisCoA[x] + NADPeroxisome[x] <=> NADHPeroxisome[x] + OxoC18c3d9cis12cis15cisCoA[x] + ProtonPeroxisome[x]		-1000	1000	0	beta-oxidation;	PROTEIN_ASSOCIATION: rxnNotes: Directionality References: Irreversibility Rule: Irreversibility Rule Overruling Assumption:	1.1.1.35
HyC18c4d6cis9cis12cis15cisCoAHCD	3-hydroxyacyl-CoA dehydrogenase	HydroxyC18c4d6cis9cis12cis15cisCoA[x] + NADPeroxisome[x] <=> NADHPeroxisome[x] + OxoC18c4d6cis9cis12cis15cisCoA[x] + ProtonPeroxisome[x]		-1000	1000	0	beta-oxidation;	PROTEIN_ASSOCIATION: rxnNotes: Directionality References: Irreversibility Rule: Irreversibility Rule Overruling Assumption:	1.1.1.35
HyC20c0CoAHCD	3-hydroxyacyl-CoA dehydrogenase	HydroxyC20c0CoA[x] + NADPeroxisome[x] <=> NADHPeroxisome[x] + OxoC20c0CoA[x] + ProtonPeroxisome[x]		-1000	1000	0	beta-oxidation;	PROTEIN_ASSOCIATION: rxnNotes: Directionality References: Irreversibility Rule: Irreversibility Rule Overruling Assumption:	1.1.1.35
HyC20c1d11cisCoAHCD	3-hydroxyacyl-CoA dehydrogenase	HydroxyC20c1d11cisCoA[x] + NADPeroxisome[x] <=> NADHPeroxisome[x] + OxoC20c1d11cisCoA[x] + ProtonPeroxisome[x]		-1000	1000	0	beta-oxidation;	PROTEIN_ASSOCIATION: rxnNotes: Directionality References: Irreversibility Rule: Irreversibility Rule Overruling Assumption:	1.1.1.35
HyC20c3d11cis14cis17cisCoAHCD	3-hydroxyacyl-CoA dehydrogenase	HydroxyC20c3d11cis14cis17cisCoA[x] + NADPeroxisome[x] <=> NADHPeroxisome[x] + OxoC20c3d11cis14cis17cisCoA[x] + ProtonPeroxisome[x]		-1000	1000	0	beta-oxidation;	PROTEIN_ASSOCIATION: rxnNotes: Directionality References: Irreversibility Rule: Irreversibility Rule Overruling Assumption:	1.1.1.35
HyC22c0CoAHCD	3-hydroxyacyl-CoA dehydrogenase	HydroxyC22c0CoA[x] + NADPeroxisome[x] <=> NADHPeroxisome[x] + OxoC22c0CoA[x] + ProtonPeroxisome[x]		-1000	1000	0	beta-oxidation;	PROTEIN_ASSOCIATION: rxnNotes: Directionality References: Irreversibility Rule: Irreversibility Rule Overruling Assumption:	1.1.1.35
HyC22c1d13cisCoAHCD	3-hydroxyacyl-CoA dehydrogenase	HydroxyC22c1d13cisCoA[x] + NADPeroxisome[x] <=> NADHPeroxisome[x] + OxoC22c1d13cisCoA[x] + ProtonPeroxisome[x]		-1000	1000	0	beta-oxidation;	PROTEIN_ASSOCIATION: rxnNotes: Directionality References: Irreversibility Rule: Irreversibility Rule Overruling Assumption:	1.1.1.35
HyC4c0CoAHCD	3-hydroxyacyl-CoA dehydrogenase	HydroxyC4c0CoA[x] + NADPeroxisome[x] <=> NADHPeroxisome[x] + OxoC4c0CoA[x] + ProtonPeroxisome[x]		-1000	1000	0	beta-oxidation;	PROTEIN_ASSOCIATION: rxnNotes: Directionality References: Irreversibility Rule: Irreversibility Rule Overruling Assumption:	1.1.1.35
HyC6c0CoAHCD	3-hydroxyacyl-CoA dehydrogenase	HydroxyC6c0CoA[x] + NADPeroxisome[x] <=> NADHPeroxisome[x] + OxoC6c0CoA[x] + ProtonPeroxisome[x]		-1000	1000	0	beta-oxidation;	PROTEIN_ASSOCIATION: rxnNotes: Directionality References: Irreversibility Rule: Irreversibility Rule Overruling Assumption:	1.1.1.35
HyC8c0CoAHCD	3-hydroxyacyl-CoA dehydrogenase	HydroxyC8c0CoA[x] + NADPeroxisome[x] <=> NADHPeroxisome[x] + OxoC8c0CoA[x] + ProtonPeroxisome[x]		-1000	1000	0	beta-oxidation;	PROTEIN_ASSOCIATION: rxnNotes: Directionality References: Irreversibility Rule: Irreversibility Rule Overruling Assumption:	1.1.1.35
HyC8c1d5cisCoAHCD	3-hydroxyacyl-CoA dehydrogenase	HydroxyC8c1d5cisCoA[x] + NADPeroxisome[x] <=> NADHPeroxisome[x] + OxoC8c1d5cisCoA[x] + ProtonPeroxisome[x]		-1000	1000	0	beta-oxidation;	PROTEIN_ASSOCIATION: rxnNotes: Directionality References: Irreversibility Rule: Irreversibility Rule Overruling Assumption:	1.1.1.35
HYDROXYMETHYLGLUTARYLCOASYNTHASERXN	EC 2.3.3.10 (HYDROXYMETHYLGLUTARYL-COA-SYNTHASE-RXN)	AcetoacetylCoA[c] + AcetylCoA[c] + Water[c] -> 3Hydroxy3MethylGlutarylCoA[c] + CoA[c] + Proton[c]	( sobic001G530100 or sobic002G268700 )	0	1000	0	vitamin E synthesis, mevalonate pathway	PROTEIN_ASSOCIATION: ( sobic001G530100 or sobic002G268700 ) rxnNotes: PARENTFRAME: HYDROXYMETHYLGLUTARYL-COA-SYNTHASE-RXN Directionality References: 14684843; Irreversibility Rule: 2e Irreversibility Rule Overruling Assumption: In photosynthetic tissues Fd reduces NADP while in heterotrophic tissues a different form of Fd is present and NADPH reduces Fd. For the model to be able to run in darknes…	EC 2.3.3.10	14684843;
IGPSynRxnChloroplast	EC 4.1.1.48 (IGPSYN-RXN)	CarboxyphenylaminoDeoxyribulosePChloroplast[p] + ProtonChloroplast[p] -> CO2Chloroplast[p] + Indole3GlycerolPChloroplast[p] + WaterChloroplast[p]	( sobic002G160600 or sobic007G086600 or sobic006G112600 )	0	1000	0	aromatic amino acid biosynthesis	PROTEIN_ASSOCIATION: ( sobic002G160600 or sobic007G086600 or sobic006G112600 ) rxnNotes: PARENTFRAME: IGPSYN-RXN Directionality References: Irreversibility Rule: Irreversibility Rule Overruling Assumption:	EC 4.1.1.48
IMIDPHOSDEHYDRXNChloroplast	EC 4.2.1.19 (IMIDPHOSDEHYD-RXN)	DErythroImidazoleGlycerolPChloroplast[p] -> ImidazoleAcetolPChloroplast[p] + WaterChloroplast[p]	( sobic006G217000 )	0	1000	0	amino acid biosynthesis	PROTEIN_ASSOCIATION: ( sobic006G217000 ) rxnNotes: PARENTFRAME: IMIDPHOSDEHYD-RXN Directionality References: Irreversibility Rule: Irreversibility Rule Overruling Assumption:	EC 4.2.1.19
IMPCYCLOHYDROLASERXNChloroplast	EC 3.5.4.10 (IMPCYCLOHYDROLASE-RXN)	PhosphoribosylFormamidoCarboxamideChloroplast[p] -> ImpChloroplast[p] + WaterChloroplast[p]	( sobic007G075200 or sobic006G213400 )	0	1000	0		PROTEIN_ASSOCIATION: ( sobic007G075200 or sobic006G213400 ) rxnNotes: PARENTFRAME: IMPCYCLOHYDROLASE-RXN Directionality References: Irreversibility Rule: Irreversibility Rule Overruling Assumption:	EC 3.5.4.10
IMPDEHYDROGRXN	EC 1.1.1.205 (IMP-DEHYDROG-RXN)	Imp[c] + NAD[c] + Water[c] -> NADH[c] + Proton[c] + Xmp[c]	( sobic001G069900 )	0	1000	0		PROTEIN_ASSOCIATION: ( sobic001G069900 ) rxnNotes: PARENTFRAME: IMP-DEHYDROG-RXN Directionality References: Irreversibility Rule: Irreversibility Rule Overruling Assumption:	EC 1.1.1.205
INORGPYROPHOSPHATRXNchloroplast	EC 3.6.1.1 (INORGPYROPHOSPHAT-RXN) [chloroplast]	PPiChloroplast[p] + WaterChloroplast[p] -> 2 PhosphateChloroplast[p] + ProtonChloroplast[p]	( sobic004G311100 or sobic004G068300 )	0	1000	0	plastid	PROTEIN_ASSOCIATION: ( sobic004G311100 or sobic004G068300 ) rxnNotes: PARENTFRAME: INORGPYROPHOSPHAT-RXN Directionality References: Irreversibility Rule: Irreversibility Rule Overruling Assumption:	EC 3.6.1.1
IPPISOMRXN	EC 5.3.3.2 (IPPISOM-RXN)	IsopentenylDiphosphate[c] <=> DimethylallylDiphosphate[c]	( sobic009G137700 or sobic002G330500 )	-1000	1000	0		PROTEIN_ASSOCIATION: ( sobic009G137700 or sobic002G330500 ) rxnNotes: PARENTFRAME: IPPISOM-RXN Directionality References: Irreversibility Rule: 2e Irreversibility Rule Overruling Assumption:	EC 5.3.3.2
IPPISOMRXNChloroplast	EC 5.3.3.2 (IPPISOM-RXN)	IsopentenylDiphosphateChloroplast[p] <=> DimethylallylDiphosphateChloroplast[p]		-1000	1000	0		PROTEIN_ASSOCIATION: rxnNotes: PARENTFRAME: IPPISOM-RXN Directionality References: Irreversibility Rule: 2e Irreversibility Rule Overruling Assumption:	EC 5.3.3.2
ISOCITCLEAVRXN	EC 4.1.3.1 (ISOCIT-CLEAV-RXN)	DIsocitrate[c] -> Glyox[c] + Suc[c]	( sobic002G324000 )	0	1000	0		PROTEIN_ASSOCIATION: ( sobic002G324000 ) rxnNotes: PARENTFRAME: ISOCIT-CLEAV-RXN Directionality References: Irreversibility Rule: 2b Irreversibility Rule Overruling Assumption:	EC 4.1.3.1
ISOCITDEHRXN	EC 1.1.1.42 (ISOCITDEH-RXN)	DIsocitrate[c] + NADP[c] -> 2Ketoglutarate[c] + CO2[c] + NADPH[c]	( sobic009G238900 or sobic003G241500 or sobic006G141600 )	0	1000	0	amino acid biosynthesis	PROTEIN_ASSOCIATION: ( sobic009G238900 or sobic003G241500 or sobic006G141600 ) rxnNotes: PARENTFRAME: ISOCITDEH-RXN Directionality References: Irreversibility Rule: Irreversibility Rule Overruling Assumption:	EC 1.1.1.42
ISOCITRATEDEHYDROGENASENADRXNmitochondrion	EC 1.1.1.41 (ISOCITRATE-DEHYDROGENASE-NAD+-RXN) [mitochondrion]	DIsocitrateMitochondrion[m] + NADMitochondrion[m] -> 2KetoglutarateMitochondrion[m] + CO2Mitochondrion[m] + NADHMitochondrion[m]	( sobic003G129900 or sobic006G120900 or sobic004G202100 )	0	1000	0	mitochondria	PROTEIN_ASSOCIATION: ( sobic003G129900 or sobic006G120900 or sobic004G202100 ) rxnNotes: PARENTFRAME: ISOCITRATE-DEHYDROGENASE-NAD+-RXN Directionality References: Irreversibility Rule: Irreversibility Rule Overruling Assumption:	EC 1.1.1.41
IsocitrateLyasePeroxisome	isocitrate lyase	DIsocitratePeroxisome[x] <=> GlyoxPeroxisome[x] + SucPeroxisome[x]		-1000	1000	0	glyoxylate cycle	PROTEIN_ASSOCIATION: rxnNotes: Directionality References: Irreversibility Rule: Irreversibility Rule Overruling Assumption:	4.1.3.1
ISPH2RXNDELTA3ISOPENTENYLPPNADPWATERHYDROXYMETHYLBUTENYLDIPNADPHPROTON74Chloroplast	EC 1.17.1.2 (ISPH2-RXN-DELTA3-ISOPENTENYL-PP/NADP/WATER//HYDROXY-METHYL-BUTENYL-DIP/NADPH/PROTON.74.)	HydroxyMethylButenylDipChloroplast[p] + NADPHChloroplast[p] + ProtonChloroplast[p] -> IsopentenylDiphosphateChloroplast[p] + NADPChloroplast[p] + WaterChloroplast[p]	( sobic001G102500 )	0	1000	0		PROTEIN_ASSOCIATION: ( sobic001G102500 ) rxnNotes: PARENTFRAME: ISPH2-RXN Directionality References: Irreversibility Rule: 2b Irreversibility Rule Overruling Assumption: nucleoside diphosphate dikinase exeption	EC 1.17.1.2
ISPH2RXNDELTA3ISOPENTENYLPPNADWATERHYDROXYMETHYLBUTENYLDIPNADHPROTON72Chloroplast	EC 1.17.1.2 (ISPH2-RXN-DELTA3-ISOPENTENYL-PP/NAD/WATER//HYDROXY-METHYL-BUTENYL-DIP/NADH/PROTON.72.)	HydroxyMethylButenylDipChloroplast[p] + NADHChloroplast[p] + ProtonChloroplast[p] -> IsopentenylDiphosphateChloroplast[p] + NADChloroplast[p] + WaterChloroplast[p]	( sobic001G102500 )	0	1000	0		PROTEIN_ASSOCIATION: ( sobic001G102500 ) rxnNotes: PARENTFRAME: ISPH2-RXN Directionality References: Irreversibility Rule: Irreversibility Rule Overruling Assumption:	EC 1.17.1.2
LigninSink	LigninSink	0.0015335 ConiferylAlcohol[c] + 0.0010047 CoumarylAlcohol[c] + 0.0027497 SinapylAlcohol[c] -> LigninFixedBiomass[sink]		0	1000	0	fixed biomass sink	PROTEIN_ASSOCIATION: rxnNotes: PARENTFRAME: None Directionality References: Irreversibility Rule: 2b Irreversibility Rule Overruling Assumption:
LinoleicAcidKETOACYLCOATHIOLRXN	beta-ketothiolase	ATPPeroxisome[x] + CoAPeroxisome[x] + LinoleatePeroxisome[x] -> AMPPeroxisome[x] + C18c2d9cis12cisCoA[x] + PPiPeroxisome[x]		0	1000	0	beta oxidation	PROTEIN_ASSOCIATION: rxnNotes: Directionality References: Irreversibility Rule: Irreversibility Rule Overruling Assumption:	EC-2.3.1.16
LinolenicAcidKETOACYLCOATHIOLRXN	beta-ketothiolase	ATPPeroxisome[x] + CoAPeroxisome[x] + LinolenatePeroxisome[x] -> AMPPeroxisome[x] + C18c3d9cis12cis15cisCoA[x] + PPiPeroxisome[x]		0	1000	0	beta oxidation	PROTEIN_ASSOCIATION: rxnNotes: Directionality References: Irreversibility Rule: Irreversibility Rule Overruling Assumption:	EC-2.3.1.16
LinolenoylCoASynthesis	Linolenoyl-CoA Synthesis	ATP[c] + CoA[c] + Linolenate[c] -> AMP[c] + LinolenoylCoA[c] + PPi[c]		0	1000	0	fatty acid-CoA biosynthesis	PROTEIN_ASSOCIATION: rxnNotes: Directionality References: Irreversibility Rule: Irreversibility Rule Overruling Assumption:	EC 6.2.1.3
LinolenoylLinolenoylDiacylglycerolSink	DAG sink by FA composition	LinolenoylLinolenoylDiacylglycerol[c] -> DAG36c6[c]		0	1000	0	lipid metabolism: DAG sink	PROTEIN_ASSOCIATION: rxnNotes: Directionality References: Irreversibility Rule: Irreversibility Rule Overruling Assumption:
LinolenoylLinolenoylPhosphatidylCholineSink	PC sink by FA composition	LinolenoylLinolenoylPhosphatidylcholine[c] -> PC36c6[c]		0	1000	0	lipid metabolism: PC sink	PROTEIN_ASSOCIATION: rxnNotes: Directionality References: Irreversibility Rule: Irreversibility Rule Overruling Assumption:
LinoleoylCoASynthesis	Linoleoyl-CoA Synthesis	ATP[c] + CoA[c] + Linoleate[c] -> AMP[c] + LinoleoylCoA[c] + PPi[c]		0	1000	0	fatty acid-CoA biosynthesis	PROTEIN_ASSOCIATION: rxnNotes: Directionality References: Irreversibility Rule: Irreversibility Rule Overruling Assumption:	EC 6.2.1.3
LinoleoylLinolenoylDiacylglycerolSink	DAG sink by FA composition	LinoleoylLinolenoylDiacylglycerol[c] -> DAG36c5[c]		0	1000	0	lipid metabolism: DAG sink	PROTEIN_ASSOCIATION: rxnNotes: Directionality References: Irreversibility Rule: Irreversibility Rule Overruling Assumption:
LinoleoylLinolenoylPhosphatidylCholineSink	PC sink by FA composition	LinoleoylLinolenoylPhosphatidylcholine[c] -> PC36c5[c]		0	1000	0	lipid metabolism: PC sink	PROTEIN_ASSOCIATION: rxnNotes: Directionality References: Irreversibility Rule: Irreversibility Rule Overruling Assumption:
LinoleoylLinoleoylDiacylglycerolSink	DAG sink by FA composition	LinoleoylLinoleoylDiacylglycerol[c] -> DAG36c4[c]		0	1000	0	lipid metabolism: DAG sink	PROTEIN_ASSOCIATION: rxnNotes: Directionality References: Irreversibility Rule: Irreversibility Rule Overruling Assumption:
LinoleoylLinoleoylPhosphatidylCholineSink	PC sink by FA composition	LinoleoylLinoleoylPhosphatidylcholine[c] -> PC36c4[c]		0	1000	0	lipid metabolism: PC sink	PROTEIN_ASSOCIATION: rxnNotes: Directionality References: Irreversibility Rule: Irreversibility Rule Overruling Assumption:
Lipase16c0c16c0c16c0	TAG degradation	PalmitoylPalmitoylPalmitoylTriacylglycerol[c] + 3 Water[c] -> Glycerol[c] + 3 Palmitate[c]		0	1000	0	oil degradation	PROTEIN_ASSOCIATION: rxnNotes: Directionality References: Irreversibility Rule: Irreversibility Rule Overruling Assumption:
Lipase16c0c16c0c18c1	TAG degradation	PalmitoylPalmitoylOleoylTriacylglycerol[c] + 3 Water[c] -> Glycerol[c] + Oleate[c] + 2 Palmitate[c]		0	1000	0	oil degradation	PROTEIN_ASSOCIATION: rxnNotes: Directionality References: Irreversibility Rule: Irreversibility Rule Overruling Assumption:
Lipase16c0c16c0c18c2	TAG degradation	PalmitoylPalmitoylLinoleoylTriacylglycerol[c] + 3 Water[c] -> Glycerol[c] + Linoleate[c] + 2 Palmitate[c]		0	1000	0	oil degradation	PROTEIN_ASSOCIATION: rxnNotes: Directionality References: Irreversibility Rule: Irreversibility Rule Overruling Assumption:
Lipase16c0c16c0c18c3	TAG degradation	PalmitoylPalmitoylLinolenoylTriacylglycerol[c] + 3 Water[c] -> Glycerol[c] + Linolenate[c] + 2 Palmitate[c]		0	1000	0	oil degradation	PROTEIN_ASSOCIATION: rxnNotes: Directionality References: Irreversibility Rule: Irreversibility Rule Overruling Assumption:
Lipase16c0c18c1c18c1	TAG degradation	PalmitoylOleoylOleoylTriacylglycerol[c] + 3 Water[c] -> Glycerol[c] + 2 Oleate[c] + Palmitate[c]		0	1000	0	oil degradation	PROTEIN_ASSOCIATION: rxnNotes: Directionality References: Irreversibility Rule: Irreversibility Rule Overruling Assumption:
Lipase16c0c18c1c18c2	TAG degradation	PalmitoylOleoylLinoleoylTriacylglycerol[c] + 3 Water[c] -> Glycerol[c] + Linoleate[c] + Oleate[c] + Palmitate[c]		0	1000	0	oil degradation	PROTEIN_ASSOCIATION: rxnNotes: Directionality References: Irreversibility Rule: Irreversibility Rule Overruling Assumption:
Lipase16c0c18c1c18c3	TAG degradation	PalmitoylOleoylLinolenoylTriacylglycerol[c] + 3 Water[c] -> Glycerol[c] + Linolenate[c] + Oleate[c] + Palmitate[c]		0	1000	0	oil degradation	PROTEIN_ASSOCIATION: rxnNotes: Directionality References: Irreversibility Rule: Irreversibility Rule Overruling Assumption:
Lipase16c0c18c2c18c2	TAG degradation	PalmitoylLinoleoylLinoleoylTriacylglycerol[c] + 3 Water[c] -> Glycerol[c] + 2 Linoleate[c] + Palmitate[c]		0	1000	0	oil degradation	PROTEIN_ASSOCIATION: rxnNotes: Directionality References: Irreversibility Rule: Irreversibility Rule Overruling Assumption:
Lipase16c0c18c2c18c3	TAG degradation	PalmitoylLinoleoylLinolenoylTriacylglycerol[c] + 3 Water[c] -> Glycerol[c] + Linoleate[c] + Linolenate[c] + Palmitate[c]		0	1000	0	oil degradation	PROTEIN_ASSOCIATION: rxnNotes: Directionality References: Irreversibility Rule: Irreversibility Rule Overruling Assumption:
Lipase16c0c18c3c18c3	TAG degradation	PalmitoylLinolenoylLinolenoylTriacylglycerol[c] + 3 Water[c] -> Glycerol[c] + 2 Linolenate[c] + Palmitate[c]		0	1000	0	oil degradation	PROTEIN_ASSOCIATION: rxnNotes: Directionality References: Irreversibility Rule: Irreversibility Rule Overruling Assumption:
Lipase18c1c18c1c18c1	TAG degradation	OleoylOleoylOleoylTriacylglycerol[c] + 3 Water[c] -> Glycerol[c] + 3 Oleate[c]		0	1000	0	oil degradation	PROTEIN_ASSOCIATION: rxnNotes: Directionality References: Irreversibility Rule: Irreversibility Rule Overruling Assumption:
Lipase18c1c18c1c18c2	TAG degradation	OleoylOleoylLinoleoylTriacylglycerol[c] + 3 Water[c] -> Glycerol[c] + Linoleate[c] + 2 Oleate[c]		0	1000	0	oil degradation	PROTEIN_ASSOCIATION: rxnNotes: Directionality References: Irreversibility Rule: Irreversibility Rule Overruling Assumption:
Lipase18c1c18c1c18c3	TAG degradation	OleoylOleoylLinolenoylTriacylglycerol[c] + 3 Water[c] -> Glycerol[c] + Linolenate[c] + 2 Oleate[c]		0	1000	0	oil degradation	PROTEIN_ASSOCIATION: rxnNotes: Directionality References: Irreversibility Rule: Irreversibility Rule Overruling Assumption:
Lipase18c1c18c2c18c2	TAG degradation	OleoylLinoleoylLinoleoylTriacylglycerol[c] + 3 Water[c] -> Glycerol[c] + 2 Linoleate[c] + Oleate[c]		0	1000	0	oil degradation	PROTEIN_ASSOCIATION: rxnNotes: Directionality References: Irreversibility Rule: Irreversibility Rule Overruling Assumption:
Lipase18c1c18c2c18c3	TAG degradation	OleoylLinoleoylLinolenoylTriacylglycerol[c] + 3 Water[c] -> Glycerol[c] + Linoleate[c] + Linolenate[c] + Oleate[c]		0	1000	0	oil degradation	PROTEIN_ASSOCIATION: rxnNotes: Directionality References: Irreversibility Rule: Irreversibility Rule Overruling Assumption:
Lipase18c1c18c3c18c3	TAG degradation	OleoylLinolenoylLinolenoylTriacylglycerol[c] + 3 Water[c] -> Glycerol[c] + 2 Linolenate[c] + Oleate[c]		0	1000	0	oil degradation	PROTEIN_ASSOCIATION: rxnNotes: Directionality References: Irreversibility Rule: Irreversibility Rule Overruling Assumption:
Lipase18c2c18c2c18c2	TAG degradation	LinoleoylLinoleoylLinoleoylTriacylglycerol[c] + 3 Water[c] -> Glycerol[c] + 3 Linoleate[c]		0	1000	0	oil degradation	PROTEIN_ASSOCIATION: rxnNotes: Directionality References: Irreversibility Rule: Irreversibility Rule Overruling Assumption:
Lipase18c2c18c2c18c3	TAG degradation	LinoleoylLinoleoylLinolenoylTriacylglycerol[c] + 3 Water[c] -> Glycerol[c] + 2 Linoleate[c] + Linolenate[c]		0	1000	0	oil degradation	PROTEIN_ASSOCIATION: rxnNotes: Directionality References: Irreversibility Rule: Irreversibility Rule Overruling Assumption:
Lipase18c2c18c3c18c3	TAG degradation	LinoleoylLinolenoylLinolenoylTriacylglycerol[c] + 3 Water[c] -> Glycerol[c] + Linoleate[c] + 2 Linolenate[c]		0	1000	0	oil degradation	PROTEIN_ASSOCIATION: rxnNotes: Directionality References: Irreversibility Rule: Irreversibility Rule Overruling Assumption:
Lipase18c3c18c3c18c3	TAG degradation	LinolenoylLinolenoylLinolenoylTriacylglycerol[c] + 3 Water[c] -> Glycerol[c] + 3 Linolenate[c]		0	1000	0	oil degradation	PROTEIN_ASSOCIATION: rxnNotes: Directionality References: Irreversibility Rule: Irreversibility Rule Overruling Assumption:
LipidSink	LipidSink	0.22222 DAGbiomass[c] + 0.66667 PCbiomass[c] + 0.11111 TAGbiomass[c] -> LipidFixedBiomass[sink]		0	1000	0	fixed biomass sink	PROTEIN_ASSOCIATION: rxnNotes: Directionality References: Irreversibility Rule: Irreversibility Rule Overruling Assumption:
LPAAT1	1-acyl-sn-glycerol-3-phosphate acyltransferase	OleoylCoA[c] + PalmitoylGlycerol3Phosphate[c] -> CoA[c] + PalmitoylOleoylPhosphatidate[c]		0	1000	0	lipid metabolism: LPA -&gt; PA	PROTEIN_ASSOCIATION: rxnNotes: Directionality References: Irreversibility Rule: Irreversibility Rule Overruling Assumption:	2.3.1.51
LPAAT2	1-acyl-sn-glycerol-3-phosphate acyltransferase	OleoylCoA[c] + OleoylGlycerol3Phosphate[c] -> CoA[c] + OleoylOleoylPhosphatidate[c]		0	1000	0	lipid metabolism: LPA -&gt; PA	PROTEIN_ASSOCIATION: rxnNotes: Directionality References: Irreversibility Rule: Irreversibility Rule Overruling Assumption:	2.3.1.51
LPCAT16c0c16c0	lyso-phosphatidylcholine acyl transferase	PalmitoylCoA[c] + PalmitoylLysophosphatidylcholine[c] <=> CoA[c] + PalmitoylPalmitoylPhosphatidylcholine[c]		-1000	1000	0	lipid metabolism: PC acyl editing	PROTEIN_ASSOCIATION: rxnNotes: Directionality References: Irreversibility Rule: Irreversibility Rule Overruling Assumption:	2.3.1.23
LPCAT16c0c18c1	lyso-phosphatidylcholine acyl transferase	OleoylCoA[c] + PalmitoylLysophosphatidylcholine[c] <=> CoA[c] + PalmitoylOleoylPhosphatidylcholine[c]		-1000	1000	0	lipid metabolism: PC acyl editing	PROTEIN_ASSOCIATION: rxnNotes: Directionality References: Irreversibility Rule: Irreversibility Rule Overruling Assumption:	2.3.1.23
LPCAT16c0c18c2	lyso-phosphatidylcholine acyl transferase	LinoleoylCoA[c] + PalmitoylLysophosphatidylcholine[c] <=> CoA[c] + PalmitoylLinoleoylPhosphatidylcholine[c]		-1000	1000	0	lipid metabolism: PC acyl editing	PROTEIN_ASSOCIATION: rxnNotes: Directionality References: Irreversibility Rule: Irreversibility Rule Overruling Assumption:	2.3.1.23
LPCAT16c0c18c3	lyso-phosphatidylcholine acyl transferase	LinolenoylCoA[c] + PalmitoylLysophosphatidylcholine[c] <=> CoA[c] + PalmitoylLinolenoylPhosphatidylcholine[c]		-1000	1000	0	lipid metabolism: PC acyl editing	PROTEIN_ASSOCIATION: rxnNotes: Directionality References: Irreversibility Rule: Irreversibility Rule Overruling Assumption:	2.3.1.23
LPCAT18c1c18c1	lyso-phosphatidylcholine acyl transferase	OleoylCoA[c] + OleoylLysophosphatidylcholine[c] <=> CoA[c] + OleoylOleoylPhosphatidylcholine[c]		-1000	1000	0	lipid metabolism: PC acyl editing	PROTEIN_ASSOCIATION: rxnNotes: Directionality References: Irreversibility Rule: Irreversibility Rule Overruling Assumption:	2.3.1.23
LPCAT18c1c18c2	lyso-phosphatidylcholine acyl transferase	LinoleoylCoA[c] + OleoylLysophosphatidylcholine[c] <=> CoA[c] + OleoylLinoleoylPhosphatidylcholine[c]		-1000	1000	0	lipid metabolism: PC acyl editing	PROTEIN_ASSOCIATION: rxnNotes: Directionality References: Irreversibility Rule: Irreversibility Rule Overruling Assumption:	2.3.1.23
LPCAT18c1c18c3	lyso-phosphatidylcholine acyl transferase	LinolenoylCoA[c] + OleoylLysophosphatidylcholine[c] <=> CoA[c] + OleoylLinolenoylPhosphatidylcholine[c]		-1000	1000	0	lipid metabolism: PC acyl editing	PROTEIN_ASSOCIATION: rxnNotes: Directionality References: Irreversibility Rule: Irreversibility Rule Overruling Assumption:	2.3.1.23
LPCAT18c2c18c2	lyso-phosphatidylcholine acyl transferase	LinoleoylCoA[c] + LinoleoylLysophosphatidylcholine[c] <=> CoA[c] + LinoleoylLinoleoylPhosphatidylcholine[c]		-1000	1000	0	lipid metabolism: PC acyl editing	PROTEIN_ASSOCIATION: rxnNotes: Directionality References: Irreversibility Rule: Irreversibility Rule Overruling Assumption:	2.3.1.23
LPCAT18c2c18c3	lyso-phosphatidylcholine acyl transferase	LinolenoylCoA[c] + LinoleoylLysophosphatidylcholine[c] <=> CoA[c] + LinoleoylLinolenoylPhosphatidylcholine[c]		-1000	1000	0	lipid metabolism: PC acyl editing	PROTEIN_ASSOCIATION: rxnNotes: Directionality References: Irreversibility Rule: Irreversibility Rule Overruling Assumption:	2.3.1.23
LPCAT18c3c18c3	lyso-phosphatidylcholine acyl transferase	LinolenoylCoA[c] + LinolenoylLysophosphatidylcholine[c] <=> CoA[c] + LinolenoylLinolenoylPhosphatidylcholine[c]		-1000	1000	0	lipid metabolism: PC acyl editing	PROTEIN_ASSOCIATION: rxnNotes: Directionality References: Irreversibility Rule: Irreversibility Rule Overruling Assumption:	2.3.1.23
MALATEDEHRXNmitochondrion	EC 1.1.1.37 (MALATE-DEH-RXN) [mitochondrion]	MalMitochondrion[m] + NADMitochondrion[m] <=> NADHMitochondrion[m] + OxalaceticAcidMitochondrion[m] + ProtonMitochondrion[m]	( sobic006G170800 or sobic009G240700 or sobic003G238500 )	-1000	1000	0	mitochondria	PROTEIN_ASSOCIATION: ( sobic006G170800 or sobic009G240700 or sobic003G238500 ) rxnNotes: PARENTFRAME: MALATE-DEH-RXN Directionality References: Irreversibility Rule: none Irreversibility Rule Overruling Assumption:	EC 1.1.1.37	18444898;11755682;
MALATEDEHYDROGENASENADPRXNchloroplast	EC 1.1.1.82 (MALATE-DEHYDROGENASE-NADP+-RXN) [chloroplast]	NADPHChloroplast[p] + OxalaceticAcidChloroplast[p] + ProtonChloroplast[p] <=> MalChloroplast[p] + NADPChloroplast[p]	( sobic007G166200 )	-1000	1000	0	plastid	PROTEIN_ASSOCIATION: ( sobic007G166200 ) rxnNotes: PARENTFRAME: MALATE-DEHYDROGENASE-NADP+-RXN Directionality References: Irreversibility Rule: Irreversibility Rule Overruling Assumption:	EC 1.1.1.82
MalateDH	EC 1.1.1.37 (MALATE-DEH-RXN)	Mal[c] + NAD[c] <=> NADH[c] + OxalaceticAcid[c] + Proton[c]	( sobic006G170800 or sobic001G219300 )	-1000	1000	0	glyoxylate cycle	PROTEIN_ASSOCIATION: ( sobic006G170800 or sobic001G219300 ) rxnNotes: Directionality References: Irreversibility Rule: Irreversibility Rule Overruling Assumption:
MalateDHPeroxisome	EC 1.1.1.37 (MALATE-DEH-RXN) [peroxisome]	MalPeroxisome[x] + NADPeroxisome[x] <=> NADHPeroxisome[x] + OxalaceticAcidPeroxisome[x] + ProtonPeroxisome[x]	( sobic001G073900 or sobic008G186200 )	-1000	1000	0	glyoxylate cycle	PROTEIN_ASSOCIATION: ( sobic001G073900 or sobic008G186200 ) rxnNotes: PARENTFRAME: MALATE-DEH-RXN Directionality References: Irreversibility Rule: none Irreversibility Rule Overruling Assumption:	EC 1.1.1.37	18444898;11755682;
MalateSynthasePeroxisome	MalateSynthasePeroxisome	AcetylCoAPeroxisome[x] + GlyoxPeroxisome[x] + WaterPeroxisome[x] -> CoAPeroxisome[x] + MalPeroxisome[x]	( sobic006G127100 )	0	1000	0	glyoxylate cycle	PROTEIN_ASSOCIATION: ( sobic006G127100 ) rxnNotes: Directionality References: Irreversibility Rule: Irreversibility Rule Overruling Assumption:
MALICNADPRXN	EC 1.1.1.40 (MALIC-NADP-RXN)	Mal[c] + NADP[c] -> CO2[c] + NADPH[c] + Pyruvate[c]	( sobic003G280900 or sobic009G069600 )	0	1000	0		PROTEIN_ASSOCIATION: ( sobic003G280900 or sobic009G069600 ) rxnNotes: PARENTFRAME: MALIC-NADP-RXN Directionality References: Irreversibility Rule: none Irreversibility Rule Overruling Assumption:	EC 1.1.1.40	18444898;11755682;
MALICNADPRXNchloroplast	EC 1.1.1.40 (MALIC-NADP-RXN) [chloroplast]	MalChloroplast[p] + NADPChloroplast[p] -> CO2Chloroplast[p] + NADPHChloroplast[p] + PyruvateChloroplast[p]	( sobic009G108700 or sobic003G036000 )	0	1000	0	plastid	PROTEIN_ASSOCIATION: ( sobic009G108700 or sobic003G036000 ) rxnNotes: PARENTFRAME: MALIC-NADP-RXN Directionality References: Irreversibility Rule: Irreversibility Rule Overruling Assumption:	EC 1.1.1.40
MALONYLCOAACPTRANSACYLRXN	EC 2.3.1.39 (MALONYL-COA-ACP-TRANSACYL-RXN)	ACP[p] + MalonylCoAChloroplast[p] + ProtonChloroplast[p] -> CoAChloroplast[p] + MalonylACP[p]	( sobic001G403400 )	0	1000	0	fatty acid synthesis	PROTEIN_ASSOCIATION: ( sobic001G403400 ) rxnNotes: PARENTFRAME: MALONYL-COA-ACP-TRANSACYL-RXN Directionality References: Irreversibility Rule: none Irreversibility Rule Overruling Assumption:	EC 2.3.1.39	16307301;10398698;
MannoseTransfermod	MannoseTransfer-mod	GDPMannose[c] -> GDP[c] + PolysaccharideMannoseUnit[c]		0	1000	0		PROTEIN_ASSOCIATION: rxnNotes: PARENTFRAME: None Directionality References: Irreversibility Rule: Irreversibility Rule Overruling Assumption:
MANNPISOMRXN	EC 5.3.1.8 (MANNPISOM-RXN)	Fructose6P[c] -> Mannose6P[c]	( sobic003G087900 or sobic005G176100 )	0	1000	0		PROTEIN_ASSOCIATION: ( sobic003G087900 or sobic005G176100 ) rxnNotes: PARENTFRAME: MANNPISOM-RXN Directionality References: Irreversibility Rule: none Irreversibility Rule Overruling Assumption:	EC 5.3.1.8	18444898;11755682;
MDHFerredoxinReductionchloroplast	MDHFerredoxinReduction [chloroplast]	MonodehydroascorbateChloroplast[p] + ReducedFerredoxinsChloroplast[p] -> AscorbateChloroplast[p] + OxidizedFerredoxinsChloroplast[p]		0	1000	0	plastid	PROTEIN_ASSOCIATION: rxnNotes: PARENTFRAME: None Directionality References: Irreversibility Rule: none Irreversibility Rule Overruling Assumption:		10.1007/s004250050217;9425748;10.1046/j.1365-313X.1994.6060795.x;11161039;
MehlerReactionchloroplast	MehlerReaction [chloroplast]	LightChloroplast[p] + OxygenChloroplast[p] + PlastocyaninReducedChloroplast[p] -> OxidizedPlastocyaninsChloroplast[p] + SuperoxideChloroplast[p]		0	1000	0	light reactions	PROTEIN_ASSOCIATION: rxnNotes: PARENTFRAME: None Directionality References: Irreversibility Rule: 2b Irreversibility Rule Overruling Assumption: reversible because adenine nucleotides are identical.		12805578;
METHENYLTHFCYCLOHYDRORXNChloroplast	EC 3.5.4.9 (METHENYLTHFCYCLOHYDRO-RXN)	510MethenyltetrahydrofolateChloroplast[p] + WaterChloroplast[p] -> 10FormylTHFChloroplast[p] + ProtonChloroplast[p]	( sobic004G018000 or sobic009G045800 or sobic002G220200 or sobic002G172600 )	0	1000	0	histidine synthesis;purine synthesis;one carbon metabolism;	PROTEIN_ASSOCIATION: ( sobic004G018000 or sobic009G045800 or sobic002G220200 or sobic002G172600 ) rxnNotes: PARENTFRAME: METHENYLTHFCYCLOHYDRO-RXN Directionality References: Irreversibility Rule: Irreversibility Rule Overruling Assumption:	EC 3.5.4.9
METHYLENETHFDEHYDROGNADPRXNChloroplast	EC 1.5.1.5 (METHYLENETHFDEHYDROG-NADP-RXN)	MethyleneTHFChloroplast[p] + NADPChloroplast[p] <=> 510MethenyltetrahydrofolateChloroplast[p] + NADPHChloroplast[p]	( sobic004G018000 or sobic009G045800 or sobic002G220200 )	-1000	1000	0	histidine synthesis;purine synthesis;one carbon metabolism;	PROTEIN_ASSOCIATION: ( sobic004G018000 or sobic009G045800 or sobic002G220200 ) rxnNotes: PARENTFRAME: METHYLENETHFDEHYDROG-NADP-RXN Directionality References: Irreversibility Rule: 2d Irreversibility Rule Overruling Assumption:	EC 1.5.1.5
MEVALONATEKINASERXN	EC 2.7.1.36 (MEVALONATE-KINASE-RXN)	ATP[c] + Mevalonate[c] -> ADP[c] + CPD499[c] + Proton[c]	( sobic004G012400 )	0	1000	0	vitamin E synthesis, mevalonate pathway	PROTEIN_ASSOCIATION: ( sobic004G012400 ) rxnNotes: PARENTFRAME: MEVALONATE-KINASE-RXN Directionality References: Irreversibility Rule: 4.0 Irreversibility Rule Overruling Assumption:	EC 2.7.1.36
mitochondrionammoniaexchange	mitochondrionammoniaexchange	Ammonia[c] <=> AmmoniaMitochondrion[m]		-1000	1000	0	mitochondrial transport	PROTEIN_ASSOCIATION: rxnNotes: PARENTFRAME: None Directionality References: Irreversibility Rule: 2d Irreversibility Rule Overruling Assumption:
MitochondrionAspGluExchange	aspartate-glutamate carrier	GluMitochondrion[m] + LAspartate[c] <=> Glu[c] + LAspartateMitochondrion[m]		-1000	1000	0	mitochondrial transport	PROTEIN_ASSOCIATION: rxnNotes: Directionality References: Irreversibility Rule: Irreversibility Rule Overruling Assumption:
mitochondrionATPADPexchange	mitochondrionATPADPexchange	ADP[c] + ATPMitochondrion[m] + Phosphate[c] <=> ADPMitochondrion[m] + ATP[c] + PhosphateMitochondrion[m]		-1000	1000	0	mitochondrial transport	PROTEIN_ASSOCIATION: rxnNotes: PARENTFRAME: None Directionality References: Irreversibility Rule: Irreversibility Rule Overruling Assumption:
mitochondrioncisaconitateexchange	mitochondrioncisaconitateexchange	CisAconitate[c] <=> CisAconitateMitochondrion[m]		-1000	1000	0	mitochondrial transport	PROTEIN_ASSOCIATION: rxnNotes: PARENTFRAME: None Directionality References: Irreversibility Rule: Irreversibility Rule Overruling Assumption:
mitochondrioncitrateexchange	mitochondrioncitrateexchange	Cit[c] <=> CitMitochondrion[m]		-1000	1000	0	mitochondrial transport	PROTEIN_ASSOCIATION: rxnNotes: PARENTFRAME: None Directionality References: Irreversibility Rule: none Irreversibility Rule Overruling Assumption:		15611146;
mitochondrionCO2exchange	mitochondrionCO2exchange	CO2[c] <=> CO2Mitochondrion[m]		-1000	1000	0	mitochondrial transport	PROTEIN_ASSOCIATION: rxnNotes: PARENTFRAME: None Directionality References: Irreversibility Rule: Irreversibility Rule Overruling Assumption:
mitochondrionfumarateexchange	mitochondrionfumarateexchange	FumMitochondrion[m] + Suc[c] <=> Fum[c] + SucMitochondrion[m]		-1000	1000	0	mitochondrial transport	PROTEIN_ASSOCIATION: rxnNotes: PARENTFRAME: None Directionality References: Irreversibility Rule: none Irreversibility Rule Overruling Assumption:		18444898;11755682;
mitochondrionglycineexchange	mitochondrionglycineexchange	Gly[c] <=> GlyMitochondrion[m]		-1000	1000	0	mitochondrial transport	PROTEIN_ASSOCIATION: rxnNotes: PARENTFRAME: None Directionality References: 10.1016/S0040-6031(97)00363-8; Irreversibility Rule: none Irreversibility Rule Overruling Assumption: Standard enthalpy very large ( -89 Kj/mol)		18931141;12805578;
mitochondrionisocitrateexchange	mitochondrionisocitrateexchange	DIsocitrate[c] <=> DIsocitrateMitochondrion[m]		-1000	1000	0	mitochondrial transport	PROTEIN_ASSOCIATION: rxnNotes: PARENTFRAME: None Directionality References: Irreversibility Rule: Irreversibility Rule Overruling Assumption:
mitochondrionmalateexchange	mitochondrionmalateexchange	Mal[c] <=> MalMitochondrion[m]		-1000	1000	0	mitochondrial transport	PROTEIN_ASSOCIATION: rxnNotes: PARENTFRAME: None Directionality References: Irreversibility Rule: 2e Irreversibility Rule Overruling Assumption:
mitochondrionO2exchange	mitochondrionO2exchange	Oxygen[c] <=> OxygenMitochondrion[m]		-1000	1000	0	mitochondrial transport	PROTEIN_ASSOCIATION: rxnNotes: PARENTFRAME: None Directionality References: Irreversibility Rule: Irreversibility Rule Overruling Assumption:
mitochondrionorotateexchange	mitochondrionorotateexchange	DiHOrotate[c] + OrotateMitochondrion[m] <=> DiHOrotateMitochondrion[m] + Orotate[c]		-1000	1000	0	mitochondrial transport	PROTEIN_ASSOCIATION: rxnNotes: PARENTFRAME: None Directionality References: Irreversibility Rule: none Irreversibility Rule Overruling Assumption:		12805578;
mitochondrionoxaloacetateexchange	mitochondrionoxaloacetateexchange	OxalaceticAcid[c] <=> OxalaceticAcidMitochondrion[m]		-1000	1000	0	mitochondrial transport	PROTEIN_ASSOCIATION: rxnNotes: PARENTFRAME: None Directionality References: Irreversibility Rule: none Irreversibility Rule Overruling Assumption:		15611146;
mitochondrionoxoglutarateexchange	mitochondrionoxoglutarateexchange	2Ketoglutarate[c] <=> 2KetoglutarateMitochondrion[m]		-1000	1000	0	mitochondrial transport	PROTEIN_ASSOCIATION: rxnNotes: PARENTFRAME: None Directionality References: Irreversibility Rule: 2a(-) Irreversibility Rule Overruling Assumption: must proceed in direction of dCTP synthesis
mitochondrionprotonexchange	mitochondrionprotonexchange	Proton[c] <=> ProtonMitochondrion[m]		-1000	1000	0	mitochondrial transport	PROTEIN_ASSOCIATION: rxnNotes: PARENTFRAME: None Directionality References: Irreversibility Rule: Irreversibility Rule Overruling Assumption:
mitochondrionpyruvateexchange	mitochondrionpyruvateexchange	Pyruvate[c] <=> PyruvateMitochondrion[m]		-1000	1000	0	mitochondrial transport	PROTEIN_ASSOCIATION: rxnNotes: PARENTFRAME: None Directionality References: Irreversibility Rule: 2d Irreversibility Rule Overruling Assumption:		10712540;
mitochondrionserineexchange	mitochondrionserineexchange	Ser[c] <=> SerMitochondrion[m]		-1000	1000	0	mitochondrial transport	PROTEIN_ASSOCIATION: rxnNotes: PARENTFRAME: None Directionality References: Irreversibility Rule: Irreversibility Rule Overruling Assumption:
mitochondrionsuccinateexchange	mitochondrionsuccinateexchange	Suc[c] <=> SucMitochondrion[m]		-1000	1000	0	mitochondrial transport	PROTEIN_ASSOCIATION: rxnNotes: PARENTFRAME: None Directionality References: Irreversibility Rule: 2a(-) Irreversibility Rule Overruling Assumption: must proceed in direction of dGTP synthesis
mitochondrionwaterexchange	mitochondrionwaterexchange	Water[c] <=> WaterMitochondrion[m]		-1000	1000	0	mitochondrial transport	PROTEIN_ASSOCIATION: rxnNotes: PARENTFRAME: None Directionality References: Irreversibility Rule: Irreversibility Rule Overruling Assumption:
MYOINOSITOL1KINASERXN	EC 2.7.1.64 (MYO-INOSITOL-1-KINASE-RXN)	ATP[c] + MyoInositol[c] -> 1LMyoInositol1P[c] + ADP[c] + Proton[c]	( sobic001G098000 )	0	1000	0		PROTEIN_ASSOCIATION: ( sobic001G098000 ) rxnNotes: PARENTFRAME: MYO-INOSITOL-1-KINASE-RXN Directionality References: Irreversibility Rule: 2a Irreversibility Rule Overruling Assumption:	EC 2.7.1.64
MYOINOSITOL1PHOSPHATESYNTHASERXNalpha	EC 5.5.1.4 (MYO-INOSITOL-1-PHOSPHATE-SYNTHASE-RXN-alpha)	AlphaGlc6P[c] -> 1LMyoInositol1P[c]	( sobic001G472800 or sobic001G261416 )	0	1000	0		PROTEIN_ASSOCIATION: ( sobic001G472800 or sobic001G261416 ) rxnNotes: PARENTFRAME: MYO-INOSITOL-1-PHOSPHATE-SYNTHASE-RXN Directionality References: Irreversibility Rule: none Irreversibility Rule Overruling Assumption:	EC 5.5.1.4
MYOINOSITOL1PHOSPHATESYNTHASERXNbeta	EC 5.5.1.4 (MYO-INOSITOL-1-PHOSPHATE-SYNTHASE-RXN-beta)	Glc6P[c] -> 1LMyoInositol1P[c]	( sobic001G472800 or sobic001G261416 )	0	1000	0		PROTEIN_ASSOCIATION: ( sobic001G472800 or sobic001G261416 ) rxnNotes: PARENTFRAME: MYO-INOSITOL-1-PHOSPHATE-SYNTHASE-RXN Directionality References: Irreversibility Rule: none Irreversibility Rule Overruling Assumption:	EC 5.5.1.4	18564385;15737999;
NACETYLGLUTPREDUCTRXNChloroplast	EC 1.2.1.38 (N-ACETYLGLUTPREDUCT-RXN)	NAcetylglutamylPhosphateChloroplast[p] + NADPHChloroplast[p] + ProtonChloroplast[p] -> Acetylglutamate5SemialdehydeChloroplast[p] + NADPChloroplast[p] + PhosphateChloroplast[p]	( sobic001G166600 )	0	1000	0	amino acid biosynthesis	PROTEIN_ASSOCIATION: ( sobic001G166600 ) rxnNotes: PARENTFRAME: N-ACETYLGLUTPREDUCT-RXN Directionality References: Irreversibility Rule: none Irreversibility Rule Overruling Assumption:	EC 1.2.1.38	18444898;11755682;
NACETYLTRANSFERRXNChloroplast	EC 2.3.1.1 (N-ACETYLTRANSFER-RXN)	AcetylCoAChloroplast[p] + GluChloroplast[p] -> AcetylGluChloroplast[p] + CoAChloroplast[p] + ProtonChloroplast[p]	( sobic001G416700 or sobic001G325700 or sobic002G356200 )	0	1000	0	amino acid biosynthesis	PROTEIN_ASSOCIATION: ( sobic001G416700 or sobic001G325700 or sobic002G356200 ) rxnNotes: PARENTFRAME: N-ACETYLTRANSFER-RXN Directionality References: Irreversibility Rule: Irreversibility Rule Overruling Assumption:	EC 2.3.1.1
NITRATEREDUCTASENADHRXN	EC 1.7.1.1 (NITRATE-REDUCTASE-NADH-RXN)	NADH[c] + Nitrate[c] + Proton[c] -> NAD[c] + Nitrite[c] + Water[c]	( sobic007G153900 or sobic004G312500 )	0	1000	0		PROTEIN_ASSOCIATION: ( sobic007G153900 or sobic004G312500 ) rxnNotes: PARENTFRAME: NITRATE-REDUCTASE-NADH-RXN Directionality References: Irreversibility Rule: Irreversibility Rule Overruling Assumption:	EC 1.7.1.1
NitrogenousBiomassSink	NitrogenousBiomassSink	0.1 FreeAAFixedBiomass[sink] + 0.03 NucleicAcidsFixedBiomass[sink] + 0.87 ProteinFixedBiomass[sink] -> NitrogenousFixedBiomass[sink]		0	1000	0	fixed biomass sink	PROTEIN_ASSOCIATION: rxnNotes: PARENTFRAME: None Directionality References: Irreversibility Rule: none Irreversibility Rule Overruling Assumption: Due to the presence of abundant catalase in peroxisomes removing H2O2, it is assumed that glycolate oxidase is unidirectional		18444898;11755682;
Nmethylphosphoethanolaminecytidylyltransferase	Nmethylphosphoethanolaminecytidylyltransferase	CTP[c] + NMonomethylethanolamineP[c] + Proton[c] -> CDPnMethylethanolamine[c] + PPi[c]		0	1000	0	PC synthesis	PROTEIN_ASSOCIATION: rxnNotes: Directionality References: Irreversibility Rule: Irreversibility Rule Overruling Assumption:	2.7.7.57
Nmonomethylethanolaminemethyltransferase	Nmonomethylethanolaminemethyltransferase	NMonomethylethanolamineP[c] + SAdenosylmethionine[c] -> AdenosylHomoCys[c] + NDimethylethanolamineP[c] + Proton[c]		0	1000	0	PC synthesis	PROTEIN_ASSOCIATION: rxnNotes: Directionality References: Irreversibility Rule: Irreversibility Rule Overruling Assumption:	2.1.1.-
NucleicAcidSink	NucleicAcidSink	0.247 ATP[c] + 0.259 CTP[c] + 0.255 DATP[c] + 0.268 DCTP[c] + 0.247 DGTP[c] + 0.239 GTP[c] + 0.259 TTP[c] + 0.258 UTP[c] -> NucleicAcidsFixedBiomass[sink]		0	1000	0	fixed biomass sink	PROTEIN_ASSOCIATION: rxnNotes: PARENTFRAME: None Directionality References: Irreversibility Rule: none Irreversibility Rule Overruling Assumption:
OHMETHYLBILANESYNRXN	EC 2.5.1.61 (OHMETHYLBILANESYN-RXN)	4 Porphobilinogen[c] + Water[c] -> 4 Ammonia[c] + Hydroxymethylbilane[c] + 4 Proton[c]	( sobic004G054500 )	0	1000	0		PROTEIN_ASSOCIATION: ( sobic004G054500 ) rxnNotes: PARENTFRAME: OHMETHYLBILANESYN-RXN Directionality References: Irreversibility Rule: 1a Irreversibility Rule Overruling Assumption:	EC 2.5.1.61
OilDroplet	TAG sink by FA composition	0.018 Arg[c] + 0.4353 ATP[c] + 0.036 Gln[c] + 0.012 Glu[c] + 0.0391 Gly[c] + 0.009 His[c] + 0.018 Ile[c] + 0.0631 LAlanine[c] + 0.006 LAspartate[c] + 0.0571 Leu[c] + 0.018 Lys[c] + 0.006 Met[c] + 0.015 Phe[c] + 0.024 Pro[c] + 0.033 Ser[c] + 0.4 TAG16c0[c] + 0.2 TAG18c1[c] + 0.6 TAG18c2[c] + 1.8 TAG18c3[c] + 0.033 Thr[c] + 0.003 Trp[c] + 0.009 Tyr[c] + 0.036 Val[c] -> 0.4353 ADP[c] + 0.4353 Phosph…		0	1000	0	lipid metabolism: TAG sink	PROTEIN_ASSOCIATION: rxnNotes: Directionality References: Irreversibility Rule: Irreversibility Rule Overruling Assumption:
OleateKETOACYLCOATHIOLRXN	beta-ketothiolase	ATPPeroxisome[x] + CoAPeroxisome[x] + OleatePeroxisome[x] -> AMPPeroxisome[x] + C18c1d9cisCoA[x] + PPiPeroxisome[x]		0	1000	0	beta oxidation	PROTEIN_ASSOCIATION: rxnNotes: Directionality References: Irreversibility Rule: Irreversibility Rule Overruling Assumption:	EC-2.3.1.16
OleoylCoASynthesis	EC 6.2.1.3 (RXN-9644)	ATP[c] + CoA[c] + Oleate[c] -> AMP[c] + OleoylCoA[c] + PPi[c]		0	1000	0	fatty acid-CoA biosynthesis	PROTEIN_ASSOCIATION: rxnNotes: PARENTFRAME: RXN-9644 Directionality References: Irreversibility Rule: Irreversibility Rule Overruling Assumption:	EC 6.2.1.3
OleoylLinolenoylDiacylglycerolSink	DAG sink by FA composition	OleoylLinolenoylDiacylglycerol[c] -> DAG36c4[c]		0	1000	0	lipid metabolism: DAG sink	PROTEIN_ASSOCIATION: rxnNotes: Directionality References: Irreversibility Rule: Irreversibility Rule Overruling Assumption:
OleoylLinolenoylPhosphatidylCholineSink	PC sink by FA composition	OleoylLinolenoylPhosphatidylcholine[c] -> PC36c4[c]		0	1000	0	lipid metabolism: PC sink	PROTEIN_ASSOCIATION: rxnNotes: Directionality References: Irreversibility Rule: Irreversibility Rule Overruling Assumption:
OleoylLinoleoylDiacylglycerolSink	DAG sink by FA composition	OleoylLinoleoylDiacylglycerol[c] -> DAG36c3[c]		0	1000	0	lipid metabolism: DAG sink	PROTEIN_ASSOCIATION: rxnNotes: Directionality References: Irreversibility Rule: Irreversibility Rule Overruling Assumption:
OleoylLinoleoylPhosphatidylCholineSink	PC sink by FA composition	OleoylLinoleoylPhosphatidylcholine[c] -> PC36c3[c]		0	1000	0	lipid metabolism: PC sink	PROTEIN_ASSOCIATION: rxnNotes: Directionality References: Irreversibility Rule: Irreversibility Rule Overruling Assumption:
OleoylOleoylDiacylglycerolSink	DAG sink by FA composition	OleoylOleoylDiacylglycerol[c] -> DAG36c2[c]		0	1000	0	lipid metabolism: DAG sink	PROTEIN_ASSOCIATION: rxnNotes: Directionality References: Irreversibility Rule: Irreversibility Rule Overruling Assumption:
OleoylOleoylPhosphatidylCholineSink	PC sink by FA composition	OleoylOleoylPhosphatidylcholine[c] -> PC36c2[c]		0	1000	0	lipid metabolism: PC sink	PROTEIN_ASSOCIATION: rxnNotes: Directionality References: Irreversibility Rule: Irreversibility Rule Overruling Assumption:
OrganicAcidsSink	OrganicAcidsSink	1.724 CisAconitate[c] + 1.562 Cit[c] + 0.676 Glyox[c] + 0.746 Mal[c] + 1.515 OxalaceticAcid[c] + 0.556 Oxalate[c] -> OrganicAcidsFixedBiomass[sink]		0	1000	0	fixed biomass sink	PROTEIN_ASSOCIATION: rxnNotes: PARENTFRAME: None Directionality References: Irreversibility Rule: Irreversibility Rule Overruling Assumption:
ORNCARBAMTRANSFERRXNChloroplast	EC 2.1.3.3 (ORNCARBAMTRANSFER-RXN)	CarbamoylPChloroplast[p] + LOrnithineChloroplast[p] <=> LCitrullineChloroplast[p] + PhosphateChloroplast[p] + ProtonChloroplast[p]	( sobic004G268100 or sobic003G308300 )	-1000	1000	0		PROTEIN_ASSOCIATION: ( sobic004G268100 or sobic003G308300 ) rxnNotes: PARENTFRAME: ORNCARBAMTRANSFER-RXN Directionality References: Irreversibility Rule: Irreversibility Rule Overruling Assumption:	EC 2.1.3.3
ORNITHINEGLUAMINOTRANSFORASERXN	EC 2.6.1.13 (ORNITHINE-GLU-AMINOTRANSFORASE-RXN)	2Ketoglutarate[c] + LOrnithine[c] <=> Glu[c] + LGlutamateGammaSemialdehyde[c]	( sobic010G161525 or sobic001G156100 or sobic009G123900 )	-1000	1000	0		PROTEIN_ASSOCIATION: ( sobic010G161525 or sobic001G156100 or sobic009G123900 ) rxnNotes: PARENTFRAME: ORNITHINE-GLU-AMINOTRANSFORASE-RXN Directionality References: Irreversibility Rule: none Irreversibility Rule Overruling Assumption:	EC 2.6.1.13
OROPRIBTRANSRXN	EC 2.4.2.10 (OROPRIBTRANS-RXN)	Orotate[c] + PrPP[c] -> Orotidine5Phosphate[c] + PPi[c]	( sobic003G427200 )	0	1000	0		PROTEIN_ASSOCIATION: ( sobic003G427200 ) rxnNotes: PARENTFRAME: OROPRIBTRANS-RXN Directionality References: Irreversibility Rule: Irreversibility Rule Overruling Assumption:	EC 2.4.2.10
OROTPDECARBRXN	EC 4.1.1.23 (OROTPDECARB-RXN)	Orotidine5Phosphate[c] + Proton[c] -> CO2[c] + UMP[c]	( sobic003G427200 )	0	1000	0		PROTEIN_ASSOCIATION: ( sobic003G427200 ) rxnNotes: PARENTFRAME: OROTPDECARB-RXN Directionality References: Irreversibility Rule: Irreversibility Rule Overruling Assumption:	EC 4.1.1.23
OXALATEOXIDASERXN	EC 1.2.3.4 (OXALATE-OXIDASE-RXN)	Oxalate[c] + Oxygen[c] + 2 Proton[c] -> 2 CO2[c] + HydrogenPeroxide[c]	( sobic001G129700 or sobic001G050100 or sobic007G066508 or sobic007G065900 or sobic004G165300 or sobic003G271600 )	0	1000	0	peroxisome	PROTEIN_ASSOCIATION: ( sobic001G129700 or sobic001G050100 or sobic007G066508 or sobic007G065900 or sobic004G165300 or sobic003G271600 ) rxnNotes: PARENTFRAME: OXALATE-OXIDASE-RXN Directionality References: Irreversibility Rule: Irreversibility Rule Overruling Assumption:	EC 1.2.3.4
OXALOACETASERXNMOD	OXALOACETASE-RXN-MOD	OxalaceticAcid[c] + Water[c] -> Acet[c] + Oxalate[c] + Proton[c]		0	1000	0		PROTEIN_ASSOCIATION: rxnNotes: PARENTFRAME: None Directionality References: 11212326; Irreversibility Rule: none Irreversibility Rule Overruling Assumption: symporter		11212326;
OxoC10c0CoAKAT	acetyl-CoA C-acyltransferase	CoAPeroxisome[x] + OxoC10c0CoA[x] <=> AcetylCoAPeroxisome[x] + C8c0CoA[x]		-1000	1000	0	beta-oxidation;	PROTEIN_ASSOCIATION: rxnNotes: Directionality References: Irreversibility Rule: Irreversibility Rule Overruling Assumption:	2.3.1.16
OxoC10c1d4cisCoAKAT	acetyl-CoA C-acyltransferase	CoAPeroxisome[x] + OxoC10c1d4cisCoA[x] <=> AcetylCoAPeroxisome[x] + C8c1d2cisCoA[x]		-1000	1000	0	beta-oxidation;	PROTEIN_ASSOCIATION: rxnNotes: Directionality References: Irreversibility Rule: Irreversibility Rule Overruling Assumption:	2.3.1.16
OxoC10c2d4cis7cisCoAKAT	acetyl-CoA C-acyltransferase	CoAPeroxisome[x] + OxoC10c2d4cis7cisCoA[x] <=> AcetylCoAPeroxisome[x] + C8c2d2cis5cisCoA[x]		-1000	1000	0	beta-oxidation;	PROTEIN_ASSOCIATION: rxnNotes: Directionality References: Irreversibility Rule: Irreversibility Rule Overruling Assumption:	2.3.1.16
OxoC12c0CoAKAT	acetyl-CoA C-acyltransferase	CoAPeroxisome[x] + OxoC12c0CoA[x] <=> AcetylCoAPeroxisome[x] + C10c0CoA[x]		-1000	1000	0	beta-oxidation;	PROTEIN_ASSOCIATION: rxnNotes: Directionality References: Irreversibility Rule: Irreversibility Rule Overruling Assumption:	2.3.1.16
OxoC12c1d6cisCoAKAT	acetyl-CoA C-acyltransferase	CoAPeroxisome[x] + OxoC12c1d6cisCoA[x] <=> AcetylCoAPeroxisome[x] + C10c1d4cisCoA[x]		-1000	1000	0	beta-oxidation;	PROTEIN_ASSOCIATION: rxnNotes: Directionality References: Irreversibility Rule: Irreversibility Rule Overruling Assumption:	2.3.1.16
OxoC12c2d6cis9cisCoAKAT	acetyl-CoA C-acyltransferase	CoAPeroxisome[x] + OxoC12c2d6cis9cisCoA[x] <=> AcetylCoAPeroxisome[x] + C10c2d4cis7cisCoA[x]		-1000	1000	0	beta-oxidation;	PROTEIN_ASSOCIATION: rxnNotes: Directionality References: Irreversibility Rule: Irreversibility Rule Overruling Assumption:	2.3.1.16
OxoC14c0CoAKAT	acetyl-CoA C-acyltransferase	CoAPeroxisome[x] + OxoC14c0CoA[x] <=> AcetylCoAPeroxisome[x] + C12c0CoA[x]		-1000	1000	0	beta-oxidation;	PROTEIN_ASSOCIATION: rxnNotes: Directionality References: Irreversibility Rule: Irreversibility Rule Overruling Assumption:	2.3.1.16
OxoC14c1d5cisCoAKAT	acetyl-CoA C-acyltransferase	CoAPeroxisome[x] + OxoC14c1d5cisCoA[x] <=> AcetylCoAPeroxisome[x] + C12c1d3cisCoA[x]		-1000	1000	0	beta-oxidation;	PROTEIN_ASSOCIATION: rxnNotes: Directionality References: Irreversibility Rule: Irreversibility Rule Overruling Assumption:	2.3.1.16
OxoC14c2d5cis8cisCoAKAT	acetyl-CoA C-acyltransferase	CoAPeroxisome[x] + OxoC14c2d5cis8cisCoA[x] <=> AcetylCoAPeroxisome[x] + C12c2d3cis6cisCoA[x]		-1000	1000	0	beta-oxidation;	PROTEIN_ASSOCIATION: rxnNotes: Directionality References: Irreversibility Rule: Irreversibility Rule Overruling Assumption:	2.3.1.16
OxoC14c3d5cis8cis11cisCoAKAT	acetyl-CoA C-acyltransferase	CoAPeroxisome[x] + OxoC14c3d5cis8cis11cisCoA[x] <=> AcetylCoAPeroxisome[x] + C12c3d3cis6cis9cisCoA[x]		-1000	1000	0	beta-oxidation;	PROTEIN_ASSOCIATION: rxnNotes: Directionality References: Irreversibility Rule: Irreversibility Rule Overruling Assumption:	2.3.1.16
OxoC16c0CoAKAT	acetyl-CoA C-acyltransferase	CoAPeroxisome[x] + OxoC16c0CoA[x] <=> AcetylCoAPeroxisome[x] + C14c0CoA[x]		-1000	1000	0	beta-oxidation;	PROTEIN_ASSOCIATION: rxnNotes: Directionality References: Irreversibility Rule: Irreversibility Rule Overruling Assumption:	2.3.1.16
OxoC16c1d7cisCoAKAT	acetyl-CoA C-acyltransferase	CoAPeroxisome[x] + OxoC16c1d7cisCoA[x] <=> AcetylCoAPeroxisome[x] + C14c1d5cisCoA[x]		-1000	1000	0	beta-oxidation;	PROTEIN_ASSOCIATION: rxnNotes: Directionality References: Irreversibility Rule: Irreversibility Rule Overruling Assumption:	2.3.1.16
OxoC16c2d7cis10cisCoAKAT	acetyl-CoA C-acyltransferase	CoAPeroxisome[x] + OxoC16c2d7cis10cisCoA[x] <=> AcetylCoAPeroxisome[x] + C14c2d5cis8cisCoA[x]		-1000	1000	0	beta-oxidation;	PROTEIN_ASSOCIATION: rxnNotes: Directionality References: Irreversibility Rule: Irreversibility Rule Overruling Assumption:	2.3.1.16
OxoC16c3d7cis10cis13cisCoAKAT	acetyl-CoA C-acyltransferase	CoAPeroxisome[x] + OxoC16c3d7cis10cis13cisCoA[x] <=> AcetylCoAPeroxisome[x] + C14c3d5cis8cis11cisCoA[x]		-1000	1000	0	beta-oxidation;	PROTEIN_ASSOCIATION: rxnNotes: Directionality References: Irreversibility Rule: Irreversibility Rule Overruling Assumption:	2.3.1.16
OxoC18c0CoAKAT	acetyl-CoA C-acyltransferase	CoAPeroxisome[x] + OxoC18c0CoA[x] <=> AcetylCoAPeroxisome[x] + C16c0CoA[x]		-1000	1000	0	beta-oxidation;	PROTEIN_ASSOCIATION: rxnNotes: Directionality References: Irreversibility Rule: Irreversibility Rule Overruling Assumption:	2.3.1.16
OxoC18c1d9cisCoAKAT	acetyl-CoA C-acyltransferase	CoAPeroxisome[x] + OxoC18c1d9cisCoA[x] <=> AcetylCoAPeroxisome[x] + C16c1d7cisCoA[x]		-1000	1000	0	beta-oxidation;	PROTEIN_ASSOCIATION: rxnNotes: Directionality References: Irreversibility Rule: Irreversibility Rule Overruling Assumption:	2.3.1.16
OxoC18c2d9cis12cisCoAKAT	acetyl-CoA C-acyltransferase	CoAPeroxisome[x] + OxoC18c2d9cis12cisCoA[x] <=> AcetylCoAPeroxisome[x] + C16c2d7cis10cisCoA[x]		-1000	1000	0	beta-oxidation;	PROTEIN_ASSOCIATION: rxnNotes: Directionality References: Irreversibility Rule: Irreversibility Rule Overruling Assumption:	2.3.1.16
OxoC18c3d9cis12cis15cisCoAKAT	acetyl-CoA C-acyltransferase	CoAPeroxisome[x] + OxoC18c3d9cis12cis15cisCoA[x] <=> AcetylCoAPeroxisome[x] + C16c3d7cis10cis13cisCoA[x]		-1000	1000	0	beta-oxidation;	PROTEIN_ASSOCIATION: rxnNotes: Directionality References: Irreversibility Rule: Irreversibility Rule Overruling Assumption:	2.3.1.16
OxoC18c4d6cis9cis12cis15cisCoAKAT	acetyl-CoA C-acyltransferase	CoAPeroxisome[x] + OxoC18c4d6cis9cis12cis15cisCoA[x] <=> AcetylCoAPeroxisome[x] + C16c4d4cis7cis10cis13cisCoA[x]		-1000	1000	0	beta-oxidation;	PROTEIN_ASSOCIATION: rxnNotes: Directionality References: Irreversibility Rule: Irreversibility Rule Overruling Assumption:	2.3.1.16
OxoC20c0CoAKAT	acetyl-CoA C-acyltransferase	CoAPeroxisome[x] + OxoC20c0CoA[x] <=> AcetylCoAPeroxisome[x] + C18c0CoA[x]		-1000	1000	0	beta-oxidation;	PROTEIN_ASSOCIATION: rxnNotes: Directionality References: Irreversibility Rule: Irreversibility Rule Overruling Assumption:	2.3.1.16
OxoC20c1d11cisCoAKAT	acetyl-CoA C-acyltransferase	CoAPeroxisome[x] + OxoC20c1d11cisCoA[x] <=> AcetylCoAPeroxisome[x] + C18c1d9cisCoA[x]		-1000	1000	0	beta-oxidation;	PROTEIN_ASSOCIATION: rxnNotes: Directionality References: Irreversibility Rule: Irreversibility Rule Overruling Assumption:	2.3.1.16
OxoC20c3d11cis14cis17cisCoAKAT	acetyl-CoA C-acyltransferase	CoAPeroxisome[x] + OxoC20c3d11cis14cis17cisCoA[x] <=> AcetylCoAPeroxisome[x] + C18c3d9cis12cis15cisCoA[x]		-1000	1000	0	beta-oxidation;	PROTEIN_ASSOCIATION: rxnNotes: Directionality References: Irreversibility Rule: Irreversibility Rule Overruling Assumption:	2.3.1.16
OxoC22c0CoAKAT	acetyl-CoA C-acyltransferase	CoAPeroxisome[x] + OxoC22c0CoA[x] <=> AcetylCoAPeroxisome[x] + C20c0CoA[x]		-1000	1000	0	beta-oxidation;	PROTEIN_ASSOCIATION: rxnNotes: Directionality References: Irreversibility Rule: Irreversibility Rule Overruling Assumption:	2.3.1.16
OxoC22c1d13cisCoAKAT	acetyl-CoA C-acyltransferase	CoAPeroxisome[x] + OxoC22c1d13cisCoA[x] <=> AcetylCoAPeroxisome[x] + C20c1d11cisCoA[x]		-1000	1000	0	beta-oxidation;	PROTEIN_ASSOCIATION: rxnNotes: Directionality References: Irreversibility Rule: Irreversibility Rule Overruling Assumption:	2.3.1.16
OxoC4c0CoAKAT	acetyl-CoA C-acyltransferase	CoAPeroxisome[x] + OxoC4c0CoA[x] <=> 2 AcetylCoAPeroxisome[x]		-1000	1000	0	beta-oxidation;	PROTEIN_ASSOCIATION: rxnNotes: Directionality References: Irreversibility Rule: Irreversibility Rule Overruling Assumption:	2.3.1.16
OxoC6c0CoAKAT	acetyl-CoA C-acyltransferase	CoAPeroxisome[x] + OxoC6c0CoA[x] <=> AcetylCoAPeroxisome[x] + C4c0CoA[x]		-1000	1000	0	beta-oxidation;	PROTEIN_ASSOCIATION: rxnNotes: Directionality References: Irreversibility Rule: Irreversibility Rule Overruling Assumption:	2.3.1.16
OxoC8c0CoAKAT	acetyl-CoA C-acyltransferase	CoAPeroxisome[x] + OxoC8c0CoA[x] <=> AcetylCoAPeroxisome[x] + C6c0CoA[x]		-1000	1000	0	beta-oxidation;	PROTEIN_ASSOCIATION: rxnNotes: Directionality References: Irreversibility Rule: Irreversibility Rule Overruling Assumption:	2.3.1.16
OxoC8c1d5cisCoAKAT	acetyl-CoA C-acyltransferase	CoAPeroxisome[x] + OxoC8c1d5cisCoA[x] <=> AcetylCoAPeroxisome[x] + C6c1d3cisCoA[x]		-1000	1000	0	beta-oxidation;	PROTEIN_ASSOCIATION: rxnNotes: Directionality References: Irreversibility Rule: Irreversibility Rule Overruling Assumption:	2.3.1.16
PalmitateKETOACYLCOATHIOLRXN	beta-ketothiolase	ATPPeroxisome[x] + CoAPeroxisome[x] + PalmitatePeroxisome[x] -> AMPPeroxisome[x] + C16c0CoA[x] + PPiPeroxisome[x]		0	1000	0	beta oxidation	PROTEIN_ASSOCIATION: rxnNotes: Directionality References: Irreversibility Rule: Irreversibility Rule Overruling Assumption:	EC-2.3.1.16
PalmitoylCoASynthesis	EC 6.2.1.3 (RXN-9623)	ATP[c] + CoA[c] + Palmitate[c] -> AMP[c] + PalmitoylCoA[c] + PPi[c]		0	1000	0	fatty acid-CoA biosynthesis	PROTEIN_ASSOCIATION: rxnNotes: PARENTFRAME: RXN-9623 Directionality References: Irreversibility Rule: Irreversibility Rule Overruling Assumption:	EC 6.2.1.3
PalmitoylLinolenoylDiacylglycerolSink	DAG sink by FA composition	PalmitoylLinolenoylDiacylglycerol[c] -> DAG34c3[c]		0	1000	0	lipid metabolism: DAG sink	PROTEIN_ASSOCIATION: rxnNotes: Directionality References: Irreversibility Rule: Irreversibility Rule Overruling Assumption:
PalmitoylLinolenoylPhosphatidylCholineSink	PC sink by FA composition	PalmitoylLinolenoylPhosphatidylcholine[c] -> PC34c3[c]		0	1000	0	lipid metabolism: PC sink	PROTEIN_ASSOCIATION: rxnNotes: Directionality References: Irreversibility Rule: Irreversibility Rule Overruling Assumption:
PalmitoylLinoleoylDiacylglycerolSink	DAG sink by FA composition	PalmitoylLinoleoylDiacylglycerol[c] -> DAG34c2[c]		0	1000	0	lipid metabolism: DAG sink	PROTEIN_ASSOCIATION: rxnNotes: Directionality References: Irreversibility Rule: Irreversibility Rule Overruling Assumption:
PalmitoylLinoleoylPhosphatidylCholineSink	PC sink by FA composition	PalmitoylLinoleoylPhosphatidylcholine[c] -> PC34c2[c]		0	1000	0	lipid metabolism: PC sink	PROTEIN_ASSOCIATION: rxnNotes: Directionality References: Irreversibility Rule: Irreversibility Rule Overruling Assumption:
PalmitoylOleoylDiacylglycerolSink	DAG sink by FA composition	PalmitoylOleoylDiacylglycerol[c] -> DAG34c1[c]		0	1000	0	lipid metabolism: DAG sink	PROTEIN_ASSOCIATION: rxnNotes: Directionality References: Irreversibility Rule: Irreversibility Rule Overruling Assumption:
PalmitoylOleoylPhosphatidylCholineSink	PC sink by FA composition	PalmitoylOleoylPhosphatidylcholine[c] -> PC34c1[c]		0	1000	0	lipid metabolism: PC sink	PROTEIN_ASSOCIATION: rxnNotes: Directionality References: Irreversibility Rule: Irreversibility Rule Overruling Assumption:
PalmitoylPalmitoylDiacylglycerolSink	DAG sink by FA composition	PalmitoylPalmitoylDiacylglycerol[c] -> DAG32c0[c]		0	1000	0	lipid metabolism: DAG sink	PROTEIN_ASSOCIATION: rxnNotes: Directionality References: Irreversibility Rule: Irreversibility Rule Overruling Assumption:
PalmitoylPalmitoylPhosphatidylCholineSink	PC sink by FA composition	PalmitoylPalmitoylPhosphatidylcholine[c] -> PC32c0[c]		0	1000	0	lipid metabolism: PC sink	PROTEIN_ASSOCIATION: rxnNotes: Directionality References: Irreversibility Rule: Irreversibility Rule Overruling Assumption:
PAP1	phosphatidate phosphatase	PalmitoylOleoylPhosphatidate[c] + Water[c] -> PalmitoylOleoylDiacylglycerol[c] + Phosphate[c]		0	1000	0	lipid metabolism: PA -&gt; DAG	PROTEIN_ASSOCIATION: rxnNotes: Directionality References: Irreversibility Rule: Irreversibility Rule Overruling Assumption:	3.1.3.4
PAP2	phosphatidate phosphatase	OleoylOleoylPhosphatidate[c] + Water[c] -> OleoylOleoylDiacylglycerol[c] + Phosphate[c]		0	1000	0	lipid metabolism: PA -&gt; DAG	PROTEIN_ASSOCIATION: rxnNotes: Directionality References: Irreversibility Rule: Irreversibility Rule Overruling Assumption:	3.1.3.4
PCsink	PC sink by FA composition	2.6097e-05 PC34c1[c] + 0.00020878 PC34c2[c] + 0.00052194 PC34c3[c] + 2.6097e-05 PC36c3[c] + 2.6097e-05 PC36c4[c] + 0.00031316 PC36c5[c] + 0.00018268 PC36c6[c] -> PCbiomass[c]		0	1000	0	lipid metabolism: PC sink	PROTEIN_ASSOCIATION: rxnNotes: Directionality References: Irreversibility Rule: Irreversibility Rule Overruling Assumption:
PDAT16c0c16c0c16c0c16c0	Phospholipid:Diacylglycerol Acyltransferase	PalmitoylPalmitoylDiacylglycerol[c] + PalmitoylPalmitoylPhosphatidylcholine[c] -> PalmitoylLysophosphatidylcholine[c] + PalmitoylPalmitoylPalmitoylTriacylglycerol[c]		0	1000	0	lipid metabolism: DAG + PC -&gt; TAG	PROTEIN_ASSOCIATION: rxnNotes: Directionality References: Irreversibility Rule: Irreversibility Rule Overruling Assumption:
PDAT16c0c16c0c18c1c18c1	Phospholipid:Diacylglycerol Acyltransferase	OleoylOleoylPhosphatidylcholine[c] + PalmitoylPalmitoylDiacylglycerol[c] -> OleoylLysophosphatidylcholine[c] + PalmitoylPalmitoylOleoylTriacylglycerol[c]		0	1000	0	lipid metabolism: DAG + PC -&gt; TAG	PROTEIN_ASSOCIATION: rxnNotes: Directionality References: Irreversibility Rule: Irreversibility Rule Overruling Assumption:
PDAT16c0c16c0c18c2c18c2	Phospholipid:Diacylglycerol Acyltransferase	LinoleoylLinoleoylPhosphatidylcholine[c] + PalmitoylPalmitoylDiacylglycerol[c] -> LinoleoylLysophosphatidylcholine[c] + PalmitoylPalmitoylLinoleoylTriacylglycerol[c]		0	1000	0	lipid metabolism: DAG + PC -&gt; TAG	PROTEIN_ASSOCIATION: rxnNotes: Directionality References: Irreversibility Rule: Irreversibility Rule Overruling Assumption:
PDAT16c0c16c0c18c3c18c3	Phospholipid:Diacylglycerol Acyltransferase	LinolenoylLinolenoylPhosphatidylcholine[c] + PalmitoylPalmitoylDiacylglycerol[c] -> LinolenoylLysophosphatidylcholine[c] + PalmitoylPalmitoylLinolenoylTriacylglycerol[c]		0	1000	0	lipid metabolism: DAG + PC -&gt; TAG	PROTEIN_ASSOCIATION: rxnNotes: Directionality References: Irreversibility Rule: Irreversibility Rule Overruling Assumption:
PDAT16c0c18c1c16c0c16c0	Phospholipid:Diacylglycerol Acyltransferase	PalmitoylOleoylDiacylglycerol[c] + PalmitoylPalmitoylPhosphatidylcholine[c] -> PalmitoylLysophosphatidylcholine[c] + PalmitoylPalmitoylOleoylTriacylglycerol[c]		0	1000	0	lipid metabolism: DAG + PC -&gt; TAG	PROTEIN_ASSOCIATION: rxnNotes: Directionality References: Irreversibility Rule: Irreversibility Rule Overruling Assumption:
PDAT16c0c18c1c18c1c18c1	Phospholipid:Diacylglycerol Acyltransferase	OleoylOleoylPhosphatidylcholine[c] + PalmitoylOleoylDiacylglycerol[c] -> OleoylLysophosphatidylcholine[c] + PalmitoylOleoylOleoylTriacylglycerol[c]		0	1000	0	lipid metabolism: DAG + PC -&gt; TAG	PROTEIN_ASSOCIATION: rxnNotes: Directionality References: Irreversibility Rule: Irreversibility Rule Overruling Assumption:
PDAT16c0c18c1c18c2c18c2	Phospholipid:Diacylglycerol Acyltransferase	LinoleoylLinoleoylPhosphatidylcholine[c] + PalmitoylOleoylDiacylglycerol[c] -> LinoleoylLysophosphatidylcholine[c] + PalmitoylOleoylLinoleoylTriacylglycerol[c]		0	1000	0	lipid metabolism: DAG + PC -&gt; TAG	PROTEIN_ASSOCIATION: rxnNotes: Directionality References: Irreversibility Rule: Irreversibility Rule Overruling Assumption:
PDAT16c0c18c1c18c3c18c3	Phospholipid:Diacylglycerol Acyltransferase	LinolenoylLinolenoylPhosphatidylcholine[c] + PalmitoylOleoylDiacylglycerol[c] -> LinolenoylLysophosphatidylcholine[c] + PalmitoylOleoylLinolenoylTriacylglycerol[c]		0	1000	0	lipid metabolism: DAG + PC -&gt; TAG	PROTEIN_ASSOCIATION: rxnNotes: Directionality References: Irreversibility Rule: Irreversibility Rule Overruling Assumption:
PDAT16c0c18c2c16c0c16c0	Phospholipid:Diacylglycerol Acyltransferase	PalmitoylLinoleoylDiacylglycerol[c] + PalmitoylPalmitoylPhosphatidylcholine[c] -> PalmitoylLysophosphatidylcholine[c] + PalmitoylPalmitoylLinoleoylTriacylglycerol[c]		0	1000	0	lipid metabolism: DAG + PC -&gt; TAG	PROTEIN_ASSOCIATION: rxnNotes: Directionality References: Irreversibility Rule: Irreversibility Rule Overruling Assumption:
PDAT16c0c18c2c18c2c18c2	Phospholipid:Diacylglycerol Acyltransferase	LinoleoylLinoleoylPhosphatidylcholine[c] + PalmitoylLinoleoylDiacylglycerol[c] -> LinoleoylLysophosphatidylcholine[c] + PalmitoylLinoleoylLinoleoylTriacylglycerol[c]		0	1000	0	lipid metabolism: DAG + PC -&gt; TAG	PROTEIN_ASSOCIATION: rxnNotes: Directionality References: Irreversibility Rule: Irreversibility Rule Overruling Assumption:
PDAT16c0c18c2c18c3c18c3	Phospholipid:Diacylglycerol Acyltransferase	LinolenoylLinolenoylPhosphatidylcholine[c] + PalmitoylLinoleoylDiacylglycerol[c] -> LinolenoylLysophosphatidylcholine[c] + PalmitoylLinoleoylLinolenoylTriacylglycerol[c]		0	1000	0	lipid metabolism: DAG + PC -&gt; TAG	PROTEIN_ASSOCIATION: rxnNotes: Directionality References: Irreversibility Rule: Irreversibility Rule Overruling Assumption:
PDAT16c0c18c3c16c0c16c0	Phospholipid:Diacylglycerol Acyltransferase	PalmitoylLinolenoylDiacylglycerol[c] + PalmitoylPalmitoylPhosphatidylcholine[c] -> PalmitoylLysophosphatidylcholine[c] + PalmitoylPalmitoylLinolenoylTriacylglycerol[c]		0	1000	0	lipid metabolism: DAG + PC -&gt; TAG	PROTEIN_ASSOCIATION: rxnNotes: Directionality References: Irreversibility Rule: Irreversibility Rule Overruling Assumption:
PDAT16c0c18c3c18c3c18c3	Phospholipid:Diacylglycerol Acyltransferase	LinolenoylLinolenoylPhosphatidylcholine[c] + PalmitoylLinolenoylDiacylglycerol[c] -> LinolenoylLysophosphatidylcholine[c] + PalmitoylLinolenoylLinolenoylTriacylglycerol[c]		0	1000	0	lipid metabolism: DAG + PC -&gt; TAG	PROTEIN_ASSOCIATION: rxnNotes: Directionality References: Irreversibility Rule: Irreversibility Rule Overruling Assumption:
PDAT18c1c18c1c16c0c16c0	Phospholipid:Diacylglycerol Acyltransferase	OleoylOleoylDiacylglycerol[c] + PalmitoylPalmitoylPhosphatidylcholine[c] -> PalmitoylLysophosphatidylcholine[c] + PalmitoylOleoylOleoylTriacylglycerol[c]		0	1000	0	lipid metabolism: DAG + PC -&gt; TAG	PROTEIN_ASSOCIATION: rxnNotes: Directionality References: Irreversibility Rule: Irreversibility Rule Overruling Assumption:
PDAT18c1c18c1c18c1c18c1	Phospholipid:Diacylglycerol Acyltransferase	OleoylOleoylDiacylglycerol[c] + OleoylOleoylPhosphatidylcholine[c] -> OleoylLysophosphatidylcholine[c] + OleoylOleoylOleoylTriacylglycerol[c]		0	1000	0	lipid metabolism: DAG + PC -&gt; TAG	PROTEIN_ASSOCIATION: rxnNotes: Directionality References: Irreversibility Rule: Irreversibility Rule Overruling Assumption:
PDAT18c1c18c1c18c2c18c2	Phospholipid:Diacylglycerol Acyltransferase	LinoleoylLinoleoylPhosphatidylcholine[c] + OleoylOleoylDiacylglycerol[c] -> LinoleoylLysophosphatidylcholine[c] + OleoylOleoylLinoleoylTriacylglycerol[c]		0	1000	0	lipid metabolism: DAG + PC -&gt; TAG	PROTEIN_ASSOCIATION: rxnNotes: Directionality References: Irreversibility Rule: Irreversibility Rule Overruling Assumption:
PDAT18c1c18c1c18c3c18c3	Phospholipid:Diacylglycerol Acyltransferase	LinolenoylLinolenoylPhosphatidylcholine[c] + OleoylOleoylDiacylglycerol[c] -> LinolenoylLysophosphatidylcholine[c] + OleoylOleoylLinolenoylTriacylglycerol[c]		0	1000	0	lipid metabolism: DAG + PC -&gt; TAG	PROTEIN_ASSOCIATION: rxnNotes: Directionality References: Irreversibility Rule: Irreversibility Rule Overruling Assumption:
PDAT18c1c18c2c16c0c16c0	Phospholipid:Diacylglycerol Acyltransferase	OleoylLinoleoylDiacylglycerol[c] + PalmitoylPalmitoylPhosphatidylcholine[c] -> PalmitoylLysophosphatidylcholine[c] + PalmitoylOleoylLinoleoylTriacylglycerol[c]		0	1000	0	lipid metabolism: DAG + PC -&gt; TAG	PROTEIN_ASSOCIATION: rxnNotes: Directionality References: Irreversibility Rule: Irreversibility Rule Overruling Assumption:
PDAT18c1c18c2c18c1c18c1	Phospholipid:Diacylglycerol Acyltransferase	OleoylLinoleoylDiacylglycerol[c] + OleoylOleoylPhosphatidylcholine[c] -> OleoylLysophosphatidylcholine[c] + OleoylOleoylLinoleoylTriacylglycerol[c]		0	1000	0	lipid metabolism: DAG + PC -&gt; TAG	PROTEIN_ASSOCIATION: rxnNotes: Directionality References: Irreversibility Rule: Irreversibility Rule Overruling Assumption:
PDAT18c1c18c2c18c2c18c2	Phospholipid:Diacylglycerol Acyltransferase	LinoleoylLinoleoylPhosphatidylcholine[c] + OleoylLinoleoylDiacylglycerol[c] -> LinoleoylLysophosphatidylcholine[c] + OleoylLinoleoylLinoleoylTriacylglycerol[c]		0	1000	0	lipid metabolism: DAG + PC -&gt; TAG	PROTEIN_ASSOCIATION: rxnNotes: Directionality References: Irreversibility Rule: Irreversibility Rule Overruling Assumption:
PDAT18c1c18c2c18c3c18c3	Phospholipid:Diacylglycerol Acyltransferase	LinolenoylLinolenoylPhosphatidylcholine[c] + OleoylLinoleoylDiacylglycerol[c] -> LinolenoylLysophosphatidylcholine[c] + OleoylLinoleoylLinolenoylTriacylglycerol[c]		0	1000	0	lipid metabolism: DAG + PC -&gt; TAG	PROTEIN_ASSOCIATION: rxnNotes: Directionality References: Irreversibility Rule: Irreversibility Rule Overruling Assumption:
PDAT18c1c18c3c16c0c16c0	Phospholipid:Diacylglycerol Acyltransferase	OleoylLinolenoylDiacylglycerol[c] + PalmitoylPalmitoylPhosphatidylcholine[c] -> PalmitoylLysophosphatidylcholine[c] + PalmitoylOleoylLinolenoylTriacylglycerol[c]		0	1000	0	lipid metabolism: DAG + PC -&gt; TAG	PROTEIN_ASSOCIATION: rxnNotes: Directionality References: Irreversibility Rule: Irreversibility Rule Overruling Assumption:
PDAT18c1c18c3c18c1c18c1	Phospholipid:Diacylglycerol Acyltransferase	OleoylLinolenoylDiacylglycerol[c] + OleoylOleoylPhosphatidylcholine[c] -> OleoylLysophosphatidylcholine[c] + OleoylOleoylLinolenoylTriacylglycerol[c]		0	1000	0	lipid metabolism: DAG + PC -&gt; TAG	PROTEIN_ASSOCIATION: rxnNotes: Directionality References: Irreversibility Rule: Irreversibility Rule Overruling Assumption:
PDAT18c1c18c3c18c3c18c3	Phospholipid:Diacylglycerol Acyltransferase	LinolenoylLinolenoylPhosphatidylcholine[c] + OleoylLinolenoylDiacylglycerol[c] -> LinolenoylLysophosphatidylcholine[c] + OleoylLinolenoylLinolenoylTriacylglycerol[c]		0	1000	0	lipid metabolism: DAG + PC -&gt; TAG	PROTEIN_ASSOCIATION: rxnNotes: Directionality References: Irreversibility Rule: Irreversibility Rule Overruling Assumption:
PDAT18c2c18c2c16c0c16c0	Phospholipid:Diacylglycerol Acyltransferase	LinoleoylLinoleoylDiacylglycerol[c] + PalmitoylPalmitoylPhosphatidylcholine[c] -> PalmitoylLinoleoylLinoleoylTriacylglycerol[c] + PalmitoylLysophosphatidylcholine[c]		0	1000	0	lipid metabolism: DAG + PC -&gt; TAG	PROTEIN_ASSOCIATION: rxnNotes: Directionality References: Irreversibility Rule: Irreversibility Rule Overruling Assumption:
PDAT18c2c18c2c18c1c18c1	Phospholipid:Diacylglycerol Acyltransferase	LinoleoylLinoleoylDiacylglycerol[c] + OleoylOleoylPhosphatidylcholine[c] -> OleoylLinoleoylLinoleoylTriacylglycerol[c] + OleoylLysophosphatidylcholine[c]		0	1000	0	lipid metabolism: DAG + PC -&gt; TAG	PROTEIN_ASSOCIATION: rxnNotes: Directionality References: Irreversibility Rule: Irreversibility Rule Overruling Assumption:
PDAT18c2c18c2c18c2c18c2	Phospholipid:Diacylglycerol Acyltransferase	LinoleoylLinoleoylDiacylglycerol[c] + LinoleoylLinoleoylPhosphatidylcholine[c] -> LinoleoylLinoleoylLinoleoylTriacylglycerol[c] + LinoleoylLysophosphatidylcholine[c]		0	1000	0	lipid metabolism: DAG + PC -&gt; TAG	PROTEIN_ASSOCIATION: rxnNotes: Directionality References: Irreversibility Rule: Irreversibility Rule Overruling Assumption:
PDAT18c2c18c2c18c3c18c3	Phospholipid:Diacylglycerol Acyltransferase	LinolenoylLinolenoylPhosphatidylcholine[c] + LinoleoylLinoleoylDiacylglycerol[c] -> LinolenoylLysophosphatidylcholine[c] + LinoleoylLinoleoylLinolenoylTriacylglycerol[c]		0	1000	0	lipid metabolism: DAG + PC -&gt; TAG	PROTEIN_ASSOCIATION: rxnNotes: Directionality References: Irreversibility Rule: Irreversibility Rule Overruling Assumption:
PDAT18c2c18c3c16c0c16c0	Phospholipid:Diacylglycerol Acyltransferase	LinoleoylLinolenoylDiacylglycerol[c] + PalmitoylPalmitoylPhosphatidylcholine[c] -> PalmitoylLinoleoylLinolenoylTriacylglycerol[c] + PalmitoylLysophosphatidylcholine[c]		0	1000	0	lipid metabolism: DAG + PC -&gt; TAG	PROTEIN_ASSOCIATION: rxnNotes: Directionality References: Irreversibility Rule: Irreversibility Rule Overruling Assumption:
PDAT18c2c18c3c18c1c18c1	Phospholipid:Diacylglycerol Acyltransferase	LinoleoylLinolenoylDiacylglycerol[c] + OleoylOleoylPhosphatidylcholine[c] -> OleoylLinoleoylLinolenoylTriacylglycerol[c] + OleoylLysophosphatidylcholine[c]		0	1000	0	lipid metabolism: DAG + PC -&gt; TAG	PROTEIN_ASSOCIATION: rxnNotes: Directionality References: Irreversibility Rule: Irreversibility Rule Overruling Assumption:
PDAT18c2c18c3c18c2c18c2	Phospholipid:Diacylglycerol Acyltransferase	LinoleoylLinolenoylDiacylglycerol[c] + LinoleoylLinoleoylPhosphatidylcholine[c] -> LinoleoylLinoleoylLinolenoylTriacylglycerol[c] + LinoleoylLysophosphatidylcholine[c]		0	1000	0	lipid metabolism: DAG + PC -&gt; TAG	PROTEIN_ASSOCIATION: rxnNotes: Directionality References: Irreversibility Rule: Irreversibility Rule Overruling Assumption:
PDAT18c2c18c3c18c3c18c3	Phospholipid:Diacylglycerol Acyltransferase	LinolenoylLinolenoylPhosphatidylcholine[c] + LinoleoylLinolenoylDiacylglycerol[c] -> LinolenoylLysophosphatidylcholine[c] + LinoleoylLinolenoylLinolenoylTriacylglycerol[c]		0	1000	0	lipid metabolism: DAG + PC -&gt; TAG	PROTEIN_ASSOCIATION: rxnNotes: Directionality References: Irreversibility Rule: Irreversibility Rule Overruling Assumption:
PDAT18c3c18c3c16c0c16c0	Phospholipid:Diacylglycerol Acyltransferase	LinolenoylLinolenoylDiacylglycerol[c] + PalmitoylPalmitoylPhosphatidylcholine[c] -> PalmitoylLinolenoylLinolenoylTriacylglycerol[c] + PalmitoylLysophosphatidylcholine[c]		0	1000	0	lipid metabolism: DAG + PC -&gt; TAG	PROTEIN_ASSOCIATION: rxnNotes: Directionality References: Irreversibility Rule: Irreversibility Rule Overruling Assumption:
PDAT18c3c18c3c18c1c18c1	Phospholipid:Diacylglycerol Acyltransferase	LinolenoylLinolenoylDiacylglycerol[c] + OleoylOleoylPhosphatidylcholine[c] -> OleoylLinolenoylLinolenoylTriacylglycerol[c] + OleoylLysophosphatidylcholine[c]		0	1000	0	lipid metabolism: DAG + PC -&gt; TAG	PROTEIN_ASSOCIATION: rxnNotes: Directionality References: Irreversibility Rule: Irreversibility Rule Overruling Assumption:
PDAT18c3c18c3c18c2c18c2	Phospholipid:Diacylglycerol Acyltransferase	LinolenoylLinolenoylDiacylglycerol[c] + LinoleoylLinoleoylPhosphatidylcholine[c] -> LinoleoylLinolenoylLinolenoylTriacylglycerol[c] + LinoleoylLysophosphatidylcholine[c]		0	1000	0	lipid metabolism: DAG + PC -&gt; TAG	PROTEIN_ASSOCIATION: rxnNotes: Directionality References: Irreversibility Rule: Irreversibility Rule Overruling Assumption:
PDAT18c3c18c3c18c3c18c3	Phospholipid:Diacylglycerol Acyltransferase	LinolenoylLinolenoylDiacylglycerol[c] + LinolenoylLinolenoylPhosphatidylcholine[c] -> LinolenoylLinolenoylLinolenoylTriacylglycerol[c] + LinolenoylLysophosphatidylcholine[c]		0	1000	0	lipid metabolism: DAG + PC -&gt; TAG	PROTEIN_ASSOCIATION: rxnNotes: Directionality References: Irreversibility Rule: Irreversibility Rule Overruling Assumption:
PEPCARBOXRXN	EC 4.1.1.31 (PEPCARBOX-RXN)	HCO3[c] + Phosphoenolpyruvate[c] -> OxalaceticAcid[c] + Phosphate[c]	( sobic002G167000 or sobic010G160700 or sobic004G106900 or sobic003G301800 or sobic003G100600 )	0	1000	0		PROTEIN_ASSOCIATION: ( sobic002G167000 or sobic010G160700 or sobic004G106900 or sobic003G301800 or sobic003G100600 ) rxnNotes: PARENTFRAME: PEPCARBOX-RXN Directionality References: Irreversibility Rule: 2c Irreversibility Rule Overruling Assumption:	EC 4.1.1.31
PEPCARBOXYKINRXN	EC 4.1.1.49 (PEPCARBOXYKIN-RXN)	ATP[c] + OxalaceticAcid[c] -> ADP[c] + CO2[c] + Phosphoenolpyruvate[c]	( sobic004G219900 or sobic004G338000 or sobic001G432800 or sobic006G148300 )	0	1000	0		PROTEIN_ASSOCIATION: ( sobic004G219900 or sobic004G338000 or sobic001G432800 or sobic006G148300 ) rxnNotes: PARENTFRAME: PEPCARBOXYKIN-RXN Directionality References: Irreversibility Rule: 2a Irreversibility Rule Overruling Assumption:	EC 4.1.1.49	18444898;
PEPDEPHOSRXN	EC 2.7.1.40 (PEPDEPHOS-RXN)	ADP[c] + Phosphoenolpyruvate[c] + Proton[c] -> ATP[c] + Pyruvate[c]	( sobic005G101400 or sobic006G267200 or sobic003G130800 or sobic001G057200 or sobic003G244700 or sobic001G290600 or sobic008G033600 or sobic002G054400 or sobic001G140700 or sobic001G386900 or sobic005G034400 )	0	1000	0		PROTEIN_ASSOCIATION: ( sobic005G101400 or sobic006G267200 or sobic003G130800 or sobic001G057200 or sobic003G244700 or sobic001G290600 or sobic008G033600 or sobic002G054400 or sobic001G140700 or sobic001G386900 or sobic005G034400 ) rxnNotes: PARENTFRAME: PEPDEPHOS-RXN Directionality References: Irreversibility Rule: Irreversibility Rule Overruling Assumption:	EC 2.7.1.40
PEPDEPHOSRXNchloroplast	EC 2.7.1.40 (PEPDEPHOS-RXN)	ADPChloroplast[p] + PhosphoenolpyruvateChloroplast[p] + ProtonChloroplast[p] -> ATPChloroplast[p] + PyruvateChloroplast[p]		0	1000	0		PROTEIN_ASSOCIATION: rxnNotes: PARENTFRAME: PEPDEPHOS-RXN Directionality References: Irreversibility Rule: Irreversibility Rule Overruling Assumption:	EC 2.7.1.40
PeroxisomeATPexchange	peroxisome ATP exchange	AMPPeroxisome[x] + ATP[c] <=> AMP[c] + ATPPeroxisome[x]		-1000	1000	0	beta oxidation	PROTEIN_ASSOCIATION: rxnNotes: Directionality References: Irreversibility Rule: Irreversibility Rule Overruling Assumption:
peroxisomeglutamateexchange	peroxisomeglutamateexchange	Glu[c] <=> GluPeroxisome[x]		-1000	1000	0	peroxisomal transport	PROTEIN_ASSOCIATION: rxnNotes: PARENTFRAME: None Directionality References: Irreversibility Rule: 2a Irreversibility Rule Overruling Assumption:		16543413;
peroxisomeglycerateexchange	peroxisomeglycerateexchange	Glycerate[c] <=> GlyceratePeroxisome[x]		-1000	1000	0	peroxisomal transport	PROTEIN_ASSOCIATION: rxnNotes: PARENTFRAME: None Directionality References: Irreversibility Rule: Irreversibility Rule Overruling Assumption:
peroxisomeglycineexchange	peroxisomeglycineexchange	Gly[c] <=> GlyPeroxisome[x]		-1000	1000	0	peroxisomal transport	PROTEIN_ASSOCIATION: rxnNotes: PARENTFRAME: None Directionality References: Irreversibility Rule: none Irreversibility Rule Overruling Assumption:
peroxisomeglycolateexchange	peroxisomeglycolateexchange	Glycollate[c] <=> GlycollatePeroxisome[x]		-1000	1000	0	peroxisomal transport	PROTEIN_ASSOCIATION: rxnNotes: PARENTFRAME: None Directionality References: Irreversibility Rule: 1a Irreversibility Rule Overruling Assumption:
PeroxisomeLinoleicAcidExchange	PeroxisomeLinoleicAcidExchange	ATP[c] + Linoleate[c] + Water[c] -> ADP[c] + LinoleatePeroxisome[x] + Phosphate[c] + Proton[c]		0	1000	0	beta oxidation	PROTEIN_ASSOCIATION: rxnNotes: Directionality References: Irreversibility Rule: Irreversibility Rule Overruling Assumption:
PeroxisomeLinolenicAcidExchange	PeroxisomeLinolenicAcidExchange	ATP[c] + Linolenate[c] + Water[c] -> ADP[c] + LinolenatePeroxisome[x] + Phosphate[c] + Proton[c]		0	1000	0	beta oxidation	PROTEIN_ASSOCIATION: rxnNotes: Directionality References: Irreversibility Rule: Irreversibility Rule Overruling Assumption:
PeroxisomeMalateExchange	PeroxisomeMalateExchange	Mal[c] <=> MalPeroxisome[x]		-1000	1000	0	glyoxylate cycle	PROTEIN_ASSOCIATION: rxnNotes: Directionality References: Irreversibility Rule: Irreversibility Rule Overruling Assumption:
peroxisomeO2exchange	peroxisomeO2exchange	Oxygen[c] <=> OxygenPeroxisome[x]		-1000	1000	0	peroxisomal transport	PROTEIN_ASSOCIATION: rxnNotes: PARENTFRAME: None Directionality References: Irreversibility Rule: 2a Irreversibility Rule Overruling Assumption:
PeroxisomeOleateExchange	PeroxisomeOleateExchange	ATP[c] + Oleate[c] + Water[c] -> ADP[c] + OleatePeroxisome[x] + Phosphate[c] + Proton[c]		0	1000	0	beta oxidation	PROTEIN_ASSOCIATION: rxnNotes: Directionality References: Irreversibility Rule: Irreversibility Rule Overruling Assumption:
PeroxisomeOxalaceticAcidExchange	PeroxisomeOxalaceticAcidExchange	OxalaceticAcid[c] <=> OxalaceticAcidPeroxisome[x]		-1000	1000	0	glyoxylate cycle	PROTEIN_ASSOCIATION: rxnNotes: Directionality References: Irreversibility Rule: Irreversibility Rule Overruling Assumption:
peroxisomeoxoglutarateexchange	peroxisomeoxoglutarateexchange	2Ketoglutarate[c] <=> 2KetoglutaratePeroxisome[x]		-1000	1000	0	peroxisomal transport	PROTEIN_ASSOCIATION: rxnNotes: PARENTFRAME: None Directionality References: Irreversibility Rule: 2e Irreversibility Rule Overruling Assumption:
PeroxisomePalmitateExchange	PeroxisomePalmitateExchange	ATP[c] + Palmitate[c] + Water[c] -> ADP[c] + PalmitatePeroxisome[x] + Phosphate[c] + Proton[c]		0	1000	0	beta oxidation	PROTEIN_ASSOCIATION: rxnNotes: Directionality References: Irreversibility Rule: Irreversibility Rule Overruling Assumption:
PeroxisomePPiexchange	peroxisome diphosphate exchange	PPi[c] <=> PPiPeroxisome[x]		-1000	1000	0	beta oxidation	PROTEIN_ASSOCIATION: rxnNotes: Directionality References: Irreversibility Rule: Irreversibility Rule Overruling Assumption:
peroxisomeprotonexchange	peroxisomeprotonexchange	Proton[c] <=> ProtonPeroxisome[x]		-1000	1000	0	peroxisomal transport	PROTEIN_ASSOCIATION: rxnNotes: Directionality References: Irreversibility Rule: Irreversibility Rule Overruling Assumption:
peroxisomeserineexchange	peroxisomeserineexchange	Ser[c] <=> SerPeroxisome[x]		-1000	1000	0	peroxisomal transport	PROTEIN_ASSOCIATION: rxnNotes: PARENTFRAME: None Directionality References: Irreversibility Rule: 2b Irreversibility Rule Overruling Assumption:
PeroxisomeStearicAcidExchange	PeroxisomeStearicAcidExchange	ATP[c] + StearicAcid[c] + Water[c] -> ADP[c] + Phosphate[c] + Proton[c] + StearicAcidPeroxisome[x]		0	1000	0	beta oxidation	PROTEIN_ASSOCIATION: rxnNotes: Directionality References: Irreversibility Rule: Irreversibility Rule Overruling Assumption:
PeroxisomeSuccinateExchange	PeroxisomeSuccinateExchange	SucPeroxisome[x] <=> Suc[c]		-1000	1000	0	glyoxylate cycle	PROTEIN_ASSOCIATION: rxnNotes: Directionality References: Irreversibility Rule: Irreversibility Rule Overruling Assumption:
peroxisomewaterexchange	peroxisomewaterexchange	Water[c] <=> WaterPeroxisome[x]		-1000	1000	0	peroxisomal transport	PROTEIN_ASSOCIATION: rxnNotes: PARENTFRAME: None Directionality References: 11337394; Irreversibility Rule: none Irreversibility Rule Overruling Assumption:		11337394;
PGLUCISOMRXN	EC 5.3.1.9 (PGLUCISOM-RXN)	Glc6P[c] <=> Fructose6P[c]	( sobic001G071800 )	-1000	1000	0		PROTEIN_ASSOCIATION: ( sobic001G071800 ) rxnNotes: PARENTFRAME: PGLUCISOM-RXN Directionality References: Irreversibility Rule: 2c Irreversibility Rule Overruling Assumption:	EC 5.3.1.9	14742880;18444898;
PGLUCISOMRXNchloroplast	EC 5.3.1.9 (PGLUCISOM-RXN) [chloroplast]	Glc6PChloroplast[p] <=> Fructose6PChloroplast[p]	( sobic002G230600 )	-1000	1000	0	plastid	PROTEIN_ASSOCIATION: ( sobic002G230600 ) rxnNotes: PARENTFRAME: PGLUCISOM-RXN Directionality References: 10.1080/07352680600563876;10.1016/j.jct.2003.08.002; Irreversibility Rule: 2c Irreversibility Rule Overruling Assumption: PPDK is thought to proceed towards PEP in C4 photosynthesis while it has also been considered to proceed in glycolytic direction in C3 plants.	EC 5.3.1.9	15806101;17996018;16915520;
PGLYCDEHYDROGRXN	EC 1.1.1.95 (PGLYCDEHYDROG-RXN)	G3P[c] + NAD[c] -> 3PHydroxypyruvate[c] + NADH[c] + Proton[c]	( sobic007G145000 or sobic006G243400 or sobic010G214100 )	0	1000	0	amino acid biosynthesis	PROTEIN_ASSOCIATION: ( sobic007G145000 or sobic006G243400 or sobic010G214100 ) rxnNotes: PARENTFRAME: PGLYCDEHYDROG-RXN Directionality References: Irreversibility Rule: 2d Irreversibility Rule Overruling Assumption:	EC 1.1.1.95
PGPPHOSPHARXN	EC 3.1.3.27 (PGPPHOSPHA-RXN)	L1PhosphatidylGlycerolP[c] + Water[c] -> L1PhosphatidylGlycerol[c] + Phosphate[c]		0	1000	0		PROTEIN_ASSOCIATION: rxnNotes: PARENTFRAME: PGPPHOSPHA-RXN Directionality References: Irreversibility Rule: 2c Irreversibility Rule Overruling Assumption:	EC 3.1.3.27	14742880;18444898;
PhenylalanineAmmoniaLyaseRxn	EC 4.3.1.24 (PHENYLALANINE-AMMONIA-LYASE-RXN)	Phe[c] -> Ammonia[c] + Cinnamate[c]	( sobic004G220600 or sobic004G220300 or sobic004G220400 or sobic006G148800 )	0	1000	0	lignin biosynthesis	PROTEIN_ASSOCIATION: ( sobic004G220600 or sobic004G220300 or sobic004G220400 or sobic006G148800 ) rxnNotes: PAL Directionality References: Irreversibility Rule: 3.0 Irreversibility Rule Overruling Assumption:	EC 4.3.1.24	ISBN:0120883910;17131095;18690651;ISBN:0582259061;
PHOSGLYPHOSRXN	EC 2.7.2.3 (PHOSGLYPHOS-RXN)	ATP[c] + G3P[c] <=> ADP[c] + DPG[c]	( sobic004G055200 or sobic001G236800 )	-1000	1000	0		PROTEIN_ASSOCIATION: ( sobic004G055200 or sobic001G236800 ) rxnNotes: PARENTFRAME: PHOSGLYPHOS-RXN Directionality References: Irreversibility Rule: Irreversibility Rule Overruling Assumption:	EC 2.7.2.3
PHOSGLYPHOSRXNchloroplast	EC 2.7.2.3 (PHOSGLYPHOS-RXN) [chloroplast]	ATPChloroplast[p] + G3PChloroplast[p] <=> ADPChloroplast[p] + DPGChloroplast[p]	( sobic009G183700 )	-1000	1000	0	calvin cycle	PROTEIN_ASSOCIATION: ( sobic009G183700 ) rxnNotes: PARENTFRAME: PHOSGLYPHOS-RXN Directionality References: Irreversibility Rule: Irreversibility Rule Overruling Assumption:	EC 2.7.2.3
PHOSMANMUTRXN	EC 5.4.2.8 (PHOSMANMUT-RXN)	Mannose6P[c] -> Mannose1P[c]	( sobic006G271500 )	0	1000	0		PROTEIN_ASSOCIATION: ( sobic006G271500 ) rxnNotes: PARENTFRAME: PHOSMANMUT-RXN Directionality References: Irreversibility Rule: none Irreversibility Rule Overruling Assumption:	EC 5.4.2.8	18444898;11755682;
PHOSPHAGLYPSYNRXN	EC 2.7.8.5 (PHOSPHAGLYPSYN-RXN)	CDPdiacylglycerol[c] + Glycerol3P[c] -> CMP[c] + L1PhosphatidylGlycerolP[c] + Proton[c]	( sobic001G412100 )	0	1000	0		PROTEIN_ASSOCIATION: ( sobic001G412100 ) rxnNotes: PARENTFRAME: PHOSPHAGLYPSYN-RXN Directionality References: Irreversibility Rule: 2d Irreversibility Rule Overruling Assumption:	EC 2.7.8.5
PHOSPHASERDECARBRXN	EC 4.1.1.65 (PHOSPHASERDECARB-RXN)	L1PhosphatidylSerine[c] + Proton[c] -> CO2[c] + L1PhosphatidylEthanolamine[c]	( sobic003G433750 )	0	1000	0		PROTEIN_ASSOCIATION: ( sobic003G433750 ) rxnNotes: PARENTFRAME: PHOSPHASERDECARB-RXN Directionality References: Irreversibility Rule: none Irreversibility Rule Overruling Assumption: Due to the presence of abundant catalase in peroxisomes removing H2O2, it is assumed that glycolate oxidase is unidirectional	EC 4.1.1.65	18444898;11755682;
PHOSPHASERSYNRXN	EC 2.7.8.8 (PHOSPHASERSYN-RXN)	CDPdiacylglycerol[c] + Ser[c] -> CMP[c] + L1PhosphatidylSerine[c] + Proton[c]	( sobic009G225200 or sobic009G225100 )	0	1000	0		PROTEIN_ASSOCIATION: ( sobic009G225200 or sobic009G225100 ) rxnNotes: PARENTFRAME: PHOSPHASERSYN-RXN Directionality References: Irreversibility Rule: 2e Irreversibility Rule Overruling Assumption:	EC 2.7.8.8
PHOSPHATIDATEPHOSPHATASERXN	EC 3.1.3.4 (PHOSPHATIDATE-PHOSPHATASE-RXN)	LPhosphatidate[c] + Water[c] -> Diacylglycerol[c] + Phosphate[c]	( sobic004G268300 or sobic004G293100 or sobic002G165140 or sobic001G049300 or sobic001G408400 or sobic003G249000 or sobic005G187300 or sobic007G108500 or sobic009G221500 or sobic009G165400 or sobic003G078700 or sobic003G265100 )	0	1000	0		PROTEIN_ASSOCIATION: ( sobic004G268300 or sobic004G293100 or sobic002G165140 or sobic001G049300 or sobic001G408400 or sobic003G249000 or sobic005G187300 or sobic007G108500 or sobic009G221500 or sobic009G165400 or sobic003G078700 or sobic003G265100 ) rxnNotes: PARENTFRAME: PHOSPHATIDATE-PHOSPHATASE-RXN Directionality References: Irreversibility Rule: Irreversibility Rule Overruling Assumption:	EC 3.1.3.4
PHOSPHOGLUCMUTRXN	EC 5.4.2.2 (PHOSPHOGLUCMUT-RXN)	Glc1P[c] <=> AlphaGlc6P[c]	( sobic001G116500 )	-1000	1000	0		PROTEIN_ASSOCIATION: ( sobic001G116500 ) rxnNotes: PARENTFRAME: PHOSPHOGLUCMUT-RXN Directionality References: Irreversibility Rule: none Irreversibility Rule Overruling Assumption:	EC 5.4.2.2	18444898;11755682;
PHOSPHOGLUCMUTRXNchloroplast	EC 5.4.2.2 (PHOSPHOGLUCMUT-RXN) [chloroplast]	Glc1PChloroplast[p] <=> AlphaGlc6PChloroplast[p]	( sobic002G155900 or sobic002G125800 or sobic003G222500 )	-1000	1000	0	plastid	PROTEIN_ASSOCIATION: ( sobic002G155900 or sobic002G125800 or sobic003G222500 ) rxnNotes: PARENTFRAME: PHOSPHOGLUCMUT-RXN Directionality References: Irreversibility Rule: none Irreversibility Rule Overruling Assumption:	EC 5.4.2.2
PHOSPHOMEVALONATEKINASERXN	EC 2.7.4.2 (PHOSPHOMEVALONATE-KINASE-RXN)	ATP[c] + CPD499[c] -> ADP[c] + CPD641[c]	( sobic001G434700 )	0	1000	0		PROTEIN_ASSOCIATION: ( sobic001G434700 ) rxnNotes: PARENTFRAME: PHOSPHOMEVALONATE-KINASE-RXN Directionality References: Irreversibility Rule: Irreversibility Rule Overruling Assumption:	EC 2.7.4.2
PHOSPHORIBULOKINASERXNchloroplast	EC 2.7.1.19 (PHOSPHORIBULOKINASE-RXN) [chloroplast]	ATPChloroplast[p] + Ribulose5PChloroplast[p] -> ADPChloroplast[p] + DRibulose15P2Chloroplast[p] + ProtonChloroplast[p]	( sobic004G272100 or sobic006G200800 )	0	1000	0	calvin cycle	PROTEIN_ASSOCIATION: ( sobic004G272100 or sobic006G200800 ) rxnNotes: PARENTFRAME: PHOSPHORIBULOKINASE-RXN Directionality References: Irreversibility Rule: Irreversibility Rule Overruling Assumption:	EC 2.7.1.19
PhotosystemIImodchloroplast	EC 1.10.3.9 (PhotosystemII-mod) [chloroplast]	5 LightChloroplast[p] + 2 PlastoquinoneChloroplast[p] + 4 ProtonChloroplast[p] + 2 WaterChloroplast[p] -> OxygenChloroplast[p] + 2 Plastoquinol1Chloroplast[p] + 4 ProtonThylakoidLumen[t]	( sobic007G165800 or sobic005G038600 or sobic004G183900 or sobic002G217900 or sobic003G169100 or sobic001G299900 or sobic002G218600 or sobic010G241000 )	0	1000	0	light reactions	PROTEIN_ASSOCIATION: ( sobic007G165800 or sobic005G038600 or sobic004G183900 or sobic002G217900 or sobic003G169100 or sobic001G299900 or sobic002G218600 or sobic010G241000 ) rxnNotes: PARENTFRAME: PSII-RXN Directionality References: 9448717; Irreversibility Rule: 2e Irreversibility Rule Overruling Assumption:	EC 1.10.3.9
PhotosystemImodchloroplast	EC 1.97.1.12 (PhotosystemI-mod) [chloroplast]	1.0625 LightChloroplast[p] + OxidizedFerredoxinsChloroplast[p] + PlastocyaninReducedChloroplast[p] -> OxidizedPlastocyaninsChloroplast[p] + ReducedFerredoxinsChloroplast[p]	( sobic003G052500 or sobic001G046900 or sobic009G174150 or sobic001G070500 )	0	1000	0	light reactions	PROTEIN_ASSOCIATION: ( sobic003G052500 or sobic001G046900 or sobic009G174150 or sobic001G070500 ) rxnNotes: PARENTFRAME: RXN490-3650 Directionality References: Irreversibility Rule: 2e Irreversibility Rule Overruling Assumption:	EC 1.97.1.12
PLA2c16c0c16c0	phospholipase A2	PalmitoylPalmitoylPhosphatidylcholine[c] + Water[c] -> Palmitate[c] + PalmitoylLysophosphatidylcholine[c]		0	1000	0	lipid metabolism: PC acyl editing	PROTEIN_ASSOCIATION: rxnNotes: Directionality References: Irreversibility Rule: Irreversibility Rule Overruling Assumption:	3.1.1.4
PLA2c16c0c18c1	phospholipase A2	PalmitoylOleoylPhosphatidylcholine[c] + Water[c] -> OleoylLysophosphatidylcholine[c] + Palmitate[c]		0	1000	0	lipid metabolism: PC acyl editing	PROTEIN_ASSOCIATION: rxnNotes: Directionality References: Irreversibility Rule: Irreversibility Rule Overruling Assumption:	3.1.1.4
PLA2c16c0c18c2	phospholipase A2	PalmitoylLinoleoylPhosphatidylcholine[c] + Water[c] -> LinoleoylLysophosphatidylcholine[c] + Palmitate[c]		0	1000	0	lipid metabolism: PC acyl editing	PROTEIN_ASSOCIATION: rxnNotes: Directionality References: Irreversibility Rule: Irreversibility Rule Overruling Assumption:	3.1.1.4
PLA2c16c0c18c3	phospholipase A2	PalmitoylLinolenoylPhosphatidylcholine[c] + Water[c] -> LinolenoylLysophosphatidylcholine[c] + Palmitate[c]		0	1000	0	lipid metabolism: PC acyl editing	PROTEIN_ASSOCIATION: rxnNotes: Directionality References: Irreversibility Rule: Irreversibility Rule Overruling Assumption:	3.1.1.4
PLA2c18c1c16c0	phospholipase A2	PalmitoylOleoylPhosphatidylcholine[c] + Water[c] -> Oleate[c] + PalmitoylLysophosphatidylcholine[c]		0	1000	0	lipid metabolism: PC acyl editing	PROTEIN_ASSOCIATION: rxnNotes: Directionality References: Irreversibility Rule: Irreversibility Rule Overruling Assumption:	3.1.1.4
PLA2c18c1c18c1	phospholipase A2	OleoylOleoylPhosphatidylcholine[c] + Water[c] -> Oleate[c] + OleoylLysophosphatidylcholine[c]		0	1000	0	lipid metabolism: PC acyl editing	PROTEIN_ASSOCIATION: rxnNotes: Directionality References: Irreversibility Rule: Irreversibility Rule Overruling Assumption:	3.1.1.4
PLA2c18c1c18c2	phospholipase A2	OleoylLinoleoylPhosphatidylcholine[c] + Water[c] -> LinoleoylLysophosphatidylcholine[c] + Oleate[c]		0	1000	0	lipid metabolism: PC acyl editing	PROTEIN_ASSOCIATION: rxnNotes: Directionality References: Irreversibility Rule: Irreversibility Rule Overruling Assumption:	3.1.1.4
PLA2c18c1c18c3	phospholipase A2	OleoylLinolenoylPhosphatidylcholine[c] + Water[c] -> LinolenoylLysophosphatidylcholine[c] + Oleate[c]		0	1000	0	lipid metabolism: PC acyl editing	PROTEIN_ASSOCIATION: rxnNotes: Directionality References: Irreversibility Rule: Irreversibility Rule Overruling Assumption:	3.1.1.4
PLA2c18c218c2	phospholipase A2	LinoleoylLinoleoylPhosphatidylcholine[c] + Water[c] -> Linoleate[c] + LinoleoylLysophosphatidylcholine[c]		0	1000	0	lipid metabolism: PC acyl editing	PROTEIN_ASSOCIATION: rxnNotes: Directionality References: Irreversibility Rule: Irreversibility Rule Overruling Assumption:	3.1.1.4
PLA2c18c218c3	phospholipase A2	LinoleoylLinolenoylPhosphatidylcholine[c] + Water[c] -> Linoleate[c] + LinolenoylLysophosphatidylcholine[c]		0	1000	0	lipid metabolism: PC acyl editing	PROTEIN_ASSOCIATION: rxnNotes: Directionality References: Irreversibility Rule: Irreversibility Rule Overruling Assumption:	3.1.1.4
PLA2c18c2c16c0	phospholipase A2	PalmitoylLinoleoylPhosphatidylcholine[c] + Water[c] -> Linoleate[c] + PalmitoylLysophosphatidylcholine[c]		0	1000	0	lipid metabolism: PC acyl editing	PROTEIN_ASSOCIATION: rxnNotes: Directionality References: Irreversibility Rule: Irreversibility Rule Overruling Assumption:	3.1.1.4
PLA2c18c2c18c1	phospholipase A2	OleoylLinoleoylPhosphatidylcholine[c] + Water[c] -> Linoleate[c] + OleoylLysophosphatidylcholine[c]		0	1000	0	lipid metabolism: PC acyl editing	PROTEIN_ASSOCIATION: rxnNotes: Directionality References: Irreversibility Rule: Irreversibility Rule Overruling Assumption:	3.1.1.4
PLA2c18c3c16c0	phospholipase A2	PalmitoylLinolenoylPhosphatidylcholine[c] + Water[c] -> Linolenate[c] + PalmitoylLysophosphatidylcholine[c]		0	1000	0	lipid metabolism: PC acyl editing	PROTEIN_ASSOCIATION: rxnNotes: Directionality References: Irreversibility Rule: Irreversibility Rule Overruling Assumption:	3.1.1.4
PLA2c18c3c18c1	phospholipase A2	OleoylLinolenoylPhosphatidylcholine[c] + Water[c] -> Linolenate[c] + OleoylLysophosphatidylcholine[c]		0	1000	0	lipid metabolism: PC acyl editing	PROTEIN_ASSOCIATION: rxnNotes: Directionality References: Irreversibility Rule: Irreversibility Rule Overruling Assumption:	3.1.1.4
PLA2c18c3c18c2	phospholipase A2	LinoleoylLinolenoylPhosphatidylcholine[c] + Water[c] -> Linolenate[c] + LinoleoylLysophosphatidylcholine[c]		0	1000	0	lipid metabolism: PC acyl editing	PROTEIN_ASSOCIATION: rxnNotes: Directionality References: Irreversibility Rule: Irreversibility Rule Overruling Assumption:	3.1.1.4
PLA2c18c3c18c3	phospholipase A2	LinolenoylLinolenoylPhosphatidylcholine[c] + Water[c] -> Linolenate[c] + LinolenoylLysophosphatidylcholine[c]		0	1000	0	lipid metabolism: PC acyl editing	PROTEIN_ASSOCIATION: rxnNotes: Directionality References: Irreversibility Rule: Irreversibility Rule Overruling Assumption:	3.1.1.4
PORPHOBILSYNTHRXN	EC 4.2.1.24 (PORPHOBILSYNTH-RXN)	2 5AminoLevulinate[c] -> Porphobilinogen[c] + Proton[c] + 2 Water[c]	( sobic010G255300 )	0	1000	0		PROTEIN_ASSOCIATION: ( sobic010G255300 ) rxnNotes: PARENTFRAME: PORPHOBILSYNTH-RXN Directionality References: Irreversibility Rule: Irreversibility Rule Overruling Assumption:	EC 4.2.1.24
PRAIsomRxnChloroplast	EC 5.3.1.24 (PRAISOM-RXN)	N5PhosphoribosylAnthranilateChloroplast[p] -> CarboxyphenylaminoDeoxyribulosePChloroplast[p]	( sobic004G118400 )	0	1000	0	aromatic amino acid biosynthesis	PROTEIN_ASSOCIATION: ( sobic004G118400 ) rxnNotes: PARENTFRAME: PRAISOM-RXN Directionality References: Irreversibility Rule: none Irreversibility Rule Overruling Assumption:	EC 5.3.1.24	18444898;11755682;
PrephenateTransamineRxnChloroplast	EC 2.6.1.79 (PREPHENATE-TRANSAMINE-RXN)	GluChloroplast[p] + PrephenateChloroplast[p] -> 2KetoglutarateChloroplast[p] + ArogenateChloroplast[p]	( sobic009G149400 or sobic003G370800 )	0	1000	0	aromatic amino acid biosynthesis	PROTEIN_ASSOCIATION: ( sobic009G149400 or sobic003G370800 ) rxnNotes: PARENTFRAME: PREPHENATE-TRANSAMINE-RXN Directionality References: Irreversibility Rule: Irreversibility Rule Overruling Assumption:	EC 2.6.1.79
PRIBFAICARPISOMRXNChloroplast	EC 5.3.1.16 (PRIBFAICARPISOM-RXN)	PhosphoribosylFormiminoAicarPChloroplast[p] -> PhosphoribulosylformiminoAicarPChloroplast[p]	( sobic009G130500 or sobic001G334100 )	0	1000	0	amino acid biosynthesis	PROTEIN_ASSOCIATION: ( sobic009G130500 or sobic001G334100 ) rxnNotes: PARENTFRAME: PRIBFAICARPISOM-RXN Directionality References: Irreversibility Rule: none Irreversibility Rule Overruling Assumption:	EC 5.3.1.16	16122935;
ProteinSink	ProteinSink	0.00034689 Arg[c] + 0.036918 ATP[c] + 8.6722e-05 Cys[c] + 0.0022548 Glu[c] + 0.00017344 Gly[c] + 0.00017344 His[c] + 0.00034689 Ile[c] + 0.00060705 LAlanine[c] + 0.00060705 LAspartate[c] + 0.0012141 Leu[c] + 0.00017344 Lys[c] + 0.00017344 Met[c] + 0.00052033 Phe[c] + 0.00069378 Pro[c] + 0.00034689 Ser[c] + 0.00026017 Thr[c] + 0.00026017 Tyr[c] + 0.00034689 Val[c] -> 0.036918 ADP[c] + 0.036918 Pho…		0	1000	0	fixed biomass sink	PROTEIN_ASSOCIATION: rxnNotes: PARENTFRAME: None Directionality References: Irreversibility Rule: 2a Irreversibility Rule Overruling Assumption:		12529530;
PROTOPORGENOXIRXN	EC 1.3.3.4 (PROTOPORGENOXI-RXN)	3 Oxygen[c] + Protoporphyrinogen[c] -> 3 HydrogenPeroxide[c] + ProtoporphyrinIx[c]	( sobic003G137100 or sobic006G129700 )	0	1000	0	peroxisome	PROTEIN_ASSOCIATION: ( sobic003G137100 or sobic006G129700 ) rxnNotes: PARENTFRAME: PROTOPORGENOXI-RXN Directionality References: Irreversibility Rule: Irreversibility Rule Overruling Assumption:	EC 1.3.3.4
PRPPAMIDOTRANSRXN	EC 2.4.2.14 (PRPPAMIDOTRANS-RXN)	Gln[c] + PrPP[c] + Water[c] -> 5PBetaDRibosylAmine[c] + Glu[c] + PPi[c]	( sobic009G148700 or sobic003G372400 )	0	1000	0		PROTEIN_ASSOCIATION: ( sobic009G148700 or sobic003G372400 ) rxnNotes: PARENTFRAME: PRPPAMIDOTRANS-RXN Directionality References: Irreversibility Rule: Irreversibility Rule Overruling Assumption:	EC 2.4.2.14
PRPPSYNRXNChloroplast	EC 2.7.6.1 (PRPPSYN-RXN)	ATPChloroplast[p] + Ribose5PChloroplast[p] <=> AMPChloroplast[p] + ProtonChloroplast[p] + PrPPChloroplast[p]	( sobic001G544600 or sobic004G025800 or sobic004G261500 or sobic010G193600 )	-1000	1000	0		PROTEIN_ASSOCIATION: ( sobic001G544600 or sobic004G025800 or sobic004G261500 or sobic010G193600 ) rxnNotes: PARENTFRAME: PRPPSYN-RXN Directionality References: Irreversibility Rule: none Irreversibility Rule Overruling Assumption:	EC 2.7.6.1
PRTransRxnChloroplast	EC 2.4.2.18 (PRTRANS-RXN)	AnthranilateChloroplast[p] + PrPPChloroplast[p] -> N5PhosphoribosylAnthranilateChloroplast[p] + PPiChloroplast[p]	( sobic006G109100 or sobic001G112700 or sobic001G523800 )	0	1000	0	aromatic amino acid biosynthesis	PROTEIN_ASSOCIATION: ( sobic006G109100 or sobic001G112700 or sobic001G523800 ) rxnNotes: PARENTFRAME: PRTRANS-RXN Directionality References: Irreversibility Rule: none Irreversibility Rule Overruling Assumption:	EC 2.4.2.18
PSERTRANSAMRXN	EC 2.6.1.52 (PSERTRANSAM-RXN)	3PHydroxypyruvate[c] + Glu[c] -> 2Ketoglutarate[c] + 3PSerine[c]	( sobic001G498500 )	0	1000	0	amino acid biosynthesis	PROTEIN_ASSOCIATION: ( sobic001G498500 ) rxnNotes: PARENTFRAME: PSERTRANSAM-RXN Directionality References: Irreversibility Rule: Irreversibility Rule Overruling Assumption:	EC 2.6.1.52
PYRROLINECARBDEHYDROGRXN	EC 1.5.1.- (PYRROLINECARBDEHYDROG-RXN)	LDelta1Pyrroline5Carboxylate[c] + NAD[c] + 2 Water[c] -> Glu[c] + NADH[c] + Proton[c]	( sobic009G212600 )	0	1000	0		PROTEIN_ASSOCIATION: ( sobic009G212600 ) rxnNotes: PARENTFRAME: PYRROLINECARBDEHYDROG-RXN Directionality References: Irreversibility Rule: none Irreversibility Rule Overruling Assumption:	EC 1.5.1.-
PYRROLINECARBREDUCTRXNPRONADLDELTA1PYRROLINE5CARBOXYLATENADHPROTON54	EC 1.5.1.2 (PYRROLINECARBREDUCT-RXN-PRO/NAD//L-DELTA1-PYRROLINE5-CARBOXYLATE/NADH/PROTON.54.)	LDelta1Pyrroline5Carboxylate[c] + NADH[c] + 2 Proton[c] -> NAD[c] + Pro[c]	( sobic003G424300 )	0	1000	0		PROTEIN_ASSOCIATION: ( sobic003G424300 ) rxnNotes: PARENTFRAME: PYRROLINECARBREDUCT-RXN Directionality References: Irreversibility Rule: none Irreversibility Rule Overruling Assumption:	EC 1.5.1.2	16669783;
PYRROLINECARBREDUCTRXNPRONADPLDELTA1PYRROLINE5CARBOXYLATENADPHPROTON56	EC 1.5.1.2 (PYRROLINECARBREDUCT-RXN-PRO/NADP//L-DELTA1-PYRROLINE5-CARBOXYLATE/NADPH/PROTON.56.)	LDelta1Pyrroline5Carboxylate[c] + NADPH[c] + 2 Proton[c] -> NADP[c] + Pro[c]	( sobic003G424300 )	0	1000	0		PROTEIN_ASSOCIATION: ( sobic003G424300 ) rxnNotes: PARENTFRAME: PYRROLINECARBREDUCT-RXN Directionality References: Irreversibility Rule: Irreversibility Rule Overruling Assumption:	EC 1.5.1.2
PYRUVATEORTHOPHOSPHATEDIKINASERXNchloroplast	EC 2.7.9.1 (PYRUVATEORTHOPHOSPHATE-DIKINASE-RXN) [chloroplast]	ATPChloroplast[p] + PhosphateChloroplast[p] + PyruvateChloroplast[p] <=> AMPChloroplast[p] + PhosphoenolpyruvateChloroplast[p] + PPiChloroplast[p] + ProtonChloroplast[p]	( sobic009G132900 )	-1000	1000	0	plastid	PROTEIN_ASSOCIATION: ( sobic009G132900 ) rxnNotes: PARENTFRAME: PYRUVATEORTHOPHOSPHATE-DIKINASE-RXN Directionality References: Irreversibility Rule: 2d Irreversibility Rule Overruling Assumption:	EC 2.7.9.1	12805578;9847135;
RIB5PISOMRXNchloroplast	EC 5.3.1.6 (RIB5PISOM-RXN) [chloroplast]	Ribose5PChloroplast[p] <=> Ribulose5PChloroplast[p]	( sobic005G033000 )	-1000	1000	0	calvin cycle, OPPP	PROTEIN_ASSOCIATION: ( sobic005G033000 ) rxnNotes: PARENTFRAME: RIB5PISOM-RXN Directionality References: Irreversibility Rule: Irreversibility Rule Overruling Assumption:	EC 5.3.1.6
RIBULOSEBISPHOSPHATECARBOXYLASERXNchloroplast	EC 4.1.1.39 (RIBULOSE-BISPHOSPHATE-CARBOXYLASE-RXN) [chloroplast]	CO2Chloroplast[p] + DRibulose15P2Chloroplast[p] + WaterChloroplast[p] -> 2 G3PChloroplast[p] + 2 ProtonChloroplast[p]	( sobic005G194400 or sobic003G172800 or sobic005G042000 )	0	1000	0	calvin cycle	PROTEIN_ASSOCIATION: ( sobic005G194400 or sobic003G172800 or sobic005G042000 ) rxnNotes: PARENTFRAME: RIBULOSE-BISPHOSPHATE-CARBOXYLASE-RXN Directionality References: Irreversibility Rule: Irreversibility Rule Overruling Assumption:	EC 4.1.1.39
RIBULP3EPIMRXNchloroplast	EC 5.1.3.1 (RIBULP3EPIM-RXN) [chloroplast]	Ribulose5PChloroplast[p] <=> Xylulose5PhosphateChloroplast[p]	( sobic001G491000 )	-1000	1000	0	calvin cycle, OPPP	PROTEIN_ASSOCIATION: ( sobic001G491000 ) rxnNotes: PARENTFRAME: RIBULP3EPIM-RXN Directionality References: Irreversibility Rule: Irreversibility Rule Overruling Assumption:	EC 5.1.3.1
RNAPolymerasemod	EC 2.7.7.6 (RNAPolymerase-mod)	ATP[c] + CTP[c] + GTP[c] + UTP[c] -> 4 PPi[c] + 4 RNABaseEquivalent[c]	( sobic010G211500 or sobic009G208300 or sobic005G030600 or sobic001G155000 or sobic004G303500 or sobic003G439200 or sobic006G131200 or sobic005G131800 or sobic002G378100 or sobic003G169400 or sobic004G329300 or sobic003G260700 or sobic008G058300 or sobic004G043750 or sobic007G056900 or sobic010G100700 or sobic006G236000 or sobic006G127500 or sobic003G328700 or sobic004G274100 or sobic004G019200 o…	0	1000	0		PROTEIN_ASSOCIATION: ( sobic010G211500 or sobic009G208300 or sobic005G030600 or sobic001G155000 or sobic004G303500 or sobic003G439200 or sobic006G131200 or sobic005G131800 or sobic002G378100 or sobic003G169400 or sobic004G329300 or sobic003G260700 or sobic008G058300 or sobic004G043750 or sobic007G056900 or sobic010G100700 or sobic006G236000 or sobic006G127500 or sobic003G328700 or sobic004G274100…	EC 2.7.7.6
RXN01132Chloroplast	EC 1.8.1.4 (RXN0-1132) [Chloroplast]	NADChloroplast[p] + PyruvateDehydrogenaseDihydrolipoateChloroplast[p] -> NADHChloroplast[p] + ProtonChloroplast[p] + PyruvateDehydrogenaseLipoateChloroplast[p]		0	1000	0	chloroplast	PROTEIN_ASSOCIATION: rxnNotes: PARENTFRAME: RXN0-1132 Directionality References: Irreversibility Rule: none Irreversibility Rule Overruling Assumption:	EC 1.8.1.4	6766703;
RXN01132mitochondrion	EC 1.8.1.4 (RXN0-1132) [mitochondrion]	NADMitochondrion[m] + PyruvateDehydrogenaseDihydrolipoateMitochondrion[m] -> NADHMitochondrion[m] + ProtonMitochondrion[m] + PyruvateDehydrogenaseLipoateMitochondrion[m]	( sobic009G054600 or sobic003G152900 )	0	1000	0	mitochondria	PROTEIN_ASSOCIATION: ( sobic009G054600 or sobic003G152900 ) rxnNotes: PARENTFRAME: RXN0-1132 Directionality References: Irreversibility Rule: none Irreversibility Rule Overruling Assumption:	EC 1.8.1.4	6766703;
RXN01133Chloroplast	EC 2.3.1.12 (RXN0-1133) [Chloroplast]	CoAChloroplast[p] + PyruvateDehydrogenaseAcetyldhlipoylChloroplast[p] -> AcetylCoAChloroplast[p] + PyruvateDehydrogenaseDihydrolipoateChloroplast[p]		0	1000	0	chloroplast	PROTEIN_ASSOCIATION: rxnNotes: PARENTFRAME: RXN0-1133 Directionality References: Irreversibility Rule: none Irreversibility Rule Overruling Assumption:	EC 2.3.1.12
RXN01133mitochondrion	EC 2.3.1.12 (RXN0-1133) [mitochondrion]	CoAMitochondrion[m] + PyruvateDehydrogenaseAcetyldhlipoylMitochondrion[m] -> AcetylCoAMitochondrion[m] + PyruvateDehydrogenaseDihydrolipoateMitochondrion[m]	( sobic004G093600 or sobic001G047600 )	0	1000	0	mitochondria	PROTEIN_ASSOCIATION: ( sobic004G093600 or sobic001G047600 ) rxnNotes: PARENTFRAME: RXN0-1133 Directionality References: Irreversibility Rule: none Irreversibility Rule Overruling Assumption:	EC 2.3.1.12
RXN01134Chloroplast	EC 1.2.4.1 (RXN0-1134) [Chloroplast]	ProtonChloroplast[p] + PyruvateChloroplast[p] + PyruvateDehydrogenaseLipoateChloroplast[p] -> CO2Chloroplast[p] + PyruvateDehydrogenaseAcetyldhlipoylChloroplast[p]		0	1000	0	chloroplast	PROTEIN_ASSOCIATION: rxnNotes: PARENTFRAME: RXN0-1134 Directionality References: Irreversibility Rule: 2a Irreversibility Rule Overruling Assumption:	EC 1.2.4.1	15611146;
RXN01134mitochondrion	EC 1.2.4.1 (RXN0-1134) [mitochondrion]	ProtonMitochondrion[m] + PyruvateDehydrogenaseLipoateMitochondrion[m] + PyruvateMitochondrion[m] -> CO2Mitochondrion[m] + PyruvateDehydrogenaseAcetyldhlipoylMitochondrion[m]	( sobic004G244000 or sobic002G259700 or sobic007G190100 or sobic010G101300 )	0	1000	0	mitochondria	PROTEIN_ASSOCIATION: ( sobic004G244000 or sobic002G259700 or sobic007G190100 or sobic010G101300 ) rxnNotes: PARENTFRAME: RXN0-1134 Directionality References: Irreversibility Rule: 2a Irreversibility Rule Overruling Assumption:	EC 1.2.4.1	15611146;
RXN01461	EC 1.3.3.3 (RXN0-1461)	CoproporphyrinogenIii[c] + Oxygen[c] + 2 Proton[c] -> 2 CO2[c] + Protoporphyrinogen[c] + 2 Water[c]	( sobic006G210800 )	0	1000	0		PROTEIN_ASSOCIATION: ( sobic006G210800 ) rxnNotes: PARENTFRAME: RXN0-1461 Directionality References: Irreversibility Rule: 2e Irreversibility Rule Overruling Assumption:	EC 1.3.3.3	15708363;
Rxn02381Chloroplast	EC 4.1.2.8 (RXN0-2381)	Indole3GlycerolPChloroplast[p] -> GAPChloroplast[p] + IndoleChloroplast[p]	( sobic002G054700 or sobic001G056500 or sobic001G056400 )	0	1000	0	aromatic amino acid biosynthesis	PROTEIN_ASSOCIATION: ( sobic002G054700 or sobic001G056500 or sobic001G056400 ) rxnNotes: PARENTFRAME: RXN0-2381 Directionality References: Irreversibility Rule: 2e Irreversibility Rule Overruling Assumption:	EC 4.1.2.8	15708363;
Rxn02382Chloroplast	EC 4.2.1.122 (RXN0-2382)	IndoleChloroplast[p] + SerChloroplast[p] -> TrpChloroplast[p] + WaterChloroplast[p]	( sobic007G032000 or sobic010G198000 )	0	1000	0	aromatic amino acid biosynthesis	PROTEIN_ASSOCIATION: ( sobic007G032000 or sobic010G198000 ) rxnNotes: PARENTFRAME: RXN0-2382 Directionality References: Irreversibility Rule: 2e Irreversibility Rule Overruling Assumption:	EC 4.2.1.122	15708363;
RXN0302Chloroplast	EC 4.6.1.12 (RXN0-302)	2Phospho4Cytidine5Diphospho2CMetChloroplast[p] -> 2CMethDErythritolCyclodiphosphateChloroplast[p] + CMPChloroplast[p]	( sobic004G281900 )	0	1000	0		PROTEIN_ASSOCIATION: ( sobic004G281900 ) rxnNotes: PARENTFRAME: RXN0-302 Directionality References: Irreversibility Rule: Irreversibility Rule Overruling Assumption:	EC 4.6.1.12
RXN0366	EC 3.2.2.1 (RXN0-366)	Guanosine[c] + Water[c] -> Guanine[c] + Ribose[c]		0	1000	0	purine synthesis	PROTEIN_ASSOCIATION: rxnNotes: PARENTFRAME: RXN0-366 Directionality References: Irreversibility Rule: 2e Irreversibility Rule Overruling Assumption:	EC 3.2.2.1
RXN05055	EC 6.4.1.2 (RXN0-5055)	AcetylCoA[c] + CarboxybiotinBCCP[c] -> BCCPDimers[c] + MalonylCoA[c]	( sobic006G030100 or sobic001G262400 or sobic001G307200 )	0	1000	0		PROTEIN_ASSOCIATION: ( sobic006G030100 or sobic001G262400 or sobic001G307200 ) rxnNotes: PARENTFRAME: RXN0-5055 Directionality References: Irreversibility Rule: Irreversibility Rule Overruling Assumption:	EC 6.4.1.2
RXN05114	EC 3.1.3.3 (RXN0-5114)	3PSerine[c] + Water[c] -> Phosphate[c] + Ser[c]	( sobic004G117800 or sobic005G194900 )	0	1000	0	amino acid biosynthesis	PROTEIN_ASSOCIATION: ( sobic004G117800 or sobic005G194900 ) rxnNotes: PARENTFRAME: RXN0-5114 Directionality References: Irreversibility Rule: Irreversibility Rule Overruling Assumption:	EC 3.1.3.3
RXN05224	EC 4.2.1.1 (RXN0-5224)	CO2[c] + Water[c] -> HCO3[c] + Proton[c]	( sobic003G234200 or sobic007G154800 or sobic002G230100 or sobic010G189366 or sobic005G039000 or sobic006G069300 or sobic002G224000 or sobic007G155000 )	0	1000	0		PROTEIN_ASSOCIATION: ( sobic003G234200 or sobic007G154800 or sobic002G230100 or sobic010G189366 or sobic005G039000 or sobic006G069300 or sobic002G224000 or sobic007G155000 ) rxnNotes: PARENTFRAME: RXN0-5224 Directionality References: Irreversibility Rule: Irreversibility Rule Overruling Assumption:	EC 4.2.1.1
RXN05224chloroplast	EC 4.2.1.1	CO2Chloroplast[p] + WaterChloroplast[p] -> HCO3Chloroplast[p] + ProtonChloroplast[p]	( sobic003G234200 or sobic007G154800 or sobic002G230100 or sobic010G189366 or sobic005G039000 or sobic006G069300 or sobic002G224000 or sobic007G155000 )	0	1000	0	plastid compartmenation of FAS	PROTEIN_ASSOCIATION: ( sobic003G234200 or sobic007G154800 or sobic002G230100 or sobic010G189366 or sobic005G039000 or sobic006G069300 or sobic002G224000 or sobic007G155000 ) rxnNotes: Directionality References: Irreversibility Rule: Irreversibility Rule Overruling Assumption:	EC 4.2.1.1
RXN06491modmitochondrion	EC 1.3.5.2 (RXN0-6491mod) [mitochondrion]	DiHOrotateMitochondrion[m] + Ubiquinone8Mitochondrion[m] -> CPD9956Mitochondrion[m] + OrotateMitochondrion[m]	( sobic006G266200 )	0	1000	0	mitochondria	PROTEIN_ASSOCIATION: ( sobic006G266200 ) rxnNotes: PARENTFRAME: RXN0-6491 Directionality References: Irreversibility Rule: none Irreversibility Rule Overruling Assumption:	EC 1.3.5.2	18444898;11755682;
RXN0882Chloroplast	EC 1.17.7.1 (RXN0-882)	2CMethDErythritolCyclodiphosphateChloroplast[p] + ProtonChloroplast[p] + 2 ReducedFerredoxinsChloroplast[p] -> HydroxyMethylButenylDipChloroplast[p] + 2 OxidizedFerredoxinsChloroplast[p] + WaterChloroplast[p]	( sobic004G207400 )	0	1000	0		PROTEIN_ASSOCIATION: ( sobic004G207400 ) rxnNotes: PARENTFRAME: RXN0-882 Directionality References: Irreversibility Rule: 2b Irreversibility Rule Overruling Assumption:	EC 1.17.7.1
RXN0884CPD4211NADPWATERHYDROXYMETHYLBUTENYLDIPNADPHPROTON61Chloroplast	EC 1.17.1.2 (RXN0-884-CPD-4211/NADP/WATER//HYDROXY-METHYL-BUTENYL-DIP/NADPH/PROTON.61.)	HydroxyMethylButenylDipChloroplast[p] + NADPHChloroplast[p] + ProtonChloroplast[p] -> DimethylallylDiphosphateChloroplast[p] + NADPChloroplast[p] + WaterChloroplast[p]	( sobic001G102500 )	0	1000	0		PROTEIN_ASSOCIATION: ( sobic001G102500 ) rxnNotes: PARENTFRAME: RXN0-884 Directionality References: Irreversibility Rule: Irreversibility Rule Overruling Assumption:	EC 1.17.1.2
RXN0884CPD4211NADWATERHYDROXYMETHYLBUTENYLDIPNADHPROTON59Chloroplast	EC 1.17.1.2 (RXN0-884-CPD-4211/NAD/WATER//HYDROXY-METHYL-BUTENYL-DIP/NADH/PROTON.59.)	HydroxyMethylButenylDipChloroplast[p] + NADHChloroplast[p] + ProtonChloroplast[p] -> DimethylallylDiphosphateChloroplast[p] + NADChloroplast[p] + WaterChloroplast[p]	( sobic001G102500 )	0	1000	0		PROTEIN_ASSOCIATION: ( sobic001G102500 ) rxnNotes: PARENTFRAME: RXN0-884 Directionality References: Irreversibility Rule: Irreversibility Rule Overruling Assumption:	EC 1.17.1.2
RXN1063	EC 1.14.13.- (RXN-1063)	2 NADPH[c] + Oleate[c] + Oxygen[c] -> 18Hydroxyoleate[c] + 2 NADP[c] + Water[c]	( sobic005G109000 or sobic008G036000 or sobic004G288500 or sobic009G155500 or sobic003G427500 or sobic006G177000 or sobic010G055300 or sobic003G362700 or sobic003G360600 or sobic009G121600 )	0	1000	0		PROTEIN_ASSOCIATION: ( sobic005G109000 or sobic008G036000 or sobic004G288500 or sobic009G155500 or sobic003G427500 or sobic006G177000 or sobic010G055300 or sobic003G362700 or sobic003G360600 or sobic009G121600 ) rxnNotes: PARENTFRAME: RXN-1063 Directionality References: Irreversibility Rule: Irreversibility Rule Overruling Assumption:	EC 1.14.13.-
RXN10938	EC 3.1.3.- (RXN-10938)	1Phosphatidyl1DMyoInositol35Bisph[c] + Water[c] -> Glycerophosphoinositol[c] + Phosphate[c]	( sobic001G481900 or sobic004G176200 or sobic007G008900 or sobic010G072400 or sobic001G407200 or sobic004G321100 )	0	1000	0		PROTEIN_ASSOCIATION: ( sobic001G481900 or sobic004G176200 or sobic007G008900 or sobic010G072400 or sobic001G407200 or sobic004G321100 ) rxnNotes: PARENTFRAME: RXN-10938 Directionality References: Irreversibility Rule: Irreversibility Rule Overruling Assumption:	EC 3.1.3.-
RXN1101	EC 1.2.1.44 (RXN-1101)	NADPH[c] + PCoumaroylCoA[c] + Proton[c] -> CoA[c] + Coumaraldehyde[c] + NADP[c]	( sobic010G195450 or sobic001G037900 or sobic010G195500 or sobic001G285400 or sobic004G065600 or sobic007G141200 or sobic010G195800 or sobic003G233200 or sobic002G249900 or sobic010G195600 or sobic010G195301 or sobic003G116800 or sobic002G250000 or sobic002G250100 or sobic004G340200 or sobic009G243400 or sobic007G063300 )	0	1000	0	lignin biosynthesis	PROTEIN_ASSOCIATION: ( sobic010G195450 or sobic001G037900 or sobic010G195500 or sobic001G285400 or sobic004G065600 or sobic007G141200 or sobic010G195800 or sobic003G233200 or sobic002G249900 or sobic010G195600 or sobic010G195301 or sobic003G116800 or sobic002G250000 or sobic002G250100 or sobic004G340200 or sobic009G243400 or sobic007G063300 ) rxnNotes: CCR Directionality References: Irreversibili…	EC 1.2.1.44
RXN1102	EC 1.1.1.195 (RXN-1102)	Coumaraldehyde[c] + NADPH[c] + Proton[c] -> CoumarylAlcohol[c] + NADP[c]	( sobic010G195450 or sobic002G195700 or sobic006G211900 or sobic006G221850 or sobic004G071000 or sobic002G195400 or sobic007G076000 or sobic006G014700 or sobic010G071800 )	0	1000	0	lignin biosynthesis	PROTEIN_ASSOCIATION: ( sobic010G195450 or sobic002G195700 or sobic006G211900 or sobic006G221850 or sobic004G071000 or sobic002G195400 or sobic007G076000 or sobic006G014700 or sobic010G071800 ) rxnNotes: CAD Directionality References: Irreversibility Rule: Irreversibility Rule Overruling Assumption:	EC 1.1.1.195
RXN1103	RXN-1103	Coumarate[c] + NADPH[c] + Oxygen[c] + Proton[c] -> NADP[c] + Phosphoglycolate6[c] + Water[c]		0	1000	0		PROTEIN_ASSOCIATION: rxnNotes: PARENTFRAME: RXN-1103 Directionality References: Irreversibility Rule: Irreversibility Rule Overruling Assumption:
RXN1104	EC 2.1.1.68 (RXN-1104)	Phosphoglycolate6[c] + SAdenosylmethionine[c] -> AdenosylHomoCys[c] + Ferulate[c] + Proton[c]	( sobic007G047700 or sobic001G456650 )	0	1000	0		PROTEIN_ASSOCIATION: ( sobic007G047700 or sobic001G456650 ) rxnNotes: PARENTFRAME: RXN-1104 Directionality References: Irreversibility Rule: Irreversibility Rule Overruling Assumption:	EC 2.1.1.68
RXN1106	EC 1.2.1.44 (RXN-1106)	FeruloylCoA[c] + NADPH[c] + Proton[c] -> CoA[c] + Coniferaldehyde[c] + NADP[c]	( sobic010G195450 or sobic001G037900 or sobic010G195500 or sobic001G285400 or sobic004G065600 or sobic007G141200 or sobic010G195800 or sobic003G233200 or sobic002G249900 or sobic010G195600 or sobic010G195301 or sobic003G116800 or sobic002G250000 or sobic002G250100 or sobic004G340200 or sobic009G243400 or sobic007G063300 )	0	1000	0	lignin biosynthesis	PROTEIN_ASSOCIATION: ( sobic010G195450 or sobic001G037900 or sobic010G195500 or sobic001G285400 or sobic004G065600 or sobic007G141200 or sobic010G195800 or sobic003G233200 or sobic002G249900 or sobic010G195600 or sobic010G195301 or sobic003G116800 or sobic002G250000 or sobic002G250100 or sobic004G340200 or sobic009G243400 or sobic007G063300 ) rxnNotes: CCR Directionality References: Irreversibili…	EC 1.2.1.44	ISBN:0120883910;
RXN1125	EC 1.1.1.195 (RXN-1125)	NADPH[c] + Proton[c] + Sinapaldehyde[c] -> NADP[c] + SinapylAlcohol[c]	( sobic010G195450 or sobic002G195700 or sobic006G211900 or sobic006G221850 or sobic004G071000 or sobic002G195400 or sobic007G076000 or sobic006G014700 or sobic010G071800 )	0	1000	0		PROTEIN_ASSOCIATION: ( sobic010G195450 or sobic002G195700 or sobic006G211900 or sobic006G221850 or sobic004G071000 or sobic002G195400 or sobic007G076000 or sobic006G014700 or sobic010G071800 ) rxnNotes: PARENTFRAME: RXN-1125 Directionality References: Irreversibility Rule: none Irreversibility Rule Overruling Assumption:	EC 1.1.1.195
RXN1126	EC 6.2.1.12 (RXN-1126)	ATP[c] + CoA[c] + Phosphoglycolate6[c] -> AMP[c] + CaffeoylCoA[c] + PPi[c]	( sobic010G214900 or sobic004G062500 or sobic003G004900 or sobic007G145600 or sobic004G272700 or sobic007G089900 or sobic001G500800 )	0	1000	0		PROTEIN_ASSOCIATION: ( sobic010G214900 or sobic004G062500 or sobic003G004900 or sobic007G145600 or sobic004G272700 or sobic007G089900 or sobic001G500800 ) rxnNotes: PARENTFRAME: RXN-1126 Directionality References: Irreversibility Rule: 2d Irreversibility Rule Overruling Assumption:	EC 6.2.1.12
RXN1142	EC 1.14.13.- (RXN-1142)	Coniferaldehyde[c] + NADPH[c] + Oxygen[c] + Proton[c] -> 5HydroxyConiferaldehyde[c] + NADP[c] + Water[c]	( sobic001G196300 or sobic001G196500 )	0	1000	0	lignin biosynthesis	PROTEIN_ASSOCIATION: ( sobic001G196300 or sobic001G196500 ) rxnNotes: Cald5H Directionality References: Irreversibility Rule: Irreversibility Rule Overruling Assumption:	EC 1.14.13.-
RXN1143	EC 2.1.1.68 (RXN-1143)	5HydroxyConiferaldehyde[c] + SAdenosylmethionine[c] -> AdenosylHomoCys[c] + Proton[c] + Sinapaldehyde[c]	( sobic007G047700 or sobic001G456650 )	0	1000	0	lignin biosynthesis	PROTEIN_ASSOCIATION: ( sobic007G047700 or sobic001G456650 ) rxnNotes: COMT Directionality References: Irreversibility Rule: Irreversibility Rule Overruling Assumption:	EC 2.1.1.68
RXN11501	EC 3.2.1.22 (RXN-11501)	Stachyose[c] + Water[c] -> AlphaDGalactose[c] + Raffinose[c]	( sobic001G075400 or sobic001G208200 or sobic004G016900 or sobic002G098900 or sobic001G320200 or sobic007G219900 or sobic002G417800 or sobic006G122400 or sobic002G204500 or sobic010G057300 or sobic002G282500 or sobic002G075800 or sobic001G044800 or sobic002G123100 or sobic001G529800 or sobic001G349800 or sobic003G050400 or sobic010G185600 or sobic009G062600 )	0	1000	0		PROTEIN_ASSOCIATION: ( sobic001G075400 or sobic001G208200 or sobic004G016900 or sobic002G098900 or sobic001G320200 or sobic007G219900 or sobic002G417800 or sobic006G122400 or sobic002G204500 or sobic010G057300 or sobic002G282500 or sobic002G075800 or sobic001G044800 or sobic002G123100 or sobic001G529800 or sobic001G349800 or sobic003G050400 or sobic010G185600 or sobic009G062600 ) rxnNotes: PARENT…	EC 3.2.1.22	18444898;11755682;
RXN11654	EC 1.1.1.195 (RXN-11654)	Coniferaldehyde[c] + NADPH[c] + Proton[c] -> ConiferylAlcohol[c] + NADP[c]	( sobic010G195450 or sobic002G195700 or sobic006G211900 or sobic006G221850 or sobic004G071000 or sobic002G195400 or sobic007G076000 or sobic006G014700 or sobic010G071800 )	0	1000	0	lignin biosynthesis	PROTEIN_ASSOCIATION: ( sobic010G195450 or sobic002G195700 or sobic006G211900 or sobic006G221850 or sobic004G071000 or sobic002G195400 or sobic007G076000 or sobic006G014700 or sobic010G071800 ) rxnNotes: CAD Directionality References: Irreversibility Rule: none Irreversibility Rule Overruling Assumption:	EC 1.1.1.195
RXN12195	EC 3.6.1.15 (RXN-12195)	CTP[c] + Water[c] -> CDP[c] + Phosphate[c] + Proton[c]	( sobic007G137900 or sobic001G385000 or sobic002G420600 or sobic001G518200 or sobic005G085901 )	0	1000	0		PROTEIN_ASSOCIATION: ( sobic007G137900 or sobic001G385000 or sobic002G420600 or sobic001G518200 or sobic005G085901 ) rxnNotes: PARENTFRAME: RXN-12195 Directionality References: Irreversibility Rule: Irreversibility Rule Overruling Assumption:	EC 3.6.1.15
RXN12196	EC 3.6.1.15 (RXN-12196)	UTP[c] + Water[c] -> Phosphate[c] + Proton[c] + UDP[c]	( sobic007G137900 or sobic001G385000 or sobic002G420600 or sobic001G518200 or sobic005G085901 )	0	1000	0		PROTEIN_ASSOCIATION: ( sobic007G137900 or sobic001G385000 or sobic002G420600 or sobic001G518200 or sobic005G085901 ) rxnNotes: PARENTFRAME: RXN-12196 Directionality References: Irreversibility Rule: Irreversibility Rule Overruling Assumption:	EC 3.6.1.15
RXN12199	EC 3.6.1.5 (RXN-12199)	UTP[c] + 2 Water[c] -> 2 Phosphate[c] + 2 Proton[c] + UMP[c]	( sobic007G137900 or sobic005G099500 or sobic005G018200 or sobic009G166600 or sobic008G021900 )	0	1000	0		PROTEIN_ASSOCIATION: ( sobic007G137900 or sobic005G099500 or sobic005G018200 or sobic009G166600 or sobic008G021900 ) rxnNotes: PARENTFRAME: RXN-12199 Directionality References: Irreversibility Rule: Irreversibility Rule Overruling Assumption:	EC 3.6.1.5
RXN12200	EC 3.6.1.5 (RXN-12200)	CTP[c] + 2 Water[c] -> CMP[c] + 2 Phosphate[c] + 2 Proton[c]	( sobic007G137900 or sobic005G099500 or sobic005G018200 or sobic009G166600 or sobic008G021900 )	0	1000	0		PROTEIN_ASSOCIATION: ( sobic007G137900 or sobic005G099500 or sobic005G018200 or sobic009G166600 or sobic008G021900 ) rxnNotes: PARENTFRAME: RXN-12200 Directionality References: Irreversibility Rule: 2e Irreversibility Rule Overruling Assumption:	EC 3.6.1.5
RXN1223	EC 3.13.1.1 (RXN-1223)	Proton[c] + SO3[c] + UDPGlucose[c] -> UDPSulfoquinovose[c] + Water[c]	( sobic009G123300 )	0	1000	0		PROTEIN_ASSOCIATION: ( sobic009G123300 ) rxnNotes: PARENTFRAME: RXN-1223 Directionality References: Irreversibility Rule: Irreversibility Rule Overruling Assumption:	EC 3.13.1.1
RXN1224	RXN-1224	Diacylglycerol[c] + UDPSulfoquinovose[c] -> Sulfoquinovosyldiacylglycerol[c] + UDP[c]		0	1000	0		PROTEIN_ASSOCIATION: rxnNotes: PARENTFRAME: RXN-1224 Directionality References: Irreversibility Rule: Irreversibility Rule Overruling Assumption:
RXN1225	EC 2.4.1.241 (RXN-1225)	DGalactosyl12DiacylGlycerols[c] + UDPgalactose[c] -> GalactosylGalactosylDiacylGlycerols[c] + Proton[c] + UDP[c]	( sobic001G456300 or sobic004G169000 or sobic001G424600 or sobic006G075100 or sobic005G045000 )	0	1000	0	lignin biosynthesis	PROTEIN_ASSOCIATION: ( sobic001G456300 or sobic004G169000 or sobic001G424600 or sobic006G075100 or sobic005G045000 ) rxnNotes: CAD Directionality References: Irreversibility Rule: Irreversibility Rule Overruling Assumption:	EC 2.4.1.241
RXN13158Chloroplast	EC 1.1.1.85 (RXN-13158)	2R3S3IsopropylmalateChloroplast[p] + NADChloroplast[p] <=> 2K4CH3PentanoateChloroplast[p] + CO2Chloroplast[p] + NADHChloroplast[p]	( sobic003G129900 or sobic006G275800 )	-1000	1000	0	branched-chain amino acid biosynthesis	PROTEIN_ASSOCIATION: ( sobic003G129900 or sobic006G275800 ) rxnNotes: PARENTFRAME: RXN-13158 Directionality References: Irreversibility Rule: 2a Irreversibility Rule Overruling Assumption:	EC 1.1.1.85
RXN13163Chloroplast	EC 4.2.1.33 (RXN-13163)	2R3S3IsopropylmalateChloroplast[p] <=> 2S2IsopropylmalateChloroplast[p]	( sobic004G023900 )	-1000	1000	0	branched-chain amino acid biosynthesis	PROTEIN_ASSOCIATION: ( sobic004G023900 ) rxnNotes: PARENTFRAME: RXN-13163 Directionality References: Irreversibility Rule: Irreversibility Rule Overruling Assumption:	EC 4.2.1.33
RXN13191	EC 1.14.13.81 (RXN-13191)	MgProtoporphyrinMonomethylEster[c] + 3 NADPH[c] + 3 Oxygen[c] + 3 Proton[c] <=> DivinylProtochlorophyllideA[c] + 3 NADP[c] + 5 Water[c]	( sobic003G132100 )	-1000	1000	0	chlorophyll	PROTEIN_ASSOCIATION: ( sobic003G132100 ) rxnNotes: PARENTFRAME: RXN-13191 Directionality References: Irreversibility Rule: Irreversibility Rule Overruling Assumption:	EC 1.14.13.81
RXN13398	EC 1.14.13.122 (RXN-13398)	ChlorophyllideA[c] + 2 NADPH[c] + 2 Oxygen[c] + 2 Proton[c] <=> CPD7014[c] + 2 NADP[c] + 3 Water[c]	( sobic003G435800 or sobic004G118600 )	-1000	1000	0	chlorophyll	PROTEIN_ASSOCIATION: ( sobic003G435800 or sobic004G118600 ) rxnNotes: PARENTFRAME: RXN-13398 Directionality References: Irreversibility Rule: Irreversibility Rule Overruling Assumption:	EC 1.14.13.122
RXN13462Chloroplast	EC 4.2.1.- (RXN-13462)	CPD14443Chloroplast[p] -> 23DihydrodipicolinateChloroplast[p] + WaterChloroplast[p]		0	1000	0	aspartate-derived amino acid biosynthesis	PROTEIN_ASSOCIATION: rxnNotes: PARENTFRAME: RXN-13462 Directionality References: Irreversibility Rule: Irreversibility Rule Overruling Assumption:	EC 4.2.1.-
RXN1382	EC 2.7.8.29 (RXN-1382)	L1PhosphatidylEthanolamine[c] + Ser[c] <=> Ethanolamine[c] + L1PhosphatidylSerine[c]	( sobic009G225200 or sobic009G225100 or sobic003G095800 )	-1000	1000	0		PROTEIN_ASSOCIATION: ( sobic009G225200 or sobic009G225100 or sobic003G095800 ) rxnNotes: PARENTFRAME: RXN-1382 Directionality References: Irreversibility Rule: 2d Irreversibility Rule Overruling Assumption:	EC 2.7.8.29
RXN1461	EC 3.2.1.26 (RXN-1461)	Sucrose[c] + Water[c] -> AlphaGlucose[c] + BetaDFructose[c]	( sobic003G440900 or sobic004G004800 or sobic006G160700 or sobic006G255400 or sobic006G070032 or sobic006G255500 or sobic004G166700 )	0	1000	0		PROTEIN_ASSOCIATION: ( sobic003G440900 or sobic004G004800 or sobic006G160700 or sobic006G255400 or sobic006G070032 or sobic006G255500 or sobic004G166700 ) rxnNotes: PARENTFRAME: RXN-1461 Directionality References: Irreversibility Rule: 2e Irreversibility Rule Overruling Assumption:	EC 3.2.1.26	15708363;
RXN1685	EC 2.7.1.1 (RXN-1685)	AlphaGlucose[c] + ATP[c] -> ADP[c] + AlphaGlc6P[c] + Proton[c]	( sobic009G203500 or sobic003G291800 or sobic003G280400 or sobic003G421201 or sobic009G069800 or sobic003G035500 or sobic009G119100 )	0	1000	0		PROTEIN_ASSOCIATION: ( sobic009G203500 or sobic003G291800 or sobic003G280400 or sobic003G421201 or sobic009G069800 or sobic003G035500 or sobic009G119100 ) rxnNotes: PARENTFRAME: RXN-1685 Directionality References: Irreversibility Rule: none Irreversibility Rule Overruling Assumption:	EC 2.7.1.1	18444898;11755682;
RXN1781	EC 2.4.1.99 (RXN-1781)	2 Sucrose[c] -> 1Kestotriose[c] + Glc[c]	( sobic004G004800 or sobic006G160700 )	0	1000	0		PROTEIN_ASSOCIATION: ( sobic004G004800 or sobic006G160700 ) rxnNotes: PARENTFRAME: RXN-1781 Directionality References: Irreversibility Rule: Irreversibility Rule Overruling Assumption:	EC 2.4.1.99
RXN1841	EC 3.2.1.80 (RXN-1841)	1Kestotriose[c] + Water[c] <=> Fru[c] + Sucrose[c]	( sobic003G440900 )	-1000	1000	0		PROTEIN_ASSOCIATION: ( sobic003G440900 ) rxnNotes: PARENTFRAME: RXN-1841 Directionality References: Irreversibility Rule: Irreversibility Rule Overruling Assumption:	EC 3.2.1.80
RXN18411KESTOTRIOSEWATERBETADFRUCTOSESUCROSE45	EC 3.2.1.80 (RXN-1841-1-KESTOTRIOSE/WATER//BETA-D-FRUCTOSE/SUCROSE.45.)	1Kestotriose[c] + Water[c] <=> BetaDFructose[c] + Sucrose[c]	( sobic003G440900 )	-1000	1000	0		PROTEIN_ASSOCIATION: ( sobic003G440900 ) rxnNotes: PARENTFRAME: RXN-1841 Directionality References: Irreversibility Rule: none Irreversibility Rule Overruling Assumption:	EC 3.2.1.80	18444898;11755682;
RXN1882	EC 5.1.3.18 (RXN-1882)	GDPMannose[c] -> GDPLGalactose[c]	( sobic005G168600 or sobic001G247600 )	0	1000	0		PROTEIN_ASSOCIATION: ( sobic005G168600 or sobic001G247600 ) rxnNotes: PARENTFRAME: RXN-1882 Directionality References: Irreversibility Rule: Irreversibility Rule Overruling Assumption:	EC 5.1.3.18
RXN1884	EC 1.1.1.316 (RXN-1884)	LGalactose[c] + NAD[c] -> LGalactono14Lactone[c] + NADH[c] + Proton[c]	( sobic008G097000 )	0	1000	0		PROTEIN_ASSOCIATION: ( sobic008G097000 ) rxnNotes: PARENTFRAME: RXN-1884 Directionality References: Irreversibility Rule: 4.0 Irreversibility Rule Overruling Assumption:	EC 1.1.1.316
RXN1F10	EC 1.3.1.33 (RXN1F-10)	MonovinylProtochlorophyllideA[c] + NADPH[c] + Proton[c] -> ChlorophyllideA[c] + NADP[c]	( sobic001G206200 or sobic006G268200 )	0	1000	0	chlorophyll	PROTEIN_ASSOCIATION: ( sobic001G206200 or sobic006G268200 ) rxnNotes: PARENTFRAME: RXN1F-10 Directionality References: Irreversibility Rule: Irreversibility Rule Overruling Assumption:	EC 1.3.1.33
RXN1F20	EC 6.6.1.1 (RXN1F-20)	ATP[c] + Mg2[c] + ProtoporphyrinIx[c] + Water[c] -> ADP[c] + MgProtoporphyrin[c] + Phosphate[c] + 3 Proton[c]	( sobic001G041800 or sobic008G051000 or sobic006G264900 )	0	1000	0		PROTEIN_ASSOCIATION: ( sobic001G041800 or sobic008G051000 or sobic006G264900 ) rxnNotes: PARENTFRAME: RXN1F-20 Directionality References: Irreversibility Rule: Irreversibility Rule Overruling Assumption:	EC 6.6.1.1
RXN1F66	EC 2.5.1.62 (RXN1F-66)	ChlorophyllideA[c] + PhytylPyrophosphate[c] + Proton[c] <=> ChlorophyllA[c] + PPi[c]	( sobic009G104700 )	-1000	1000	0	chlorophyll	PROTEIN_ASSOCIATION: ( sobic009G104700 ) rxnNotes: PARENTFRAME: RXN1F-66 Directionality References: Irreversibility Rule: Irreversibility Rule Overruling Assumption:	EC 2.5.1.62
RXN1F72	EC 1.3.1.75 (RXN1F-72)	DivinylProtochlorophyllideA[c] + NADPH[c] + Proton[c] -> MonovinylProtochlorophyllideA[c] + NADP[c]	( sobic001G372600 )	0	1000	0	chlorophyll	PROTEIN_ASSOCIATION: ( sobic001G372600 ) rxnNotes: PARENTFRAME: RXN1F-72 Directionality References: Irreversibility Rule: Irreversibility Rule Overruling Assumption:	EC 1.3.1.75
RXN2121	EC 1.1.1.- (RXN-2121)	18Hydroxyoleate[c] + NADP[c] -> 18Oxooleate[c] + NADPH[c] + Proton[c]	( sobic002G181800 or sobic007G122400 or sobic004G282800 or sobic006G185600 or sobic001G320300 )	0	1000	0		PROTEIN_ASSOCIATION: ( sobic002G181800 or sobic007G122400 or sobic004G282800 or sobic006G185600 or sobic001G320300 ) rxnNotes: PARENTFRAME: RXN-2121 Directionality References: Irreversibility Rule: Irreversibility Rule Overruling Assumption:	EC 1.1.1.-
RXN2122	EC 1.2.1.- (RXN-2122)	18Oxooleate[c] + NADP[c] + Water[c] -> NADPH[c] + Octadecenedioate[c] + 2 Proton[c]		0	1000	0		PROTEIN_ASSOCIATION: rxnNotes: PARENTFRAME: RXN-2122 Directionality References: Irreversibility Rule: Irreversibility Rule Overruling Assumption:	EC 1.2.1.-
RXN2581	EC 1.14.13.36 (RXN-2581)	4Coumaroylshikimate[c] + NADPH[c] + Oxygen[c] + Proton[c] -> Caffeoylshikimate[c] + NADP[c] + Water[c]	( sobic009G181800 or sobic003G327800 or sobic010G231600 or sobic001G254800 or sobic001G336200 or sobic003G076700 )	0	1000	0	lignin biosynthesis	PROTEIN_ASSOCIATION: ( sobic009G181800 or sobic003G327800 or sobic010G231600 or sobic001G254800 or sobic001G336200 or sobic003G076700 ) rxnNotes: C3&apos;H Directionality References: Irreversibility Rule: Irreversibility Rule Overruling Assumption:	EC 1.14.13.36
RXN2601	EC 2.3.1.133 (RXN-2601)	PCoumaroylCoA[c] + Quinate[c] -> 4Coumaroylquinate[c] + CoA[c]	( sobic007G014600 or sobic007G142200 or sobic010G001300 or sobic003G082900 or sobic003G082800 or sobic009G157100 or sobic004G328700 or sobic003G068800 or sobic004G212300 or sobic007G165800 or sobic002G205100 or sobic003G360000 )	0	1000	0	lignin biosynthesis	PROTEIN_ASSOCIATION: ( sobic007G014600 or sobic007G142200 or sobic010G001300 or sobic003G082900 or sobic003G082800 or sobic009G157100 or sobic004G328700 or sobic003G068800 or sobic004G212300 or sobic007G165800 or sobic002G205100 or sobic003G360000 ) rxnNotes: HCT Directionality References: Irreversibility Rule: none Irreversibility Rule Overruling Assumption:	EC 2.3.1.133	17509628;
RXN2621	EC 3.1.2.- (RXN-2621)	Caffeoylshikimate[c] + CoA[c] -> CaffeoylCoA[c] + Shikimate[c]	( sobic007G014600 or sobic007G142200 or sobic010G001300 or sobic003G082900 or sobic003G082800 or sobic009G157100 or sobic004G328700 or sobic003G068800 or sobic004G212300 )	0	1000	0	lignin biosynthesis	PROTEIN_ASSOCIATION: ( sobic007G014600 or sobic007G142200 or sobic010G001300 or sobic003G082900 or sobic003G082800 or sobic009G157100 or sobic004G328700 or sobic003G068800 or sobic004G212300 ) rxnNotes: HCT Directionality References: Irreversibility Rule: Irreversibility Rule Overruling Assumption:	EC 3.1.2.-
RXN2622	EC 3.1.2.- (RXN-2622)	Caffeoylquinate[c] + CoA[c] -> CaffeoylCoA[c] + Quinate[c]	( sobic007G014600 or sobic007G142200 or sobic010G001300 or sobic003G082900 or sobic003G082800 or sobic009G157100 or sobic004G328700 or sobic003G068800 or sobic004G212300 )	0	1000	0	lignin biosynthesis	PROTEIN_ASSOCIATION: ( sobic007G014600 or sobic007G142200 or sobic010G001300 or sobic003G082900 or sobic003G082800 or sobic009G157100 or sobic004G328700 or sobic003G068800 or sobic004G212300 ) rxnNotes: HCT Directionality References: Irreversibility Rule: Irreversibility Rule Overruling Assumption:	EC 3.1.2.-
RXN2944	EC 6.3.-.- (RXN-2944)	ATP[c] + IndoleAcetateAuxin[c] + LAlanine[c] -> AMP[c] + Indole3AcetylAla[c] + PPi[c] + Proton[c]	( sobic005G134200 or sobic009G187700 or sobic003G306500 or sobic002G361500 or sobic001G331200 or sobic002G412500 or sobic003G319900 )	0	1000	0		PROTEIN_ASSOCIATION: ( sobic005G134200 or sobic009G187700 or sobic003G306500 or sobic002G361500 or sobic001G331200 or sobic002G412500 or sobic003G319900 ) rxnNotes: PARENTFRAME: RXN-2944 Directionality References: Irreversibility Rule: Irreversibility Rule Overruling Assumption:	EC 6.3.-.-
RXN2981	EC 3.5.1.- (RXN-2981)	Indole3AcetylAla[c] + Water[c] -> IndoleAcetateAuxin[c] + LAlanine[c]	( sobic002G093300 or sobic002G093500 or sobic010G241200 or sobic003G273000 or sobic008G016600 or sobic003G190500 or sobic001G021900 or sobic006G150600 )	0	1000	0		PROTEIN_ASSOCIATION: ( sobic002G093300 or sobic002G093500 or sobic010G241200 or sobic003G273000 or sobic008G016600 or sobic003G190500 or sobic001G021900 or sobic006G150600 ) rxnNotes: PARENTFRAME: RXN-2981 Directionality References: Irreversibility Rule: Irreversibility Rule Overruling Assumption:	EC 3.5.1.-
RXN3521	L-ascorbate peroxidase (RXN-3521)	2 Ascorbate[c] + HydrogenPeroxide[c] + 2 Proton[c] -> 2 Monodehydroascorbate[c] + 2 Water[c]	( sobic008G057900 or sobic006G084400 or sobic001G410200 or sobic002G431100 )	0	1000	0	peroxisome	PROTEIN_ASSOCIATION: ( sobic008G057900 or sobic006G084400 or sobic001G410200 or sobic002G431100 ) rxnNotes: PARENTFRAME: RXN-3521 Directionality References: Irreversibility Rule: Irreversibility Rule Overruling Assumption:
RXN3521chloroplast	L-ascorbate peroxidase (RXN-3521) [chloroplast]	2 AscorbateChloroplast[p] + HydrogenPeroxideChloroplast[p] + 2 ProtonChloroplast[p] -> 2 MonodehydroascorbateChloroplast[p] + 2 WaterChloroplast[p]	( sobic008G057900 or sobic006G084400 or sobic004G175500 )	0	1000	0	plastid	PROTEIN_ASSOCIATION: ( sobic008G057900 or sobic006G084400 or sobic004G175500 ) rxnNotes: PARENTFRAME: RXN-3521 Directionality References: Irreversibility Rule: Irreversibility Rule Overruling Assumption:
RXN3522	EC 1.6.5.- (RXN-3522)	2 Monodehydroascorbate[c] + NADPH[c] -> 2 Ascorbate[c] + NADP[c] + Proton[c]	( sobic004G266400 )	0	1000	0		PROTEIN_ASSOCIATION: ( sobic004G266400 ) rxnNotes: PARENTFRAME: RXN-3522 Directionality References: Irreversibility Rule: Irreversibility Rule Overruling Assumption:	EC 1.6.5.-
RXN3523	L-ascorbate peroxidase (RXN-3523)	2 Monodehydroascorbate[c] -> Ascorbate[c] + LDehydroAscorbate[c] + Proton[c]		0	1000	0		PROTEIN_ASSOCIATION: rxnNotes: PARENTFRAME: RXN-3523 Directionality References: Irreversibility Rule: Irreversibility Rule Overruling Assumption:
RXN3523chloroplast	L-ascorbate peroxidase (RXN-3523) [chloroplast]	2 MonodehydroascorbateChloroplast[p] -> AscorbateChloroplast[p] + LDehydroAscorbateChloroplast[p] + ProtonChloroplast[p]		0	1000	0	plastid	PROTEIN_ASSOCIATION: rxnNotes: PARENTFRAME: RXN-3523 Directionality References: Irreversibility Rule: none Irreversibility Rule Overruling Assumption:		16543413;10712540;
RXN3O1380	EC 1.14.-.- (RXN3O-1380)	Dihydrosphingosine[c] + NADPH[c] + Oxygen[c] + Proton[c] -> NADP[c] + Phytospingosine[c] + Water[c]	( sobic005G151100 or sobic003G243900 or sobic002G383900 or sobic010G092200 or sobic004G237600 or sobic004G008800 )	0	1000	0		PROTEIN_ASSOCIATION: ( sobic005G151100 or sobic003G243900 or sobic002G383900 or sobic010G092200 or sobic004G237600 or sobic004G008800 ) rxnNotes: PARENTFRAME: RXN3O-1380 Directionality References: Irreversibility Rule: 2e Irreversibility Rule Overruling Assumption:	EC 1.14.-.-	15708363;
RXN4FS2	EC 2.1.1.71 (RXN4FS-2)	L1PhosphatidylEthanolamine[c] + SAdenosylmethionine[c] -> AdenosylHomoCys[c] + Phosphatidylcholine[c] + Proton[c]		0	1000	0		PROTEIN_ASSOCIATION: rxnNotes: PARENTFRAME: RXN4FS-2 Directionality References: Irreversibility Rule: 2a Irreversibility Rule Overruling Assumption:	EC 2.1.1.71
RXN4FS3	EC 2.7.7.- (RXN4FS-3)	CTP[c] + NDimethylethanolamineP[c] + Proton[c] -> CDPnDimethylethanolamine[c] + PPi[c]		0	1000	0	PE biosynthesis	PROTEIN_ASSOCIATION: rxnNotes: PARENTFRAME: RXN4FS-3 Directionality References: Irreversibility Rule: none Irreversibility Rule Overruling Assumption:	EC 2.7.7.-
RXN5641	EC 4.1.1.- (RXN-5641)	Proton[c] + Ser[c] -> CO2[c] + Ethanolamine[c]	( sobic004G170200 )	0	1000	0		PROTEIN_ASSOCIATION: ( sobic004G170200 ) rxnNotes: PARENTFRAME: RXN-5641 Directionality References: Irreversibility Rule: Irreversibility Rule Overruling Assumption:	EC 4.1.1.-
Rxn5682Chloroplast	EC 1.3.1.78 (RXN-5682)	ArogenateChloroplast[p] + NADPChloroplast[p] -> CO2Chloroplast[p] + NADPHChloroplast[p] + TyrChloroplast[p]	( sobic010G258500 or sobic010G160400 )	0	1000	0	aromatic amino acid biosynthesis	PROTEIN_ASSOCIATION: ( sobic010G258500 or sobic010G160400 ) rxnNotes: PARENTFRAME: RXN-5682 Directionality References: Irreversibility Rule: none Irreversibility Rule Overruling Assumption:	EC 1.3.1.78
RXN6161	EC 4.1.1.1 (RXN-6161)	Proton[c] + Pyruvate[c] -> Acetald[c] + CO2[c]	( sobic009G168800 or sobic009G169000 or sobic001G405500 or sobic001G046800 or sobic002G429000 or sobic003G061300 or sobic001G455500 )	0	1000	0		PROTEIN_ASSOCIATION: ( sobic009G168800 or sobic009G169000 or sobic001G405500 or sobic001G046800 or sobic002G429000 or sobic003G061300 or sobic001G455500 ) rxnNotes: PARENTFRAME: RXN-6161 Directionality References: Irreversibility Rule: 1a Irreversibility Rule Overruling Assumption:	EC 4.1.1.1
RXN6182	EC 5.3.1.9 (RXN-6182)	AlphaGlc6P[c] -> Fructose6P[c]		0	1000	0		PROTEIN_ASSOCIATION: rxnNotes: PARENTFRAME: RXN-6182 Directionality References: Irreversibility Rule: Irreversibility Rule Overruling Assumption:	EC 5.3.1.9
RXN661	EC 1.11.1.6 (RXN66-1)	ETOH[c] + HydrogenPeroxide[c] -> Acetald[c] + 2 Water[c]	( sobic010G274500 or sobic004G011566 or sobic001G517700 )	0	1000	0	peroxisome	PROTEIN_ASSOCIATION: ( sobic010G274500 or sobic004G011566 or sobic001G517700 ) rxnNotes: PARENTFRAME: RXN66-1 Directionality References: Irreversibility Rule: Irreversibility Rule Overruling Assumption:	EC 1.11.1.6
RXN663	EC 1.2.1.3 (RXN66-3)	Acetald[c] + NAD[c] + Water[c] -> Acet[c] + NADH[c] + 2 Proton[c]	( sobic002G426100 or sobic009G125000 or sobic001G228200 or sobic010G011200 or sobic001G003100 or sobic005G064800 or sobic006G163300 or sobic003G203500 or sobic002G130900 or sobic010G178300 or sobic002G215700 or sobic008G057500 or sobic004G300800 or sobic003G203600 or sobic004G002200 or sobic010G113000 or sobic001G437801 or sobic009G214100 or sobic004G250900 )	0	1000	0		PROTEIN_ASSOCIATION: ( sobic002G426100 or sobic009G125000 or sobic001G228200 or sobic010G011200 or sobic001G003100 or sobic005G064800 or sobic006G163300 or sobic003G203500 or sobic002G130900 or sobic010G178300 or sobic002G215700 or sobic008G057500 or sobic004G300800 or sobic003G203600 or sobic004G002200 or sobic010G113000 or sobic001G437801 or sobic009G214100 or sobic004G250900 ) rxnNotes: PARENT…	EC 1.2.1.3
RXN6902	EC 2.6.1.- (RXN-6902)	4Aminobutanoate[c] + Pyruvate[c] -> LAlanine[c] + SuccinateSemialdehyde[c]	( sobic006G214200 or sobic007G074500 )	0	1000	0		PROTEIN_ASSOCIATION: ( sobic006G214200 or sobic007G074500 ) rxnNotes: PARENTFRAME: RXN-6902 Directionality References: Irreversibility Rule: Irreversibility Rule Overruling Assumption:	EC 2.6.1.-
RXN743	EC 2.4.1.85 (RXN-743)	CPD648[c] + UDPGlucose[c] -> Dhurrin[c] + Proton[c] + UDP[c]	( sobic001G012400 )	0	1000	0		PROTEIN_ASSOCIATION: ( sobic001G012400 ) rxnNotes: PARENTFRAME: RXN-743 Directionality References: Irreversibility Rule: none Irreversibility Rule Overruling Assumption:	EC 2.4.1.85
RXN7609	EC 3.1.3.5 (RXN-7609)	Gmp[c] + Water[c] -> Guanosine[c] + Phosphate[c]	( sobic001G153300 or sobic003G113200 or sobic001G073500 or sobic002G206800 )	0	1000	0	purine synthesis	PROTEIN_ASSOCIATION: ( sobic001G153300 or sobic003G113200 or sobic001G073500 or sobic002G206800 ) rxnNotes: PARENTFRAME: RXN-7609 Directionality References: Irreversibility Rule: 2a Irreversibility Rule Overruling Assumption:	EC 3.1.3.5	17509628;
RXN7658	EC 1.3.1.- (RXN-7658)	GeranylgeranylPP[c] + NADPH[c] + Proton[c] -> CPD7002[c] + NADP[c]		0	1000	0		PROTEIN_ASSOCIATION: rxnNotes: PARENTFRAME: RXN-7658 Directionality References: Irreversibility Rule: none Irreversibility Rule Overruling Assumption:	EC 1.3.1.-
RXN7659	EC 1.3.1.- (RXN-7659)	CPD7002[c] + NADPH[c] + Proton[c] -> CPD7003[c] + NADP[c]		0	1000	0		PROTEIN_ASSOCIATION: rxnNotes: PARENTFRAME: RXN-7659 Directionality References: Irreversibility Rule: none Irreversibility Rule Overruling Assumption:	EC 1.3.1.-	18444898;11755682;
RXN7660	EC 1.3.1.- (RXN-7660)	CPD7003[c] + NADPH[c] + Proton[c] -> NADP[c] + PhytylPyrophosphate[c]		0	1000	0		PROTEIN_ASSOCIATION: rxnNotes: PARENTFRAME: RXN-7660 Directionality References: Irreversibility Rule: Irreversibility Rule Overruling Assumption:	EC 1.3.1.-
RXN7663	EC 2.5.1.- (RXN-7663)	ChlorophyllideA[c] + GeranylgeranylPP[c] + Proton[c] -> CPD7005[c] + PPi[c]	( sobic009G104700 )	0	1000	0	chlorophyll	PROTEIN_ASSOCIATION: ( sobic009G104700 ) rxnNotes: PARENTFRAME: RXN-7663 Directionality References: Irreversibility Rule: none Irreversibility Rule Overruling Assumption:	EC 2.5.1.-
RXN7664	EC 1.3.1.- (RXN-7664)	CPD7005[c] + NADPH[c] + Proton[c] -> CPD7004[c] + NADP[c]		0	1000	0		PROTEIN_ASSOCIATION: rxnNotes: PARENTFRAME: RXN-7664 Directionality References: Irreversibility Rule: 2a Irreversibility Rule Overruling Assumption:	EC 1.3.1.-
RXN7665	EC 1.3.1.- (RXN-7665)	CPD7004[c] + NADPH[c] + Proton[c] -> CPD7006[c] + NADP[c]		0	1000	0		PROTEIN_ASSOCIATION: rxnNotes: PARENTFRAME: RXN-7665 Directionality References: Irreversibility Rule: 2a Irreversibility Rule Overruling Assumption:	EC 1.3.1.-	13690532;16656830;18444898;
RXN7666	EC 1.3.1.- (RXN-7666)	CPD7006[c] + NADPH[c] + Proton[c] -> ChlorophyllA[c] + NADP[c]		0	1000	0	chlorophyll	PROTEIN_ASSOCIATION: rxnNotes: PARENTFRAME: RXN-7666 Directionality References: Irreversibility Rule: 2b Irreversibility Rule Overruling Assumption: assumed reversible because adenine and uracil nucleotides are very similar.	EC 1.3.1.-
RXN7674	EC 2.5.1.- (RXN-7674)	CPD7014[c] + PhytylPyrophosphate[c] + Proton[c] -> ChlorophyllB[c] + PPi[c]	( sobic009G104700 )	0	1000	0	chlorophyll	PROTEIN_ASSOCIATION: ( sobic009G104700 ) rxnNotes: PARENTFRAME: RXN-7674 Directionality References: Irreversibility Rule: Irreversibility Rule Overruling Assumption:	EC 2.5.1.-
RXN7710modchloroplast	EC 2.4.1.18 (RXN-7710-mod) [chloroplast]	14AlphaDGlucanMonomerEquivalentChloroplast[p] -> AmylopectinMonomerEquivalentChloroplast[p]	( sobic003G213800 or sobic010G273800 or sobic004G163700 or sobic006G066800 )	0	1000	0	plastid	PROTEIN_ASSOCIATION: ( sobic003G213800 or sobic010G273800 or sobic004G163700 or sobic006G066800 ) rxnNotes: PARENTFRAME: RXN-7710 Directionality References: Irreversibility Rule: Irreversibility Rule Overruling Assumption:	EC 2.4.1.18
RXN7903	EC 1.14.19.2 (RXN-7903)	OxygenChloroplast[p] + 2 ProtonChloroplast[p] + 2 ReducedFerredoxinsChloroplast[p] + StearoylACPs[p] -> OleoylACPs[p] + 2 OxidizedFerredoxinsChloroplast[p] + 2 WaterChloroplast[p]	( sobic006G048700 or sobic004G153300 or sobic008G012700 or sobic001G280700 or sobic007G071600 or sobic010G235300 or sobic002G258500 or sobic003G404000 or sobic001G265300 )	0	1000	0	FAS: 18:0 --&gt; 18:1	PROTEIN_ASSOCIATION: ( sobic006G048700 or sobic004G153300 or sobic008G012700 or sobic001G280700 or sobic007G071600 or sobic010G235300 or sobic002G258500 or sobic003G404000 or sobic001G265300 ) rxnNotes: PARENTFRAME: RXN-7903 Directionality References: Irreversibility Rule: Irreversibility Rule Overruling Assumption:	EC 1.14.19.2
RXN8001Chloroplast	EC 1.1.1.23 (RXN-8001)	HistidinolChloroplast[p] + 2 NADChloroplast[p] + WaterChloroplast[p] <=> HisChloroplast[p] + 2 NADHChloroplast[p] + 3 ProtonChloroplast[p]	( sobic001G067300 )	-1000	1000	0		PROTEIN_ASSOCIATION: ( sobic001G067300 ) rxnNotes: PARENTFRAME: RXN-8001 Directionality References: Irreversibility Rule: 1a Irreversibility Rule Overruling Assumption:	EC 1.1.1.23	10.1111/j.1365-3040.2005.01372.x;
RXN821mod	EC 1.5.99.8 (RXN-821-mod)	NAD[c] + Pro[c] -> LDelta1Pyrroline5Carboxylate[c] + NADH[c] + 2 Proton[c]	( sobic001G304700 )	0	1000	0		PROTEIN_ASSOCIATION: ( sobic001G304700 ) rxnNotes: PARENTFRAME: RXN-821 Directionality References: Irreversibility Rule: 2a Irreversibility Rule Overruling Assumption:	EC 1.5.99.8
RXN8287	EC 2.4.1.- (RXN-8287)	2 Raffinose[c] -> Stachyose[c] + Sucrose[c]	( sobic001G208200 )	0	1000	0		PROTEIN_ASSOCIATION: ( sobic001G208200 ) rxnNotes: PARENTFRAME: RXN-8287 Directionality References: Irreversibility Rule: Irreversibility Rule Overruling Assumption:	EC 2.4.1.-
RXN8389mod	RXN-8389-mod	NADPHChloroplast[p] + OxygenChloroplast[p] + PalmitoylACPs[p] + ProtonChloroplast[p] -> NADPChloroplast[p] + PalmitoleoylACPs[p] + 2 WaterChloroplast[p]		0	1000	0	FAS: 16:0 --&gt; 16:1	PROTEIN_ASSOCIATION: rxnNotes: PARENTFRAME: None Directionality References: Irreversibility Rule: Irreversibility Rule Overruling Assumption:
RXN8730	EC 3.1.3.56 (RXN-8730)	CPD506[c] + Water[c] -> Inositol134Triphosphate[c] + Phosphate[c]	( sobic003G276500 or sobic009G016100 or sobic010G089900 or sobic003G333100 or sobic002G193900 or sobic004G234000 or sobic003G040600 or sobic007G131600 or sobic001G162700 or sobic001G244900 or sobic009G211600 or sobic002G254700 or sobic009G178300 or sobic007G198300 or sobic001G145200 or sobic001G496900 or sobic004G145500 or sobic003G277600 or sobic002G050500 or sobic009G211400 or sobic005G020400 o…	0	1000	0		PROTEIN_ASSOCIATION: ( sobic003G276500 or sobic009G016100 or sobic010G089900 or sobic003G333100 or sobic002G193900 or sobic004G234000 or sobic003G040600 or sobic007G131600 or sobic001G162700 or sobic001G244900 or sobic009G211600 or sobic002G254700 or sobic009G178300 or sobic007G198300 or sobic001G145200 or sobic001G496900 or sobic004G145500 or sobic003G277600 or sobic002G050500 or sobic009G211400…	EC 3.1.3.56
RXN9514	EC 1.1.1.100 (RXN-9514)	AcetoacetylACPs[p] + NADPHChloroplast[p] + ProtonChloroplast[p] -> Beta3HydroxybutyrylACPs[p] + NADPChloroplast[p]	( sobic007G209800 or sobic006G043700 or sobic004G152800 or sobic009G037100 or sobic004G178100 or sobic008G087300 )	0	1000	0	fatty acid synthesis	PROTEIN_ASSOCIATION: ( sobic007G209800 or sobic006G043700 or sobic004G152800 or sobic009G037100 or sobic004G178100 or sobic008G087300 ) rxnNotes: PARENTFRAME: RXN-9514 Directionality References: Irreversibility Rule: Irreversibility Rule Overruling Assumption:	EC 1.1.1.100
RXN9516	EC 2.3.1.41 (RXN-9516)	ButanoylACPs[p] + MalonylACP[p] -> 3OxoHexanoylACPs[p] + ACP[p] + CO2Chloroplast[p]	( sobic002G374600 or sobic001G344400 or sobic010G073500 or sobic004G080200 )	0	1000	0	fatty acid synthesis	PROTEIN_ASSOCIATION: ( sobic002G374600 or sobic001G344400 or sobic010G073500 or sobic004G080200 ) rxnNotes: PARENTFRAME: RXN-9516 Directionality References: Irreversibility Rule: Irreversibility Rule Overruling Assumption:	EC 2.3.1.41
RXN9518	EC 1.1.1.100 (RXN-9518)	3OxoHexanoylACPs[p] + NADPHChloroplast[p] + ProtonChloroplast[p] -> NADPChloroplast[p] + R3HydroxyhexanoylACPs[p]	( sobic007G209800 or sobic006G043700 or sobic004G152800 or sobic009G037100 or sobic004G178100 or sobic008G087300 )	0	1000	0	fatty acid synthesis	PROTEIN_ASSOCIATION: ( sobic007G209800 or sobic006G043700 or sobic004G152800 or sobic009G037100 or sobic004G178100 or sobic008G087300 ) rxnNotes: PARENTFRAME: RXN-9518 Directionality References: Irreversibility Rule: Irreversibility Rule Overruling Assumption:	EC 1.1.1.100
RXN9520	EC 4.2.1.59 (RXN-9520)	R3HydroxyhexanoylACPs[p] <=> Hex2EnoylACPs[p] + WaterChloroplast[p]	( sobic009G150900 or sobic007G079600 )	-1000	1000	0	fatty acid synthesis	PROTEIN_ASSOCIATION: ( sobic009G150900 or sobic007G079600 ) rxnNotes: PARENTFRAME: RXN-9520 Directionality References: Irreversibility Rule: none Irreversibility Rule Overruling Assumption:	EC 4.2.1.59	18444898;11755682;
RXN9523	EC 2.3.1.41 (RXN-9523)	HexanoylACPs[p] + MalonylACP[p] -> 3OxoOctanoylACPs[p] + ACP[p] + CO2Chloroplast[p]	( sobic002G374600 or sobic001G344400 or sobic010G073500 or sobic004G080200 )	0	1000	0	fatty acid synthesis	PROTEIN_ASSOCIATION: ( sobic002G374600 or sobic001G344400 or sobic010G073500 or sobic004G080200 ) rxnNotes: PARENTFRAME: RXN-9523 Directionality References: Irreversibility Rule: none Irreversibility Rule Overruling Assumption:	EC 2.3.1.41	18444898;11755682;
RXN9524	EC 1.1.1.100 (RXN-9524)	3OxoOctanoylACPs[p] + NADPHChloroplast[p] + ProtonChloroplast[p] -> 3HydroxyOctanoylACPs[p] + NADPChloroplast[p]	( sobic007G209800 or sobic006G043700 or sobic004G152800 or sobic009G037100 or sobic004G178100 or sobic008G087300 )	0	1000	0	fatty acid synthesis	PROTEIN_ASSOCIATION: ( sobic007G209800 or sobic006G043700 or sobic004G152800 or sobic009G037100 or sobic004G178100 or sobic008G087300 ) rxnNotes: PARENTFRAME: RXN-9524 Directionality References: Irreversibility Rule: none Irreversibility Rule Overruling Assumption:	EC 1.1.1.100	18444898;11755682;
RXN9527	EC 2.3.1.41 (RXN-9527)	MalonylACP[p] + OctanoylACPs[p] -> 3OxoDecanoylACPs[p] + ACP[p] + CO2Chloroplast[p]	( sobic002G374600 or sobic001G344400 or sobic010G073500 or sobic004G080200 )	0	1000	0	fatty acid synthesis	PROTEIN_ASSOCIATION: ( sobic002G374600 or sobic001G344400 or sobic010G073500 or sobic004G080200 ) rxnNotes: PARENTFRAME: RXN-9527 Directionality References: Irreversibility Rule: none Irreversibility Rule Overruling Assumption: Due to the presence of abundant catalase in peroxisomes removing H2O2, it is assumed that glycolate oxidase is unidirectional	EC 2.3.1.41	18444898;11755682;
RXN9528	EC 1.1.1.100 (RXN-9528)	3OxoDecanoylACPs[p] + NADPHChloroplast[p] + ProtonChloroplast[p] -> BetaHydroxydecanoylACPs[p] + NADPChloroplast[p]	( sobic007G209800 or sobic006G043700 or sobic004G152800 or sobic009G037100 or sobic004G178100 or sobic008G087300 )	0	1000	0	fatty acid synthesis	PROTEIN_ASSOCIATION: ( sobic007G209800 or sobic006G043700 or sobic004G152800 or sobic009G037100 or sobic004G178100 or sobic008G087300 ) rxnNotes: PARENT_FRAME: RXN-9528 Directionality References: Irreversibility Rule: Irreversibility Rule Overruling Assumption:	EC 1.1.1.100
RXN9531	EC 2.3.1.41 (RXN-9531)	DecanoylACPs[p] + MalonylACP[p] -> 3OxoDodecanoylACPs[p] + ACP[p] + CO2Chloroplast[p]	( sobic002G374600 or sobic001G344400 or sobic010G073500 or sobic004G080200 )	0	1000	0	fatty acid synthesis	PROTEIN_ASSOCIATION: ( sobic002G374600 or sobic001G344400 or sobic010G073500 or sobic004G080200 ) rxnNotes: PARENT_FRAME: RXN-9531 Directionality References: Irreversibility Rule: Irreversibility Rule Overruling Assumption:	EC 2.3.1.41
RXN9532	EC 1.1.1.100 (RXN-9532)	3OxoDodecanoylACPs[p] + NADPHChloroplast[p] + ProtonChloroplast[p] -> NADPChloroplast[p] + R3HydroxydodecanoylACPs[p]	( sobic007G209800 or sobic006G043700 or sobic004G152800 or sobic009G037100 or sobic004G178100 or sobic008G087300 )	0	1000	0	fatty acid synthesis	PROTEIN_ASSOCIATION: ( sobic007G209800 or sobic006G043700 or sobic004G152800 or sobic009G037100 or sobic004G178100 or sobic008G087300 ) rxnNotes: PARENT_FRAME: RXN-9532 Directionality References: Irreversibility Rule: Irreversibility Rule Overruling Assumption:	EC 1.1.1.100
RXN9533	EC 4.2.1.59 (RXN-9533)	R3HydroxydodecanoylACPs[p] -> Dodec2EnoylACPs[p] + WaterChloroplast[p]	( sobic009G150900 or sobic007G079600 )	0	1000	0	fatty acid synthesis	PROTEIN_ASSOCIATION: ( sobic009G150900 or sobic007G079600 ) rxnNotes: PARENT_FRAME: RXN-9533 Directionality References: Irreversibility Rule: Irreversibility Rule Overruling Assumption:	EC 4.2.1.59
RXN9535	EC 2.3.1.41 (RXN-9535)	DodecanoylACPs[p] + MalonylACP[p] -> 3OxoMyristoylACPs[p] + ACP[p] + CO2Chloroplast[p]	( sobic002G374600 or sobic001G344400 or sobic010G073500 or sobic004G080200 )	0	1000	0	fatty acid synthesis	PROTEIN_ASSOCIATION: ( sobic002G374600 or sobic001G344400 or sobic010G073500 or sobic004G080200 ) rxnNotes: PARENTFRAME: RXN-9535 Directionality References: Irreversibility Rule: 2e Irreversibility Rule Overruling Assumption:	EC 2.3.1.41	10712540;15611146;
RXN9536	EC 1.1.1.100 (RXN-9536)	3OxoMyristoylACPs[p] + NADPHChloroplast[p] + ProtonChloroplast[p] -> NADPChloroplast[p] + R3HydroxymyristoylACPs[p]	( sobic007G209800 or sobic006G043700 or sobic004G152800 or sobic009G037100 or sobic004G178100 or sobic008G087300 )	0	1000	0	fatty acid synthesis	PROTEIN_ASSOCIATION: ( sobic007G209800 or sobic006G043700 or sobic004G152800 or sobic009G037100 or sobic004G178100 or sobic008G087300 ) rxnNotes: PARENTFRAME: RXN-9536 Directionality References: Irreversibility Rule: none Irreversibility Rule Overruling Assumption:	EC 1.1.1.100	10712540;
RXN9537	EC 4.2.1.59 (RXN-9537)	R3HydroxymyristoylACPs[p] <=> Tetradec2EnoylACPs[p] + WaterChloroplast[p]	( sobic009G150900 or sobic007G079600 )	-1000	1000	0	fatty acid synthesis	PROTEIN_ASSOCIATION: ( sobic009G150900 or sobic007G079600 ) rxnNotes: PARENTFRAME: RXN-9537 Directionality References: Irreversibility Rule: Irreversibility Rule Overruling Assumption:	EC 4.2.1.59
RXN9539	EC 2.3.1.41 (RXN-9539)	MalonylACP[p] + MyristoylACPs[p] -> 3OxoPalmitoylACPs[p] + ACP[p] + CO2Chloroplast[p]	( sobic002G374600 or sobic001G344400 or sobic010G073500 or sobic004G080200 )	0	1000	0	fatty acid synthesis	PROTEIN_ASSOCIATION: ( sobic002G374600 or sobic001G344400 or sobic010G073500 or sobic004G080200 ) rxnNotes: PARENTFRAME: RXN-9539 Directionality References: Irreversibility Rule: none Irreversibility Rule Overruling Assumption:	EC 2.3.1.41	15611146;
RXN9540	EC 1.1.1.100 (RXN-9540)	3OxoPalmitoylACPs[p] + NADPHChloroplast[p] + ProtonChloroplast[p] -> NADPChloroplast[p] + R3HydroxypalmitoylACPs[p]	( sobic007G209800 or sobic006G043700 or sobic004G152800 or sobic009G037100 or sobic004G178100 or sobic008G087300 )	0	1000	0	fatty acid synthesis	PROTEIN_ASSOCIATION: ( sobic007G209800 or sobic006G043700 or sobic004G152800 or sobic009G037100 or sobic004G178100 or sobic008G087300 ) rxnNotes: PARENTFRAME: RXN-9540 Directionality References: Irreversibility Rule: Irreversibility Rule Overruling Assumption:	EC 1.1.1.100
RXN9548	EC 3.1.2.14 (RXN-9548)	StearoylACPs[p] + WaterChloroplast[p] -> ACP[p] + ProtonChloroplast[p] + StearicAcidChloroplast[p]	( sobic002G111500 or sobic006G259300 or sobic010G180400 or sobic010G033300 or sobic002G256800 )	0	1000	0	FA-ACP --&gt; FFA	PROTEIN_ASSOCIATION: ( sobic002G111500 or sobic006G259300 or sobic010G180400 or sobic010G033300 or sobic002G256800 ) rxnNotes: PARENTFRAME: RXN-9548 Directionality References: Irreversibility Rule: Irreversibility Rule Overruling Assumption:	EC 3.1.2.14
RXN9549	EC 3.1.2.14 (RXN-9549)	PalmitoylACPs[p] + WaterChloroplast[p] -> ACP[p] + PalmitateChloroplast[p] + ProtonChloroplast[p]	( sobic002G111500 or sobic006G259300 or sobic010G180400 or sobic010G033300 or sobic002G256800 )	0	1000	0	FA-ACP --&gt; FFA	PROTEIN_ASSOCIATION: ( sobic002G111500 or sobic006G259300 or sobic010G180400 or sobic010G033300 or sobic002G256800 ) rxnNotes: PARENTFRAME: RXN-9549 Directionality References: Irreversibility Rule: Irreversibility Rule Overruling Assumption:	EC 3.1.2.14
RXN9550	EC 3.1.2.14 (RXN-9550)	PalmitoleoylACPs[p] + WaterChloroplast[p] -> ACP[p] + PalmitoleateChloroplast[p] + ProtonChloroplast[p]	( sobic002G111500 or sobic006G259300 or sobic010G180400 or sobic010G033300 or sobic002G256800 )	0	1000	0	FA-ACP --&gt; FFA	PROTEIN_ASSOCIATION: ( sobic002G111500 or sobic006G259300 or sobic010G180400 or sobic010G033300 or sobic002G256800 ) rxnNotes: PARENTFRAME: RXN-9550 Directionality References: Irreversibility Rule: none Irreversibility Rule Overruling Assumption:	EC 3.1.2.14	15611146;
RXN9588	EC 3.2.1.- (RXN-9588)	Dhurrin[c] + Water[c] -> CPD648[c] + Glc[c]	( sobic008G079800 or sobic008G080100 )	0	1000	0		PROTEIN_ASSOCIATION: ( sobic008G079800 or sobic008G080100 ) rxnNotes: PARENTFRAME: RXN-9588 Directionality References: Irreversibility Rule: Irreversibility Rule Overruling Assumption:	EC 3.2.1.-
RXN961chloroplast	EC 4.1.1.- (RXN-961) [chloroplast]	DRibulose15P2Chloroplast[p] + OxygenChloroplast[p] -> G3PChloroplast[p] + PhosphoglycolateChloroplast[p] + 2 ProtonChloroplast[p]	( sobic005G194400 or sobic003G172800 or sobic005G042000 )	0	0	0	photorespiration	PROTEIN_ASSOCIATION: ( sobic005G194400 or sobic003G172800 or sobic005G042000 ) rxnNotes: PARENTFRAME: RXN-961 Directionality References: Irreversibility Rule: none Irreversibility Rule Overruling Assumption:	EC 4.1.1.-	18444898;11755682;
RXN9633	EC 1.1.1.100 (RXN-9633)	3OxoStearoylACPs[p] + NADPHChloroplast[p] + ProtonChloroplast[p] -> NADPChloroplast[p] + R3HydroxystearoylACPs[p]	( sobic007G209800 or sobic006G043700 or sobic004G152800 or sobic009G037100 or sobic004G178100 or sobic008G087300 )	0	1000	0	fatty acid synthesis	PROTEIN_ASSOCIATION: ( sobic007G209800 or sobic006G043700 or sobic004G152800 or sobic009G037100 or sobic004G178100 or sobic008G087300 ) rxnNotes: PARENTFRAME: RXN-9633 Directionality References: Irreversibility Rule: none Irreversibility Rule Overruling Assumption:	EC 1.1.1.100
RXN9634	EC 4.2.1.59 (RXN-9634)	R3HydroxystearoylACPs[p] <=> Octadec2EnoylACPs[p] + WaterChloroplast[p]	( sobic009G150900 or sobic007G079600 )	-1000	1000	0	fatty acid synthesis	PROTEIN_ASSOCIATION: ( sobic009G150900 or sobic007G079600 ) rxnNotes: PARENTFRAME: RXN-9634 Directionality References: Irreversibility Rule: none Irreversibility Rule Overruling Assumption:	EC 4.2.1.59	12805578;9847135;
RXN9635	EC 1.3.1.9 (RXN-9635)	NADHChloroplast[p] + Octadec2EnoylACPs[p] + ProtonChloroplast[p] -> NADChloroplast[p] + StearoylACPs[p]	( sobic007G112100 or sobic002G151000 or sobic007G225200 )	0	1000	0	fatty acid synthesis	PROTEIN_ASSOCIATION: ( sobic007G112100 or sobic002G151000 or sobic007G225200 ) rxnNotes: PARENTFRAME: RXN-9635 Directionality References: Irreversibility Rule: none Irreversibility Rule Overruling Assumption:	EC 1.3.1.9
RXN9655	EC 4.2.1.59 (RXN-9655)	BetaHydroxydecanoylACPs[p] -> TransD2DecenoylACPs[p] + WaterChloroplast[p]	( sobic009G150900 or sobic007G079600 )	0	1000	0	fatty acid synthesis	PROTEIN_ASSOCIATION: ( sobic009G150900 or sobic007G079600 ) rxnNotes: PARENT_FRAME: RXN-9655 Directionality References: Irreversibility Rule: Irreversibility Rule Overruling Assumption:	EC 4.2.1.59
RXN9657	EC 1.3.1.9 (RXN-9657)	CrotonylACPs[p] + NADHChloroplast[p] + ProtonChloroplast[p] -> ButanoylACPs[p] + NADChloroplast[p]	( sobic007G112100 or sobic002G151000 or sobic007G225200 )	0	1000	0	fatty acid synthesis	PROTEIN_ASSOCIATION: ( sobic007G112100 or sobic002G151000 or sobic007G225200 ) rxnNotes: PARENTFRAME: RXN-9657 Directionality References: Irreversibility Rule: Irreversibility Rule Overruling Assumption:	EC 1.3.1.9
RXN9658	EC 1.3.1.9 (RXN-9658)	Hex2EnoylACPs[p] + NADHChloroplast[p] + ProtonChloroplast[p] -> HexanoylACPs[p] + NADChloroplast[p]	( sobic007G112100 or sobic002G151000 or sobic007G225200 )	0	1000	0	fatty acid synthesis	PROTEIN_ASSOCIATION: ( sobic007G112100 or sobic002G151000 or sobic007G225200 ) rxnNotes: PARENTFRAME: RXN-9658 Directionality References: Irreversibility Rule: Irreversibility Rule Overruling Assumption:	EC 1.3.1.9
RXN9659	EC 1.3.1.9 (RXN-9658)	2OctenoylACPs[p] + NADHChloroplast[p] + ProtonChloroplast[p] -> NADChloroplast[p] + OctanoylACPs[p]	( sobic007G112100 or sobic002G151000 or sobic007G225200 )	0	1000	0	fatty acid synthesis	PROTEIN_ASSOCIATION: ( sobic007G112100 or sobic002G151000 or sobic007G225200 ) rxnNotes: PARENTFRAME: RXN-9659 Directionality References: Irreversibility Rule: Irreversibility Rule Overruling Assumption:	EC 1.3.1.9
RXN9660	EC 1.3.1.9 (RXN-9660)	NADHChloroplast[p] + ProtonChloroplast[p] + TransD2DecenoylACPs[p] -> DecanoylACPs[p] + NADChloroplast[p]	( sobic007G112100 or sobic002G151000 or sobic007G225200 )	0	1000	0	fatty acid synthesis	PROTEIN_ASSOCIATION: ( sobic007G112100 or sobic002G151000 or sobic007G225200 ) rxnNotes: PARENT_FRAME: RXN-9660 Directionality References: Irreversibility Rule: Irreversibility Rule Overruling Assumption:	EC 1.3.1.9
RXN9661	EC 1.3.1.9 (RXN-9661)	Dodec2EnoylACPs[p] + NADHChloroplast[p] + ProtonChloroplast[p] -> DodecanoylACPs[p] + NADChloroplast[p]	( sobic007G112100 or sobic002G151000 or sobic007G225200 )	0	1000	0	fatty acid synthesis	PROTEIN_ASSOCIATION: ( sobic007G112100 or sobic002G151000 or sobic007G225200 ) rxnNotes: PARENT_FRAME: RXN-9661 Directionality References: Irreversibility Rule: Irreversibility Rule Overruling Assumption:	EC 1.3.1.9
RXN9662	EC 1.3.1.9 (RXN-9661)	NADHChloroplast[p] + ProtonChloroplast[p] + Tetradec2EnoylACPs[p] -> MyristoylACPs[p] + NADChloroplast[p]	( sobic007G112100 or sobic002G151000 or sobic007G225200 )	0	1000	0	fatty acid synthesis	PROTEIN_ASSOCIATION: ( sobic007G112100 or sobic002G151000 or sobic007G225200 ) rxnNotes: PARENTFRAME: RXN-9662 Directionality References: Irreversibility Rule: none Irreversibility Rule Overruling Assumption:	EC 1.3.1.9	17316618;11912229;
RXN9663	EC 1.3.1.9 (RXN-9662)	2HexadecenoylACPs[p] + NADHChloroplast[p] + ProtonChloroplast[p] -> NADChloroplast[p] + PalmitoylACPs[p]	( sobic007G112100 or sobic002G151000 or sobic007G225200 )	0	1000	0	fatty acid synthesis	PROTEIN_ASSOCIATION: ( sobic007G112100 or sobic002G151000 or sobic007G225200 ) rxnNotes: PARENTFRAME: RXN-9663 Directionality References: Irreversibility Rule: Irreversibility Rule Overruling Assumption:	EC 1.3.1.9
RXN969peroxisome	EC 1.1.3.- (RXN-969) [peroxisome]	GlycollatePeroxisome[x] + OxygenPeroxisome[x] -> GlyoxPeroxisome[x] + HydrogenPeroxidePeroxisome[x]	( sobic002G042400 )	0	1000	0	peroxisome	PROTEIN_ASSOCIATION: ( sobic002G042400 ) rxnNotes: PARENTFRAME: RXN-969 Directionality References: Irreversibility Rule: Irreversibility Rule Overruling Assumption:	EC 1.1.3.-
RXN9952	EC 1.1.1.44 (RXN-9952)	NADP[c] + Phosphogluconate[c] -> CO2[c] + NADPH[c] + Ribulose5P[c]	( sobic005G115600 or sobic003G418600 or sobic010G009300 )	0	1000	0	OPP (cyto and plastid, pgluc[)	PROTEIN_ASSOCIATION: ( sobic005G115600 or sobic003G418600 or sobic010G009300 ) rxnNotes: PARENTFRAME: RXN-9952 Directionality References: Irreversibility Rule: Irreversibility Rule Overruling Assumption:	EC 1.1.1.44
RXN9952Chloroplast	EC 1.1.1.44 (RXN-9952)	NADPChloroplast[p] + PhosphogluconateChloroplast[p] -> CO2Chloroplast[p] + NADPHChloroplast[p] + Ribulose5PChloroplast[p]		0	1000	0	OPP (cyto and plastid, pgluc[)	PROTEIN_ASSOCIATION: rxnNotes: PARENTFRAME: RXN-9952 Directionality References: Irreversibility Rule: Irreversibility Rule Overruling Assumption:	EC 1.1.1.44
RXNMGPROTOPORPHYRINMETHYLESTERSYN	EC 2.1.1.11 (RXN-MG-PROTOPORPHYRIN-METHYLESTER-SYN)	MgProtoporphyrin[c] + SAdenosylmethionine[c] -> AdenosylHomoCys[c] + MgProtoporphyrinMonomethylEster[c]	( sobic010G022100 )	0	1000	0		PROTEIN_ASSOCIATION: ( sobic010G022100 ) rxnNotes: PARENTFRAME: RXN-MG-PROTOPORPHYRIN-METHYLESTER-SYN Directionality References: Irreversibility Rule: Irreversibility Rule Overruling Assumption:	EC 2.1.1.11
RXNQT4141	EC 2.7.7.69 (RXNQT-4141)	GDPLGalactose[c] + Phosphate[c] -> CPDqt4[c] + GDP[c] + Proton[c]	( sobic008G064700 or sobic003G391500 )	0	1000	0		PROTEIN_ASSOCIATION: ( sobic008G064700 or sobic003G391500 ) rxnNotes: PARENTFRAME: RXNQT-4141 Directionality References: Irreversibility Rule: Irreversibility Rule Overruling Assumption:	EC 2.7.7.69
RXNQT4142	EC 3.1.3.- (RXNQT-4142)	CPDqt4[c] + Water[c] -> LGalactose[c] + Phosphate[c]	( sobic003G119900 )	0	1000	0		PROTEIN_ASSOCIATION: ( sobic003G119900 ) rxnNotes: PARENTFRAME: RXNQT-4142 Directionality References: Irreversibility Rule: Irreversibility Rule Overruling Assumption:	EC 3.1.3.-
SADENMETSYNRXN	EC 2.5.1.6 (S-ADENMETSYN-RXN)	ATP[c] + Met[c] + Water[c] -> Phosphate[c] + PPi[c] + SAdenosylmethionine[c]	( sobic001G418600 or sobic008G136000 or sobic009G163900 or sobic009G033600 or sobic003G350700 or sobic003G151600 or sobic004G263500 or sobic009G066900 or sobic004G011700 or sobic001G118600 or sobic001G454000 or sobic001G419000 or sobic003G225200 )	0	1000	0		PROTEIN_ASSOCIATION: ( sobic001G418600 or sobic008G136000 or sobic009G163900 or sobic009G033600 or sobic003G350700 or sobic003G151600 or sobic004G263500 or sobic009G066900 or sobic004G011700 or sobic001G118600 or sobic001G454000 or sobic001G419000 or sobic003G225200 ) rxnNotes: PARENTFRAME: S-ADENMETSYN-RXN Directionality References: Irreversibility Rule: none Irreversibility Rule Overruling Assu…	EC 2.5.1.6
SAICARSYNRXNChloroplast	EC 6.3.2.6 (SAICARSYN-RXN)	ATPChloroplast[p] + LAspartateChloroplast[p] + PhosphoribosylCarboxyAminoimidazoleChloroplast[p] -> ADPChloroplast[p] + PhosphateChloroplast[p] + PRibosyl4SucccarbAminoimidazoleChloroplast[p] + ProtonChloroplast[p]	( sobic002G231500 )	0	1000	0		PROTEIN_ASSOCIATION: ( sobic002G231500 ) rxnNotes: PARENTFRAME: SAICARSYN-RXN Directionality References: Irreversibility Rule: none Irreversibility Rule Overruling Assumption:	EC 6.3.2.6	18444898;11755682;
SEDOBISALDOLRXNchloroplast	EC 4.1.2.- (SEDOBISALDOL-RXN) [chloroplast]	DihydroxyacetonePhosphateChloroplast[p] + Erythrose4PChloroplast[p] <=> DSedoheptulose17P2Chloroplast[p]		-1000	1000	0	calvin cycle	PROTEIN_ASSOCIATION: rxnNotes: PARENTFRAME: SEDOBISALDOL-RXN Directionality References: Irreversibility Rule: none Irreversibility Rule Overruling Assumption:	EC 4.1.2.-
SEDOHEPTULOSEBISPHOSPHATASERXNchloroplast	EC 3.1.3.37 (SEDOHEPTULOSE-BISPHOSPHATASE-RXN) [chloroplast]	DSedoheptulose17P2Chloroplast[p] + WaterChloroplast[p] -> DSedoheptulose7PChloroplast[p] + PhosphateChloroplast[p]		0	1000	0	calvin cycle	PROTEIN_ASSOCIATION: rxnNotes: PARENTFRAME: SEDOHEPTULOSE-BISPHOSPHATASE-RXN Directionality References: Irreversibility Rule: none Irreversibility Rule Overruling Assumption:	EC 3.1.3.37
SERINECPALMITOYLTRANSFERASERXN	EC 2.3.1.50 (SERINE-C-PALMITOYLTRANSFERASE-RXN)	PalmitoylCoA[c] + Proton[c] + Ser[c] -> CO2[c] + CoA[c] + Dehydrosphinganine[c]	( sobic001G434900 or sobic005G126800 or sobic005G126701 or sobic003G412700 )	0	1000	0		PROTEIN_ASSOCIATION: ( sobic001G434900 or sobic005G126800 or sobic005G126701 or sobic003G412700 ) rxnNotes: PARENTFRAME: SERINE-C-PALMITOYLTRANSFERASE-RXN Directionality References: Irreversibility Rule: none Irreversibility Rule Overruling Assumption:	EC 2.3.1.50
SERINEGLYOXYLATEAMINOTRANSFERASERXNperoxisome	EC 2.6.1.45 (SERINE-GLYOXYLATE-AMINOTRANSFERASE-RXN) [peroxisome]	GlyoxPeroxisome[x] + SerPeroxisome[x] -> GlyPeroxisome[x] + HydroxypyruvatePeroxisome[x]	( sobic007G213700 )	0	1000	0	peroxisome	PROTEIN_ASSOCIATION: ( sobic007G213700 ) rxnNotes: PARENTFRAME: SERINE-GLYOXYLATE-AMINOTRANSFERASE-RXN Directionality References: Irreversibility Rule: none Irreversibility Rule Overruling Assumption:	EC 2.6.1.45	12805578;9847135;
SERINEOACETTRANRXNChloroplast	EC 2.3.1.30 (SERINE-O-ACETTRAN-RXN)	AcetylCoAChloroplast[p] + SerChloroplast[p] <=> AcetylserineChloroplast[p] + CoAChloroplast[p]	( sobic010G182100 or sobic001G470000 or sobic003G279500 or sobic010G182200 or sobic002G339600 or sobic001G514800 )	-1000	1000	0	amino acid biosynthesis	PROTEIN_ASSOCIATION: ( sobic010G182100 or sobic001G470000 or sobic003G279500 or sobic010G182200 or sobic002G339600 or sobic001G514800 ) rxnNotes: PARENTFRAME: SERINE-O-ACETTRAN-RXN Directionality References: Irreversibility Rule: 2b Irreversibility Rule Overruling Assumption:	EC 2.3.1.30	10.1046/j.1365-313X.1994.6060795.x;12529530;
Shikimate5DehydrogenaseRxnChloroplast	EC 1.1.1.25 (SHIKIMATE-5-DEHYDROGENASE-RXN)	3DehydroshikimateChloroplast[p] + NADPHChloroplast[p] + ProtonChloroplast[p] -> NADPChloroplast[p] + ShikimateChloroplast[p]	( sobic003G169900 or sobic008G116000 )	0	1000	0	aromatic amino acid biosynthesis	PROTEIN_ASSOCIATION: ( sobic003G169900 or sobic008G116000 ) rxnNotes: PARENTFRAME: SHIKIMATE-5-DEHYDROGENASE-RXN Directionality References: Irreversibility Rule: 2d Irreversibility Rule Overruling Assumption:	EC 1.1.1.25
ShikimateKinaseRxnChloroplast	EC 2.7.1.71 (SHIKIMATE-KINASE-RXN)	ATPChloroplast[p] + ShikimateChloroplast[p] -> ADPChloroplast[p] + ProtonChloroplast[p] + Shikimate5PChloroplast[p]	( sobic008G134800 or sobic004G236300 or sobic006G235500 )	0	1000	0	aromatic amino acid biosynthesis	PROTEIN_ASSOCIATION: ( sobic008G134800 or sobic004G236300 or sobic006G235500 ) rxnNotes: PARENTFRAME: SHIKIMATE-KINASE-RXN Directionality References: Irreversibility Rule: none Irreversibility Rule Overruling Assumption:	EC 2.7.1.71	18444898;11755682;
Sink13betaDglucanmonomerequivalent	sink1-3-beta-D-glucan-monomer-equivalent	13BetaDGlucanMonomerEquivalent[c] -> 13BetaDGlucanMonomerEquivalentBiomass[bio]		0	0	0	variable biomass sink	PROTEIN_ASSOCIATION: rxnNotes: PARENTFRAME: None Directionality References: Irreversibility Rule: Irreversibility Rule Overruling Assumption:
Sink14alphaDGlucanmonomerequivalentchloroplast	sink1-4-alpha-D-Glucanmonomerequivalent [chloroplast]	14AlphaDGlucanMonomerEquivalentChloroplast[p] -> 14AlphaDGlucanMonomerEquivalentChloroplastBiomass[bio]		0	0	0	variable biomass sink	PROTEIN_ASSOCIATION: rxnNotes: PARENTFRAME: None Directionality References: Irreversibility Rule: 1a Irreversibility Rule Overruling Assumption:		17176390;
Sink14betaDxylanmonomerequivalent	sink1-4-beta-D-xylan-monomer-equivalent	14BetaDXylanMonomerEquivalent[c] -> 14BetaDXylanMonomerEquivalentBiomass[bio]		0	0	0	variable biomass sink	PROTEIN_ASSOCIATION: rxnNotes: PARENTFRAME: None Directionality References: Irreversibility Rule: none Irreversibility Rule Overruling Assumption:
Sinkamylopectinmonomerequivalentchloroplast	sinkamylopectinmonomerequivalent [chloroplast]	AmylopectinMonomerEquivalentChloroplast[p] -> AmylopectinMonomerEquivalentChloroplastBiomass[bio]		0	0	0	variable biomass sink	PROTEIN_ASSOCIATION: rxnNotes: PARENTFRAME: None Directionality References: Irreversibility Rule: none Irreversibility Rule Overruling Assumption:		10712540;
SinkArabinoxylanmonomerequivalent	sinkArabinoxylan-monomer-equivalent	ArabinoxylanMonomerEquivalent[c] -> ArabinoxylanMonomerEquivalentBiomass[bio]		0	0	0	variable biomass sink	PROTEIN_ASSOCIATION: rxnNotes: PARENTFRAME: None Directionality References: Irreversibility Rule: none Irreversibility Rule Overruling Assumption:
SinkARG	EC 6.1.1.19 (sinkARG)	Arg[c] -> ArgBiomass[bio]	( sobic009G056200 )	0	0	0	variable biomass sink	PROTEIN_ASSOCIATION: ( sobic009G056200 ) rxnNotes: PARENTFRAME: ARGININE--TRNA-LIGASE-RXN Directionality References: Irreversibility Rule: Irreversibility Rule Overruling Assumption:	EC 6.1.1.19
SinkASCORBATE	sinkASCORBATE	Ascorbate[c] -> AscorbateBiomass[bio]		0	0	0	variable biomass sink	PROTEIN_ASSOCIATION: rxnNotes: PARENTFRAME: None Directionality References: Irreversibility Rule: Irreversibility Rule Overruling Assumption:
SinkASN	EC 6.1.1.22 (sinkASN)	Asn[c] -> AsnBiomass[bio]	( sobic002G304100 or sobic001G420400 )	0	0	0	variable biomass sink	PROTEIN_ASSOCIATION: ( sobic002G304100 or sobic001G420400 ) rxnNotes: PARENTFRAME: ASPARAGINE--TRNA-LIGASE-RXN Directionality References: Irreversibility Rule: 2d Irreversibility Rule Overruling Assumption:	EC 6.1.1.22
SinkCELLULOSEmonomerequivalent	sinkCELLULOSEmonomerequivalent	CelluloseMonomerEquivalent[c] -> CelluloseMonomerEquivalentBiomass[bio]		0	0	0	variable biomass sink	PROTEIN_ASSOCIATION: rxnNotes: PARENTFRAME: None Directionality References: Irreversibility Rule: 2b, 2d(-) Irreversibility Rule Overruling Assumption:		12805578;
SinkCHLOROPHYLLA	sinkCHLOROPHYLL-A	ChlorophyllA[c] -> ChlorophyllABiomass[bio]		0	0	0	variable biomass sink	PROTEIN_ASSOCIATION: rxnNotes: PARENTFRAME: None Directionality References: Irreversibility Rule: 2b Irreversibility Rule Overruling Assumption:		10889231;
SinkCHLOROPHYLLB	sinkCHLOROPHYLL-B	ChlorophyllB[c] -> ChlorophyllBBiomass[bio]		0	0	0	variable biomass sink	PROTEIN_ASSOCIATION: rxnNotes: PARENTFRAME: None Directionality References: Irreversibility Rule: 2a Irreversibility Rule Overruling Assumption:		17509628;
SinkCONIFERYLALCOHOL	sinkCONIFERYL-ALCOHOL	ConiferylAlcohol[c] -> ConiferylAlcoholBiomass[bio]		0	0	0	variable biomass sink	PROTEIN_ASSOCIATION: rxnNotes: PARENTFRAME: None Directionality References: Irreversibility Rule: Irreversibility Rule Overruling Assumption:
SinkCOUMARYLALCOHOL	sinkCOUMARYL-ALCOHOL	CoumarylAlcohol[c] -> CoumarylAlcoholBiomass[bio]		0	0	0	variable biomass sink	PROTEIN_ASSOCIATION: rxnNotes: PARENTFRAME: None Directionality References: Irreversibility Rule: none Irreversibility Rule Overruling Assumption:
SinkCPD13612	sinkCPD-13612	Dihydrosphingosine[c] -> DihydrosphingosineBiomass[bio]		0	0	0	variable biomass sink	PROTEIN_ASSOCIATION: rxnNotes: PARENTFRAME: None Directionality References: Irreversibility Rule: 1a Irreversibility Rule Overruling Assumption:
SinkCPD440	sinkCPD-440	Feruloyltyramine[c] -> FeruloyltyramineBiomass[bio]		0	0	0	variable biomass sink	PROTEIN_ASSOCIATION: rxnNotes: PARENTFRAME: None Directionality References: Irreversibility Rule: Irreversibility Rule Overruling Assumption:
SinkCPD649	sinkCPD-649	CPD649[c] -> CPD649Biomass[bio]		0	0	0	variable biomass sink	PROTEIN_ASSOCIATION: rxnNotes: PARENTFRAME: None Directionality References: Irreversibility Rule: 2a Irreversibility Rule Overruling Assumption:		18444898;
SinkCYS	EC 6.1.1.16 (sinkCYS)	Cys[c] -> CysBiomass[bio]	( sobic002G293600 or sobic009G164000 or sobic002G370800 )	0	0	0	variable biomass sink	PROTEIN_ASSOCIATION: ( sobic002G293600 or sobic009G164000 or sobic002G370800 ) rxnNotes: PARENTFRAME: CYSTEINE--TRNA-LIGASE-RXN Directionality References: Irreversibility Rule: 2a Irreversibility Rule Overruling Assumption:	EC 6.1.1.16	15611146;
SinkDGalactosyl12diacylglycerols	sink|D-Galactosyl-12-diacyl-glycerols|	DGalactosyl12DiacylGlycerols[c] -> DGalactosyl12DiacylGlycerolsBiomass[bio]		0	0	0	variable biomass sink	PROTEIN_ASSOCIATION: rxnNotes: PARENTFRAME: None Directionality References: Irreversibility Rule: Irreversibility Rule Overruling Assumption:
SinkDNAbaseequivalent	sinkDNAbaseequivalent	DNABaseEquivalent[c] -> DNABaseEquivalentBiomass[bio]		0	0	0	variable biomass sink	PROTEIN_ASSOCIATION: rxnNotes: PARENTFRAME: None Directionality References: Irreversibility Rule: none Irreversibility Rule Overruling Assumption:		10712540;
SinkGalactosylgalactosyldiacylglycerols	sink|Galactosyl-galactosyl-diacyl-glycerols|	GalactosylGalactosylDiacylGlycerols[c] -> GalactosylGalactosylDiacylGlycerolsBiomass[bio]		0	0	0	variable biomass sink	PROTEIN_ASSOCIATION: rxnNotes: PARENTFRAME: None Directionality References: Irreversibility Rule: Irreversibility Rule Overruling Assumption:
SinkGLN	EC 6.1.1.18 (sinkGLN)	Gln[c] -> GlnBiomass[bio]	( sobic003G038100 )	0	0	0	variable biomass sink	PROTEIN_ASSOCIATION: ( sobic003G038100 ) rxnNotes: PARENTFRAME: GLUTAMINE--TRNA-LIGASE-RXN Directionality References: Irreversibility Rule: none Irreversibility Rule Overruling Assumption:	EC 6.1.1.18
SinkGLU	EC 6.1.1.17 (sinkGLT)	Glu[c] -> GluBiomass[bio]	( sobic004G018000 or sobic004G018100 or sobic001G509500 )	0	0	0	variable biomass sink	PROTEIN_ASSOCIATION: ( sobic004G018000 or sobic004G018100 or sobic001G509500 ) rxnNotes: PARENTFRAME: GLURS-RXN Directionality References: Irreversibility Rule: none Irreversibility Rule Overruling Assumption:	EC 6.1.1.17
SinkGlucomannanmonomerequivalent	sinkGlucomannan-monomer-equivalent	GlucomannanMonomerEquivalent[c] -> GlucomannanMonomerEquivalentBiomass[bio]		0	0	0	variable biomass sink	PROTEIN_ASSOCIATION: rxnNotes: PARENTFRAME: None Directionality References: Irreversibility Rule: Irreversibility Rule Overruling Assumption:
SinkGlucuronoxylanmonomerequivalent	sinkGlucuronoxylan-monomer-equivalent	GlucuronoxylanMonomerEquivalent[c] -> GlucuronoxylanMonomerEquivalentBiomass[bio]		0	0	0	variable biomass sink	PROTEIN_ASSOCIATION: rxnNotes: PARENTFRAME: None Directionality References: 15012287; Irreversibility Rule: 2e(-) Irreversibility Rule Overruling Assumption: This enzyme is thought to function in glycolysis as an alternative to the &quot;phosphorylating&quot; dehydrogenases (EC 1.2.1.12, EC 1.2.1.13)		16927206;
SinkGLY	EC 6.1.1.14 (sinkGLY)	Gly[c] -> GlyBiomass[bio]	( sobic007G188600 or sobic006G058800 )	0	0	0	variable biomass sink	PROTEIN_ASSOCIATION: ( sobic007G188600 or sobic006G058800 ) rxnNotes: PARENTFRAME: GLYCINE--TRNA-LIGASE-RXN Directionality References: Irreversibility Rule: 1a Irreversibility Rule Overruling Assumption:	EC 6.1.1.14
SinkHIS	EC 6.1.1.21 (sinkHIS)	His[c] -> HisBiomass[bio]	( sobic009G045900 or sobic003G040000 )	0	0	0	variable biomass sink	PROTEIN_ASSOCIATION: ( sobic009G045900 or sobic003G040000 ) rxnNotes: PARENTFRAME: HISTIDINE--TRNA-LIGASE-RXN Directionality References: Irreversibility Rule: none Irreversibility Rule Overruling Assumption:	EC 6.1.1.21	18444898;11755682;
SinkHomogalacturonanmonomerequivalent	sinkHomogalacturonan-monomer-equivalent	HomogalacturonanMonomerEquivalent[c] -> HomogalacturonanMonomerEquivalentBiomass[bio]		0	0	0	variable biomass sink	PROTEIN_ASSOCIATION: rxnNotes: PARENTFRAME: None Directionality References: Irreversibility Rule: 2b Irreversibility Rule Overruling Assumption: exception nucleoside dophisphate kinase
SinkILE	EC 6.1.1.5 (sinkILE)	Ile[c] -> IleBiomass[bio]	( sobic004G317700 or sobic010G206300 )	0	0	0	variable biomass sink	PROTEIN_ASSOCIATION: ( sobic004G317700 or sobic010G206300 ) rxnNotes: PARENTFRAME: ISOLEUCINE--TRNA-LIGASE-RXN Directionality References: Irreversibility Rule: 2d Irreversibility Rule Overruling Assumption:	EC 6.1.1.5	12805578;
SinkL1PHOSPHATIDYLGLYCEROL	sinkL-1-PHOSPHATIDYL-GLYCEROL	L1PhosphatidylGlycerol[c] -> L1PhosphatidylGlycerolBiomass[bio]		0	1000	0	sink	PROTEIN_ASSOCIATION: rxnNotes: PARENTFRAME: None Directionality References: Irreversibility Rule: Irreversibility Rule Overruling Assumption:
SinkL1phosphatidylinositols	sink|L-1-phosphatidyl-inositols|	L1PhosphatidylInositols[c] -> L1PhosphatidylInositolsBiomass[bio]		0	1000	0	sink	PROTEIN_ASSOCIATION: rxnNotes: PARENTFRAME: None Directionality References: Irreversibility Rule: 2e Irreversibility Rule Overruling Assumption:		16307301;10398698;
SinkLALPHAALANINE	EC 6.1.1.7 (sinkL-ALPHA-ALANINE)	LAlanine[c] -> LAlanineBiomass[bio]	( sobic010G100900 or sobic008G082500 )	0	0	0	variable biomass sink	PROTEIN_ASSOCIATION: ( sobic010G100900 or sobic008G082500 ) rxnNotes: PARENTFRAME: ALANINE--TRNA-LIGASE-RXN Directionality References: Irreversibility Rule: 2e Irreversibility Rule Overruling Assumption:	EC 6.1.1.7
SinkLASPARTATE	EC 6.1.1.12 (sinkL-ASPARTATE)	LAspartate[c] -> LAspartateBiomass[bio]	( sobic003G067100 or sobic004G037000 or sobic003G012200 )	0	0	0	variable biomass sink	PROTEIN_ASSOCIATION: ( sobic003G067100 or sobic004G037000 or sobic003G012200 ) rxnNotes: PARENTFRAME: ASPARTATE--TRNA-LIGASE-RXN Directionality References: Irreversibility Rule: none Irreversibility Rule Overruling Assumption:	EC 6.1.1.12	18444898;11755682;
SinkLEU	EC 6.1.1.4 (sinkLEU)	Leu[c] -> LeuBiomass[bio]	( sobic003G094350 or sobic006G256300 or sobic001G407700 )	0	0	0	variable biomass sink	PROTEIN_ASSOCIATION: ( sobic003G094350 or sobic006G256300 or sobic001G407700 ) rxnNotes: PARENTFRAME: LEUCINE--TRNA-LIGASE-RXN Directionality References: Irreversibility Rule: 2a Irreversibility Rule Overruling Assumption:	EC 6.1.1.4	18444898;
SinkLYS	EC 6.1.1.6 (sinkLYS)	Lys[c] -> LysBiomass[bio]	( sobic001G022500 or sobic001G178400 )	0	0	0	variable biomass sink	PROTEIN_ASSOCIATION: ( sobic001G022500 or sobic001G178400 ) rxnNotes: PARENTFRAME: LYSINE--TRNA-LIGASE-RXN Directionality References: Irreversibility Rule: none Irreversibility Rule Overruling Assumption:	EC 6.1.1.6	18444898;11755682;
SinkMET	EC 6.1.1.10 (sinkMET)	Met[c] -> MetBiomass[bio]	( sobic001G455800 or sobic001G461700 or sobic004G251200 )	0	0	0	variable biomass sink	PROTEIN_ASSOCIATION: ( sobic001G455800 or sobic001G461700 or sobic004G251200 ) rxnNotes: PARENTFRAME: METHIONINE--TRNA-LIGASE-RXN Directionality References: Irreversibility Rule: none Irreversibility Rule Overruling Assumption:	EC 6.1.1.10	18444898;11755682;
SinkPHE	EC 6.1.1.20 (sinkPHE)	Phe[c] -> PheBiomass[bio]	( sobic009G046100 or sobic003G287900 or sobic004G307500 )	0	0	0	variable biomass sink	PROTEIN_ASSOCIATION: ( sobic009G046100 or sobic003G287900 or sobic004G307500 ) rxnNotes: PARENTFRAME: PHENYLALANINE--TRNA-LIGASE-RXN Directionality References: Irreversibility Rule: Irreversibility Rule Overruling Assumption:	EC 6.1.1.20
SinkPHYTOSPINGOSINE	sinkPHYTOSPINGOSINE	Phytospingosine[c] -> PhytospingosineBiomass[bio]		0	0	0	variable biomass sink	PROTEIN_ASSOCIATION: rxnNotes: PARENTFRAME: None Directionality References: Irreversibility Rule: Irreversibility Rule Overruling Assumption:
SinkPRO	EC 6.1.1.15 (sinkPRO)	Pro[c] -> ProBiomass[bio]	( sobic002G043600 or sobic007G180100 )	0	0	0	variable biomass sink	PROTEIN_ASSOCIATION: ( sobic002G043600 or sobic007G180100 ) rxnNotes: PARENTFRAME: PROLINE--TRNA-LIGASE-RXN Directionality References: Irreversibility Rule: none Irreversibility Rule Overruling Assumption:	EC 6.1.1.15	18444898;11755682;
SinkRNAbaseequivalent	sinkRNAbaseequivalent	RNABaseEquivalent[c] -> RNABaseEquivalentBiomass[bio]		0	0	0	variable biomass sink	PROTEIN_ASSOCIATION: rxnNotes: PARENTFRAME: None Directionality References: Irreversibility Rule: none Irreversibility Rule Overruling Assumption:
SinkSER	EC 6.1.1.11 (sinkSER)	Ser[c] -> SerBiomass[bio]	( sobic001G468600 or sobic005G184300 )	0	0	0	variable biomass sink	PROTEIN_ASSOCIATION: ( sobic001G468600 or sobic005G184300 ) rxnNotes: PARENTFRAME: SERINE--TRNA-LIGASE-RXN Directionality References: Irreversibility Rule: Irreversibility Rule Overruling Assumption:	EC 6.1.1.11
SinkSINAPYLALCOHOL	sinkSINAPYL-ALCOHOL	SinapylAlcohol[c] -> SinapylAlcoholBiomass[bio]		0	0	0	variable biomass sink	PROTEIN_ASSOCIATION: rxnNotes: PARENTFRAME: None Directionality References: Irreversibility Rule: none Irreversibility Rule Overruling Assumption:		18444898;11755682;
SinkSUCROSE	sinkSUCROSE	Sucrose[c] -> SucroseBiomass[bio]		0	0	0	variable biomass sink	PROTEIN_ASSOCIATION: rxnNotes: PARENTFRAME: None Directionality References: Irreversibility Rule: none Irreversibility Rule Overruling Assumption:		15611146;10.1046/j.1365-313X.1994.6060795.x;
SinkSULFOQUINOVOSYLDIACYLGLYCEROL	sinkSULFOQUINOVOSYLDIACYLGLYCEROL	Sulfoquinovosyldiacylglycerol[c] -> SulfoquinovosyldiacylglycerolBiomass[bio]		0	0	0	variable biomass sink	PROTEIN_ASSOCIATION: rxnNotes: PARENTFRAME: None Directionality References: Irreversibility Rule: 2a Irreversibility Rule Overruling Assumption:
SinkTHR	EC 6.1.1.3 (sinkTHR)	Thr[c] -> ThrBiomass[bio]	( sobic001G145400 )	0	0	0	variable biomass sink	PROTEIN_ASSOCIATION: ( sobic001G145400 ) rxnNotes: PARENTFRAME: THREONINE--TRNA-LIGASE-RXN Directionality References: Irreversibility Rule: Irreversibility Rule Overruling Assumption:	EC 6.1.1.3
SinkTRP	EC 6.1.1.2 (sinkTRP)	Trp[c] -> TrpBiomass[bio]	( sobic003G292300 or sobic008G118500 )	0	0	0	variable biomass sink	PROTEIN_ASSOCIATION: ( sobic003G292300 or sobic008G118500 ) rxnNotes: PARENTFRAME: TRYPTOPHAN--TRNA-LIGASE-RXN Directionality References: Irreversibility Rule: 2b Irreversibility Rule Overruling Assumption:	EC 6.1.1.2	9075187;
SinkTYR	EC 6.1.1.1 (sinkTYR)	Tyr[c] -> TyrBiomass[bio]	( sobic001G455800 or sobic006G105800 or sobic007G039400 or sobic003G338100 or sobic001G010800 )	0	0	0	variable biomass sink	PROTEIN_ASSOCIATION: ( sobic001G455800 or sobic006G105800 or sobic007G039400 or sobic003G338100 or sobic001G010800 ) rxnNotes: PARENTFRAME: TYROSINE--TRNA-LIGASE-RXN Directionality References: Irreversibility Rule: none Irreversibility Rule Overruling Assumption:	EC 6.1.1.1
SinkVAL	EC 6.1.1.9 (sinkVAL)	Val[c] -> ValBiomass[bio]	( sobic002G042500 or sobic007G054800 )	0	0	0	variable biomass sink	PROTEIN_ASSOCIATION: ( sobic002G042500 or sobic007G054800 ) rxnNotes: PARENTFRAME: VALINE--TRNA-LIGASE-RXN Directionality References: Irreversibility Rule: none Irreversibility Rule Overruling Assumption:	EC 6.1.1.9	12805578;9847135;
SinkXylogalacturonanmonomerequivalent	sinkXylogalacturonan-monomer-equivalent	XylogalacturonanMonomerEquivalent[c] -> XylogalacturonanMonomerEquivalentBiomass[bio]		0	0	0	variable biomass sink	PROTEIN_ASSOCIATION: rxnNotes: PARENTFRAME: None Directionality References: 12692343; Irreversibility Rule: 2b , 2d Irreversibility Rule Overruling Assumption: PEP carboxykinase is regarded as converting OxA to PEP in gluconeogenesis		17283014;15767324;10592027;
SinkXyloglucanmonomerequivalent	sinkXyloglucan-monomer-equivalent	XyloglucanMonomerEquivalent[c] -> XyloglucanMonomerEquivalentBiomass[bio]		0	0	0	variable biomass sink	PROTEIN_ASSOCIATION: rxnNotes: PARENTFRAME: None Directionality References: Irreversibility Rule: Irreversibility Rule Overruling Assumption:
SolubleSugarSink	SolubleSugarsSink	0.0028427 AlphaGlucose[c] + 0.00011969 BetaDFructose[c] + 2.9923e-05 Sucrose[c] -> SolubleSugarsFixedBiomass[sink]		0	1000	0	fixed biomass sink	PROTEIN_ASSOCIATION: rxnNotes: Directionality References: Irreversibility Rule: Irreversibility Rule Overruling Assumption:
SPHINGANINEKINASERXN	EC 2.7.1.91 (SPHINGANINE-KINASE-RXN)	ATP[c] + Dihydrosphingosine[c] -> ADP[c] + CPD649[c] + Proton[c]	( sobic007G041500 or sobic004G322300 or sobic002G339500 )	0	1000	0		PROTEIN_ASSOCIATION: ( sobic007G041500 or sobic004G322300 or sobic002G339500 ) rxnNotes: PARENTFRAME: SPHINGANINE-KINASE-RXN Directionality References: Irreversibility Rule: Irreversibility Rule Overruling Assumption:	EC 2.7.1.91
SPONTPRORXN	SPONTPRO-RXN	LGlutamateGammaSemialdehyde[c] <=> LDelta1Pyrroline5Carboxylate[c] + Proton[c] + Water[c]		-1000	1000	0		PROTEIN_ASSOCIATION: rxnNotes: PARENTFRAME: SPONTPRO-RXN Directionality References: Irreversibility Rule: Irreversibility Rule Overruling Assumption:
StarchSynthesis	StarchSynthesis	ADPDGlucoseChloroplast[p] -> ADPChloroplast[p] + sharedStarch[phl]		0	1000	0	diurnal cycle	PROTEIN_ASSOCIATION: rxnNotes: Directionality References: Irreversibility Rule: Irreversibility Rule Overruling Assumption:
StearicAcidKETOACYLCOATHIOLRXN	beta-ketothiolase	ATPPeroxisome[x] + CoAPeroxisome[x] + StearicAcidPeroxisome[x] -> AMPPeroxisome[x] + C18c0CoA[x] + PPiPeroxisome[x]		0	1000	0	beta oxidation	PROTEIN_ASSOCIATION: rxnNotes: Directionality References: Irreversibility Rule: Irreversibility Rule Overruling Assumption:	EC-2.3.1.16
SUCCCOASYNRXNmitochondrion	EC 6.2.1.5 (SUCCCOASYN-RXN) [mitochondrion]	ADPMitochondrion[m] + PhosphateMitochondrion[m] + SucCoAMitochondrion[m] -> ATPMitochondrion[m] + CoAMitochondrion[m] + SucMitochondrion[m]		0	1000	0	mitochondria	PROTEIN_ASSOCIATION: rxnNotes: PARENTFRAME: SUCCCOASYN-RXN Directionality References: Irreversibility Rule: none Irreversibility Rule Overruling Assumption: Due to the presence of abundant catalase in peroxisomes removing H2O2, it is assumed that glycolate oxidase is unidirectional	EC 6.2.1.5	18444898;11755682;
SUCCINATESEMIALDEHYDEDEHYDROGENASERXN	EC 1.2.1.24 (SUCCINATE-SEMIALDEHYDE-DEHYDROGENASE-RXN)	NAD[c] + SuccinateSemialdehyde[c] + Water[c] -> NADH[c] + 2 Proton[c] + Suc[c]	( sobic004G058600 or sobic004G182500 )	0	1000	0		PROTEIN_ASSOCIATION: ( sobic004G058600 or sobic004G182500 ) rxnNotes: PARENTFRAME: SUCCINATE-SEMIALDEHYDE-DEHYDROGENASE-RXN Directionality References: Irreversibility Rule: Irreversibility Rule Overruling Assumption:	EC 1.2.1.24
SUCROSEPHOSPHATASERXN	EC 3.1.3.24 (SUCROSE-PHOSPHATASE-RXN)	Sucrose6P[c] + Water[c] -> Phosphate[c] + Sucrose[c]	( sobic009G040900 or sobic004G151800 )	0	1000	0		PROTEIN_ASSOCIATION: ( sobic009G040900 or sobic004G151800 ) rxnNotes: PARENTFRAME: SUCROSE-PHOSPHATASE-RXN Directionality References: Irreversibility Rule: Irreversibility Rule Overruling Assumption:	EC 3.1.3.24
SUCROSEPHOSPHATESYNTHASERXN	EC 2.4.1.14 (SUCROSE-PHOSPHATE-SYNTHASE-RXN)	Fructose6P[c] + UDPGlucose[c] -> Proton[c] + Sucrose6P[c] + UDP[c]	( sobic005G089600 or sobic010G205100 or sobic003G403300 or sobic009G233200 or sobic008G027500 or sobic004G068400 )	0	1000	0		PROTEIN_ASSOCIATION: ( sobic005G089600 or sobic010G205100 or sobic003G403300 or sobic009G233200 or sobic008G027500 or sobic004G068400 ) rxnNotes: PARENTFRAME: SUCROSE-PHOSPHATE-SYNTHASE-RXN Directionality References: Irreversibility Rule: Irreversibility Rule Overruling Assumption:	EC 2.4.1.14
SUCROSESYNTHASERXN	EC 2.4.1.13 (SUCROSE-SYNTHASE-RXN)	BetaDFructose[c] + UDPGlucose[c] <=> Proton[c] + Sucrose[c] + UDP[c]	( sobic001G378300 or sobic010G072300 or sobic010G276700 or sobic004G357600 or sobic001G344500 )	-1000	1000	0		PROTEIN_ASSOCIATION: ( sobic001G378300 or sobic010G072300 or sobic010G276700 or sobic004G357600 or sobic001G344500 ) rxnNotes: PARENTFRAME: SUCROSE-SYNTHASE-RXN Directionality References: Irreversibility Rule: Irreversibility Rule Overruling Assumption:	EC 2.4.1.13
SULFATEADENYLYLTRANSRXNChloroplast	EC 2.7.7.4 (SULFATE-ADENYLYLTRANS-RXN)	ATPChloroplast[p] + ProtonChloroplast[p] + SulfateChloroplast[p] -> ApsChloroplast[p] + PPiChloroplast[p]	( sobic006G034500 or sobic006G008700 or sobic001G094300 or sobic006G200700 or sobic009G101600 or sobic006G267600 )	0	1000	0		PROTEIN_ASSOCIATION: ( sobic006G034500 or sobic006G008700 or sobic001G094300 or sobic006G200700 or sobic009G101600 or sobic006G267600 ) rxnNotes: PARENTFRAME: SULFATE-ADENYLYLTRANS-RXN Directionality References: Irreversibility Rule: Irreversibility Rule Overruling Assumption:	EC 2.7.7.4
SULFITEOXIDASERXN	EC 1.8.3.1 (SULFITE-OXIDASE-RXN)	Oxygen[c] + SO3[c] + Water[c] -> HydrogenPeroxide[c] + Sulfate[c]	( sobic007G194300 )	0	1000	0	peroxisome	PROTEIN_ASSOCIATION: ( sobic007G194300 ) rxnNotes: PARENTFRAME: SULFITE-OXIDASE-RXN Directionality References: Irreversibility Rule: Irreversibility Rule Overruling Assumption:	EC 1.8.3.1
SULFITEREDUCTASEFERREDOXINRXNChloroplast	EC 1.8.7.1 (SULFITE-REDUCTASE-FERREDOXIN-RXN)	6 ProtonChloroplast[p] + 6 ReducedFerredoxinsChloroplast[p] + SO3Chloroplast[p] -> HSChloroplast[p] + 6 OxidizedFerredoxinsChloroplast[p] + 3 WaterChloroplast[p]	( sobic009G189400 )	0	1000	0	plastid	PROTEIN_ASSOCIATION: ( sobic009G189400 ) rxnNotes: PARENTFRAME: SULFITE-REDUCTASE-FERREDOXIN-RXN Directionality References: Irreversibility Rule: Irreversibility Rule Overruling Assumption:	EC 1.8.7.1
SUPEROXDISMUTRXNchloroplast	EC 1.15.1.1 (SUPEROX-DISMUT-RXN) [chloroplast]	2 ProtonChloroplast[p] + 2 SuperoxideChloroplast[p] -> HydrogenPeroxideChloroplast[p] + OxygenChloroplast[p]	( sobic010G012900 or sobic010G033000 or sobic007G166600 )	0	1000	0	plastid	PROTEIN_ASSOCIATION: ( sobic010G012900 or sobic010G033000 or sobic007G166600 ) rxnNotes: PARENTFRAME: SUPEROX-DISMUT-RXN Directionality References: Irreversibility Rule: Irreversibility Rule Overruling Assumption:	EC 1.15.1.1
TAGsink	TAG sink by FA composition	0.00044993 TAG16c0[c] + 0.00024227 TAG18c1[c] + 0.00069219 TAG18c2[c] + 0.0020766 TAG18c3[c] -> TAGbiomass[c]		0	1000	0	lipid metabolism: TAG sink	PROTEIN_ASSOCIATION: rxnNotes: Directionality References: Irreversibility Rule: Irreversibility Rule Overruling Assumption:
THIOESTERRXNBUTYRYLCOAWATERBUTYRICACIDCOAPROTON44	EC 3.1.2.2 (THIOESTER-RXN-BUTYRYL-COA/WATER//BUTYRICACID/CO-A/PROTON.44.)	ButyrylCoA[c] + Water[c] -> ButyricAcid[c] + CoA[c] + Proton[c]	( sobic006G175800 or sobic002G265300 )	0	1000	0		PROTEIN_ASSOCIATION: ( sobic006G175800 or sobic002G265300 ) rxnNotes: PARENTFRAME: THIOESTER-RXN Directionality References: Irreversibility Rule: Irreversibility Rule Overruling Assumption:	EC 3.1.2.2
THIOREDOXINREDUCTNADPHRXN	EC 1.8.1.9 (THIOREDOXIN-REDUCT-NADPH-RXN)	NADPH[c] + OxThioredoxin[c] + Proton[c] -> NADP[c] + RedThioredoxin[c]	( sobic002G401800 or sobic004G262300 or sobic005G154000 or sobic010G135000 or sobic002G386300 )	0	1000	0		PROTEIN_ASSOCIATION: ( sobic002G401800 or sobic004G262300 or sobic005G154000 or sobic010G135000 or sobic002G386300 ) rxnNotes: PARENTFRAME: THIOREDOXIN-REDUCT-NADPH-RXN Directionality References: Irreversibility Rule: Irreversibility Rule Overruling Assumption:	EC 1.8.1.9
ThrDehydRXNChloroplast	EC 4.3.1.19 (THREDEHYD-RXN)	ThrChloroplast[p] -> 2OxobutanoateChloroplast[p] + AmmoniaChloroplast[p] + ProtonChloroplast[p]	( sobic001G116100 )	0	1000	0	branched-chain amino acid biosynthesis	PROTEIN_ASSOCIATION: ( sobic001G116100 ) rxnNotes: PARENTFRAME: THREDEHYD-RXN Directionality References: Irreversibility Rule: 2b Irreversibility Rule Overruling Assumption: reversible because adenine and guanine nucleotides are very similar.	EC 4.3.1.19	12805578;16669783;
ThrSynChloroplast	EC 4.2.3.1 (THRESYN-RXN)	OPhosphoLHomoserineChloroplast[p] + WaterChloroplast[p] -> PhosphateChloroplast[p] + ThrChloroplast[p]	( sobic009G220000 or sobic003G265400 or sobic009G014900 )	0	1000	0	aspartate-derived amino acid biosynthesis	PROTEIN_ASSOCIATION: ( sobic009G220000 or sobic003G265400 or sobic009G014900 ) rxnNotes: PARENTFRAME: THRESYN-RXN Directionality References: Irreversibility Rule: Irreversibility Rule Overruling Assumption:	EC 4.2.3.1
THYMIDYLATESYNRXN	EC 2.1.1.45 (THYMIDYLATESYN-RXN)	DUMP[c] + MethyleneTHF[c] -> Dihydrofolate[c] + TMP[c]	( sobic005G115500 )	0	1000	0	pyrimidine synthesis;one carbon metabolism;	PROTEIN_ASSOCIATION: ( sobic005G115500 ) rxnNotes: PARENTFRAME: THYMIDYLATESYN-RXN Directionality References: Irreversibility Rule: Irreversibility Rule Overruling Assumption:	EC 2.1.1.45
TotalBiomassSink	TotalBiomassSink	0.7 CarbohydratesFixedBiomass[sink] + 0.09 LipidFixedBiomass[sink] + 0.21 ProteinFixedBiomass[sink] -> TotalFixedBiomass[sink]		0	1000	0	fixed biomass sink	PROTEIN_ASSOCIATION: rxnNotes: PARENTFRAME: None Directionality References: Irreversibility Rule: 2c Irreversibility Rule Overruling Assumption:		14742880;18444898;
TRANSALDOLRXNchloroplast	EC 2.2.1.2 (TRANSALDOL-RXN)	DSedoheptulose7PChloroplast[p] + GAPChloroplast[p] <=> Erythrose4PChloroplast[p] + Fructose6PChloroplast[p]	( sobic003G410500 or sobic007G043400 )	-1000	1000	0	OPPP	PROTEIN_ASSOCIATION: ( sobic003G410500 or sobic007G043400 ) rxnNotes: PARENTFRAME: TRANSALDOL-RXN Directionality References: Irreversibility Rule: 2a Irreversibility Rule Overruling Assumption:	EC 2.2.1.2
TRANSCINNAMATE4MONOOXYGENASERXN	EC 1.14.13.11 (TRANS-CINNAMATE-4-MONOOXYGENASE-RXN)	Cinnamate[c] + NADPH[c] + Oxygen[c] + Proton[c] -> Coumarate[c] + NADP[c] + Water[c]	( sobic003G337400 or sobic006G066400 or sobic004G141200 or sobic002G126600 )	0	1000	0	lignin biosynthesis	PROTEIN_ASSOCIATION: ( sobic003G337400 or sobic006G066400 or sobic004G141200 or sobic002G126600 ) rxnNotes: C4H Directionality References: Irreversibility Rule: 3.0 Irreversibility Rule Overruling Assumption:	EC 1.14.13.11	ISBN:0120883910;
TRIOSEPISOMERIZATIONRXN	EC 5.3.1.1 (TRIOSEPISOMERIZATION-RXN)	DihydroxyacetonePhosphate[c] <=> GAP[c]	( sobic003G352300 or sobic003G072300 or sobic007G108400 )	-1000	1000	0		PROTEIN_ASSOCIATION: ( sobic003G352300 or sobic003G072300 or sobic007G108400 ) rxnNotes: PARENTFRAME: TRIOSEPISOMERIZATION-RXN Directionality References: Irreversibility Rule: none Irreversibility Rule Overruling Assumption:	EC 5.3.1.1	18444898;11755682;
TRIOSEPISOMERIZATIONRXNchloroplast	EC 5.3.1.1 (TRIOSEPISOMERIZATION-RXN) [chloroplast]	DihydroxyacetonePhosphateChloroplast[p] <=> GAPChloroplast[p]	( sobic002G277100 or sobic005G145201 )	-1000	1000	0	calvin cycle	PROTEIN_ASSOCIATION: ( sobic002G277100 or sobic005G145201 ) rxnNotes: PARENTFRAME: TRIOSEPISOMERIZATION-RXN Directionality References: Irreversibility Rule: Irreversibility Rule Overruling Assumption:	EC 5.3.1.1
txARG	txARG	<=> Arg[c]		-1000	0	0	phloem transport	PROTEIN_ASSOCIATION: rxnNotes: PARENTFRAME: None Directionality References: 11212326; Irreversibility Rule: none Irreversibility Rule Overruling Assumption: symporter		11212326;
txASN	txASN	<=> Asn[c]		-1000	0	0	phloem transport	PROTEIN_ASSOCIATION: rxnNotes: PARENTFRAME: None Directionality References: Irreversibility Rule: Irreversibility Rule Overruling Assumption:
txAssimilates	sucrose with amino acids	0.00233 Asn[c] + 0.00777 Gln[c] + 0.08641 Glu[c] + 0.00563 Gly[c] + 0.00107 Ile[c] + 0.01097 LAlanine[c] + 0.02524 LAspartate[c] + 0.00107 Leu[c] + 0.00165 Lys[c] + 0.02427 Ser[c] + Sucrose[c] + 0.00709 Thr[c] + 0.00049 Tyr[c] + 0.00359 Val[c] ->		0	1000	0	sucrose xport	PROTEIN_ASSOCIATION: rxnNotes: Directionality References: Irreversibility Rule: Irreversibility Rule Overruling Assumption:
txCARBONDIOXIDE	txCARBON-DIOXIDE	<=> CO2[c]		-1000	1000	0	intercellularairspace transport	PROTEIN_ASSOCIATION: rxnNotes: PARENTFRAME: None Directionality References: Irreversibility Rule: Irreversibility Rule Overruling Assumption:
txGLU	txGLT	<=> Glu[c]		-1000	0	0	phloem transport	PROTEIN_ASSOCIATION: rxnNotes: PARENTFRAME: None Directionality References: Irreversibility Rule: none Irreversibility Rule Overruling Assumption:
txGLUTATHIONE	txGLUTATHIONE	<=> Glutathione[c]		-1000	0	0	phloem transport	PROTEIN_ASSOCIATION: rxnNotes: PARENTFRAME: None Directionality References: Irreversibility Rule: Irreversibility Rule Overruling Assumption:
txGLY	txGLY	<=> Gly[c]		-1000	0	0	phloem transport	PROTEIN_ASSOCIATION: rxnNotes: PARENTFRAME: None Directionality References: Irreversibility Rule: 2a Irreversibility Rule Overruling Assumption:
txHIS	txHIS	<=> His[c]		-1000	0	0	phloem transport	PROTEIN_ASSOCIATION: rxnNotes: PARENTFRAME: None Directionality References: Irreversibility Rule: none Irreversibility Rule Overruling Assumption:		15708363;
txILE	txILE	<=> Ile[c]		-1000	0	0	phloem transport	PROTEIN_ASSOCIATION: rxnNotes: PARENTFRAME: None Directionality References: Irreversibility Rule: none Irreversibility Rule Overruling Assumption:
txLALPHAALANINE	txL-ALPHA-ALANINE	<=> LAlanine[c]		-1000	0	0	phloem transport	PROTEIN_ASSOCIATION: rxnNotes: PARENTFRAME: None Directionality References: Irreversibility Rule: Irreversibility Rule Overruling Assumption:
txLASPARTATE	txL-ASPARTATE	<=> LAspartate[c]		-1000	0	0	phloem transport	PROTEIN_ASSOCIATION: rxnNotes: PARENTFRAME: None Directionality References: Irreversibility Rule: 2e Irreversibility Rule Overruling Assumption:
txLEU	txLEU	<=> Leu[c]		-1000	0	0	phloem transport	PROTEIN_ASSOCIATION: rxnNotes: PARENTFRAME: None Directionality References: Irreversibility Rule: Irreversibility Rule Overruling Assumption:
txLight	tx|Light|	<=> Light[c]		-1000	1000	0	intercellularairspace transport	PROTEIN_ASSOCIATION: rxnNotes: PARENTFRAME: None Directionality References: Irreversibility Rule: Irreversibility Rule Overruling Assumption:
txLYS	txLYS	<=> Lys[c]		-1000	0	0	phloem transport	PROTEIN_ASSOCIATION: rxnNotes: PARENTFRAME: None Directionality References: Irreversibility Rule: 2a Irreversibility Rule Overruling Assumption:		15135060;10.1016/0005-2728(87)90143-5;
txMET	txMET	<=> Met[c]		-1000	0	0	phloem transport	PROTEIN_ASSOCIATION: rxnNotes: PARENTFRAME: None Directionality References: Irreversibility Rule: Irreversibility Rule Overruling Assumption:
txMG2	txMG+2	<=> Mg2[c]		-1000	1000	0	xylem transport	PROTEIN_ASSOCIATION: rxnNotes: PARENTFRAME: None Directionality References: Irreversibility Rule: 2b Irreversibility Rule Overruling Assumption:
txNITRATE	txNITRATE	<=> Nitrate[c]		-1000	1000	0	xylem transport	PROTEIN_ASSOCIATION: rxnNotes: PARENTFRAME: None Directionality References: Irreversibility Rule: Irreversibility Rule Overruling Assumption:
txOXYGENMOLECULE	txOXYGEN-MOLECULE	<=> Oxygen[c]		-1000	1000	0	intercellularairspace transport	PROTEIN_ASSOCIATION: rxnNotes: PARENTFRAME: None Directionality References: Irreversibility Rule: none Irreversibility Rule Overruling Assumption:		18444898;11755682;
txPHE	txPHE	<=> Phe[c]		-1000	0	0	phloem transport	PROTEIN_ASSOCIATION: rxnNotes: PARENTFRAME: None Directionality References: Irreversibility Rule: Irreversibility Rule Overruling Assumption:
txPi	tx|Pi|	<=> Phosphate[c]		-1000	1000	0	xylem transport	PROTEIN_ASSOCIATION: rxnNotes: PARENTFRAME: None Directionality References: Irreversibility Rule: Irreversibility Rule Overruling Assumption:
txPROTON	txPROTON	<=> Proton[c]		-1000	1000	0	xylem transport	PROTEIN_ASSOCIATION: rxnNotes: PARENTFRAME: None Directionality References: Irreversibility Rule: Irreversibility Rule Overruling Assumption:
txSER	txSER	<=> Ser[c]		-1000	0	0	phloem transport	PROTEIN_ASSOCIATION: rxnNotes: PARENTFRAME: None Directionality References: Irreversibility Rule: Irreversibility Rule Overruling Assumption:
txSUCROSE	txSUCROSE	<=> Sucrose[c]		-1000	0	0	phloem transport	PROTEIN_ASSOCIATION: rxnNotes: PARENTFRAME: None Directionality References: Irreversibility Rule: none Irreversibility Rule Overruling Assumption:		10.1046/j.1365-313X.1994.6060795.x;
txSULFATE	txSULFATE	<=> Sulfate[c]		-1000	1000	0	xylem transport	PROTEIN_ASSOCIATION: rxnNotes: PARENTFRAME: None Directionality References: Irreversibility Rule: Irreversibility Rule Overruling Assumption:
txTHR	txTHR	<=> Thr[c]		-1000	0	0	phloem transport	PROTEIN_ASSOCIATION: rxnNotes: PARENTFRAME: None Directionality References: Irreversibility Rule: none Irreversibility Rule Overruling Assumption:
txTYR	txTYR	<=> Tyr[c]		-1000	0	0	phloem transport	PROTEIN_ASSOCIATION: rxnNotes: PARENTFRAME: None Directionality References: Irreversibility Rule: none Irreversibility Rule Overruling Assumption: Due to the presence of abundant catalase in peroxisomes removing H2O2, it is assumed that glycolate oxidase is unidirectional		18444898;11755682;
txVAL	txVAL	<=> Val[c]		-1000	0	0	phloem transport	PROTEIN_ASSOCIATION: rxnNotes: PARENTFRAME: None Directionality References: Irreversibility Rule: Irreversibility Rule Overruling Assumption:
txWATER	txWATER	<=> Water[c]		-1000	1000	0	xylem transport	PROTEIN_ASSOCIATION: rxnNotes: PARENTFRAME: None Directionality References: Irreversibility Rule: none Irreversibility Rule Overruling Assumption: Due to the presence of abundant catalase in peroxisomes removing H2O2, it is assumed that glycolate oxidase is unidirectional		18444898;11755682;
TYRAMINENFERULOYLTRANSFERASERXN	EC 2.3.1.110 (TYRAMINE-N-FERULOYLTRANSFERASE-RXN)	FeruloylCoA[c] + Tyramine[c] -> CoA[c] + Feruloyltyramine[c] + Proton[c]	( sobic001G501600 )	0	1000	0		PROTEIN_ASSOCIATION: ( sobic001G501600 ) rxnNotes: PARENTFRAME: TYRAMINE-N-FERULOYLTRANSFERASE-RXN Directionality References: Irreversibility Rule: none Irreversibility Rule Overruling Assumption:	EC 2.3.1.110	18444898;11755682;
TyrosineAmmoniaLyaseRxn	EC 4.3.1.24	Tyr[c] -> Ammonia[c] + Coumarate[c]		0	1000	0	lignin biosynthesis	PROTEIN_ASSOCIATION: rxnNotes: TAL Directionality References: Irreversibility Rule: Irreversibility Rule Overruling Assumption:
TYROSINEDECARBOXYLASERXN	EC 4.1.1.25 (TYROSINE-DECARBOXYLASE-RXN)	Proton[c] + Tyr[c] -> CO2[c] + Tyramine[c]	( sobic009G192600 or sobic003G309700 or sobic001G255300 )	0	1000	0		PROTEIN_ASSOCIATION: ( sobic009G192600 or sobic003G309700 or sobic001G255300 ) rxnNotes: PARENTFRAME: TYROSINE-DECARBOXYLASE-RXN Directionality References: Irreversibility Rule: Irreversibility Rule Overruling Assumption:	EC 4.1.1.25
UDPARABINOSE4EPIMERASERXN	EC 5.1.3.5 (UDP-ARABINOSE-4-EPIMERASE-RXN)	UDPDXylose[c] -> UDPLArabinose[c]	( sobic006G148100 or sobic001G400000 or sobic006G217300 or sobic008G006100 )	0	1000	0		PROTEIN_ASSOCIATION: ( sobic006G148100 or sobic001G400000 or sobic006G217300 or sobic008G006100 ) rxnNotes: PARENTFRAME: UDP-ARABINOSE-4-EPIMERASE-RXN Directionality References: Irreversibility Rule: Irreversibility Rule Overruling Assumption:	EC 5.1.3.5
UDPGLUCEPIMRXNmod	EC 5.1.3.2 (UDPGLUCEPIM-RXN-mod)	UDPgalactose[c] <=> UDPGlucose[c]	( sobic007G114500 or sobic002G271200 or sobic002G170100 or sobic001G372500 )	-1000	1000	0		PROTEIN_ASSOCIATION: ( sobic007G114500 or sobic002G271200 or sobic002G170100 or sobic001G372500 ) rxnNotes: PARENTFRAME: UDPGLUCEPIM-RXN Directionality References: Irreversibility Rule: Irreversibility Rule Overruling Assumption:	EC 5.1.3.2
UDPGLUCURONATE4EPIMERASERXN	EC 5.1.3.6 (UDP-GLUCURONATE-4-EPIMERASE-RXN)	UDPGlucuronate[c] -> UDPDGalacturonate[c]	( sobic002G256100 or sobic010G068001 or sobic007G196800 or sobic005G152500 or sobic001G436100 or sobic004G326900 )	0	1000	0		PROTEIN_ASSOCIATION: ( sobic002G256100 or sobic010G068001 or sobic007G196800 or sobic005G152500 or sobic001G436100 or sobic004G326900 ) rxnNotes: PARENTFRAME: UDP-GLUCURONATE-4-EPIMERASE-RXN Directionality References: Irreversibility Rule: Irreversibility Rule Overruling Assumption:	EC 5.1.3.6
UDPGLUCURONATEDECARBOXYLASERXN	EC 4.1.1.35 (UDP-GLUCURONATE-DECARBOXYLASE-RXN)	Proton[c] + UDPGlucuronate[c] -> CO2[c] + UDPDXylose[c]	( sobic001G418100 or sobic001G418000 or sobic001G414650 or sobic003G149500 or sobic009G112600 or sobic003G442300 or sobic003G348800 )	0	1000	0		PROTEIN_ASSOCIATION: ( sobic001G418100 or sobic001G418000 or sobic001G414650 or sobic003G149500 or sobic009G112600 or sobic003G442300 or sobic003G348800 ) rxnNotes: PARENTFRAME: UDP-GLUCURONATE-DECARBOXYLASE-RXN Directionality References: 3080433; Irreversibility Rule: none Irreversibility Rule Overruling Assumption:	EC 4.1.1.35	3080433;
UDPKINRXN	EC 2.7.4.6 (UDPKIN-RXN)	ATP[c] + UDP[c] -> ADP[c] + UTP[c]	( sobic009G259200 or sobic008G123600 or sobic002G306900 or sobic001G295100 or sobic004G184500 )	0	1000	0		PROTEIN_ASSOCIATION: ( sobic009G259200 or sobic008G123600 or sobic002G306900 or sobic001G295100 or sobic004G184500 ) rxnNotes: PARENTFRAME: UDPKIN-RXN Directionality References: Irreversibility Rule: 2e Irreversibility Rule Overruling Assumption:	EC 2.7.4.6
UDPREDUCTRXN	EC 1.17.4.1 (UDPREDUCT-RXN)	RedThioredoxin[c] + UDP[c] -> DUDP[c] + OxThioredoxin[c] + Water[c]	( sobic010G106300 or sobic006G134900 or sobic010G054600 )	0	1000	0		PROTEIN_ASSOCIATION: ( sobic010G106300 or sobic006G134900 or sobic010G054600 ) rxnNotes: PARENTFRAME: UDPREDUCT-RXN Directionality References: Irreversibility Rule: Irreversibility Rule Overruling Assumption:	EC 1.17.4.1
UGDRXN	EC 1.1.1.22 (UGD-RXN)	2 NAD[c] + UDPGlucose[c] + Water[c] -> 2 NADH[c] + 3 Proton[c] + UDPGlucuronate[c]	( sobic001G097600 or sobic005G103300 or sobic001G084100 or sobic001G171300 )	0	1000	0		PROTEIN_ASSOCIATION: ( sobic001G097600 or sobic005G103300 or sobic001G084100 or sobic001G171300 ) rxnNotes: PARENTFRAME: UGD-RXN Directionality References: Irreversibility Rule: 2e Irreversibility Rule Overruling Assumption:	EC 1.1.1.22
UREASERXN	EC 3.5.1.5 (UREASE-RXN)	Urea[c] + Water[c] -> 2 Ammonia[c] + CO2[c]	( sobic002G009300 )	0	1000	0		PROTEIN_ASSOCIATION: ( sobic002G009300 ) rxnNotes: PARENTFRAME: UREASE-RXN Directionality References: Irreversibility Rule: none Irreversibility Rule Overruling Assumption:	EC 3.5.1.5
UROGENDECARBOXRXN	EC 4.1.1.37 (UROGENDECARBOX-RXN)	4 Proton[c] + UroporphyrinogenIii[c] -> 4 CO2[c] + CoproporphyrinogenIii[c]	( sobic003G225100 or sobic001G379700 )	0	1000	0		PROTEIN_ASSOCIATION: ( sobic003G225100 or sobic001G379700 ) rxnNotes: PARENTFRAME: UROGENDECARBOX-RXN Directionality References: Irreversibility Rule: none Irreversibility Rule Overruling Assumption:	EC 4.1.1.37
UROGENIIISYNRXN	EC 4.2.1.75 (UROGENIIISYN-RXN)	Hydroxymethylbilane[c] -> UroporphyrinogenIii[c] + Water[c]	( sobic001G478600 )	0	1000	0		PROTEIN_ASSOCIATION: ( sobic001G478600 ) rxnNotes: PARENTFRAME: UROGENIIISYN-RXN Directionality References: Irreversibility Rule: Irreversibility Rule Overruling Assumption:	EC 4.2.1.75
UTPHEXPURIDYLYLTRANSRXN	EC 2.7.7.10 (UTPHEXPURIDYLYLTRANS-RXN)	Galactose1P[c] + Proton[c] + UTP[c] -> PPi[c] + UDPgalactose[c]	( sobic010G251200 )	0	1000	0		PROTEIN_ASSOCIATION: ( sobic010G251200 ) rxnNotes: PARENTFRAME: UTPHEXPURIDYLYLTRANS-RXN Directionality References: Irreversibility Rule: Irreversibility Rule Overruling Assumption:	EC 2.7.7.10
XylanSynthasemod	EC 2.4.2.24 (XylanSynthase-mod)	UDPDXylose[c] -> 14BetaDXylanMonomerEquivalent[c] + UDP[c]	( sobic002G075500 or sobic002G094600 or sobic007G050600 or sobic002G205500 or sobic003G049600 or sobic001G283400 or sobic003G296400 or sobic010G008600 or sobic010G146000 or sobic001G242000 or sobic001G224300 or sobic009G063400 or sobic001G045700 or sobic002G118700 or sobic001G021500 or sobic007G100800 or sobic008G125700 or sobic002G333800 or sobic002G333900 )	0	1000	0		PROTEIN_ASSOCIATION: ( sobic002G075500 or sobic002G094600 or sobic007G050600 or sobic002G205500 or sobic003G049600 or sobic001G283400 or sobic003G296400 or sobic010G008600 or sobic010G146000 or sobic001G242000 or sobic001G224300 or sobic009G063400 or sobic001G045700 or sobic002G118700 or sobic001G021500 or sobic007G100800 or sobic008G125700 or sobic002G333800 or sobic002G333900 ) rxnNotes: PARENT…	EC 2.4.2.24
XylogalacturonanSynthesismod	EC 2.4.2.41 (XylogalacturonanSynthesis-mod)	HomogalacturonanMonomerEquivalent[c] + UDPDXylose[c] -> UDP[c] + XylogalacturonanMonomerEquivalent[c]	( sobic001G538700 or sobic004G070100 or sobic002G062100 or sobic003G234701 or sobic006G059000 or sobic010G059400 or sobic009G220100 or sobic003G410600 or sobic003G102700 or sobic004G213500 or sobic009G220200 )	0	1000	0		PROTEIN_ASSOCIATION: ( sobic001G538700 or sobic004G070100 or sobic002G062100 or sobic003G234701 or sobic006G059000 or sobic010G059400 or sobic009G220100 or sobic003G410600 or sobic003G102700 or sobic004G213500 or sobic009G220200 ) rxnNotes: PARENTFRAME: RXN-9589 Directionality References: Irreversibility Rule: Irreversibility Rule Overruling Assumption:	EC 2.4.2.41
XyloglucanSynthesismod	EC 2.4.2.39 (XyloglucanSynthesis-mod)	CelluloseMonomerEquivalent[c] + UDPDXylose[c] -> UDP[c] + XyloglucanMonomerEquivalent[c]	( sobic004G256400 or sobic001G401600 or sobic001G396600 or sobic008G035800 or sobic001G396700 or sobic008G035700 or sobic005G144101 or sobic004G164000 or sobic005G144000 or sobic003G059600 or sobic005G144500 )	0	1000	0		PROTEIN_ASSOCIATION: ( sobic004G256400 or sobic001G401600 or sobic001G396600 or sobic008G035800 or sobic001G396700 or sobic008G035700 or sobic005G144101 or sobic004G164000 or sobic005G144000 or sobic003G059600 or sobic005G144500 ) rxnNotes: PARENTFRAME: RXN-9461 Directionality References: Irreversibility Rule: 2e Irreversibility Rule Overruling Assumption:	EC 2.4.2.39
XyloseTransfermod	XyloseTransfer-mod	UDPDXylose[c] -> PolysaccharideXyloseUnit[c] + UDP[c]		0	1000	0		PROTEIN_ASSOCIATION: rxnNotes: PARENTFRAME: None Directionality References: Irreversibility Rule: none Irreversibility Rule Overruling Assumption:

## Sheet: Metabolite List
Abbreviation	Description	Charged formula	Charge	Compartment
13BetaDGlucanMonomerEquivalentBiomass[bio]	a glucan		0	biomass
14AlphaDGlucanMonomerEquivalentChloroplastBiomass[bio]	a glucan		0	biomass
14BetaDXylanMonomerEquivalentBiomass[bio]	a (1&rarr;4)-&beta;-D-xylan // "[(1->4)-&beta;-D-xylan]<sub>(n)</sub>" // "[(1->4)-&beta;-D-xylan]<sub>(n-1)</sub>" // "[(1->4)-&beta;-D-xylan]<sub>(n+1)</sub>"		0	biomass
AmylopectinMonomerEquivalentChloroplastBiomass[bio]	a glucan		0	biomass
ArabinoxylanMonomerEquivalentBiomass[bio]	an arabinoxylan // "AX"		0	biomass
ArgBiomass[bio]	L-arginine // "2-amino-5-guanidinovaleric acid" // R // "arginine" // "arg" // "L-arg" // "arg"		0	biomass
AscorbateBiomass[bio]	L-ascorbate // "L-ascorbate acid" // "L-ascorbic acid" // "L-ascorbate (vitamin C)" // "ascorbate" // "vitamin C" // "ascorbic acid"		0	biomass
AsnBiomass[bio]	L-asparagine // "asparagine" // "&alpha;-aminosuccinamic acid" // "(-)-asparagine" // "(S)-2,4-diamino-4-oxobutanoic acid" // "(S)-asparagine" // "2,4-diamino-4-oxobutanoic acid, (S)-" // "2-aminosuccinamic acid, L-" // "agedoite" // "altheine" // "asparagine acid" // "aspartic acid &beta;-amide" // "butanoic acid, 2,4-diamino-4-oxo-, (S)-" // "L-2,4-diamino-4-oxobutanoic acid" // "L-asparatamine…		0	biomass
10FormylTHF[c]	10-formyl-tetrahydrofolate mono-L-glutamate // "N<sup>10</sup>-formyl-tetrahydrofolate mono-L-glutamate" // "N<sup>10</sup>-formyl-THF mono-L-glutamate" // "N<sup>10</sup>-formyl-H<sub>4</sub>F mono-L-glutamate" // "10-formyl-THF mono-L-glutamate" // "10-formyl-H<sub>4</sub>PteGlu<sub>1</sub>" // "<i>N</i><sup>10</sup>-formyl-H<sub>4</sub>PteGlu<sub>1</sub>" // "10-formyl-H<sub>4</sub>PteGlu<sub>…		0	cytoplasm
10FormylTHFChloroplast[p]	10-formyl-tetrahydrofolate mono-L-glutamate // "N<sup>10</sup>-formyl-tetrahydrofolate mono-L-glutamate" // "N<sup>10</sup>-formyl-THF mono-L-glutamate" // "N<sup>10</sup>-formyl-H<sub>4</sub>F mono-L-glutamate" // "10-formyl-THF mono-L-glutamate" // "10-formyl-H<sub>4</sub>PteGlu<sub>1</sub>" // "<i>N</i><sup>10</sup>-formyl-H<sub>4</sub>PteGlu<sub>1</sub>" // "10-formyl-H<sub>4</sub>PteGlu<sub>…		0	chloroplast
13BetaDGlucanMonomerEquivalent[c]	a glucan		0	cytoplasm
14AlphaDGlucanMonomerEquivalentChloroplast[p]	a glucan		0	chloroplast
14BetaDXylanMonomerEquivalent[c]	a (1&rarr;4)-&beta;-D-xylan // "[(1->4)-&beta;-D-xylan]<sub>(n)</sub>" // "[(1->4)-&beta;-D-xylan]<sub>(n-1)</sub>" // "[(1->4)-&beta;-D-xylan]<sub>(n+1)</sub>"		0	cytoplasm
18Hydroxyoleate[c]	18-hydroxyoleate // "18-hydroxyoctadec-9-enoic acid" // "18-hydroxy-9Z-octadecenoate" // "&omega;-hydroxy-9Z-octadecenoate" // "omega-hydroxy oleate" // "18-hydroxy-(9Z)-oleate(1-)" // "&omega;-hydroxy-(9Z)-octadecenoate(1-)" // "&omega;-hydroxyoleate(1-)" // "(Z)-18-hydroxyoctadec-9-enoic acid"		0	cytoplasm
18Oxooleate[c]	18-oxo-oleate // "18-oxo-octadec-9-enoic acid" // "18-oxo-9Z-octadecenoate"		0	cytoplasm
1Kestotriose[c]	1-kestotriose // "1-kestose" // "1<sup>F</sup>-(&beta;-D-fructofuranosyl)sucrose" // "&beta;-D-fructofuranosyl-(2&rarr;1)-&beta;-D-fructofuranosyl &alpha;-D-glucopyranoside" // "<i>O</i>-&beta;-D-fructofuranosyl-(2&rarr;1)-<i>O</i>-&beta;-D-fructofuranosyl-(2&rarr;1)-&alpha;-D-glucopyranoside"		0	cytoplasm
1Keto2MethylvalerateChloroplast[p]	(<i>R</i>)-2,3-dihydroxy-3-methylpentanoate // "(<i>R</i>)-2,3-dihydroxy-3-methylvalerate" // "(R)-2,3-Dihydroxy-3-methylpentanoate" // "(R)-2,3-Dihydroxy-3-methylvalerate" // "2,3-dihydroxy-3-methylpentanoate"		0	chloroplast
1LMyoInositol1P[c]	1D-<i>myo</i>-inositol 3-monophosphate // "1D-<i>myo</i>-inositol 3-monophosphate" // "1-L-<i>myo</i>-inositol-1-p" // "L-<i>myo</i>-inositol 1-phosphate" // "inositol 1-phosphate" // "<i>myo</i>-inositol 1-phosphate" // "1D-<i>myo</i>-inositol 3-phosphate" // "Ins(3)P<sub>1</sub>" // "D-<i>myo</i>-inositol (3)-monophosphate" // "<i>myo</i>-inositol 1-monophosphate" // "Ins3P" // "1L-<i>myo</i>-i…		0	cytoplasm
1Phosphatidyl1DMyoInositol35Bisph[c]	a glycerophosphoinositol		0	cytoplasm
23DihydrodipicolinateChloroplast[p]	(<i>S</i>)-2,3-dihydrodipicolinate // "2,3-di-H-dipicolinate" // "L-2,3-dihydrodipicolinate"		0	chloroplast
2Aceto2HydroxyButyrateChloroplast[p]	(<i>S</i>)-2-aceto-2-hydroxybutanoate // "(<i>S</i>)-2-hydroxy-2-ethyl-3-oxobutanoate" // "(<i>S</i>)-2-aceto-2-hydroxy-butyrate" // "&alpha;-aceto-&alpha;-hydroxybutyrate" // "acetohydroxybutyrate" // "acetohydroxybutanoate" // "2-aceto-2-hydroxy-butyrate"		0	chloroplast
2AcetoLactateChloroplast[p]	(<i>S</i>)-2-acetolactate // "(<i>S</i>)-2-hydroxy-2-methyl-3-oxobutanoate" // "&alpha;-acetolactate" // "(2<i>S</i>)-2-hydroxy-2-methyl-3-oxobutanoate"		0	chloroplast
2CMethDErythritolCyclodiphosphateChloroplast[p]	2-C-methyl-D-erythritol-2,4-cyclodiphosphate // "ME-2,4cPP"		0	chloroplast
2CMethylDErythritol4PhosphateChloroplast[p]	2-C-methyl-D-erythritol 4-phosphate // "MEP" // "2-methylerylthritol 4-phosphate" // "MEP"		0	chloroplast
2HexadecenoylACPs[p]	M_2HexadecenoylACPs_p		0	chloroplast
2K4CH3PentanoateChloroplast[p]	4-methyl-2-oxopentanoate // "2-keto-4-methyl-pentanoate" // "2-oxoisocaproate" // "2-oxo-4-methylpentanoate" // "&alpha;-ketoisocaproate" // "&alpha;-oxoisocaproate" // "2-ketoisocaproate" // "ketoleucine" // "4-methyl-2-oxopentanoic acid" // "2-ketoisocaproic acid"		0	chloroplast
2Keto3MethylValerateChloroplast[p]	(<i>S</i>)-3-methyl-2-oxopentanoate // "(3<i>S</i>)-3-methyl-2-oxopentanoate" // "&alpha;-keto-methylvalerate" // "2-oxo-3-methylvalerate" // "(<i>S</i>)-2-oxo-3-methylpentanoate" // "(<i>S</i>)-3-methyl-2-oxovalerate" // "2-oxo-3-methylpentanoate" // "3-methyl-2-oxopentanoate" // "&alpha;-keto-&beta;-methyl-valerate" // "2-keto-3-methyl-valerate" // "2-keto-isoleucine"		0	chloroplast
2Ketoglutarate[c]	2-oxoglutarate // "2-oxoglutarate" // "ketoglutarate" // "&alpha;-ketoglutarate" // "2-oxoglutaric acid" // "&alpha;-ketoglutaric acid" // "&alpha;-oxoglutarate" // "2-ketoglutaric acid" // "2-ketoglutarate" // "2-oxopentanedionic acid" // "2-oxopentanedionate" // "a-ketoglutaric acid"		0	cytoplasm
2KetoglutarateChloroplast[p]	2-oxoglutarate // "2-oxoglutarate" // "ketoglutarate" // "&alpha;-ketoglutarate" // "2-oxoglutaric acid" // "&alpha;-ketoglutaric acid" // "&alpha;-oxoglutarate" // "2-ketoglutaric acid" // "2-ketoglutarate" // "2-oxopentanedionic acid" // "2-oxopentanedionate" // "a-ketoglutaric acid"		0	chloroplast
2KetoglutarateMitochondrion[m]	2-oxoglutarate // "2-oxoglutarate" // "ketoglutarate" // "&alpha;-ketoglutarate" // "2-oxoglutaric acid" // "&alpha;-ketoglutaric acid" // "&alpha;-oxoglutarate" // "2-ketoglutaric acid" // "2-ketoglutarate" // "2-oxopentanedionic acid" // "2-oxopentanedionate" // "a-ketoglutaric acid"		0	mitochondrion
2KetoglutaratePeroxisome[x]	2-oxoglutarate // "2-oxoglutarate" // "ketoglutarate" // "&alpha;-ketoglutarate" // "2-oxoglutaric acid" // "&alpha;-ketoglutaric acid" // "&alpha;-oxoglutarate" // "2-ketoglutaric acid" // "2-ketoglutarate" // "2-oxopentanedionic acid" // "2-oxopentanedionate" // "a-ketoglutaric acid"		0	peroxisome
2KetoIsovalerateChloroplast[p]	3-methyl-2-oxobutanoate // "2-oxo-3-methylbutanoate" // "2-oxoisovalerate" // "&alpha;-keto-isovaleric acid" // "&alpha;-ketoisopentanoic acid" // "&alpha;-keto-isovalerate" // "&alpha;-oxoisovalerate" // "&alpha;-ketovaline" // "2-keto-isovalerate" // "2-ketovaline" // "&alpha;-keto-valine" // "2-oxoisopentanoate" // "2-keto-3-methylbutyric acid" // "3-methyl-2-oxobutyrate"		0	chloroplast
2OctenoylACPs[p]	M_2OctenoylACPs_p		0	chloroplast
2OxobutanoateChloroplast[p]	2-oxobutanoate // "2-oxobutanoic acid" // "2-oxobutyrate" // "2-ketobutyrate" // "2-oxobutyric acid" // "&alpha;-oxobutyric acid" // "&alpha;-ketobutyrate" // "&alpha;-ketobutyric acid" // "2-oxo-butyrate" // "2-keto-butyrate" // "2-ketobutyric acid" // "a-ketobutyric acid"		0	chloroplast
2Pg[c]	2-phospho-D-glycerate // "D-2-phosphoglycerate" // "2-phospho-(D)-glycerate" // "2-phospho-(R)-glycerate" // "2-phospho-D-glyceric acid" // "2-P-D-glycerate" // "D-Glycerate 2-phosphate"		0	cytoplasm
2PgChloroplast[p]	2-phospho-D-glycerate // "D-2-phosphoglycerate" // "2-phospho-(D)-glycerate" // "2-phospho-(R)-glycerate" // "2-phospho-D-glyceric acid" // "2-P-D-glycerate" // "D-Glycerate 2-phosphate"		0	chloroplast
2Phospho4Cytidine5Diphospho2CMetChloroplast[p]	2-phospho-4-(cytidine 5'-diphospho)-2-C-methyl-D-erythritol // "CDP-ME-2P" // "CDP-methyl-D-erylthritol 2-phosphate" // "4-diphosphocytidyl-2C-methyl-D-erythritol 2-phosphate" // "4-diphosphocytidyl-2-C-methylerythritol 2-phosphate"		0	chloroplast
2R3S3IsopropylmalateChloroplast[p]	(2<i>R</i>,3<i>S</i>)-3-isopropylmalate // "2-D-threo-hydroxy-3-carboxy-isocaproate" // "3-carboxy-2-hydroxy-4-methylpentanoate" // "&beta;-isopropylmalate" // "3-isopropylmalate"		0	chloroplast
2S2IsopropylmalateChloroplast[p]	(2<i>S</i>)-2-isopropylmalate // "3-hydroxy-4-methyl-3-carboxypentanoate" // "3-carboxy-3-hydroxy-4-methylpentanoate" // "3-carboxy-3-hydroxy-isocaproate" // "&alpha;-isopropylmalate"		0	chloroplast
3DehydroshikimateChloroplast[p]	3-dehydroshikimate // "3-dehydroshikimic acid" // "5-dehydroshikimic acid" // "5-dehydroshikimate"		0	chloroplast
3DeoxyDArabinoHeptulosonate7PChloroplast[p]	3-deoxy-D-arabino-heptulosonate 7-phosphate // "3-deoxy-D-arabino-hept-2-ulosonate 7-phosphate" // "3-deoxy-D-arabino-heptulosonate-7-P" // "3-deoxy-arabino-heptulosonate 7-phosphate" // "3-deoxy-arabino-heptulosonate-7-P" // "2-dehydro-3-deoxy-D-arabino-heptonate 7-phosphate" // "3-deoxy-D-arabino-hept-2-ulosonate-7-phosphate" // "3-deoxy-arabino-heptulonate 7-phosphate" // "DAHP"		0	chloroplast
3EnolpyruvylShikimate5PChloroplast[p]	5-enolpyruvoyl-shikimate 3-phosphate // "5-enolpyruvyl-shikimate 3-phosphate" // "3-enolpyruvyl-shikimate 5-phosphate" // "EPSP" // "3-enolpyruvyl-shikimate-5-phosphate" // "3-enolpyruvyl-shikimate-5-P" // "5-O-(1-carboxyvinyl)-3-phosphoshikimate"		0	chloroplast
[truncated: 797 more rows]
