# Supplementary material for: Elucidation of Triacylglycerol Overproduction in the C4 Bioenergy Crop Sorghum bicolor by Constraint-Based Analysis
Source: Front Plant Sci. 2022 Feb 17;13:787265. doi: 10.3389/fpls.2022.787265 (PMC8892208; doi:10.3389/fpls.2022.787265)
Supplement: Supplementary File 2 — Sorghum bicolor iTJC1414x4 in SBML and Excel formats, and MATLAB scripts for running model simulations. [file Data_Sheet_2.zip]

Archive with 19 entries (19 files):
- image_slices.m
- iTJC1414x4.xls
- iTJC1414x4.xml
- README.txt
- subroutine_autotrophic.m
- subroutine_biomassComposition.m
- subroutine_constrainingLightDrain.m
- subroutine_determiningLightDrain.m
- subroutine_geneExpression.m
- subroutine_parallelSimulations.m
- subroutine_simulations.m
- visualizationSubset_cube.py
- visualizationSubset_slices.py
- cmap4.csv
- code_dielModel.m
- combineFiles_cube.sh
- combineFiles_slices.sh
- create_suppl_S7.m
- image_cube.m
