# Supplementary material for: Elucidation of Triacylglycerol Overproduction in the C4 Bioenergy Crop Sorghum bicolor by Constraint-Based Analysis
Source: Front Plant Sci. 2022 Feb 17;13:787265. doi: 10.3389/fpls.2022.787265 (PMC8892208; doi:10.3389/fpls.2022.787265)
Supplement: Supplementary File 2 — Sorghum bicolor iTJC1414x4 in SBML and Excel formats, and MATLAB scripts for running model simulations. [file Data_Sheet_2.zip › image_slices.m]

% Elucidation of triacylglycerol overproduction in the C4 bioenergy crop Sorghum bicolor by constraint-based analysis
% Teresa J Clark, Jorg Schwender, Brookhaven National Laboratory, 2021
% This information is provided "AS IS", without any warranty;
% without even the implied warranty of merchantability or fitness for a particular purpose.


%%%%%%%%%%%%%%%%%%%%%%%%%%%%%%%%%%%%%%%%%%%%%%%%%%%%%%
%%%                Load the 4D data                %%%
%%%%%%%%%%%%%%%%%%%%%%%%%%%%%%%%%%%%%%%%%%%%%%%%%%%%%%

% load the subset of simulation data obtained from running visualizationSubset_slices.py
data = [];
filename = ['selectedOutput_forMATLAB_slices.txt'];
data = readtable(filename);
clear filename;
 
% delete any data entries that were found in error by COBRA (i.e., have a stat value not equal to one)
toDelete = data.Stat ~= 1;
data(toDelete, :) = [];
 
% define the net CO2 uptake per data entry
[grossCO2] = data.mcDaytxCARBONDIOXIDE;
[CO2loss] = data.mcNighttxCARBONDIOXIDE; 
[netCO2] = [grossCO2] + [CO2loss];
 
% define the cycling and allocation parameters per data entry
TAGcycling = table2array(data(:,5));
FAcycling = table2array(data(:,6));
netTAGallocation = table2array(data(:,7));

% determine the total FA synthesis carbon flux per data entry
FAsynthesis = 16*data.bscDayChloroplastPalmitateExchange + 18*data.bscDayChloroplastStearicAcidExchange + 18*data.bscDayChloroplastOleateExchange + 16*data.mcDayChloroplastPalmitateExchange + 18*data.mcDayChloroplastStearicAcidExchange + 18*data.mcDayChloroplastOleateExchange;
 
% determine the total acyl-CoA synthesis carbon flux per data entry
acylCoASynth = 16*data.bscDayPalmitoylCoASynthesis + 18*data.bscDayOleoylCoASynthesis + 18*data.bscDayLinoleoylCoASynthesis + 18*data.bscDayLinolenoylCoASynthesis + 16*data.mcDayPalmitoylCoASynthesis + 18*data.mcDayOleoylCoASynthesis + 18*data.mcDayLinoleoylCoASynthesis + 18*data.mcDayLinolenoylCoASynthesis;

% determine the summed BSC and MC TAG synthesis rates per data entry
TAGsynthesis = 51*data.bscDayDGAT16c0c16c0c16c0 + 53*data.bscDayDGAT16c0c16c0c18c1 + 53*data.bscDayDGAT16c0c16c0c18c2 + 53*data.bscDayDGAT16c0c16c0c18c3 + 53*data.bscDayDGAT16c0c18c1c16c0 + 55*data.bscDayDGAT16c0c18c1c18c1 + 55*data.bscDayDGAT16c0c18c1c18c2 + 55*data.bscDayDGAT16c0c18c1c18c3 + 53*data.bscDayDGAT16c0c18c2c16c0 + 55*data.bscDayDGAT16c0c18c2c18c1 + 55*data.bscDayDGAT16c0c18c2c18c2 + 55*data.bscDayDGAT16c0c18c2c18c3 + 53*data.bscDayDGAT16c0c18c3c16c0 + 55*data.bscDayDGAT16c0c18c3c18c1 + 55*data.bscDayDGAT16c0c18c3c18c2 + 55*data.bscDayDGAT16c0c18c3c18c3 + 55*data.bscDayDGAT18c1c18c1c16c0 + 57*data.bscDayDGAT18c1c18c1c18c1 + 57*data.bscDayDGAT18c1c18c1c18c2 + 57*data.bscDayDGAT18c1c18c1c18c3 + 55*data.bscDayDGAT18c1c18c2c16c0 + 57*data.bscDayDGAT18c1c18c2c18c1 + 57*data.bscDayDGAT18c1c18c2c18c2 + 57*data.bscDayDGAT18c1c18c2c18c3 + 55*data.bscDayDGAT18c1c18c3c16c0 + 57*data.bscDayDGAT18c1c18c3c18c1 + 57*data.bscDayDGAT18c1c18c3c18c2 + 57*data.bscDayDGAT18c1c18c3c18c3 + 55*data.bscDayDGAT18c2c18c2c16c0 + 57*data.bscDayDGAT18c2c18c2c18c1 + 57*data.bscDayDGAT18c2c18c2c18c2 + 57*data.bscDayDGAT18c2c18c2c18c3 + 55*data.bscDayDGAT18c2c18c3c16c0 + 57*data.bscDayDGAT18c2c18c3c18c1 + 57*data.bscDayDGAT18c2c18c3c18c2 + 57*data.bscDayDGAT18c2c18c3c18c3 + 55*data.bscDayDGAT18c3c18c3c16c0 + 57*data.bscDayDGAT18c3c18c3c18c1 + 57*data.bscDayDGAT18c3c18c3c18c2 + 57*data.bscDayDGAT18c3c18c3c18c3 + 51*data.mcDayDGAT16c0c16c0c16c0 + 53*data.mcDayDGAT16c0c16c0c18c1 + 53*data.mcDayDGAT16c0c16c0c18c2 + 53*data.mcDayDGAT16c0c16c0c18c3 + 53*data.mcDayDGAT16c0c18c1c16c0 + 55*data.mcDayDGAT16c0c18c1c18c1 + 55*data.mcDayDGAT16c0c18c1c18c2 + 55*data.mcDayDGAT16c0c18c1c18c3 + 53*data.mcDayDGAT16c0c18c2c16c0 + 55*data.mcDayDGAT16c0c18c2c18c1 + 55*data.mcDayDGAT16c0c18c2c18c2 + 55*data.mcDayDGAT16c0c18c2c18c3 + 53*data.mcDayDGAT16c0c18c3c16c0 + 55*data.mcDayDGAT16c0c18c3c18c1 + 55*data.mcDayDGAT16c0c18c3c18c2 + 55*data.mcDayDGAT16c0c18c3c18c3 + 55*data.mcDayDGAT18c1c18c1c16c0 + 57*data.mcDayDGAT18c1c18c1c18c1 + 57*data.mcDayDGAT18c1c18c1c18c2 + 57*data.mcDayDGAT18c1c18c1c18c3 + 55*data.mcDayDGAT18c1c18c2c16c0 + 57*data.mcDayDGAT18c1c18c2c18c1 + 57*data.mcDayDGAT18c1c18c2c18c2 + 57*data.mcDayDGAT18c1c18c2c18c3 + 55*data.mcDayDGAT18c1c18c3c16c0 + 57*data.mcDayDGAT18c1c18c3c18c1 + 57*data.mcDayDGAT18c1c18c3c18c2 + 57*data.mcDayDGAT18c1c18c3c18c3 + 55*data.mcDayDGAT18c2c18c2c16c0 + 57*data.mcDayDGAT18c2c18c2c18c1 + 57*data.mcDayDGAT18c2c18c2c18c2 + 57*data.mcDayDGAT18c2c18c2c18c3 + 55*data.mcDayDGAT18c2c18c3c16c0 + 57*data.mcDayDGAT18c2c18c3c18c1 + 57*data.mcDayDGAT18c2c18c3c18c2 + 57*data.mcDayDGAT18c2c18c3c18c3 + 55*data.mcDayDGAT18c3c18c3c16c0 + 57*data.mcDayDGAT18c3c18c3c18c1 + 57*data.mcDayDGAT18c3c18c3c18c2 + 57*data.mcDayDGAT18c3c18c3c18c3;
 
 
% define the TAG sink fluxes and make all nonnegative
[bscDayOilDroplet] = data.bscDayOilDroplet; 
[mcDayOilDroplet] = data.mcDayOilDroplet; 
[OilDroplet] = [mcDayOilDroplet] + [bscDayOilDroplet];
for index=length([OilDroplet]):-1:1;
if OilDroplet(index) < 0;
OilDroplet(index) = 0;
end
end
 
% Based on the TAG sink calculations and sorghum physiological measurements by Zhao te al 2005 (doi.org/10.1016/j.eja.2004.06.005), determine the number of days up to 1 year required to reach 20% leaf oil
daysTo20=rdivide((0.2*46.8),(0.8*OilDroplet*866.8108248*0.78));
for index=length([daysTo20]):-1:1;
if daysTo20 (index) < 0;
daysTo20(index) = 0;
end
if daysTo20 (index) > 365;
daysTo20(index) = 365;
    end
end

% define the number of days needed to reach 20% leaf oil in log scale
logScale = log10(daysTo20);
 
% collect data to be graphed
matrix = [TAGcycling, FAcycling, netTAGallocation, daysTo20, logScale, TAGsynthesis, FAsynthesis, grossCO2, netCO2, FAsynthesis, acylCoASynth];
  
% set TAG and FA synthesis to be nonnegative
for index=length(matrix):-1:1;
if matrix(index, 6) < 0;
matrix(index, 6) = 0;
end
if matrix(index, 7) < 0;
matrix(index, 7) = 0;
end
end
 

%%%%%%%%%%%%%%%%%%%%%%%%%%%%%%%%%%%%%%%%%%%%%%%%%%%%%%
%%%              Graph the 4D slices               %%%
%%%%%%%%%%%%%%%%%%%%%%%%%%%%%%%%%%%%%%%%%%%%%%%%%%%%%%

% do the following for each of the C allocation slices
for Callocation = [2 5 10];
 
% collect the simulation data if the C allocation matches the slice value
slice=[];
for index=1:length(matrix);
if matrix(index,3)== Callocation;
slice = [slice; matrix(index,:)];
end
end
 
% load the colormap to be used
cmap4 = csvread('cmap4.csv');
colormap(cmap4)
 
% graph the TAG and FA cycling simulations for the defined C allocation value (“slices�? of the cube) using color to represent how long until 20% leaf TAG is reached
figureSlice = scatter3(slice(:,1), slice(:,2), slice(:,3), 50, slice(:,5), 'filled')
xlabel('TAG cycling (mol synthesized per mol TAG stored)')
ylabel('FA cycling (mol synthesized per 3 mol TAG stored)')
zlabel(' %C allocated to TAG')
caxis manual
caxis([0 log10(365)])
c = colorbar;
c.Ticks = [log10(1),log10(7),log10(30),log10(365)];
c.TickLabels = {'1 day','1 week','1 month','?1 year'};
c.TickLength = 0.02;
axis([0 250 0 250 0 100])
ax = gca;
ax.XTick = [0 50 100 150 200 250];
ax.YTick = [0 50 100 150 200 250];
ax.ZTick = [0 20 40 60 80 100];

% save an image of the slice
view(0,90)
graphFilename = ['figureSlice_', num2str(Callocation) 'Callocation.jpg'];
saveas(figureSlice, graphFilename);
 
end;


%%%%%%%%%%%%%%%%%%%%%%%%%%%%%%%%%%%%%%%%%%%%%%%%%%%%%%
%%%             Indicate feasible space            %%%
%%%%%%%%%%%%%%%%%%%%%%%%%%%%%%%%%%%%%%%%%%%%%%%%%%%%%%

% Here, feasible is defined as the simulated fatty acid synthesis rate being less than 10-times the fatty acid synthesis rate of a growing leaf. For these comparisons, we determine the max rate of newly made fatty acids being exported from the plastid or being acylated to CoA

feasible = [];

% determine the fatty acid export/CoA-acylation rate when biomass growth is maximized
for index=1:length(matrix);
if matrix(index, 1) == 0;
if matrix(index, 2) == 0;
if matrix(index, 3) == 0;
FASthreshold = 10*max(matrix(index, 10), matrix(index, 11));
disp(FASthreshold)
end;
end;
end;
end;

% if the data entry is not within feasible space, then mark it as infeasible
for index=length(matrix):-1:1;
if max(matrix(index, 10), matrix(index, 11)) > FASthreshold;
feasible(index,1) = 0;
    else
        feasible(index,1) = 1;
end
end

% export the C allocation, TAG cycling, and FA cycling simulations for each of the slices and indicate whether the simulation is feasible and how long until 20% leaf TAG is reached
matrix=[matrix,feasible];
temp = ["TAGcycling", "FAcycling", "netTAGallocation", "daysTo20", "logScale", "TAGsynthesis", "FAsynthesis", "grossCO2", "netCO2", "FAsynthesis", "acylCoASynth", "feasible? "];
writematrix([temp;matrix], 'feasibleData.csv');
writematrix([temp;matrix], 'feasibleData.csv');
clear temp;
  
names = ["C allocation to TAG","min daysTo20", "max daysTo20", "min TAGsynthesis", "max TAGsynthesis", "min FAsynthesis", "max FAsynthesis", "min grossCO2", "max grossCO2"];
ranges = [names];
 
 % do the following for each of the C allocation slices
for Callocation = [2 5 10];

% separate the data by C allocation slice
slice=[];
for index=1:length(matrix);
if matrix(index,3)== Callocation;
slice = [slice; matrix(index,:)];
end
end

% graph the TAG and FA cycling simulations, using color to represent how long until 20% leaf TAG is reached for each of the C allocation slices
cmap4 = csvread('cmap4.csv');
colormap(cmap4)
figureSlice = scatter3(slice(:,1), slice(:,2), slice(:,3), 50, slice(:,12), 'filled')
xlabel('TAG cycling (mol synthesized per mol TAG stored)')
ylabel('FA cycling (mol synthesized per 3 mol TAG stored)')
zlabel(' %C allocated to TAG')
caxis manual
caxis([0 log(365)])
c = colorbar;
c.Ticks = [log(1),log(7),log(30),log(365)];
c.TickLabels = {'1 day','1 week','1 month','?1 year'};
c.TickLength = 0.02;
axis([0 250 0 250 0 100])
ax = gca;
ax.XTick = [0 50 100 150 200 250];
ax.YTick = [0 50 100 150 200 250];
ax.ZTick = [0 20 40 60 80 100];

% save an image of the slice
view(0,90)
graphFilename = ['feasibleSlice_', num2str(Callocation) 'Callocation.jpg'];
saveas(figureSlice, graphFilename);
  
% remove infeasible data points from the matrix
feasibleSlice = [];
if not(isempty(slice))
for index=1:length(slice);
if slice(index,12)== 1;
feasibleSlice = [feasibleSlice; slice(index,:)];
        end;
end;
end;
 
if not(isempty(feasibleSlice));
values = [Callocation,min(feasibleSlice(:,4)),max(feasibleSlice(:,4)),min(feasibleSlice(:,6)),max(feasibleSlice(:,6)),min(feasibleSlice(:,7)),max(feasibleSlice(:,7)),min(feasibleSlice(:,8)),max(feasibleSlice(:,8))];
ranges = [ranges; values];
end
 
end
 
% export feasible space of each C allocation slice
rangeFilename = ['feasibleRanges.csv'];
writematrix(ranges, rangeFilename);
