# Supplementary material for: Elucidation of Triacylglycerol Overproduction in the C4 Bioenergy Crop Sorghum bicolor by Constraint-Based Analysis
Source: Front Plant Sci. 2022 Feb 17;13:787265. doi: 10.3389/fpls.2022.787265 (PMC8892208; doi:10.3389/fpls.2022.787265)
Supplement: Supplementary File 2 — Sorghum bicolor iTJC1414x4 in SBML and Excel formats, and MATLAB scripts for running model simulations. [file Data_Sheet_2.zip › iTJC1414x4.xls]

## Sheet: Reaction List
Abbreviation	Description	Reaction	GPR	Lower bound	Upper bound	Objective	Subsystem	Notes	EC Number	References
mcDayADENOSYLHOMOCYSTEINASERXN	EC 3.3.1.1 (ADENOSYLHOMOCYSTEINASE-RXN)	mcDayAdenosylHomoCys[mcDayc] + mcDayWater[mcDayc] -> mcDayAdenosine[mcDayc] + mcDayHomoCys[mcDayc]	( mcSobic005G112800 )	0	1000	0		PROTEIN_ASSOCIATION: ( mcSobic005G112800 ) rxnNotes: PARENTFRAME: ADENOSYLHOMOCYSTEINASE-RXN Directionality References: Irreversibility Rule: none Irreversibility Rule Overruling Assumption:	EC 3.3.1.1
bscDayADENOSYLHOMOCYSTEINASERXN	EC 3.3.1.1 (ADENOSYLHOMOCYSTEINASE-RXN)	bscDayAdenosylHomoCys[bscDayc] + bscDayWater[bscDayc] -> bscDayAdenosine[bscDayc] + bscDayHomoCys[bscDayc]	( bscSobic005G112800 )	0	1000	0		PROTEIN_ASSOCIATION: ( bscSobic005G112800 ) rxnNotes: PARENTFRAME: ADENOSYLHOMOCYSTEINASE-RXN Directionality References: Irreversibility Rule: none Irreversibility Rule Overruling Assumption:	EC 3.3.1.1
mcDayPYRROLINECARBDEHYDROGRXN	EC 1.5.1.- (PYRROLINECARBDEHYDROG-RXN)	mcDayLDelta1Pyrroline5Carboxylate[mcDayc] + mcDayNAD[mcDayc] + 2 mcDayWater[mcDayc] -> mcDayGlu[mcDayc] + mcDayNADH[mcDayc] + mcDayProton[mcDayc]	( mcSobic009G212600 )	0	1000	0		PROTEIN_ASSOCIATION: ( mcSobic009G212600 ) rxnNotes: PARENTFRAME: PYRROLINECARBDEHYDROG-RXN Directionality References: Irreversibility Rule: none Irreversibility Rule Overruling Assumption:	EC 1.5.1.-
bscDayPYRROLINECARBDEHYDROGRXN	EC 1.5.1.- (PYRROLINECARBDEHYDROG-RXN)	bscDayLDelta1Pyrroline5Carboxylate[bscDayc] + bscDayNAD[bscDayc] + 2 bscDayWater[bscDayc] -> bscDayGlu[bscDayc] + bscDayNADH[bscDayc] + bscDayProton[bscDayc]	( bscSobic009G212600 )	0	1000	0		PROTEIN_ASSOCIATION: ( bscSobic009G212600 ) rxnNotes: PARENTFRAME: PYRROLINECARBDEHYDROG-RXN Directionality References: Irreversibility Rule: none Irreversibility Rule Overruling Assumption:	EC 1.5.1.-
mcDayAIRCARBOXYRXN	EC 4.1.1.21 (AIRCARBOXY-RXN)	mcDay5Phosphoribosyl5Aminoimidazole[mcDayc] + mcDayCO2[mcDayc] -> mcDayPhosphoribosylCarboxyAminoimidazole[mcDayc] + 2 mcDayProton[mcDayc]	( mcSobic003G028600 )	0	1000	0		PROTEIN_ASSOCIATION: ( mcSobic003G028600 ) rxnNotes: PARENTFRAME: AIRCARBOXY-RXN Directionality References: Irreversibility Rule: none Irreversibility Rule Overruling Assumption:	EC 4.1.1.21
bscDayAIRCARBOXYRXN	EC 4.1.1.21 (AIRCARBOXY-RXN)	bscDay5Phosphoribosyl5Aminoimidazole[bscDayc] + bscDayCO2[bscDayc] -> bscDayPhosphoribosylCarboxyAminoimidazole[bscDayc] + 2 bscDayProton[bscDayc]	( bscSobic003G028600 )	0	1000	0		PROTEIN_ASSOCIATION: ( bscSobic003G028600 ) rxnNotes: PARENTFRAME: AIRCARBOXY-RXN Directionality References: Irreversibility Rule: 1a Irreversibility Rule Overruling Assumption:	EC 4.1.1.21
mcDayRXN6161	EC 4.1.1.1 (RXN-6161)	mcDayProton[mcDayc] + mcDayPyruvate[mcDayc] -> mcDayAcetald[mcDayc] + mcDayCO2[mcDayc]	( mcSobic009G168800 or mcSobic009G169000 or mcSobic001G405500 or mcSobic001G046800 or mcSobic002G429000 or mcSobic003G061300 or mcSobic001G455500 )	0	1000	0		PROTEIN_ASSOCIATION: ( mcSobic009G168800 or mcSobic009G169000 or mcSobic001G405500 or mcSobic001G046800 or mcSobic002G429000 or mcSobic003G061300 or mcSobic001G455500 ) rxnNotes: PARENTFRAME: RXN-6161 Directionality References: Irreversibility Rule: 1a Irreversibility Rule Overruling Assumption:	EC 4.1.1.1	11893511;
bscDayRXN6161	EC 4.1.1.1 (RXN-6161)	bscDayProton[bscDayc] + bscDayPyruvate[bscDayc] -> bscDayAcetald[bscDayc] + bscDayCO2[bscDayc]	( bscSobic009G168800 or bscSobic009G169000 or bscSobic001G405500 or bscSobic001G046800 or bscSobic002G429000 or bscSobic003G061300 or bscSobic001G455500 )	0	1000	0		PROTEIN_ASSOCIATION: ( bscSobic009G168800 or bscSobic009G169000 or bscSobic001G405500 or bscSobic001G046800 or bscSobic002G429000 or bscSobic003G061300 or bscSobic001G455500 ) rxnNotes: PARENTFRAME: RXN-6161 Directionality References: Irreversibility Rule: 1a Irreversibility Rule Overruling Assumption:	EC 4.1.1.1
mcDayGLUC1PURIDYLTRANSRXN	EC 2.7.7.9 (GLUC1PURIDYLTRANS-RXN)	mcDayGlc1P[mcDayc] + mcDayProton[mcDayc] + mcDayUTP[mcDayc] <=> mcDayPPi[mcDayc] + mcDayUDPGlucose[mcDayc]	( mcSobic010G251200 or mcSobic004G013500 or mcSobic002G292900 or mcSobic002G291200 )	-1000	1000	0		PROTEIN_ASSOCIATION: ( mcSobic010G251200 or mcSobic004G013500 or mcSobic002G292900 or mcSobic002G291200 ) rxnNotes: PARENTFRAME: GLUC1PURIDYLTRANS-RXN Directionality References: Irreversibility Rule: 1a Irreversibility Rule Overruling Assumption:	EC 2.7.7.9	10871900;
bscDayGLUC1PURIDYLTRANSRXN	EC 2.7.7.9 (GLUC1PURIDYLTRANS-RXN)	bscDayGlc1P[bscDayc] + bscDayProton[bscDayc] + bscDayUTP[bscDayc] <=> bscDayPPi[bscDayc] + bscDayUDPGlucose[bscDayc]	( bscSobic010G251200 or bscSobic004G013500 or bscSobic002G292900 or bscSobic002G291200 )	-1000	1000	0		PROTEIN_ASSOCIATION: ( bscSobic010G251200 or bscSobic004G013500 or bscSobic002G292900 or bscSobic002G291200 ) rxnNotes: PARENTFRAME: GLUC1PURIDYLTRANS-RXN Directionality References: Irreversibility Rule: 1a Irreversibility Rule Overruling Assumption:	EC 2.7.7.9
mcDayOHMETHYLBILANESYNRXN	EC 2.5.1.61 (OHMETHYLBILANESYN-RXN)	4 mcDayPorphobilinogen[mcDayc] + mcDayWater[mcDayc] -> 4 mcDayAmmonia[mcDayc] + mcDayHydroxymethylbilane[mcDayc] + 4 mcDayProton[mcDayc]	( mcSobic004G054500 )	0	0	0		PROTEIN_ASSOCIATION: ( mcSobic004G054500 ) rxnNotes: PARENTFRAME: OHMETHYLBILANESYN-RXN Directionality References: Irreversibility Rule: 1a Irreversibility Rule Overruling Assumption:	EC 2.5.1.61
bscDayOHMETHYLBILANESYNRXN	EC 2.5.1.61 (OHMETHYLBILANESYN-RXN)	4 bscDayPorphobilinogen[bscDayc] + bscDayWater[bscDayc] -> 4 bscDayAmmonia[bscDayc] + bscDayHydroxymethylbilane[bscDayc] + 4 bscDayProton[bscDayc]	( bscSobic004G054500 )	0	1000	0		PROTEIN_ASSOCIATION: ( bscSobic004G054500 ) rxnNotes: PARENTFRAME: OHMETHYLBILANESYN-RXN Directionality References: Irreversibility Rule: 1a Irreversibility Rule Overruling Assumption:	EC 2.5.1.61
mcDayGLYC3PDEHYDROGBIOSYNRXNGLYCEROL3PNADPDIHYDROXYACETONEPHOSPHATENADPHPROTON59	EC 1.1.1.94 (GLYC3PDEHYDROGBIOSYN-RXN-GLYCEROL-3P/NADP//DIHYDROXY-ACETONE-PHOSPHATE/NADPH/PROTON.59.)	mcDayDihydroxyacetonePhosphate[mcDayc] + mcDayNADPH[mcDayc] + mcDayProton[mcDayc] -> mcDayGlycerol3P[mcDayc] + mcDayNADP[mcDayc]	( mcSobic002G081500 )	0	1000	0	glycolysis	PROTEIN_ASSOCIATION: ( mcSobic002G081500 ) rxnNotes: PARENTFRAME: GLYC3PDEHYDROGBIOSYN-RXN Directionality References: Irreversibility Rule: 1a Irreversibility Rule Overruling Assumption:	EC 1.1.1.94
bscDayGLYC3PDEHYDROGBIOSYNRXNGLYCEROL3PNADPDIHYDROXYACETONEPHOSPHATENADPHPROTON59	EC 1.1.1.94 (GLYC3PDEHYDROGBIOSYN-RXN-GLYCEROL-3P/NADP//DIHYDROXY-ACETONE-PHOSPHATE/NADPH/PROTON.59.)	bscDayDihydroxyacetonePhosphate[bscDayc] + bscDayNADPH[bscDayc] + bscDayProton[bscDayc] -> bscDayGlycerol3P[bscDayc] + bscDayNADP[bscDayc]	( bscSobic002G081500 )	0	1000	0	glycolysis	PROTEIN_ASSOCIATION: ( bscSobic002G081500 ) rxnNotes: PARENTFRAME: GLYC3PDEHYDROGBIOSYN-RXN Directionality References: Irreversibility Rule: 1a Irreversibility Rule Overruling Assumption:	EC 1.1.1.94
mcDayMEVALONATEKINASERXN	EC 2.7.1.36 (MEVALONATE-KINASE-RXN)	mcDayATP[mcDayc] + mcDayMevalonate[mcDayc] -> mcDayADP[mcDayc] + mcDayCPD499[mcDayc] + mcDayProton[mcDayc]	( mcSobic004G012400 )	0	1000	0	vitamin E synthesis, mevalonate pathway	PROTEIN_ASSOCIATION: ( mcSobic004G012400 ) rxnNotes: PARENTFRAME: MEVALONATE-KINASE-RXN Directionality References: Irreversibility Rule: 4.0 Irreversibility Rule Overruling Assumption:	EC 2.7.1.36	10.1007/s004250050217;
bscDayMEVALONATEKINASERXN	EC 2.7.1.36 (MEVALONATE-KINASE-RXN)	bscDayATP[bscDayc] + bscDayMevalonate[bscDayc] -> bscDayADP[bscDayc] + bscDayCPD499[bscDayc] + bscDayProton[bscDayc]	( bscSobic004G012400 )	0	1000	0	vitamin E synthesis, mevalonate pathway	PROTEIN_ASSOCIATION: ( bscSobic004G012400 ) rxnNotes: PARENTFRAME: MEVALONATE-KINASE-RXN Directionality References: Irreversibility Rule: 4.0 Irreversibility Rule Overruling Assumption:	EC 2.7.1.36
mcDayRXN1884	EC 1.1.1.316 (RXN-1884)	mcDayLGalactose[mcDayc] + mcDayNAD[mcDayc] -> mcDayLGalactono14Lactone[mcDayc] + mcDayNADH[mcDayc] + mcDayProton[mcDayc]	( mcSobic008G097000 )	0	0	0		PROTEIN_ASSOCIATION: ( mcSobic008G097000 ) rxnNotes: PARENTFRAME: RXN-1884 Directionality References: Irreversibility Rule: none Irreversibility Rule Overruling Assumption:	EC 1.1.1.316
bscDayRXN1884	EC 1.1.1.316 (RXN-1884)	bscDayLGalactose[bscDayc] + bscDayNAD[bscDayc] -> bscDayLGalactono14Lactone[bscDayc] + bscDayNADH[bscDayc] + bscDayProton[bscDayc]	( bscSobic008G097000 )	0	1000	0		PROTEIN_ASSOCIATION: ( bscSobic008G097000 ) rxnNotes: PARENTFRAME: RXN-1884 Directionality References: Irreversibility Rule: 4.0 Irreversibility Rule Overruling Assumption:	EC 1.1.1.316
mcDayHYDROXYMETHYLGLUTARYLCOASYNTHASERXN	EC 2.3.3.10 (HYDROXYMETHYLGLUTARYL-COA-SYNTHASE-RXN)	mcDayAcetoacetylCoA[mcDayc] + mcDayAcetylCoA[mcDayc] + mcDayWater[mcDayc] -> mcDay3Hydroxy3MethylGlutarylCoA[mcDayc] + mcDayCoA[mcDayc] + mcDayProton[mcDayc]	( mcSobic001G530100 or mcSobic002G268700 )	0	1000	0	vitamin E synthesis, mevalonate pathway	PROTEIN_ASSOCIATION: ( mcSobic001G530100 or mcSobic002G268700 ) rxnNotes: PARENTFRAME: HYDROXYMETHYLGLUTARYL-COA-SYNTHASE-RXN Directionality References: Irreversibility Rule: 3(-) Irreversibility Rule Overruling Assumption: We assume that succinate dehydrogenase (complex II of mitochondrial electron transport) is restricted to the direction of reduction of ubiquinone via the redox chain Succinate…	EC 2.3.3.10
bscDayHYDROXYMETHYLGLUTARYLCOASYNTHASERXN	EC 2.3.3.10 (HYDROXYMETHYLGLUTARYL-COA-SYNTHASE-RXN)	bscDayAcetoacetylCoA[bscDayc] + bscDayAcetylCoA[bscDayc] + bscDayWater[bscDayc] -> bscDay3Hydroxy3MethylGlutarylCoA[bscDayc] + bscDayCoA[bscDayc] + bscDayProton[bscDayc]	( bscSobic001G530100 or bscSobic002G268700 )	0	1000	0	vitamin E synthesis, mevalonate pathway	PROTEIN_ASSOCIATION: ( bscSobic001G530100 or bscSobic002G268700 ) rxnNotes: PARENTFRAME: HYDROXYMETHYLGLUTARYL-COA-SYNTHASE-RXN Directionality References: 14684843; Irreversibility Rule: 2e Irreversibility Rule Overruling Assumption: In photosynthetic tissues Fd reduces NADP while in heterotrophic tissues a different form of Fd is present and NADPH reduces Fd. For the model to be able to run in d…	EC 2.3.3.10	14684843;
mcDayRXN7609	EC 3.1.3.5 (RXN-7609)	mcDayGmp[mcDayc] + mcDayWater[mcDayc] -> mcDayGuanosine[mcDayc] + mcDayPhosphate[mcDayc]	( mcSobic001G153300 or mcSobic003G113200 or mcSobic001G073500 or mcSobic002G206800 )	0	1000	0	purine synthesis	PROTEIN_ASSOCIATION: ( mcSobic001G153300 or mcSobic003G113200 or mcSobic001G073500 or mcSobic002G206800 ) rxnNotes: PARENTFRAME: RXN-7609 Directionality References: Irreversibility Rule: 3.0 Irreversibility Rule Overruling Assumption:	EC 3.1.3.5	ISBN:0120883910;17131095;18690651;ISBN:0582259061;
bscDayRXN7609	EC 3.1.3.5 (RXN-7609)	bscDayGmp[bscDayc] + bscDayWater[bscDayc] -> bscDayGuanosine[bscDayc] + bscDayPhosphate[bscDayc]	( bscSobic001G153300 or bscSobic003G113200 or bscSobic001G073500 or bscSobic002G206800 )	0	1000	0	purine synthesis	PROTEIN_ASSOCIATION: ( bscSobic001G153300 or bscSobic003G113200 or bscSobic001G073500 or bscSobic002G206800 ) rxnNotes: PARENTFRAME: RXN-7609 Directionality References: Irreversibility Rule: 2a Irreversibility Rule Overruling Assumption:	EC 3.1.3.5	17509628;
mcDayRXN4FS2	EC 2.1.1.71 (RXN4FS-2)	mcDayL1PhosphatidylEthanolamine[mcDayc] + mcDaySAdenosylmethionine[mcDayc] -> mcDayAdenosylHomoCys[mcDayc] + mcDayPhosphatidylcholine[mcDayc] + mcDayProton[mcDayc]		0	1000	0		PROTEIN_ASSOCIATION: rxnNotes: PARENTFRAME: RXN4FS-2 Directionality References: Irreversibility Rule: 2b Irreversibility Rule Overruling Assumption:	EC 2.1.1.71	10.1046/j.1365-313X.1994.6060795.x;12529530;
bscDayRXN4FS2	EC 2.1.1.71 (RXN4FS-2)	bscDayL1PhosphatidylEthanolamine[bscDayc] + bscDaySAdenosylmethionine[bscDayc] -> bscDayAdenosylHomoCys[bscDayc] + bscDayPhosphatidylcholine[bscDayc] + bscDayProton[bscDayc]		0	1000	0		PROTEIN_ASSOCIATION: rxnNotes: PARENTFRAME: RXN4FS-2 Directionality References: Irreversibility Rule: 2a Irreversibility Rule Overruling Assumption:	EC 2.1.1.71
mcDayUDPKINRXN	EC 2.7.4.6 (UDPKIN-RXN)	mcDayATP[mcDayc] + mcDayUDP[mcDayc] -> mcDayADP[mcDayc] + mcDayUTP[mcDayc]	( mcSobic009G259200 or mcSobic008G123600 or mcSobic002G306900 or mcSobic001G295100 or mcSobic004G184500 )	0	1000	0		PROTEIN_ASSOCIATION: ( mcSobic009G259200 or mcSobic008G123600 or mcSobic002G306900 or mcSobic001G295100 or mcSobic004G184500 ) rxnNotes: PARENTFRAME: UDPKIN-RXN Directionality References: Irreversibility Rule: 2a, 2d(-) Irreversibility Rule Overruling Assumption:	EC 2.7.4.6	12805578;
bscDayUDPKINRXN	EC 2.7.4.6 (UDPKIN-RXN)	bscDayATP[bscDayc] + bscDayUDP[bscDayc] -> bscDayADP[bscDayc] + bscDayUTP[bscDayc]	( bscSobic009G259200 or bscSobic008G123600 or bscSobic002G306900 or bscSobic001G295100 or bscSobic004G184500 )	0	1000	0		PROTEIN_ASSOCIATION: ( bscSobic009G259200 or bscSobic008G123600 or bscSobic002G306900 or bscSobic001G295100 or bscSobic004G184500 ) rxnNotes: PARENTFRAME: UDPKIN-RXN Directionality References: Irreversibility Rule: 2e Irreversibility Rule Overruling Assumption:	EC 2.7.4.6
mcDayGSAAMINOTRANSRXN	EC 5.4.3.8 (GSAAMINOTRANS-RXN)	mcDayGlutamate1Semialdehyde[mcDayc] -> mcDay5AminoLevulinate[mcDayc]	( mcSobic009G180800 )	0	1000	0		PROTEIN_ASSOCIATION: ( mcSobic009G180800 ) rxnNotes: PARENTFRAME: GSAAMINOTRANS-RXN Directionality References: Irreversibility Rule: none Irreversibility Rule Overruling Assumption:	EC 5.4.3.8	10712540;
bscDayGSAAMINOTRANSRXN	EC 5.4.3.8 (GSAAMINOTRANS-RXN)	bscDayGlutamate1Semialdehyde[bscDayc] -> bscDay5AminoLevulinate[bscDayc]	( bscSobic009G180800 )	0	1000	0		PROTEIN_ASSOCIATION: ( bscSobic009G180800 ) rxnNotes: PARENTFRAME: GSAAMINOTRANS-RXN Directionality References: Irreversibility Rule: 2b Irreversibility Rule Overruling Assumption:	EC 5.4.3.8	10712540;
mcDayACYLCOASYNRXNBUTYRICACIDCOAATPBUTYRYLCOAPPIAMP43	EC 6.2.1.3 (ACYLCOASYN-RXN-BUTYRICACID/CO-A/ATP//BUTYRYL-COA/PPI/AMP.43.)	mcDayATP[mcDayc] + mcDayButyricAcid[mcDayc] + mcDayCoA[mcDayc] -> mcDayAMP[mcDayc] + mcDayButyrylCoA[mcDayc] + mcDayPPi[mcDayc]	( mcSobic010G214900 or mcSobic004G062500 or mcSobic003G004900 or mcSobic005G020300 or mcSobic003G391600 or mcSobic004G086800 or mcSobic005G168700 or mcSobic001G014900 or mcSobic001G425100 or mcSobic009G241000 or mcSobic010G181500 or mcSobic008G051300 or mcSobic001G495500 or mcSobic005G054900 or mcSobic003G242000 or mcSobic001G247700 or mcSobic010G045400 or mcSobic009G236100 or mcSobic006G272600 o…	0	1000	0		PROTEIN_ASSOCIATION: ( mcSobic010G214900 or mcSobic004G062500 or mcSobic003G004900 or mcSobic005G020300 or mcSobic003G391600 or mcSobic004G086800 or mcSobic005G168700 or mcSobic001G014900 or mcSobic001G425100 or mcSobic009G241000 or mcSobic010G181500 or mcSobic008G051300 or mcSobic001G495500 or mcSobic005G054900 or mcSobic003G242000 or mcSobic001G247700 or mcSobic010G045400 or mcSobic009G236100 o…	EC 6.2.1.3	10.1046/j.1365-313X.1994.6060795.x;
bscDayACYLCOASYNRXNBUTYRICACIDCOAATPBUTYRYLCOAPPIAMP43	EC 6.2.1.3 (ACYLCOASYN-RXN-BUTYRICACID/CO-A/ATP//BUTYRYL-COA/PPI/AMP.43.)	bscDayATP[bscDayc] + bscDayButyricAcid[bscDayc] + bscDayCoA[bscDayc] -> bscDayAMP[bscDayc] + bscDayButyrylCoA[bscDayc] + bscDayPPi[bscDayc]	( bscSobic010G214900 or bscSobic004G062500 or bscSobic003G004900 or bscSobic005G020300 or bscSobic003G391600 or bscSobic004G086800 or bscSobic005G168700 or bscSobic001G014900 or bscSobic001G425100 or bscSobic009G241000 or bscSobic010G181500 or bscSobic008G051300 or bscSobic001G495500 or bscSobic005G054900 or bscSobic003G242000 or bscSobic001G247700 or bscSobic010G045400 or bscSobic009G236100 or b…	0	1000	0		PROTEIN_ASSOCIATION: ( bscSobic010G214900 or bscSobic004G062500 or bscSobic003G004900 or bscSobic005G020300 or bscSobic003G391600 or bscSobic004G086800 or bscSobic005G168700 or bscSobic001G014900 or bscSobic001G425100 or bscSobic009G241000 or bscSobic010G181500 or bscSobic008G051300 or bscSobic001G495500 or bscSobic005G054900 or bscSobic003G242000 or bscSobic001G247700 or bscSobic010G045400 or bs…	EC 6.2.1.3	10712540;
mcDayALCOHOLDEHYDROGRXN	EC 1.1.1.1 (ALCOHOL-DEHYDROG-RXN)	mcDayAcetald[mcDayc] + mcDayNADH[mcDayc] + mcDayProton[mcDayc] <=> mcDayETOH[mcDayc] + mcDayNAD[mcDayc]	( mcSobic010G214900 or mcSobic004G062500 or mcSobic002G195700 or mcSobic001G037900 or mcSobic007G145600 or mcSobic004G272700 or mcSobic007G089900 or mcSobic010G195500 or mcSobic001G097600 or mcSobic005G103300 or mcSobic010G276800 or mcSobic004G226500 or mcSobic001G264000 or mcSobic003G342100 or mcSobic001G475900 or mcSobic001G263900 or mcSobic004G130800 or mcSobic004G343200 or mcSobic001G475800 o…	-1000	1000	0		PROTEIN_ASSOCIATION: ( mcSobic010G214900 or mcSobic004G062500 or mcSobic002G195700 or mcSobic001G037900 or mcSobic007G145600 or mcSobic004G272700 or mcSobic007G089900 or mcSobic010G195500 or mcSobic001G097600 or mcSobic005G103300 or mcSobic010G276800 or mcSobic004G226500 or mcSobic001G264000 or mcSobic003G342100 or mcSobic001G475900 or mcSobic001G263900 or mcSobic004G130800 or mcSobic004G343200 o…	EC 1.1.1.1	ISBN:0120883910;
bscDayALCOHOLDEHYDROGRXN	EC 1.1.1.1 (ALCOHOL-DEHYDROG-RXN)	bscDayAcetald[bscDayc] + bscDayNADH[bscDayc] + bscDayProton[bscDayc] <=> bscDayETOH[bscDayc] + bscDayNAD[bscDayc]	( bscSobic010G214900 or bscSobic004G062500 or bscSobic002G195700 or bscSobic001G037900 or bscSobic007G145600 or bscSobic004G272700 or bscSobic007G089900 or bscSobic010G195500 or bscSobic001G097600 or bscSobic005G103300 or bscSobic010G276800 or bscSobic004G226500 or bscSobic001G264000 or bscSobic003G342100 or bscSobic001G475900 or bscSobic001G263900 or bscSobic004G130800 or bscSobic004G343200 or b…	-1000	1000	0		PROTEIN_ASSOCIATION: ( bscSobic010G214900 or bscSobic004G062500 or bscSobic002G195700 or bscSobic001G037900 or bscSobic007G145600 or bscSobic004G272700 or bscSobic007G089900 or bscSobic010G195500 or bscSobic001G097600 or bscSobic005G103300 or bscSobic010G276800 or bscSobic004G226500 or bscSobic001G264000 or bscSobic003G342100 or bscSobic001G475900 or bscSobic001G263900 or bscSobic004G130800 or bs…	EC 1.1.1.1	ISBN:0120883910;
mcDayOXALOACETASERXNMOD	mcDayOXALOACETASE-RXN-MOD	mcDayOxalaceticAcid[mcDayc] + mcDayWater[mcDayc] -> mcDayAcet[mcDayc] + mcDayOxalate[mcDayc] + mcDayProton[mcDayc]		0	1000	0		PROTEIN_ASSOCIATION: rxnNotes: PARENTFRAME: None Directionality References: Irreversibility Rule: 2a(-) Irreversibility Rule Overruling Assumption: physiological function assumed to be formation of ATP, driven by H+ gradient		ISBN:0120883910;17131095;
bscDayOXALOACETASERXNMOD	bscDayOXALOACETASE-RXN-MOD	bscDayOxalaceticAcid[bscDayc] + bscDayWater[bscDayc] -> bscDayAcet[bscDayc] + bscDayOxalate[bscDayc] + bscDayProton[bscDayc]		0	1000	0		PROTEIN_ASSOCIATION: rxnNotes: PARENTFRAME: None Directionality References: 11212326; Irreversibility Rule: none Irreversibility Rule Overruling Assumption: symporter		11212326;
mcDayETHANOLAMINEKINASERXN	EC 2.7.1.82 (ETHANOLAMINE-KINASE-RXN)	mcDayATP[mcDayc] + mcDayEthanolamine[mcDayc] -> mcDayADP[mcDayc] + mcDayPhosphorylEthanolamine[mcDayc] + mcDayProton[mcDayc]	( mcSobic003G040700 or mcSobic003G277700 or mcSobic002G214400 or mcSobic009G211000 )	0	1000	0		PROTEIN_ASSOCIATION: ( mcSobic003G040700 or mcSobic003G277700 or mcSobic002G214400 or mcSobic009G211000 ) rxnNotes: PARENTFRAME: ETHANOLAMINE-KINASE-RXN Directionality References: Irreversibility Rule: 2b Irreversibility Rule Overruling Assumption:	EC 2.7.1.82	14756771;
bscDayETHANOLAMINEKINASERXN	EC 2.7.1.82 (ETHANOLAMINE-KINASE-RXN)	bscDayATP[bscDayc] + bscDayEthanolamine[bscDayc] -> bscDayADP[bscDayc] + bscDayPhosphorylEthanolamine[bscDayc] + bscDayProton[bscDayc]	( bscSobic003G040700 or bscSobic003G277700 or bscSobic002G214400 or bscSobic009G211000 )	0	1000	0		PROTEIN_ASSOCIATION: ( bscSobic003G040700 or bscSobic003G277700 or bscSobic002G214400 or bscSobic009G211000 ) rxnNotes: PARENTFRAME: ETHANOLAMINE-KINASE-RXN Directionality References: Irreversibility Rule: none Irreversibility Rule Overruling Assumption: Due to the presence of abundant catalase in peroxisomes removing H2O2, it is assumed that glycolate oxidase is unidirectional	EC 2.7.1.82	18444898;11755682;
mcDayRXN1685	EC 2.7.1.1 (RXN-1685)	mcDayAlphaGlucose[mcDayc] + mcDayATP[mcDayc] -> mcDayADP[mcDayc] + mcDayAlphaGlc6P[mcDayc] + mcDayProton[mcDayc]	( mcSobic009G203500 or mcSobic003G291800 or mcSobic003G280400 or mcSobic003G421201 or mcSobic009G069800 or mcSobic003G035500 or mcSobic009G119100 )	0	1000	0		PROTEIN_ASSOCIATION: ( mcSobic009G203500 or mcSobic003G291800 or mcSobic003G280400 or mcSobic003G421201 or mcSobic009G069800 or mcSobic003G035500 or mcSobic009G119100 ) rxnNotes: PARENTFRAME: RXN-1685 Directionality References: Irreversibility Rule: none Irreversibility Rule Overruling Assumption:	EC 2.7.1.1	18444898;11755682;
bscDayRXN1685	EC 2.7.1.1 (RXN-1685)	bscDayAlphaGlucose[bscDayc] + bscDayATP[bscDayc] -> bscDayADP[bscDayc] + bscDayAlphaGlc6P[bscDayc] + bscDayProton[bscDayc]	( bscSobic009G203500 or bscSobic003G291800 or bscSobic003G280400 or bscSobic003G421201 or bscSobic009G069800 or bscSobic003G035500 or bscSobic009G119100 )	0	1000	0		PROTEIN_ASSOCIATION: ( bscSobic009G203500 or bscSobic003G291800 or bscSobic003G280400 or bscSobic003G421201 or bscSobic009G069800 or bscSobic003G035500 or bscSobic009G119100 ) rxnNotes: PARENTFRAME: RXN-1685 Directionality References: Irreversibility Rule: none Irreversibility Rule Overruling Assumption:	EC 2.7.1.1	18444898;11755682;
mcDayGLUTAMATESYNTHASENADHRXN	EC 1.4.1.14 (GLUTAMATE-SYNTHASE-NADH-RXN)	mcDay2Ketoglutarate[mcDayc] + mcDayGln[mcDayc] + mcDayNADH[mcDayc] + mcDayProton[mcDayc] -> 2 mcDayGlu[mcDayc] + mcDayNAD[mcDayc]	( mcSobic002G402700 or mcSobic003G258800 or mcSobic009G225700 or mcSobic005G018050 )	0	1000	0		PROTEIN_ASSOCIATION: ( mcSobic002G402700 or mcSobic003G258800 or mcSobic009G225700 or mcSobic005G018050 ) rxnNotes: PARENTFRAME: GLUTAMATE-SYNTHASE-NADH-RXN Directionality References: Irreversibility Rule: none Irreversibility Rule Overruling Assumption:	EC 1.4.1.14	18444898;11755682;
bscDayGLUTAMATESYNTHASENADHRXN	EC 1.4.1.14 (GLUTAMATE-SYNTHASE-NADH-RXN)	bscDay2Ketoglutarate[bscDayc] + bscDayGln[bscDayc] + bscDayNADH[bscDayc] + bscDayProton[bscDayc] -> 2 bscDayGlu[bscDayc] + bscDayNAD[bscDayc]	( bscSobic002G402700 or bscSobic003G258800 or bscSobic009G225700 or bscSobic005G018050 )	0	1000	0		PROTEIN_ASSOCIATION: ( bscSobic002G402700 or bscSobic003G258800 or bscSobic009G225700 or bscSobic005G018050 ) rxnNotes: PARENTFRAME: GLUTAMATE-SYNTHASE-NADH-RXN Directionality References: Irreversibility Rule: none Irreversibility Rule Overruling Assumption: Due to the presence of abundant catalase in peroxisomes removing H2O2, it is assumed that glycolate oxidase is unidirectional	EC 1.4.1.14	18444898;11755682;
mcDayTRIOSEPISOMERIZATIONRXN	EC 5.3.1.1 (TRIOSEPISOMERIZATION-RXN)	mcDayDihydroxyacetonePhosphate[mcDayc] <=> mcDayGAP[mcDayc]	( mcSobic003G352300 or mcSobic003G072300 or mcSobic007G108400 )	-1000	1000	0		PROTEIN_ASSOCIATION: ( mcSobic003G352300 or mcSobic003G072300 or mcSobic007G108400 ) rxnNotes: PARENTFRAME: TRIOSEPISOMERIZATION-RXN Directionality References: Irreversibility Rule: none Irreversibility Rule Overruling Assumption:	EC 5.3.1.1	18444898;11755682;
bscDayTRIOSEPISOMERIZATIONRXN	EC 5.3.1.1 (TRIOSEPISOMERIZATION-RXN)	bscDayDihydroxyacetonePhosphate[bscDayc] <=> bscDayGAP[bscDayc]	( bscSobic003G352300 or bscSobic003G072300 or bscSobic007G108400 )	-1000	1000	0		PROTEIN_ASSOCIATION: ( bscSobic003G352300 or bscSobic003G072300 or bscSobic007G108400 ) rxnNotes: PARENTFRAME: TRIOSEPISOMERIZATION-RXN Directionality References: Irreversibility Rule: none Irreversibility Rule Overruling Assumption:	EC 5.3.1.1	18444898;11755682;
mcDayGenericNADPOxidasemod	mcDayGenericNADPOxidase-mod	mcDayNADPH[mcDayc] + 0.5 mcDayOxygen[mcDayc] + mcDayProton[mcDayc] -> mcDayNADP[mcDayc] + mcDayWater[mcDayc]		0.12308	1000	0		PROTEIN_ASSOCIATION: rxnNotes: PARENTFRAME: None Directionality References: Irreversibility Rule: none Irreversibility Rule Overruling Assumption:		18444898;11755682;
bscDayGenericNADPOxidasemod	bscDayGenericNADPOxidase-mod	bscDayNADPH[bscDayc] + 0.5 bscDayOxygen[bscDayc] + bscDayProton[bscDayc] -> bscDayNADP[bscDayc] + bscDayWater[bscDayc]		0.12308	1000	0		PROTEIN_ASSOCIATION: rxnNotes: PARENTFRAME: None Directionality References: Irreversibility Rule: none Irreversibility Rule Overruling Assumption:		18444898;11755682;
mcDayPHOSPHASERDECARBRXN	EC 4.1.1.65 (PHOSPHASERDECARB-RXN)	mcDayL1PhosphatidylSerine[mcDayc] + mcDayProton[mcDayc] -> mcDayCO2[mcDayc] + mcDayL1PhosphatidylEthanolamine[mcDayc]	( mcSobic003G433750 )	0	1000	0		PROTEIN_ASSOCIATION: ( mcSobic003G433750 ) rxnNotes: PARENTFRAME: PHOSPHASERDECARB-RXN Directionality References: Irreversibility Rule: 2c Irreversibility Rule Overruling Assumption:	EC 4.1.1.65	14742880;18444898;
bscDayPHOSPHASERDECARBRXN	EC 4.1.1.65 (PHOSPHASERDECARB-RXN)	bscDayL1PhosphatidylSerine[bscDayc] + bscDayProton[bscDayc] -> bscDayCO2[bscDayc] + bscDayL1PhosphatidylEthanolamine[bscDayc]	( bscSobic003G433750 )	0	0	0		PROTEIN_ASSOCIATION: ( bscSobic003G433750 ) rxnNotes: PARENTFRAME: PHOSPHASERDECARB-RXN Directionality References: Irreversibility Rule: none Irreversibility Rule Overruling Assumption: Due to the presence of abundant catalase in peroxisomes removing H2O2, it is assumed that glycolate oxidase is unidirectional	EC 4.1.1.65	18444898;11755682;
mcDayGABATRANSAMRXN	EC 2.6.1.19 (GABATRANSAM-RXN)	mcDay2Ketoglutarate[mcDayc] + mcDay4Aminobutanoate[mcDayc] -> mcDayGlu[mcDayc] + mcDaySuccinateSemialdehyde[mcDayc]	( mcSobic006G214200 or mcSobic007G074500 )	0	1000	0		PROTEIN_ASSOCIATION: ( mcSobic006G214200 or mcSobic007G074500 ) rxnNotes: PARENTFRAME: GABATRANSAM-RXN Directionality References: Irreversibility Rule: none Irreversibility Rule Overruling Assumption:	EC 2.6.1.19	18444898;11755682;
bscDayGABATRANSAMRXN	EC 2.6.1.19 (GABATRANSAM-RXN)	bscDay2Ketoglutarate[bscDayc] + bscDay4Aminobutanoate[bscDayc] -> bscDayGlu[bscDayc] + bscDaySuccinateSemialdehyde[bscDayc]	( bscSobic006G214200 or bscSobic007G074500 )	0	1000	0		PROTEIN_ASSOCIATION: ( bscSobic006G214200 or bscSobic007G074500 ) rxnNotes: PARENTFRAME: GABATRANSAM-RXN Directionality References: Irreversibility Rule: none Irreversibility Rule Overruling Assumption:	EC 2.6.1.19	18444898;11755682;
mcDayFARNESYLTRANSTRANSFERASERXN	EC 2.5.1.29 (FARNESYLTRANSTRANSFERASE-RXN)	mcDayFarnesylPP[mcDayc] + mcDayIsopentenylDiphosphate[mcDayc] -> mcDayGeranylgeranylPP[mcDayc] + mcDayPPi[mcDayc]	( mcSobic003G270500 or mcSobic002G353300 or mcSobic002G353500 or mcSobic009G216800 or mcSobic003G111500 or mcSobic004G287300 )	0	1000	0		PROTEIN_ASSOCIATION: ( mcSobic003G270500 or mcSobic002G353300 or mcSobic002G353500 or mcSobic009G216800 or mcSobic003G111500 or mcSobic004G287300 ) rxnNotes: PARENTFRAME: FARNESYLTRANSTRANSFERASE-RXN Directionality References: Irreversibility Rule: none Irreversibility Rule Overruling Assumption:	EC 2.5.1.29	18444898;11755682;
bscDayFARNESYLTRANSTRANSFERASERXN	EC 2.5.1.29 (FARNESYLTRANSTRANSFERASE-RXN)	bscDayFarnesylPP[bscDayc] + bscDayIsopentenylDiphosphate[bscDayc] -> bscDayGeranylgeranylPP[bscDayc] + bscDayPPi[bscDayc]	( bscSobic003G270500 or bscSobic002G353300 or bscSobic002G353500 or bscSobic009G216800 or bscSobic003G111500 or bscSobic004G287300 )	0	1000	0		PROTEIN_ASSOCIATION: ( bscSobic003G270500 or bscSobic002G353300 or bscSobic002G353500 or bscSobic009G216800 or bscSobic003G111500 or bscSobic004G287300 ) rxnNotes: PARENTFRAME: FARNESYLTRANSTRANSFERASE-RXN Directionality References: Irreversibility Rule: none Irreversibility Rule Overruling Assumption:	EC 2.5.1.29	18444898;11755682;
mcDayFARNESYLTRANSTRANSFERASERXNChloroplast	EC 2.5.1.29 (FARNESYLTRANSTRANSFERASE-RXN)	mcDayFarnesylPPChloroplast[mcDayp] + mcDayIsopentenylDiphosphateChloroplast[mcDayp] -> mcDayGeranylgeranylPPChloroplast[mcDayp] + mcDayPPiChloroplast[mcDayp]		0	1000	0		PROTEIN_ASSOCIATION: rxnNotes: PARENTFRAME: FARNESYLTRANSTRANSFERASE-RXN Directionality References: Irreversibility Rule: none Irreversibility Rule Overruling Assumption:	EC 2.5.1.29	18444898;11755682;
bscDayFARNESYLTRANSTRANSFERASERXNChloroplast	EC 2.5.1.29 (FARNESYLTRANSTRANSFERASE-RXN)	bscDayFarnesylPPChloroplast[bscDayp] + bscDayIsopentenylDiphosphateChloroplast[bscDayp] -> bscDayGeranylgeranylPPChloroplast[bscDayp] + bscDayPPiChloroplast[bscDayp]		0	1000	0		PROTEIN_ASSOCIATION: rxnNotes: PARENTFRAME: FARNESYLTRANSTRANSFERASE-RXN Directionality References: Irreversibility Rule: none Irreversibility Rule Overruling Assumption:	EC 2.5.1.29	18444898;11755682;
mcDayFERREDOXINNITRITEREDUCTASERXN	EC 1.7.7.1 (FERREDOXIN--NITRITE-REDUCTASE-RXN)	mcDayNitriteChloroplast[mcDayp] + 7 mcDayProtonChloroplast[mcDayp] + 6 mcDayReducedFerredoxinsChloroplast[mcDayp] -> mcDayAmmoniaChloroplast[mcDayp] + 6 mcDayOxidizedFerredoxinsChloroplast[mcDayp] + 2 mcDayWaterChloroplast[mcDayp]	( mcSobic004G309300 )	0	1000	0		PROTEIN_ASSOCIATION: ( mcSobic004G309300 ) rxnNotes: PARENTFRAME: FERREDOXIN--NITRITE-REDUCTASE-RXN Directionality References: Irreversibility Rule: none Irreversibility Rule Overruling Assumption:	EC 1.7.7.1	18444898;11755682;
bscDayFERREDOXINNITRITEREDUCTASERXN	EC 1.7.7.1 (FERREDOXIN--NITRITE-REDUCTASE-RXN)	bscDayNitriteChloroplast[bscDayp] + 7 bscDayProtonChloroplast[bscDayp] + 6 bscDayReducedFerredoxinsChloroplast[bscDayp] -> bscDayAmmoniaChloroplast[bscDayp] + 6 bscDayOxidizedFerredoxinsChloroplast[bscDayp] + 2 bscDayWaterChloroplast[bscDayp]	( bscSobic004G309300 )	0	1000	0		PROTEIN_ASSOCIATION: ( bscSobic004G309300 ) rxnNotes: PARENTFRAME: FERREDOXIN--NITRITE-REDUCTASE-RXN Directionality References: Irreversibility Rule: none Irreversibility Rule Overruling Assumption:	EC 1.7.7.1	18444898;11755682;
mcDayRXN11501	EC 3.2.1.22 (RXN-11501)	mcDayStachyose[mcDayc] + mcDayWater[mcDayc] -> mcDayAlphaDGalactose[mcDayc] + mcDayRaffinose[mcDayc]	( mcSobic001G075400 or mcSobic001G208200 or mcSobic004G016900 or mcSobic002G098900 or mcSobic001G320200 or mcSobic007G219900 or mcSobic002G417800 or mcSobic006G122400 or mcSobic002G204500 or mcSobic010G057300 or mcSobic002G282500 or mcSobic002G075800 or mcSobic001G044800 or mcSobic002G123100 or mcSobic001G529800 or mcSobic001G349800 or mcSobic003G050400 or mcSobic010G185600 or mcSobic009G062600 )	0	1000	0		PROTEIN_ASSOCIATION: ( mcSobic001G075400 or mcSobic001G208200 or mcSobic004G016900 or mcSobic002G098900 or mcSobic001G320200 or mcSobic007G219900 or mcSobic002G417800 or mcSobic006G122400 or mcSobic002G204500 or mcSobic010G057300 or mcSobic002G282500 or mcSobic002G075800 or mcSobic001G044800 or mcSobic002G123100 or mcSobic001G529800 or mcSobic001G349800 or mcSobic003G050400 or mcSobic010G185600 o…	EC 3.2.1.22	18444898;11755682;
bscDayRXN11501	EC 3.2.1.22 (RXN-11501)	bscDayStachyose[bscDayc] + bscDayWater[bscDayc] -> bscDayAlphaDGalactose[bscDayc] + bscDayRaffinose[bscDayc]	( bscSobic001G075400 or bscSobic001G208200 or bscSobic004G016900 or bscSobic002G098900 or bscSobic001G320200 or bscSobic007G219900 or bscSobic002G417800 or bscSobic006G122400 or bscSobic002G204500 or bscSobic010G057300 or bscSobic002G282500 or bscSobic002G075800 or bscSobic001G044800 or bscSobic002G123100 or bscSobic001G529800 or bscSobic001G349800 or bscSobic003G050400 or bscSobic010G185600 or b…	0	1000	0		PROTEIN_ASSOCIATION: ( bscSobic001G075400 or bscSobic001G208200 or bscSobic004G016900 or bscSobic002G098900 or bscSobic001G320200 or bscSobic007G219900 or bscSobic002G417800 or bscSobic006G122400 or bscSobic002G204500 or bscSobic010G057300 or bscSobic002G282500 or bscSobic002G075800 or bscSobic001G044800 or bscSobic002G123100 or bscSobic001G529800 or bscSobic001G349800 or bscSobic003G050400 or bs…	EC 3.2.1.22	18444898;11755682;
mcDayPHOSMANMUTRXN	EC 5.4.2.8 (PHOSMANMUT-RXN)	mcDayMannose6P[mcDayc] -> mcDayMannose1P[mcDayc]	( mcSobic006G271500 )	0	1000	0		PROTEIN_ASSOCIATION: ( mcSobic006G271500 ) rxnNotes: PARENTFRAME: PHOSMANMUT-RXN Directionality References: Irreversibility Rule: none Irreversibility Rule Overruling Assumption:	EC 5.4.2.8	18444898;11755682;
bscDayPHOSMANMUTRXN	EC 5.4.2.8 (PHOSMANMUT-RXN)	bscDayMannose6P[bscDayc] -> bscDayMannose1P[bscDayc]	( bscSobic006G271500 )	0	1000	0		PROTEIN_ASSOCIATION: ( bscSobic006G271500 ) rxnNotes: PARENTFRAME: PHOSMANMUT-RXN Directionality References: Irreversibility Rule: none Irreversibility Rule Overruling Assumption:	EC 5.4.2.8	18444898;11755682;
mcDayACETYLCOACARBOXYLTRANSFERRXN	EC 6.4.1.2 (ACETYL-COA-CARBOXYLTRANSFER-RXN)	mcDayAcetylCoA[mcDayc] + mcDayATP[mcDayc] + mcDayHCO3[mcDayc] -> mcDayADP[mcDayc] + mcDayMalonylCoA[mcDayc] + mcDayPhosphate[mcDayc] + mcDayProton[mcDayc]	( mcSobic006G030100 or mcSobic001G262400 or mcSobic001G307200 )	0	1000	0		PROTEIN_ASSOCIATION: ( mcSobic006G030100 or mcSobic001G262400 or mcSobic001G307200 ) rxnNotes: PARENTFRAME: ACETYL-COA-CARBOXYLTRANSFER-RXN Directionality References: Irreversibility Rule: Irreversibility Rule Overruling Assumption:	EC 6.4.1.2
bscDayACETYLCOACARBOXYLTRANSFERRXN	EC 6.4.1.2 (ACETYL-COA-CARBOXYLTRANSFER-RXN)	bscDayAcetylCoA[bscDayc] + bscDayATP[bscDayc] + bscDayHCO3[bscDayc] -> bscDayADP[bscDayc] + bscDayMalonylCoA[bscDayc] + bscDayPhosphate[bscDayc] + bscDayProton[bscDayc]	( bscSobic006G030100 or bscSobic001G262400 or bscSobic001G307200 )	0	1000	0		PROTEIN_ASSOCIATION: ( bscSobic006G030100 or bscSobic001G262400 or bscSobic001G307200 ) rxnNotes: PARENTFRAME: ACETYL-COA-CARBOXYLTRANSFER-RXN Directionality References: Irreversibility Rule: Irreversibility Rule Overruling Assumption:	EC 6.4.1.2
mcDayGPPSYNRXN	EC 2.5.1.1 (GPPSYN-RXN)	mcDayDimethylallylDiphosphate[mcDayc] + mcDayIsopentenylDiphosphate[mcDayc] -> mcDayGeranylPP[mcDayc] + mcDayPPi[mcDayc]	( mcSobic003G270500 or mcSobic002G353300 or mcSobic002G353500 or mcSobic009G216800 or mcSobic003G361900 or mcSobic010G229400 )	0	1000	0		PROTEIN_ASSOCIATION: ( mcSobic003G270500 or mcSobic002G353300 or mcSobic002G353500 or mcSobic009G216800 or mcSobic003G361900 or mcSobic010G229400 ) rxnNotes: PARENTFRAME: GPPSYN-RXN Directionality References: Irreversibility Rule: none Irreversibility Rule Overruling Assumption:	EC 2.5.1.1	18444898;11755682;
bscDayGPPSYNRXN	EC 2.5.1.1 (GPPSYN-RXN)	bscDayDimethylallylDiphosphate[bscDayc] + bscDayIsopentenylDiphosphate[bscDayc] -> bscDayGeranylPP[bscDayc] + bscDayPPi[bscDayc]	( bscSobic003G270500 or bscSobic002G353300 or bscSobic002G353500 or bscSobic009G216800 or bscSobic003G361900 or bscSobic010G229400 )	0	1000	0		PROTEIN_ASSOCIATION: ( bscSobic003G270500 or bscSobic002G353300 or bscSobic002G353500 or bscSobic009G216800 or bscSobic003G361900 or bscSobic010G229400 ) rxnNotes: PARENTFRAME: GPPSYN-RXN Directionality References: Irreversibility Rule: none Irreversibility Rule Overruling Assumption:	EC 2.5.1.1	18444898;11755682;
mcDayGPPSYNRXNChloroplast	EC 2.5.1.1 (GPPSYN-RXN)	mcDayDimethylallylDiphosphateChloroplast[mcDayp] + mcDayIsopentenylDiphosphateChloroplast[mcDayp] -> mcDayGeranylPPChloroplast[mcDayp] + mcDayPPiChloroplast[mcDayp]		0	1000	0		PROTEIN_ASSOCIATION: rxnNotes: PARENTFRAME: GPPSYN-RXN Directionality References: Irreversibility Rule: none Irreversibility Rule Overruling Assumption:	EC 2.5.1.1	18444898;11755682;
bscDayGPPSYNRXNChloroplast	EC 2.5.1.1 (GPPSYN-RXN)	bscDayDimethylallylDiphosphateChloroplast[bscDayp] + bscDayIsopentenylDiphosphateChloroplast[bscDayp] -> bscDayGeranylPPChloroplast[bscDayp] + bscDayPPiChloroplast[bscDayp]		0	1000	0		PROTEIN_ASSOCIATION: rxnNotes: PARENTFRAME: GPPSYN-RXN Directionality References: Irreversibility Rule: none Irreversibility Rule Overruling Assumption:	EC 2.5.1.1	18444898;11755682;
mcDayRXN7659	EC 1.3.1.- (RXN-7659)	mcDayCPD7002[mcDayc] + mcDayNADPH[mcDayc] + mcDayProton[mcDayc] -> mcDayCPD7003[mcDayc] + mcDayNADP[mcDayc]		0	1000	0		PROTEIN_ASSOCIATION: rxnNotes: PARENTFRAME: RXN-7659 Directionality References: Irreversibility Rule: none Irreversibility Rule Overruling Assumption:	EC 1.3.1.-	18444898;11755682;
bscDayRXN7659	EC 1.3.1.- (RXN-7659)	bscDayCPD7002[bscDayc] + bscDayNADPH[bscDayc] + bscDayProton[bscDayc] -> bscDayCPD7003[bscDayc] + bscDayNADP[bscDayc]		0	1000	0		PROTEIN_ASSOCIATION: rxnNotes: PARENTFRAME: RXN-7659 Directionality References: Irreversibility Rule: none Irreversibility Rule Overruling Assumption:	EC 1.3.1.-	18444898;11755682;
mcDayPEPCARBOXYKINRXN	EC 4.1.1.49 (PEPCARBOXYKIN-RXN)	mcDayATP[mcDayc] + mcDayOxalaceticAcid[mcDayc] -> mcDayADP[mcDayc] + mcDayCO2[mcDayc] + mcDayPhosphoenolpyruvate[mcDayc]	( mcSobic004G219900 or mcSobic004G338000 or mcSobic001G432800 or mcSobic006G148300 )	0	0	0		PROTEIN_ASSOCIATION: ( mcSobic004G219900 or mcSobic004G338000 or mcSobic001G432800 or mcSobic006G148300 ) rxnNotes: PARENTFRAME: PEPCARBOXYKIN-RXN Directionality References: Irreversibility Rule: 2c Irreversibility Rule Overruling Assumption:	EC 4.1.1.49	14742880;18444898;
bscDayPEPCARBOXYKINRXN	EC 4.1.1.49 (PEPCARBOXYKIN-RXN)	bscDayATP[bscDayc] + bscDayOxalaceticAcid[bscDayc] -> bscDayADP[bscDayc] + bscDayCO2[bscDayc] + bscDayPhosphoenolpyruvate[bscDayc]	( bscSobic004G219900 or bscSobic004G338000 or bscSobic001G432800 or bscSobic006G148300 )	0	0	0		PROTEIN_ASSOCIATION: ( bscSobic004G219900 or bscSobic004G338000 or bscSobic001G432800 or bscSobic006G148300 ) rxnNotes: PARENTFRAME: PEPCARBOXYKIN-RXN Directionality References: Irreversibility Rule: 2a Irreversibility Rule Overruling Assumption:	EC 4.1.1.49	18444898;
mcDayUROGENDECARBOXRXN	EC 4.1.1.37 (UROGENDECARBOX-RXN)	4 mcDayProton[mcDayc] + mcDayUroporphyrinogenIii[mcDayc] -> 4 mcDayCO2[mcDayc] + mcDayCoproporphyrinogenIii[mcDayc]	( mcSobic003G225100 or mcSobic001G379700 )	0	1000	0		PROTEIN_ASSOCIATION: ( mcSobic003G225100 or mcSobic001G379700 ) rxnNotes: PARENTFRAME: UROGENDECARBOX-RXN Directionality References: Irreversibility Rule: 2e Irreversibility Rule Overruling Assumption:	EC 4.1.1.37
bscDayUROGENDECARBOXRXN	EC 4.1.1.37 (UROGENDECARBOX-RXN)	4 bscDayProton[bscDayc] + bscDayUroporphyrinogenIii[bscDayc] -> 4 bscDayCO2[bscDayc] + bscDayCoproporphyrinogenIii[bscDayc]	( bscSobic003G225100 or bscSobic001G379700 )	0	1000	0		PROTEIN_ASSOCIATION: ( bscSobic003G225100 or bscSobic001G379700 ) rxnNotes: PARENTFRAME: UROGENDECARBOX-RXN Directionality References: Irreversibility Rule: none Irreversibility Rule Overruling Assumption:	EC 4.1.1.37
mcDayPHOSPHAGLYPSYNRXN	EC 2.7.8.5 (PHOSPHAGLYPSYN-RXN)	mcDayCDPdiacylglycerol[mcDayc] + mcDayGlycerol3P[mcDayc] -> mcDayCMP[mcDayc] + mcDayL1PhosphatidylGlycerolP[mcDayc] + mcDayProton[mcDayc]	( mcSobic001G412100 )	0	1000	0		PROTEIN_ASSOCIATION: ( mcSobic001G412100 ) rxnNotes: PARENTFRAME: PHOSPHAGLYPSYN-RXN Directionality References: Irreversibility Rule: none Irreversibility Rule Overruling Assumption:	EC 2.7.8.5
bscDayPHOSPHAGLYPSYNRXN	EC 2.7.8.5 (PHOSPHAGLYPSYN-RXN)	bscDayCDPdiacylglycerol[bscDayc] + bscDayGlycerol3P[bscDayc] -> bscDayCMP[bscDayc] + bscDayL1PhosphatidylGlycerolP[bscDayc] + bscDayProton[bscDayc]	( bscSobic001G412100 )	0	1000	0		PROTEIN_ASSOCIATION: ( bscSobic001G412100 ) rxnNotes: PARENTFRAME: PHOSPHAGLYPSYN-RXN Directionality References: Irreversibility Rule: 2d Irreversibility Rule Overruling Assumption:	EC 2.7.8.5
mcDayRXN7658	EC 1.3.1.- (RXN-7658)	mcDayGeranylgeranylPP[mcDayc] + mcDayNADPH[mcDayc] + mcDayProton[mcDayc] -> mcDayCPD7002[mcDayc] + mcDayNADP[mcDayc]		0	1000	0		PROTEIN_ASSOCIATION: rxnNotes: PARENTFRAME: RXN-7658 Directionality References: Irreversibility Rule: 2e Irreversibility Rule Overruling Assumption:	EC 1.3.1.-
bscDayRXN7658	EC 1.3.1.- (RXN-7658)	bscDayGeranylgeranylPP[bscDayc] + bscDayNADPH[bscDayc] + bscDayProton[bscDayc] -> bscDayCPD7002[bscDayc] + bscDayNADP[bscDayc]		0	1000	0		PROTEIN_ASSOCIATION: rxnNotes: PARENTFRAME: RXN-7658 Directionality References: Irreversibility Rule: none Irreversibility Rule Overruling Assumption:	EC 1.3.1.-
mcDayGALACTOKINRXN	EC 2.7.1.6 (GALACTOKIN-RXN)	mcDayAlphaDGalactose[mcDayc] + mcDayATP[mcDayc] -> mcDayADP[mcDayc] + mcDayGalactose1P[mcDayc] + mcDayProton[mcDayc]	( mcSobic001G026000 )	0	1000	0		PROTEIN_ASSOCIATION: ( mcSobic001G026000 ) rxnNotes: PARENTFRAME: GALACTOKIN-RXN Directionality References: Irreversibility Rule: none Irreversibility Rule Overruling Assumption:	EC 2.7.1.6
bscDayGALACTOKINRXN	EC 2.7.1.6 (GALACTOKIN-RXN)	bscDayAlphaDGalactose[bscDayc] + bscDayATP[bscDayc] -> bscDayADP[bscDayc] + bscDayGalactose1P[bscDayc] + bscDayProton[bscDayc]	( bscSobic001G026000 )	0	1000	0		PROTEIN_ASSOCIATION: ( bscSobic001G026000 ) rxnNotes: PARENTFRAME: GALACTOKIN-RXN Directionality References: Irreversibility Rule: 2d Irreversibility Rule Overruling Assumption:	EC 2.7.1.6
mcDayEC1851	EC 1.8.5.1 (1.8.5.1-RXN)	2 mcDayGlutathione[mcDayc] + mcDayLDehydroAscorbate[mcDayc] -> mcDayAscorbate[mcDayc] + mcDayOxidizedGlutathione[mcDayc] + mcDayProton[mcDayc]	( mcSobic009G017732 )	0	1000	0		PROTEIN_ASSOCIATION: ( mcSobic009G017732 ) rxnNotes: PARENTFRAME: 1.8.5.1-RXN Directionality References: Irreversibility Rule: none Irreversibility Rule Overruling Assumption:	EC 1.8.5.1
bscDayEC1851	EC 1.8.5.1 (1.8.5.1-RXN)	2 bscDayGlutathione[bscDayc] + bscDayLDehydroAscorbate[bscDayc] -> bscDayAscorbate[bscDayc] + bscDayOxidizedGlutathione[bscDayc] + bscDayProton[bscDayc]	( bscSobic009G017732 )	0	1000	0		PROTEIN_ASSOCIATION: ( bscSobic009G017732 ) rxnNotes: PARENTFRAME: 1.8.5.1-RXN Directionality References: Irreversibility Rule: 2d Irreversibility Rule Overruling Assumption:	EC 1.8.5.1
mcDayRXN743	EC 2.4.1.85 (RXN-743)	mcDayCPD648[mcDayc] + mcDayUDPGlucose[mcDayc] -> mcDayDhurrin[mcDayc] + mcDayProton[mcDayc] + mcDayUDP[mcDayc]	( mcSobic001G012400 )	0	1000	0		PROTEIN_ASSOCIATION: ( mcSobic001G012400 ) rxnNotes: PARENTFRAME: RXN-743 Directionality References: Irreversibility Rule: none Irreversibility Rule Overruling Assumption:	EC 2.4.1.85
bscDayRXN743	EC 2.4.1.85 (RXN-743)	bscDayCPD648[bscDayc] + bscDayUDPGlucose[bscDayc] -> bscDayDhurrin[bscDayc] + bscDayProton[bscDayc] + bscDayUDP[bscDayc]	( bscSobic001G012400 )	0	1000	0		PROTEIN_ASSOCIATION: ( bscSobic001G012400 ) rxnNotes: PARENTFRAME: RXN-743 Directionality References: Irreversibility Rule: none Irreversibility Rule Overruling Assumption:	EC 2.4.1.85
mcDayGLUTAMINESYNRXN	EC 6.3.1.2 (GLUTAMINESYN-RXN)	mcDayAmmonia[mcDayc] + mcDayATP[mcDayc] + mcDayGlu[mcDayc] -> mcDayADP[mcDayc] + mcDayGln[mcDayc] + mcDayPhosphate[mcDayc]	( mcSobic001G451500 or mcSobic004G247000 or mcSobic001G116400 or mcSobic001G231000 or mcSobic006G249400 )	0	1000	0		PROTEIN_ASSOCIATION: ( mcSobic001G451500 or mcSobic004G247000 or mcSobic001G116400 or mcSobic001G231000 or mcSobic006G249400 ) rxnNotes: PARENTFRAME: GLUTAMINESYN-RXN Directionality References: Irreversibility Rule: none Irreversibility Rule Overruling Assumption:	EC 6.3.1.2	12805578;
bscDayGLUTAMINESYNRXN	EC 6.3.1.2 (GLUTAMINESYN-RXN)	bscDayAmmonia[bscDayc] + bscDayATP[bscDayc] + bscDayGlu[bscDayc] -> bscDayADP[bscDayc] + bscDayGln[bscDayc] + bscDayPhosphate[bscDayc]	( bscSobic001G451500 or bscSobic004G247000 or bscSobic001G116400 or bscSobic001G231000 or bscSobic006G249400 )	0	1000	0		PROTEIN_ASSOCIATION: ( bscSobic001G451500 or bscSobic004G247000 or bscSobic001G116400 or bscSobic001G231000 or bscSobic006G249400 ) rxnNotes: PARENTFRAME: GLUTAMINESYN-RXN Directionality References: Irreversibility Rule: 2e Irreversibility Rule Overruling Assumption:	EC 6.3.1.2	16307301;10398698;
mcDayEC27422	EC 2.7.4.22 (2.7.4.22-RXN)	mcDayATP[mcDayc] + mcDayUMP[mcDayc] -> mcDayADP[mcDayc] + mcDayUDP[mcDayc]	( mcSobic003G439600 or mcSobic006G065800 )	0	1000	0		PROTEIN_ASSOCIATION: ( mcSobic003G439600 or mcSobic006G065800 ) rxnNotes: PARENTFRAME: 2.7.4.22-RXN Directionality References: 18162585; Irreversibility Rule: 2b Irreversibility Rule Overruling Assumption: Lit. considers the reaction reversible	EC 2.7.4.22
bscDayEC27422	EC 2.7.4.22 (2.7.4.22-RXN)	bscDayATP[bscDayc] + bscDayUMP[bscDayc] -> bscDayADP[bscDayc] + bscDayUDP[bscDayc]	( bscSobic003G439600 or bscSobic006G065800 )	0	1000	0		PROTEIN_ASSOCIATION: ( bscSobic003G439600 or bscSobic006G065800 ) rxnNotes: PARENTFRAME: 2.7.4.22-RXN Directionality References: Irreversibility Rule: 2b Irreversibility Rule Overruling Assumption: reversible because adenine nucleotides are identical.	EC 2.7.4.22
mcDayALDOSE1EPIMRXN	EC 5.1.3.3 (ALDOSE1EPIM-RXN)	mcDayGalactose[mcDayc] -> mcDayAlphaDGalactose[mcDayc]	( mcSobic001G265600 or mcSobic006G104700 or mcSobic004G190200 or mcSobic001G355300 or mcSobic001G187800 )	0	1000	0		PROTEIN_ASSOCIATION: ( mcSobic001G265600 or mcSobic006G104700 or mcSobic004G190200 or mcSobic001G355300 or mcSobic001G187800 ) rxnNotes: PARENTFRAME: ALDOSE1EPIM-RXN Directionality References: Irreversibility Rule: 2b Irreversibility Rule Overruling Assumption:	EC 5.1.3.3
bscDayALDOSE1EPIMRXN	EC 5.1.3.3 (ALDOSE1EPIM-RXN)	bscDayGalactose[bscDayc] -> bscDayAlphaDGalactose[bscDayc]	( bscSobic001G265600 or bscSobic006G104700 or bscSobic004G190200 or bscSobic001G355300 or bscSobic001G187800 )	0	1000	0		PROTEIN_ASSOCIATION: ( bscSobic001G265600 or bscSobic006G104700 or bscSobic004G190200 or bscSobic001G355300 or bscSobic001G187800 ) rxnNotes: PARENTFRAME: ALDOSE1EPIM-RXN Directionality References: Irreversibility Rule: 2b Irreversibility Rule Overruling Assumption: exception nucleoside dophisphate kinase	EC 5.1.3.3
mcDayGLUTSEMIALDEHYDROGRXN	EC 1.2.1.41 (GLUTSEMIALDEHYDROG-RXN)	mcDayLGlutamate5P[mcDayc] + mcDayNADPH[mcDayc] + mcDayProton[mcDayc] -> mcDayLGlutamateGammaSemialdehyde[mcDayc] + mcDayNADP[mcDayc] + mcDayPhosphate[mcDayc]	( mcSobic003G356000 or mcSobic009G160100 )	0	1000	0		PROTEIN_ASSOCIATION: ( mcSobic003G356000 or mcSobic009G160100 ) rxnNotes: PARENTFRAME: GLUTSEMIALDEHYDROG-RXN Directionality References: Irreversibility Rule: 2e Irreversibility Rule Overruling Assumption:	EC 1.2.1.41
bscDayGLUTSEMIALDEHYDROGRXN	EC 1.2.1.41 (GLUTSEMIALDEHYDROG-RXN)	bscDayLGlutamate5P[bscDayc] + bscDayNADPH[bscDayc] + bscDayProton[bscDayc] -> bscDayLGlutamateGammaSemialdehyde[bscDayc] + bscDayNADP[bscDayc] + bscDayPhosphate[bscDayc]	( bscSobic003G356000 or bscSobic009G160100 )	0	1000	0		PROTEIN_ASSOCIATION: ( bscSobic003G356000 or bscSobic009G160100 ) rxnNotes: PARENTFRAME: GLUTSEMIALDEHYDROG-RXN Directionality References: Irreversibility Rule: none Irreversibility Rule Overruling Assumption:	EC 1.2.1.41
mcDayXyloglucanSynthesismod	EC 2.4.2.39 (XyloglucanSynthesis-mod)	mcDayCelluloseMonomerEquivalent[mcDayc] + mcDayUDPDXylose[mcDayc] -> mcDayUDP[mcDayc] + mcDayXyloglucanMonomerEquivalent[mcDayc]	( mcSobic004G256400 or mcSobic001G401600 or mcSobic001G396600 or mcSobic008G035800 or mcSobic001G396700 or mcSobic008G035700 or mcSobic005G144101 or mcSobic004G164000 or mcSobic005G144000 or mcSobic003G059600 or mcSobic005G144500 )	0	1000	0		PROTEIN_ASSOCIATION: ( mcSobic004G256400 or mcSobic001G401600 or mcSobic001G396600 or mcSobic008G035800 or mcSobic001G396700 or mcSobic008G035700 or mcSobic005G144101 or mcSobic004G164000 or mcSobic005G144000 or mcSobic003G059600 or mcSobic005G144500 ) rxnNotes: PARENTFRAME: RXN-9461 Directionality References: Irreversibility Rule: 2b Irreversibility Rule Overruling Assumption:	EC 2.4.2.39
bscDayXyloglucanSynthesismod	EC 2.4.2.39 (XyloglucanSynthesis-mod)	bscDayCelluloseMonomerEquivalent[bscDayc] + bscDayUDPDXylose[bscDayc] -> bscDayUDP[bscDayc] + bscDayXyloglucanMonomerEquivalent[bscDayc]	( bscSobic004G256400 or bscSobic001G401600 or bscSobic001G396600 or bscSobic008G035800 or bscSobic001G396700 or bscSobic008G035700 or bscSobic005G144101 or bscSobic004G164000 or bscSobic005G144000 or bscSobic003G059600 or bscSobic005G144500 )	0	1000	0		PROTEIN_ASSOCIATION: ( bscSobic004G256400 or bscSobic001G401600 or bscSobic001G396600 or bscSobic008G035800 or bscSobic001G396700 or bscSobic008G035700 or bscSobic005G144101 or bscSobic004G164000 or bscSobic005G144000 or bscSobic003G059600 or bscSobic005G144500 ) rxnNotes: PARENTFRAME: RXN-9461 Directionality References: Irreversibility Rule: 2e Irreversibility Rule Overruling Assumption:	EC 2.4.2.39
mcDayPEPCARBOXRXN	EC 4.1.1.31 (PEPCARBOX-RXN)	mcDayHCO3[mcDayc] + mcDayPhosphoenolpyruvate[mcDayc] -> mcDayOxalaceticAcid[mcDayc] + mcDayPhosphate[mcDayc]	( mcSobic002G167000 or mcSobic010G160700 or mcSobic004G106900 or mcSobic003G301800 or mcSobic003G100600 )	0	1000	0		PROTEIN_ASSOCIATION: ( mcSobic002G167000 or mcSobic010G160700 or mcSobic004G106900 or mcSobic003G301800 or mcSobic003G100600 ) rxnNotes: PARENTFRAME: PEPCARBOX-RXN Directionality References: Irreversibility Rule: none Irreversibility Rule Overruling Assumption:	EC 4.1.1.31
bscDayPEPCARBOXRXN	EC 4.1.1.31 (PEPCARBOX-RXN)	bscDayHCO3[bscDayc] + bscDayPhosphoenolpyruvate[bscDayc] -> bscDayOxalaceticAcid[bscDayc] + bscDayPhosphate[bscDayc]	( bscSobic002G167000 or bscSobic010G160700 or bscSobic004G106900 or bscSobic003G301800 or bscSobic003G100600 )	0	1000	0		PROTEIN_ASSOCIATION: ( bscSobic002G167000 or bscSobic010G160700 or bscSobic004G106900 or bscSobic003G301800 or bscSobic003G100600 ) rxnNotes: PARENTFRAME: PEPCARBOX-RXN Directionality References: Irreversibility Rule: 2c Irreversibility Rule Overruling Assumption:	EC 4.1.1.31
mcDayEC3529	EC 3.5.2.9 (5-OXOPROLINASE-ATP-HYDROLYSING-RXN)	mcDay5Oxoproline[mcDayc] + mcDayATP[mcDayc] + 2 mcDayWater[mcDayc] -> mcDayADP[mcDayc] + mcDayGlu[mcDayc] + mcDayPhosphate[mcDayc] + mcDayProton[mcDayc]	( mcSobic001G322700 )	0	1000	0		PROTEIN_ASSOCIATION: ( mcSobic001G322700 ) rxnNotes: PARENTFRAME: 5-OXOPROLINASE-ATP-HYDROLYSING-RXN Directionality References: Irreversibility Rule: 2b Irreversibility Rule Overruling Assumption:	EC 3.5.2.9
bscDayEC3529	EC 3.5.2.9 (5-OXOPROLINASE-ATP-HYDROLYSING-RXN)	bscDay5Oxoproline[bscDayc] + bscDayATP[bscDayc] + 2 bscDayWater[bscDayc] -> bscDayADP[bscDayc] + bscDayGlu[bscDayc] + bscDayPhosphate[bscDayc] + bscDayProton[bscDayc]	( bscSobic001G322700 )	0	1000	0		PROTEIN_ASSOCIATION: ( bscSobic001G322700 ) rxnNotes: PARENTFRAME: 5-OXOPROLINASE-ATP-HYDROLYSING-RXN Directionality References: Irreversibility Rule: none Irreversibility Rule Overruling Assumption:	EC 3.5.2.9
mcDayRXN12200	EC 3.6.1.5 (RXN-12200)	mcDayCTP[mcDayc] + 2 mcDayWater[mcDayc] -> mcDayCMP[mcDayc] + 2 mcDayPhosphate[mcDayc] + 2 mcDayProton[mcDayc]	( mcSobic007G137900 or mcSobic005G099500 or mcSobic005G018200 or mcSobic009G166600 or mcSobic008G021900 )	0	1000	0		PROTEIN_ASSOCIATION: ( mcSobic007G137900 or mcSobic005G099500 or mcSobic005G018200 or mcSobic009G166600 or mcSobic008G021900 ) rxnNotes: PARENTFRAME: RXN-12200 Directionality References: Irreversibility Rule: 2d Irreversibility Rule Overruling Assumption:	EC 3.6.1.5
bscDayRXN12200	EC 3.6.1.5 (RXN-12200)	bscDayCTP[bscDayc] + 2 bscDayWater[bscDayc] -> bscDayCMP[bscDayc] + 2 bscDayPhosphate[bscDayc] + 2 bscDayProton[bscDayc]	( bscSobic007G137900 or bscSobic005G099500 or bscSobic005G018200 or bscSobic009G166600 or bscSobic008G021900 )	0	1000	0		PROTEIN_ASSOCIATION: ( bscSobic007G137900 or bscSobic005G099500 or bscSobic005G018200 or bscSobic009G166600 or bscSobic008G021900 ) rxnNotes: PARENTFRAME: RXN-12200 Directionality References: Irreversibility Rule: 2e Irreversibility Rule Overruling Assumption:	EC 3.6.1.5
mcDayEC27190	EC 2.7.1.90 (2.7.1.90-RXN)	mcDayFructose6P[mcDayc] + mcDayPPi[mcDayc] -> mcDayFructose16Diphosphate[mcDayc] + mcDayPhosphate[mcDayc] + mcDayProton[mcDayc]	( mcSobic004G261800 or mcSobic001G414100 or mcSobic004G310200 or mcSobic002G160300 or mcSobic010G134000 or mcSobic007G101800 or mcSobic010G101600 )	0	1000	0		PROTEIN_ASSOCIATION: ( mcSobic004G261800 or mcSobic001G414100 or mcSobic004G310200 or mcSobic002G160300 or mcSobic010G134000 or mcSobic007G101800 or mcSobic010G101600 ) rxnNotes: PARENTFRAME: 2.7.1.90-RXN Directionality References: Irreversibility Rule: 2d Irreversibility Rule Overruling Assumption:	EC 2.7.1.90	12242392;12805578;9847135;
bscDayEC27190	EC 2.7.1.90 (2.7.1.90-RXN)	bscDayFructose6P[bscDayc] + bscDayPPi[bscDayc] -> bscDayFructose16Diphosphate[bscDayc] + bscDayPhosphate[bscDayc] + bscDayProton[bscDayc]	( bscSobic004G261800 or bscSobic001G414100 or bscSobic004G310200 or bscSobic002G160300 or bscSobic010G134000 or bscSobic007G101800 or bscSobic010G101600 )	0	1000	0		PROTEIN_ASSOCIATION: ( bscSobic004G261800 or bscSobic001G414100 or bscSobic004G310200 or bscSobic002G160300 or bscSobic010G134000 or bscSobic007G101800 or bscSobic010G101600 ) rxnNotes: PARENTFRAME: 2.7.1.90-RXN Directionality References: Irreversibility Rule: 2a Irreversibility Rule Overruling Assumption:	EC 2.7.1.90
mcDayMYOINOSITOL1KINASERXN	EC 2.7.1.64 (MYO-INOSITOL-1-KINASE-RXN)	mcDayATP[mcDayc] + mcDayMyoInositol[mcDayc] -> mcDay1LMyoInositol1P[mcDayc] + mcDayADP[mcDayc] + mcDayProton[mcDayc]	( mcSobic001G098000 )	0	1000	0		PROTEIN_ASSOCIATION: ( mcSobic001G098000 ) rxnNotes: PARENTFRAME: MYO-INOSITOL-1-KINASE-RXN Directionality References: Irreversibility Rule: none Irreversibility Rule Overruling Assumption:	EC 2.7.1.64
bscDayMYOINOSITOL1KINASERXN	EC 2.7.1.64 (MYO-INOSITOL-1-KINASE-RXN)	bscDayATP[bscDayc] + bscDayMyoInositol[bscDayc] -> bscDay1LMyoInositol1P[bscDayc] + bscDayADP[bscDayc] + bscDayProton[bscDayc]	( bscSobic001G098000 )	0	1000	0		PROTEIN_ASSOCIATION: ( bscSobic001G098000 ) rxnNotes: PARENTFRAME: MYO-INOSITOL-1-KINASE-RXN Directionality References: Irreversibility Rule: 2a Irreversibility Rule Overruling Assumption:	EC 2.7.1.64
mcDayXyloseTransfermod	mcDayXyloseTransfer-mod	mcDayUDPDXylose[mcDayc] -> mcDayPolysaccharideXyloseUnit[mcDayc] + mcDayUDP[mcDayc]		0	1000	0		PROTEIN_ASSOCIATION: rxnNotes: PARENTFRAME: None Directionality References: Irreversibility Rule: none Irreversibility Rule Overruling Assumption:		12805578;9847135;
bscDayXyloseTransfermod	bscDayXyloseTransfer-mod	bscDayUDPDXylose[bscDayc] -> bscDayPolysaccharideXyloseUnit[bscDayc] + bscDayUDP[bscDayc]		0	1000	0		PROTEIN_ASSOCIATION: rxnNotes: PARENTFRAME: None Directionality References: Irreversibility Rule: none Irreversibility Rule Overruling Assumption:
mcDayRXN821mod	EC 1.5.99.8 (RXN-821-mod)	mcDayNAD[mcDayc] + mcDayPro[mcDayc] -> mcDayLDelta1Pyrroline5Carboxylate[mcDayc] + mcDayNADH[mcDayc] + 2 mcDayProton[mcDayc]	( mcSobic001G304700 )	0	1000	0		PROTEIN_ASSOCIATION: ( mcSobic001G304700 ) rxnNotes: PARENTFRAME: RXN-821 Directionality References: Irreversibility Rule: 2a Irreversibility Rule Overruling Assumption:	EC 1.5.99.8
bscDayRXN821mod	EC 1.5.99.8 (RXN-821-mod)	bscDayNAD[bscDayc] + bscDayPro[bscDayc] -> bscDayLDelta1Pyrroline5Carboxylate[bscDayc] + bscDayNADH[bscDayc] + 2 bscDayProton[bscDayc]	( bscSobic001G304700 )	0	1000	0		PROTEIN_ASSOCIATION: ( bscSobic001G304700 ) rxnNotes: PARENTFRAME: RXN-821 Directionality References: Irreversibility Rule: 2a Irreversibility Rule Overruling Assumption:	EC 1.5.99.8
mcDaySERINECPALMITOYLTRANSFERASERXN	EC 2.3.1.50 (SERINE-C-PALMITOYLTRANSFERASE-RXN)	mcDayPalmitoylCoA[mcDayc] + mcDayProton[mcDayc] + mcDaySer[mcDayc] -> mcDayCO2[mcDayc] + mcDayCoA[mcDayc] + mcDayDehydrosphinganine[mcDayc]	( mcSobic001G434900 or mcSobic005G126800 or mcSobic005G126701 or mcSobic003G412700 )	0	1000	0		PROTEIN_ASSOCIATION: ( mcSobic001G434900 or mcSobic005G126800 or mcSobic005G126701 or mcSobic003G412700 ) rxnNotes: PARENTFRAME: SERINE-C-PALMITOYLTRANSFERASE-RXN Directionality References: 11337394; Irreversibility Rule: none Irreversibility Rule Overruling Assumption:	EC 2.3.1.50
bscDaySERINECPALMITOYLTRANSFERASERXN	EC 2.3.1.50 (SERINE-C-PALMITOYLTRANSFERASE-RXN)	bscDayPalmitoylCoA[bscDayc] + bscDayProton[bscDayc] + bscDaySer[bscDayc] -> bscDayCO2[bscDayc] + bscDayCoA[bscDayc] + bscDayDehydrosphinganine[bscDayc]	( bscSobic001G434900 or bscSobic005G126800 or bscSobic005G126701 or bscSobic003G412700 )	0	1000	0		PROTEIN_ASSOCIATION: ( bscSobic001G434900 or bscSobic005G126800 or bscSobic005G126701 or bscSobic003G412700 ) rxnNotes: PARENTFRAME: SERINE-C-PALMITOYLTRANSFERASE-RXN Directionality References: Irreversibility Rule: none Irreversibility Rule Overruling Assumption:	EC 2.3.1.50
mcDayRXN0366	EC 3.2.2.1 (RXN0-366)	mcDayGuanosine[mcDayc] + mcDayWater[mcDayc] -> mcDayGuanine[mcDayc] + mcDayRibose[mcDayc]		0	1000	0	purine synthesis	PROTEIN_ASSOCIATION: rxnNotes: PARENTFRAME: RXN0-366 Directionality References: Irreversibility Rule: 2d Irreversibility Rule Overruling Assumption:	EC 3.2.2.1
bscDayRXN0366	EC 3.2.2.1 (RXN0-366)	bscDayGuanosine[bscDayc] + bscDayWater[bscDayc] -> bscDayGuanine[bscDayc] + bscDayRibose[bscDayc]		0	1000	0	purine synthesis	PROTEIN_ASSOCIATION: rxnNotes: PARENTFRAME: RXN0-366 Directionality References: Irreversibility Rule: 2e Irreversibility Rule Overruling Assumption:	EC 3.2.2.1
mcDayIPPISOMRXN	EC 5.3.3.2 (IPPISOM-RXN)	mcDayIsopentenylDiphosphate[mcDayc] <=> mcDayDimethylallylDiphosphate[mcDayc]	( mcSobic009G137700 or mcSobic002G330500 )	-1000	1000	0		PROTEIN_ASSOCIATION: ( mcSobic009G137700 or mcSobic002G330500 ) rxnNotes: PARENTFRAME: IPPISOM-RXN Directionality References: Irreversibility Rule: none Irreversibility Rule Overruling Assumption:	EC 5.3.3.2
bscDayIPPISOMRXN	EC 5.3.3.2 (IPPISOM-RXN)	bscDayIsopentenylDiphosphate[bscDayc] <=> bscDayDimethylallylDiphosphate[bscDayc]	( bscSobic009G137700 or bscSobic002G330500 )	-1000	1000	0		PROTEIN_ASSOCIATION: ( bscSobic009G137700 or bscSobic002G330500 ) rxnNotes: PARENTFRAME: IPPISOM-RXN Directionality References: Irreversibility Rule: 2e Irreversibility Rule Overruling Assumption:	EC 5.3.3.2
mcDayIPPISOMRXNChloroplast	EC 5.3.3.2 (IPPISOM-RXN)	mcDayIsopentenylDiphosphateChloroplast[mcDayp] <=> mcDayDimethylallylDiphosphateChloroplast[mcDayp]		-1000	1000	0		PROTEIN_ASSOCIATION: rxnNotes: PARENTFRAME: IPPISOM-RXN Directionality References: Irreversibility Rule: none Irreversibility Rule Overruling Assumption:	EC 5.3.3.2
bscDayIPPISOMRXNChloroplast	EC 5.3.3.2 (IPPISOM-RXN)	bscDayIsopentenylDiphosphateChloroplast[bscDayp] <=> bscDayDimethylallylDiphosphateChloroplast[bscDayp]		-1000	1000	0		PROTEIN_ASSOCIATION: rxnNotes: PARENTFRAME: IPPISOM-RXN Directionality References: Irreversibility Rule: 2e Irreversibility Rule Overruling Assumption:	EC 5.3.3.2
mcDayISOCITCLEAVRXN	EC 4.1.3.1 (ISOCIT-CLEAV-RXN)	mcDayDIsocitrate[mcDayc] -> mcDayGlyox[mcDayc] + mcDaySuc[mcDayc]	( mcSobic002G324000 )	0	1000	0		PROTEIN_ASSOCIATION: ( mcSobic002G324000 ) rxnNotes: PARENTFRAME: ISOCIT-CLEAV-RXN Directionality References: Irreversibility Rule: none Irreversibility Rule Overruling Assumption:	EC 4.1.3.1
bscDayISOCITCLEAVRXN	EC 4.1.3.1 (ISOCIT-CLEAV-RXN)	bscDayDIsocitrate[bscDayc] -> bscDayGlyox[bscDayc] + bscDaySuc[bscDayc]	( bscSobic002G324000 )	0	1000	0		PROTEIN_ASSOCIATION: ( bscSobic002G324000 ) rxnNotes: PARENTFRAME: ISOCIT-CLEAV-RXN Directionality References: Irreversibility Rule: 2b Irreversibility Rule Overruling Assumption:	EC 4.1.3.1
mcDayDXSRXNChloroplast	EC 2.2.1.7 (DXS-RXN)	mcDayGAPChloroplast[mcDayp] + mcDayProtonChloroplast[mcDayp] + mcDayPyruvateChloroplast[mcDayp] -> mcDayCO2Chloroplast[mcDayp] + mcDayDeoxyxylulose5PChloroplast[mcDayp]	( mcSobic002G064500 or mcSobic010G032900 or mcSobic009G135500 )	0	1000	0		PROTEIN_ASSOCIATION: ( mcSobic002G064500 or mcSobic010G032900 or mcSobic009G135500 ) rxnNotes: PARENTFRAME: DXS-RXN Directionality References: Irreversibility Rule: 2e Irreversibility Rule Overruling Assumption:	EC 2.2.1.7
bscDayDXSRXNChloroplast	EC 2.2.1.7 (DXS-RXN)	bscDayGAPChloroplast[bscDayp] + bscDayProtonChloroplast[bscDayp] + bscDayPyruvateChloroplast[bscDayp] -> bscDayCO2Chloroplast[bscDayp] + bscDayDeoxyxylulose5PChloroplast[bscDayp]	( bscSobic002G064500 or bscSobic010G032900 or bscSobic009G135500 )	0	1000	0		PROTEIN_ASSOCIATION: ( bscSobic002G064500 or bscSobic010G032900 or bscSobic009G135500 ) rxnNotes: PARENTFRAME: DXS-RXN Directionality References: Irreversibility Rule: 2b Irreversibility Rule Overruling Assumption:	EC 2.2.1.7
mcDayRNAPolymerasemod	EC 2.7.7.6 (RNAPolymerase-mod)	mcDayATP[mcDayc] + mcDayCTP[mcDayc] + mcDayGTP[mcDayc] + mcDayUTP[mcDayc] -> 4 mcDayPPi[mcDayc] + 4 mcDayRNABaseEquivalent[mcDayc]	( mcSobic010G211500 or mcSobic009G208300 or mcSobic005G030600 or mcSobic001G155000 or mcSobic004G303500 or mcSobic003G439200 or mcSobic006G131200 or mcSobic005G131800 or mcSobic002G378100 or mcSobic003G169400 or mcSobic004G329300 or mcSobic003G260700 or mcSobic008G058300 or mcSobic004G043750 or mcSobic007G056900 or mcSobic010G100700 or mcSobic006G236000 or mcSobic006G127500 or mcSobic003G328700 o…	0	1000	0		PROTEIN_ASSOCIATION: ( mcSobic010G211500 or mcSobic009G208300 or mcSobic005G030600 or mcSobic001G155000 or mcSobic004G303500 or mcSobic003G439200 or mcSobic006G131200 or mcSobic005G131800 or mcSobic002G378100 or mcSobic003G169400 or mcSobic004G329300 or mcSobic003G260700 or mcSobic008G058300 or mcSobic004G043750 or mcSobic007G056900 or mcSobic010G100700 or mcSobic006G236000 or mcSobic006G127500 o…	EC 2.7.7.6	12805578;9847135;
bscDayRNAPolymerasemod	EC 2.7.7.6 (RNAPolymerase-mod)	bscDayATP[bscDayc] + bscDayCTP[bscDayc] + bscDayGTP[bscDayc] + bscDayUTP[bscDayc] -> 4 bscDayPPi[bscDayc] + 4 bscDayRNABaseEquivalent[bscDayc]	( bscSobic010G211500 or bscSobic009G208300 or bscSobic005G030600 or bscSobic001G155000 or bscSobic004G303500 or bscSobic003G439200 or bscSobic006G131200 or bscSobic005G131800 or bscSobic002G378100 or bscSobic003G169400 or bscSobic004G329300 or bscSobic003G260700 or bscSobic008G058300 or bscSobic004G043750 or bscSobic007G056900 or bscSobic010G100700 or bscSobic006G236000 or bscSobic006G127500 or b…	0	1000	0		PROTEIN_ASSOCIATION: ( bscSobic010G211500 or bscSobic009G208300 or bscSobic005G030600 or bscSobic001G155000 or bscSobic004G303500 or bscSobic003G439200 or bscSobic006G131200 or bscSobic005G131800 or bscSobic002G378100 or bscSobic003G169400 or bscSobic004G329300 or bscSobic003G260700 or bscSobic008G058300 or bscSobic004G043750 or bscSobic007G056900 or bscSobic010G100700 or bscSobic006G236000 or bs…	EC 2.7.7.6
mcDayDUTPPYROPRXN	EC 3.6.1.23 (DUTP-PYROP-RXN)	mcDayDUTP[mcDayc] + mcDayWater[mcDayc] -> mcDayDUMP[mcDayc] + mcDayPPi[mcDayc] + mcDayProton[mcDayc]	( mcSobic001G142000 or mcSobic001G230200 )	0	1000	0		PROTEIN_ASSOCIATION: ( mcSobic001G142000 or mcSobic001G230200 ) rxnNotes: PARENTFRAME: DUTP-PYROP-RXN Directionality References: Irreversibility Rule: none Irreversibility Rule Overruling Assumption:	EC 3.6.1.23
bscDayDUTPPYROPRXN	EC 3.6.1.23 (DUTP-PYROP-RXN)	bscDayDUTP[bscDayc] + bscDayWater[bscDayc] -> bscDayDUMP[bscDayc] + bscDayPPi[bscDayc] + bscDayProton[bscDayc]	( bscSobic001G142000 or bscSobic001G230200 )	0	1000	0		PROTEIN_ASSOCIATION: ( bscSobic001G142000 or bscSobic001G230200 ) rxnNotes: PARENTFRAME: DUTP-PYROP-RXN Directionality References: 11337394; Irreversibility Rule: 2a Irreversibility Rule Overruling Assumption:	EC 3.6.1.23
mcDayGLUTDECARBOXRXN	EC 4.1.1.15 (GLUTDECARBOX-RXN)	mcDayGlu[mcDayc] + mcDayProton[mcDayc] -> mcDay4Aminobutanoate[mcDayc] + mcDayCO2[mcDayc]	( mcSobic006G095700 or mcSobic007G152800 or mcSobic001G111000 or mcSobic001G443800 or mcSobic006G096500 )	0	1000	0		PROTEIN_ASSOCIATION: ( mcSobic006G095700 or mcSobic007G152800 or mcSobic001G111000 or mcSobic001G443800 or mcSobic006G096500 ) rxnNotes: PARENTFRAME: GLUTDECARBOX-RXN Directionality References: Irreversibility Rule: none Irreversibility Rule Overruling Assumption:	EC 4.1.1.15
bscDayGLUTDECARBOXRXN	EC 4.1.1.15 (GLUTDECARBOX-RXN)	bscDayGlu[bscDayc] + bscDayProton[bscDayc] -> bscDay4Aminobutanoate[bscDayc] + bscDayCO2[bscDayc]	( bscSobic006G095700 or bscSobic007G152800 or bscSobic001G111000 or bscSobic001G443800 or bscSobic006G096500 )	0	1000	0		PROTEIN_ASSOCIATION: ( bscSobic006G095700 or bscSobic007G152800 or bscSobic001G111000 or bscSobic001G443800 or bscSobic006G096500 ) rxnNotes: PARENTFRAME: GLUTDECARBOX-RXN Directionality References: Irreversibility Rule: none Irreversibility Rule Overruling Assumption:	EC 4.1.1.15	12805578;9847135;
mcDayPYRROLINECARBREDUCTRXNPRONADLDELTA1PYRROLINE5CARBOXYLATENADHPROTON54	EC 1.5.1.2 (PYRROLINECARBREDUCT-RXN-PRO/NAD//L-DELTA1-PYRROLINE5-CARBOXYLATE/NADH/PROTON.54.)	mcDayLDelta1Pyrroline5Carboxylate[mcDayc] + mcDayNADH[mcDayc] + 2 mcDayProton[mcDayc] -> mcDayNAD[mcDayc] + mcDayPro[mcDayc]	( mcSobic003G424300 )	0	1000	0		PROTEIN_ASSOCIATION: ( mcSobic003G424300 ) rxnNotes: PARENTFRAME: PYRROLINECARBREDUCT-RXN Directionality References: Irreversibility Rule: none Irreversibility Rule Overruling Assumption:	EC 1.5.1.2
bscDayPYRROLINECARBREDUCTRXNPRONADLDELTA1PYRROLINE5CARBOXYLATENADHPROTON54	EC 1.5.1.2 (PYRROLINECARBREDUCT-RXN-PRO/NAD//L-DELTA1-PYRROLINE5-CARBOXYLATE/NADH/PROTON.54.)	bscDayLDelta1Pyrroline5Carboxylate[bscDayc] + bscDayNADH[bscDayc] + 2 bscDayProton[bscDayc] -> bscDayNAD[bscDayc] + bscDayPro[bscDayc]	( bscSobic003G424300 )	0	1000	0		PROTEIN_ASSOCIATION: ( bscSobic003G424300 ) rxnNotes: PARENTFRAME: PYRROLINECARBREDUCT-RXN Directionality References: Irreversibility Rule: none Irreversibility Rule Overruling Assumption:	EC 1.5.1.2	16669783;
mcDayEC31325	EC 3.1.3.25 (MYO-INOSITOL-1OR-4-MONOPHOSPHATASE-RXN)	mcDay1LMyoInositol1P[mcDayc] + mcDayWater[mcDayc] -> mcDayMyoInositol[mcDayc] + mcDayPhosphate[mcDayc]	( mcSobic003G119900 or mcSobic004G055500 or mcSobic001G178100 )	0	1000	0		PROTEIN_ASSOCIATION: ( mcSobic003G119900 or mcSobic004G055500 or mcSobic001G178100 ) rxnNotes: PARENTFRAME: MYO-INOSITOL-1OR-4-MONOPHOSPHATASE-RXN Directionality References: Irreversibility Rule: none Irreversibility Rule Overruling Assumption:	EC 3.1.3.25	17321523;17316618;
bscDayEC31325	EC 3.1.3.25 (MYO-INOSITOL-1OR-4-MONOPHOSPHATASE-RXN)	bscDay1LMyoInositol1P[bscDayc] + bscDayWater[bscDayc] -> bscDayMyoInositol[bscDayc] + bscDayPhosphate[bscDayc]	( bscSobic003G119900 or bscSobic004G055500 or bscSobic001G178100 )	0	1000	0		PROTEIN_ASSOCIATION: ( bscSobic003G119900 or bscSobic004G055500 or bscSobic001G178100 ) rxnNotes: PARENTFRAME: MYO-INOSITOL-1OR-4-MONOPHOSPHATASE-RXN Directionality References: Irreversibility Rule: none Irreversibility Rule Overruling Assumption:	EC 3.1.3.25
mcDayMYOINOSITOL1PHOSPHATESYNTHASERXNbeta	EC 5.5.1.4 (MYO-INOSITOL-1-PHOSPHATE-SYNTHASE-RXN-beta)	mcDayGlc6P[mcDayc] -> mcDay1LMyoInositol1P[mcDayc]	( mcSobic001G472800 or mcSobic001G261416 )	0	1000	0		PROTEIN_ASSOCIATION: ( mcSobic001G472800 or mcSobic001G261416 ) rxnNotes: PARENTFRAME: MYO-INOSITOL-1-PHOSPHATE-SYNTHASE-RXN Directionality References: Irreversibility Rule: none Irreversibility Rule Overruling Assumption:	EC 5.5.1.4
bscDayMYOINOSITOL1PHOSPHATESYNTHASERXNbeta	EC 5.5.1.4 (MYO-INOSITOL-1-PHOSPHATE-SYNTHASE-RXN-beta)	bscDayGlc6P[bscDayc] -> bscDay1LMyoInositol1P[bscDayc]	( bscSobic001G472800 or bscSobic001G261416 )	0	1000	0		PROTEIN_ASSOCIATION: ( bscSobic001G472800 or bscSobic001G261416 ) rxnNotes: PARENTFRAME: MYO-INOSITOL-1-PHOSPHATE-SYNTHASE-RXN Directionality References: Irreversibility Rule: none Irreversibility Rule Overruling Assumption:	EC 5.5.1.4	18564385;15737999;
mcDayDNAPolymerasemod	EC 2.7.7.7 (DNAPolymerase-mod)	mcDayDATP[mcDayc] + mcDayDCTP[mcDayc] + mcDayDGTP[mcDayc] + mcDayTTP[mcDayc] -> 4 mcDayDNABaseEquivalent[mcDayc] + 4 mcDayPPi[mcDayc]	( mcSobic001G167200 or mcSobic009G207400 or mcSobic003G285700 or mcSobic010G240800 or mcSobic008G091300 or mcSobic006G124400 or mcSobic001G521100 or mcSobic007G023600 or mcSobic008G073500 or mcSobic007G152900 or mcSobic004G156200 or mcSobic004G049200 or mcSobic006G233700 or mcSobic001G445600 or mcSobic003G301400 or mcSobic003G315700 or mcSobic007G060600 or mcSobic003G369200 or mcSobic002G409700 o…	0	1000	0		PROTEIN_ASSOCIATION: ( mcSobic001G167200 or mcSobic009G207400 or mcSobic003G285700 or mcSobic010G240800 or mcSobic008G091300 or mcSobic006G124400 or mcSobic001G521100 or mcSobic007G023600 or mcSobic008G073500 or mcSobic007G152900 or mcSobic004G156200 or mcSobic004G049200 or mcSobic006G233700 or mcSobic001G445600 or mcSobic003G301400 or mcSobic003G315700 or mcSobic007G060600 or mcSobic003G369200 o…	EC 2.7.7.7
bscDayDNAPolymerasemod	EC 2.7.7.7 (DNAPolymerase-mod)	bscDayDATP[bscDayc] + bscDayDCTP[bscDayc] + bscDayDGTP[bscDayc] + bscDayTTP[bscDayc] -> 4 bscDayDNABaseEquivalent[bscDayc] + 4 bscDayPPi[bscDayc]	( bscSobic001G167200 or bscSobic009G207400 or bscSobic003G285700 or bscSobic010G240800 or bscSobic008G091300 or bscSobic006G124400 or bscSobic001G521100 or bscSobic007G023600 or bscSobic008G073500 or bscSobic007G152900 or bscSobic004G156200 or bscSobic004G049200 or bscSobic006G233700 or bscSobic001G445600 or bscSobic003G301400 or bscSobic003G315700 or bscSobic007G060600 or bscSobic003G369200 or b…	0	1000	0		PROTEIN_ASSOCIATION: ( bscSobic001G167200 or bscSobic009G207400 or bscSobic003G285700 or bscSobic010G240800 or bscSobic008G091300 or bscSobic006G124400 or bscSobic001G521100 or bscSobic007G023600 or bscSobic008G073500 or bscSobic007G152900 or bscSobic004G156200 or bscSobic004G049200 or bscSobic006G233700 or bscSobic001G445600 or bscSobic003G301400 or bscSobic003G315700 or bscSobic007G060600 or bs…	EC 2.7.7.7
mcDayGammaGlutamyltransferasemod	EC 2.3.2.2 (GammaGlutamyltransferase-mod)	mcDayGlutathione[mcDayc] + mcDayWater[mcDayc] -> mcDay5Oxoproline[mcDayc] + mcDayCys[mcDayc] + mcDayGly[mcDayc]	( mcSobic002G006600 or mcSobic002G006500 or mcSobic006G104300 or mcSobic003G070800 )	0	1000	0		PROTEIN_ASSOCIATION: ( mcSobic002G006600 or mcSobic002G006500 or mcSobic006G104300 or mcSobic003G070800 ) rxnNotes: PARENTFRAME: RXN-6601 Directionality References: Irreversibility Rule: none Irreversibility Rule Overruling Assumption:	EC 2.3.2.2
bscDayGammaGlutamyltransferasemod	EC 2.3.2.2 (GammaGlutamyltransferase-mod)	bscDayGlutathione[bscDayc] + bscDayWater[bscDayc] -> bscDay5Oxoproline[bscDayc] + bscDayCys[bscDayc] + bscDayGly[bscDayc]	( bscSobic002G006600 or bscSobic002G006500 or bscSobic006G104300 or bscSobic003G070800 )	0	1000	0		PROTEIN_ASSOCIATION: ( bscSobic002G006600 or bscSobic002G006500 or bscSobic006G104300 or bscSobic003G070800 ) rxnNotes: PARENTFRAME: RXN-6601 Directionality References: Irreversibility Rule: none Irreversibility Rule Overruling Assumption:	EC 2.3.2.2
mcDayArabinoseTransfermod	mcDayArabinoseTransfer-mod	mcDayUDPLArabinose[mcDayc] -> mcDayPolysaccharideArabinoseUnit[mcDayc] + mcDayUDP[mcDayc]		0	1000	0		PROTEIN_ASSOCIATION: rxnNotes: PARENTFRAME: None Directionality References: Irreversibility Rule: none Irreversibility Rule Overruling Assumption:
bscDayArabinoseTransfermod	bscDayArabinoseTransfer-mod	bscDayUDPLArabinose[bscDayc] -> bscDayPolysaccharideArabinoseUnit[bscDayc] + bscDayUDP[bscDayc]		0	1000	0		PROTEIN_ASSOCIATION: rxnNotes: PARENTFRAME: None Directionality References: Irreversibility Rule: none Irreversibility Rule Overruling Assumption:
mcDayPHOSPHOGLUCMUTRXN	EC 5.4.2.2 (PHOSPHOGLUCMUT-RXN)	mcDayGlc1P[mcDayc] -> mcDayAlphaGlc6P[mcDayc]	( mcSobic001G116500 )	0	0	0		PROTEIN_ASSOCIATION: ( mcSobic001G116500 ) rxnNotes: PARENTFRAME: PHOSPHOGLUCMUT-RXN Directionality References: Irreversibility Rule: none Irreversibility Rule Overruling Assumption: Due to the presence of abundant catalase in peroxisomes removing H2O2, it is assumed that glycolate oxidase is unidirectional	EC 5.4.2.2	18444898;11755682;
bscDayPHOSPHOGLUCMUTRXN	EC 5.4.2.2 (PHOSPHOGLUCMUT-RXN)	bscDayGlc1P[bscDayc] <=> bscDayAlphaGlc6P[bscDayc]	( bscSobic001G116500 )	-1000	1000	0		PROTEIN_ASSOCIATION: ( bscSobic001G116500 ) rxnNotes: PARENTFRAME: PHOSPHOGLUCMUT-RXN Directionality References: Irreversibility Rule: none Irreversibility Rule Overruling Assumption:	EC 5.4.2.2	18444898;11755682;
mcDayGlucoseTransfermod	mcDayGlucoseTransfer-mod	mcDayUDPGlucose[mcDayc] -> mcDayPolysaccharideGlucoseUnit[mcDayc] + mcDayUDP[mcDayc]		0	1000	0		PROTEIN_ASSOCIATION: rxnNotes: PARENTFRAME: None Directionality References: Irreversibility Rule: none Irreversibility Rule Overruling Assumption: Due to the presence of abundant catalase in peroxisomes removing H2O2, it is assumed that glycolate oxidase is unidirectional		18444898;11755682;
bscDayGlucoseTransfermod	bscDayGlucoseTransfer-mod	bscDayUDPGlucose[bscDayc] -> bscDayPolysaccharideGlucoseUnit[bscDayc] + bscDayUDP[bscDayc]		0	1000	0		PROTEIN_ASSOCIATION: rxnNotes: PARENTFRAME: None Directionality References: Irreversibility Rule: none Irreversibility Rule Overruling Assumption:		18444898;11755682;
mcDayMANNPISOMRXN	EC 5.3.1.8 (MANNPISOM-RXN)	mcDayFructose6P[mcDayc] -> mcDayMannose6P[mcDayc]	( mcSobic003G087900 or mcSobic005G176100 )	0	1000	0		PROTEIN_ASSOCIATION: ( mcSobic003G087900 or mcSobic005G176100 ) rxnNotes: PARENTFRAME: MANNPISOM-RXN Directionality References: Irreversibility Rule: none Irreversibility Rule Overruling Assumption: Due to the presence of abundant catalase in peroxisomes removing H2O2, it is assumed that glycolate oxidase is unidirectional	EC 5.3.1.8	18444898;11755682;
bscDayMANNPISOMRXN	EC 5.3.1.8 (MANNPISOM-RXN)	bscDayFructose6P[bscDayc] -> bscDayMannose6P[bscDayc]	( bscSobic003G087900 or bscSobic005G176100 )	0	1000	0		PROTEIN_ASSOCIATION: ( bscSobic003G087900 or bscSobic005G176100 ) rxnNotes: PARENTFRAME: MANNPISOM-RXN Directionality References: Irreversibility Rule: none Irreversibility Rule Overruling Assumption:	EC 5.3.1.8	18444898;11755682;
mcDayMALICNADPRXN	EC 1.1.1.40 (MALIC-NADP-RXN)	mcDayMal[mcDayc] + mcDayNADP[mcDayc] -> mcDayCO2[mcDayc] + mcDayNADPH[mcDayc] + mcDayPyruvate[mcDayc]	( mcSobic003G280900 or mcSobic009G069600 )	0	0	0		PROTEIN_ASSOCIATION: ( mcSobic003G280900 or mcSobic009G069600 ) rxnNotes: PARENTFRAME: MALIC-NADP-RXN Directionality References: Irreversibility Rule: none Irreversibility Rule Overruling Assumption: Due to the presence of abundant catalase in peroxisomes removing H2O2, it is assumed that glycolate oxidase is unidirectional	EC 1.1.1.40	18444898;11755682;
bscDayMALICNADPRXN	EC 1.1.1.40 (MALIC-NADP-RXN)	bscDayMal[bscDayc] + bscDayNADP[bscDayc] -> bscDayCO2[bscDayc] + bscDayNADPH[bscDayc] + bscDayPyruvate[bscDayc]	( bscSobic003G280900 or bscSobic009G069600 )	0	0	0		PROTEIN_ASSOCIATION: ( bscSobic003G280900 or bscSobic009G069600 ) rxnNotes: PARENTFRAME: MALIC-NADP-RXN Directionality References: Irreversibility Rule: none Irreversibility Rule Overruling Assumption:	EC 1.1.1.40	18444898;11755682;
mcDayRXN18411KESTOTRIOSEWATERBETADFRUCTOSESUCROSE45	EC 3.2.1.80 (RXN-1841-1-KESTOTRIOSE/WATER//BETA-D-FRUCTOSE/SUCROSE.45.)	mcDay1Kestotriose[mcDayc] + mcDayWater[mcDayc] <=> mcDayBetaDFructose[mcDayc] + mcDaySucrose[mcDayc]	( mcSobic003G440900 )	-1000	1000	0		PROTEIN_ASSOCIATION: ( mcSobic003G440900 ) rxnNotes: PARENTFRAME: RXN-1841 Directionality References: Irreversibility Rule: none Irreversibility Rule Overruling Assumption:	EC 3.2.1.80	18444898;11755682;
bscDayRXN18411KESTOTRIOSEWATERBETADFRUCTOSESUCROSE45	EC 3.2.1.80 (RXN-1841-1-KESTOTRIOSE/WATER//BETA-D-FRUCTOSE/SUCROSE.45.)	bscDay1Kestotriose[bscDayc] + bscDayWater[bscDayc] <=> bscDayBetaDFructose[bscDayc] + bscDaySucrose[bscDayc]	( bscSobic003G440900 )	-1000	1000	0		PROTEIN_ASSOCIATION: ( bscSobic003G440900 ) rxnNotes: PARENTFRAME: RXN-1841 Directionality References: Irreversibility Rule: none Irreversibility Rule Overruling Assumption:	EC 3.2.1.80	18444898;11755682;
mcDayASPAMINOTRANSRXN	EC 2.6.1.1 (ASPAMINOTRANS-RXN)	mcDay2Ketoglutarate[mcDayc] + mcDayLAspartate[mcDayc] <=> mcDayGlu[mcDayc] + mcDayOxalaceticAcid[mcDayc]	( mcSobic009G149400 or mcSobic003G370800 or mcSobic003G303300 or mcSobic003G045600 or mcSobic004G104700 or mcSobic004G331700 )	-1000	1000	0		PROTEIN_ASSOCIATION: ( mcSobic009G149400 or mcSobic003G370800 or mcSobic003G303300 or mcSobic003G045600 or mcSobic004G104700 or mcSobic004G331700 ) rxnNotes: PARENTFRAME: ASPAMINOTRANS-RXN Directionality References: Irreversibility Rule: none Irreversibility Rule Overruling Assumption: Due to the presence of abundant catalase in peroxisomes removing H2O2, it is assumed that glycolate oxidase is u…	EC 2.6.1.1	18444898;11755682;
bscDayASPAMINOTRANSRXN	EC 2.6.1.1 (ASPAMINOTRANS-RXN)	bscDay2Ketoglutarate[bscDayc] + bscDayLAspartate[bscDayc] <=> bscDayGlu[bscDayc] + bscDayOxalaceticAcid[bscDayc]	( bscSobic009G149400 or bscSobic003G370800 or bscSobic003G303300 or bscSobic003G045600 or bscSobic004G104700 or bscSobic004G331700 )	-1000	1000	0		PROTEIN_ASSOCIATION: ( bscSobic009G149400 or bscSobic003G370800 or bscSobic003G303300 or bscSobic003G045600 or bscSobic004G104700 or bscSobic004G331700 ) rxnNotes: PARENTFRAME: ASPAMINOTRANS-RXN Directionality References: Irreversibility Rule: none Irreversibility Rule Overruling Assumption:	EC 2.6.1.1	18444898;11755682;
mcDayGLUTATHIONESYNRXN	EC 6.3.2.3 (GLUTATHIONE-SYN-RXN)	mcDayATP[mcDayc] + mcDayGly[mcDayc] + mcDayLGammaGlutamylcysteine[mcDayc] -> mcDayADP[mcDayc] + mcDayGlutathione[mcDayc] + mcDayPhosphate[mcDayc] + mcDayProton[mcDayc]	( mcSobic005G199400 or mcSobic008G113600 )	0	1000	0		PROTEIN_ASSOCIATION: ( mcSobic005G199400 or mcSobic008G113600 ) rxnNotes: PARENTFRAME: GLUTATHIONE-SYN-RXN Directionality References: Irreversibility Rule: none Irreversibility Rule Overruling Assumption:	EC 6.3.2.3	18444898;11755682;
bscDayGLUTATHIONESYNRXN	EC 6.3.2.3 (GLUTATHIONE-SYN-RXN)	bscDayATP[bscDayc] + bscDayGly[bscDayc] + bscDayLGammaGlutamylcysteine[bscDayc] -> bscDayADP[bscDayc] + bscDayGlutathione[bscDayc] + bscDayPhosphate[bscDayc] + bscDayProton[bscDayc]	( bscSobic005G199400 or bscSobic008G113600 )	0	1000	0		PROTEIN_ASSOCIATION: ( bscSobic005G199400 or bscSobic008G113600 ) rxnNotes: PARENTFRAME: GLUTATHIONE-SYN-RXN Directionality References: Irreversibility Rule: none Irreversibility Rule Overruling Assumption:	EC 6.3.2.3	18444898;11755682;
mcDayGalactoseTransfermod	mcDayGalactoseTransfer-mod	mcDayGDPLGalactose[mcDayc] -> mcDayGDP[mcDayc] + mcDayPolysaccharideGalactoseUnit[mcDayc]		0	1000	0		PROTEIN_ASSOCIATION: rxnNotes: PARENTFRAME: None Directionality References: Irreversibility Rule: none Irreversibility Rule Overruling Assumption:		18444898;11755682;
bscDayGalactoseTransfermod	bscDayGalactoseTransfer-mod	bscDayGDPLGalactose[bscDayc] -> bscDayGDP[bscDayc] + bscDayPolysaccharideGalactoseUnit[bscDayc]		0	1000	0		PROTEIN_ASSOCIATION: rxnNotes: PARENTFRAME: None Directionality References: Irreversibility Rule: none Irreversibility Rule Overruling Assumption:		18444898;11755682;
mcDayEC27811	EC 2.7.8.11 (2.7.8.11-RXN)	mcDayCDPdiacylglycerol[mcDayc] + mcDayMyoInositol[mcDayc] -> mcDayCMP[mcDayc] + mcDayL1PhosphatidylInositols[mcDayc] + mcDayProton[mcDayc]	( mcSobic010G223300 )	0	1000	0		PROTEIN_ASSOCIATION: ( mcSobic010G223300 ) rxnNotes: PARENTFRAME: 2.7.8.11-RXN Directionality References: Irreversibility Rule: none Irreversibility Rule Overruling Assumption:	EC 2.7.8.11
bscDayEC27811	EC 2.7.8.11 (2.7.8.11-RXN)	bscDayCDPdiacylglycerol[bscDayc] + bscDayMyoInositol[bscDayc] -> bscDayCMP[bscDayc] + bscDayL1PhosphatidylInositols[bscDayc] + bscDayProton[bscDayc]	( bscSobic010G223300 )	0	1000	0		PROTEIN_ASSOCIATION: ( bscSobic010G223300 ) rxnNotes: PARENTFRAME: 2.7.8.11-RXN Directionality References: Irreversibility Rule: 2b Irreversibility Rule Overruling Assumption:	EC 2.7.8.11
mcDayAMPDEPHOSPHORYLATIONRXN	EC 3.1.3.5 (AMP-DEPHOSPHORYLATION-RXN)	mcDayAMP[mcDayc] + mcDayWater[mcDayc] -> mcDayAdenosine[mcDayc] + mcDayPhosphate[mcDayc]	( mcSobic001G153300 or mcSobic003G113200 or mcSobic001G073500 or mcSobic002G206800 )	0	1000	0		PROTEIN_ASSOCIATION: ( mcSobic001G153300 or mcSobic003G113200 or mcSobic001G073500 or mcSobic002G206800 ) rxnNotes: PARENTFRAME: AMP-DEPHOSPHORYLATION-RXN Directionality References: Irreversibility Rule: none Irreversibility Rule Overruling Assumption:	EC 3.1.3.5
bscDayAMPDEPHOSPHORYLATIONRXN	EC 3.1.3.5 (AMP-DEPHOSPHORYLATION-RXN)	bscDayAMP[bscDayc] + bscDayWater[bscDayc] -> bscDayAdenosine[bscDayc] + bscDayPhosphate[bscDayc]	( bscSobic001G153300 or bscSobic003G113200 or bscSobic001G073500 or bscSobic002G206800 )	0	1000	0		PROTEIN_ASSOCIATION: ( bscSobic001G153300 or bscSobic003G113200 or bscSobic001G073500 or bscSobic002G206800 ) rxnNotes: PARENTFRAME: AMP-DEPHOSPHORYLATION-RXN Directionality References: Irreversibility Rule: none Irreversibility Rule Overruling Assumption:	EC 3.1.3.5
mcDayAIRSRXN	EC 6.3.3.1 (AIRS-RXN)	mcDay5PhosphoribosylNFormylglycineamidine[mcDayc] + mcDayATP[mcDayc] -> mcDay5Phosphoribosyl5Aminoimidazole[mcDayc] + mcDayADP[mcDayc] + mcDayPhosphate[mcDayc] + mcDayProton[mcDayc]	( mcSobic009G072000 )	0	1000	0		PROTEIN_ASSOCIATION: ( mcSobic009G072000 ) rxnNotes: PARENTFRAME: AIRS-RXN Directionality References: Irreversibility Rule: none Irreversibility Rule Overruling Assumption:	EC 6.3.3.1	18931141;17376163;
bscDayAIRSRXN	EC 6.3.3.1 (AIRS-RXN)	bscDay5PhosphoribosylNFormylglycineamidine[bscDayc] + bscDayATP[bscDayc] -> bscDay5Phosphoribosyl5Aminoimidazole[bscDayc] + bscDayADP[bscDayc] + bscDayPhosphate[bscDayc] + bscDayProton[bscDayc]	( bscSobic009G072000 )	0	1000	0		PROTEIN_ASSOCIATION: ( bscSobic009G072000 ) rxnNotes: PARENTFRAME: AIRS-RXN Directionality References: Irreversibility Rule: none Irreversibility Rule Overruling Assumption:	EC 6.3.3.1
mcDay2PGADEHYDRATRXN	EC 4.2.1.11 (2PGADEHYDRAT-RXN)	mcDay2Pg[mcDayc] <=> mcDayPhosphoenolpyruvate[mcDayc] + mcDayWater[mcDayc]	( mcSobic002G186900 or mcSobic010G026925 or mcSobic001G426100 )	-1000	1000	0		PROTEIN_ASSOCIATION: ( mcSobic002G186900 or mcSobic010G026925 or mcSobic001G426100 ) rxnNotes: PARENTFRAME: 2PGADEHYDRAT-RXN Directionality References: Irreversibility Rule: none Irreversibility Rule Overruling Assumption:	EC 4.2.1.11	18444898;11755682;
bscDay2PGADEHYDRATRXN	EC 4.2.1.11 (2PGADEHYDRAT-RXN)	bscDay2Pg[bscDayc] <=> bscDayPhosphoenolpyruvate[bscDayc] + bscDayWater[bscDayc]	( bscSobic002G186900 or bscSobic010G026925 or bscSobic001G426100 )	-1000	1000	0		PROTEIN_ASSOCIATION: ( bscSobic002G186900 or bscSobic010G026925 or bscSobic001G426100 ) rxnNotes: PARENTFRAME: 2PGADEHYDRAT-RXN Directionality References: Irreversibility Rule: none Irreversibility Rule Overruling Assumption:	EC 4.2.1.11	18444898;11755682;
mcDay2PGADEHYDRATRXNChloroplast	EC 4.2.1.11 (2PGADEHYDRAT-RXN)	mcDay2PgChloroplast[mcDayp] <=> mcDayPhosphoenolpyruvateChloroplast[mcDayp] + mcDayWaterChloroplast[mcDayp]		-1000	1000	0		PROTEIN_ASSOCIATION: rxnNotes: PARENTFRAME: 2PGADEHYDRAT-RXN Directionality References: Irreversibility Rule: none Irreversibility Rule Overruling Assumption:	EC 4.2.1.11	18444898;11755682;
bscDay2PGADEHYDRATRXNChloroplast	EC 4.2.1.11 (2PGADEHYDRAT-RXN)	bscDay2PgChloroplast[bscDayp] <=> bscDayPhosphoenolpyruvateChloroplast[bscDayp] + bscDayWaterChloroplast[bscDayp]		-1000	1000	0		PROTEIN_ASSOCIATION: rxnNotes: PARENTFRAME: 2PGADEHYDRAT-RXN Directionality References: Irreversibility Rule: none Irreversibility Rule Overruling Assumption:	EC 4.2.1.11	18444898;11755682;
mcDayGUANYLKINRXN	EC 2.7.4.8 (GUANYL-KIN-RXN)	mcDayATP[mcDayc] + mcDayGmp[mcDayc] <=> mcDayADP[mcDayc] + mcDayGDP[mcDayc]	( mcSobic008G112600 )	-1000	1000	0		PROTEIN_ASSOCIATION: ( mcSobic008G112600 ) rxnNotes: PARENTFRAME: GUANYL-KIN-RXN Directionality References: Irreversibility Rule: none Irreversibility Rule Overruling Assumption:	EC 2.7.4.8
bscDayGUANYLKINRXN	EC 2.7.4.8 (GUANYL-KIN-RXN)	bscDayATP[bscDayc] + bscDayGmp[bscDayc] <=> bscDayADP[bscDayc] + bscDayGDP[bscDayc]	( bscSobic008G112600 )	-1000	1000	0		PROTEIN_ASSOCIATION: ( bscSobic008G112600 ) rxnNotes: PARENTFRAME: GUANYL-KIN-RXN Directionality References: Irreversibility Rule: none Irreversibility Rule Overruling Assumption:	EC 2.7.4.8
mcDayGLUTAMATESYNTHASEFERREDOXINRXN	EC 1.4.7.1 (GLUTAMATE-SYNTHASE-FERREDOXIN-RXN)	mcDay2Ketoglutarate[mcDayc] + mcDayGln[mcDayc] + 2 mcDayProton[mcDayc] + 2 mcDayReducedFerredoxins[mcDayc] -> 2 mcDayGlu[mcDayc] + 2 mcDayOxidizedFerredoxins[mcDayc]	( mcSobic002G402700 or mcSobic003G258800 or mcSobic009G225700 )	0	1000	0	amino acid biosynthesis	PROTEIN_ASSOCIATION: ( mcSobic002G402700 or mcSobic003G258800 or mcSobic009G225700 ) rxnNotes: PARENTFRAME: GLUTAMATE-SYNTHASE-FERREDOXIN-RXN Directionality References: Irreversibility Rule: 2b(-) Irreversibility Rule Overruling Assumption: For cyclic catabolic TCA-cycle activity to occurr, this reaction must be allowed to proceed towards ATP formation.	EC 1.4.7.1
bscDayGLUTAMATESYNTHASEFERREDOXINRXN	EC 1.4.7.1 (GLUTAMATE-SYNTHASE-FERREDOXIN-RXN)	bscDay2Ketoglutarate[bscDayc] + bscDayGln[bscDayc] + 2 bscDayProton[bscDayc] + 2 bscDayReducedFerredoxins[bscDayc] -> 2 bscDayGlu[bscDayc] + 2 bscDayOxidizedFerredoxins[bscDayc]	( bscSobic002G402700 or bscSobic003G258800 or bscSobic009G225700 )	0	1000	0	amino acid biosynthesis	PROTEIN_ASSOCIATION: ( bscSobic002G402700 or bscSobic003G258800 or bscSobic009G225700 ) rxnNotes: PARENTFRAME: GLUTAMATE-SYNTHASE-FERREDOXIN-RXN Directionality References: 3080433; Irreversibility Rule: 2d Irreversibility Rule Overruling Assumption: enzyme assays indicate that in vitro the sum reaction easily proceeds in two directions	EC 1.4.7.1	3080433;
mcDayUDPGLUCURONATEDECARBOXYLASERXN	EC 4.1.1.35 (UDP-GLUCURONATE-DECARBOXYLASE-RXN)	mcDayProton[mcDayc] + mcDayUDPGlucuronate[mcDayc] -> mcDayCO2[mcDayc] + mcDayUDPDXylose[mcDayc]	( mcSobic001G418100 or mcSobic001G418000 or mcSobic001G414650 or mcSobic003G149500 or mcSobic009G112600 or mcSobic003G442300 or mcSobic003G348800 )	0	1000	0		PROTEIN_ASSOCIATION: ( mcSobic001G418100 or mcSobic001G418000 or mcSobic001G414650 or mcSobic003G149500 or mcSobic009G112600 or mcSobic003G442300 or mcSobic003G348800 ) rxnNotes: PARENTFRAME: UDP-GLUCURONATE-DECARBOXYLASE-RXN Directionality References: 3080433; Irreversibility Rule: none Irreversibility Rule Overruling Assumption:	EC 4.1.1.35	3080433;
bscDayUDPGLUCURONATEDECARBOXYLASERXN	EC 4.1.1.35 (UDP-GLUCURONATE-DECARBOXYLASE-RXN)	bscDayProton[bscDayc] + bscDayUDPGlucuronate[bscDayc] -> bscDayCO2[bscDayc] + bscDayUDPDXylose[bscDayc]	( bscSobic001G418100 or bscSobic001G418000 or bscSobic001G414650 or bscSobic003G149500 or bscSobic009G112600 or bscSobic003G442300 or bscSobic003G348800 )	0	1000	0		PROTEIN_ASSOCIATION: ( bscSobic001G418100 or bscSobic001G418000 or bscSobic001G414650 or bscSobic003G149500 or bscSobic009G112600 or bscSobic003G442300 or bscSobic003G348800 ) rxnNotes: PARENTFRAME: UDP-GLUCURONATE-DECARBOXYLASE-RXN Directionality References: 3080433; Irreversibility Rule: none Irreversibility Rule Overruling Assumption:	EC 4.1.1.35	3080433;
mcDayMYOINOSITOL1PHOSPHATESYNTHASERXNalpha	EC 5.5.1.4 (MYO-INOSITOL-1-PHOSPHATE-SYNTHASE-RXN-alpha)	mcDayAlphaGlc6P[mcDayc] -> mcDay1LMyoInositol1P[mcDayc]	( mcSobic001G472800 or mcSobic001G261416 )	0	1000	0		PROTEIN_ASSOCIATION: ( mcSobic001G472800 or mcSobic001G261416 ) rxnNotes: PARENTFRAME: MYO-INOSITOL-1-PHOSPHATE-SYNTHASE-RXN Directionality References: Irreversibility Rule: none Irreversibility Rule Overruling Assumption:	EC 5.5.1.4	18444898;11755682;
bscDayMYOINOSITOL1PHOSPHATESYNTHASERXNalpha	EC 5.5.1.4 (MYO-INOSITOL-1-PHOSPHATE-SYNTHASE-RXN-alpha)	bscDayAlphaGlc6P[bscDayc] -> bscDay1LMyoInositol1P[bscDayc]	( bscSobic001G472800 or bscSobic001G261416 )	0	1000	0		PROTEIN_ASSOCIATION: ( bscSobic001G472800 or bscSobic001G261416 ) rxnNotes: PARENTFRAME: MYO-INOSITOL-1-PHOSPHATE-SYNTHASE-RXN Directionality References: Irreversibility Rule: none Irreversibility Rule Overruling Assumption:	EC 5.5.1.4
mcDayGlucomannanSynthasemod	EC 2.4.1.32 (GlucomannanSynthase-mod)	mcDayGDPMannose[mcDayc] -> mcDayGDP[mcDayc] + mcDayGlucomannanMonomerEquivalent[mcDayc]	( mcSobic007G090600 or mcSobic001G490000 or mcSobic004G238700 or mcSobic002G139900 or mcSobic003G308100 or mcSobic009G194200 or mcSobic007G137400 or mcSobic004G241300 or mcSobic002G208200 or mcSobic004G075900 or mcSobic001G075600 or mcSobic010G197300 or mcSobic001G252700 or mcSobic002G385800 or mcSobic010G093500 )	0	1000	0		PROTEIN_ASSOCIATION: ( mcSobic007G090600 or mcSobic001G490000 or mcSobic004G238700 or mcSobic002G139900 or mcSobic003G308100 or mcSobic009G194200 or mcSobic007G137400 or mcSobic004G241300 or mcSobic002G208200 or mcSobic004G075900 or mcSobic001G075600 or mcSobic010G197300 or mcSobic001G252700 or mcSobic002G385800 or mcSobic010G093500 ) rxnNotes: PARENTFRAME: 2.4.1.32-RXN Directionality References:…	EC 2.4.1.32
bscDayGlucomannanSynthasemod	EC 2.4.1.32 (GlucomannanSynthase-mod)	bscDayGDPMannose[bscDayc] -> bscDayGDP[bscDayc] + bscDayGlucomannanMonomerEquivalent[bscDayc]	( bscSobic007G090600 or bscSobic001G490000 or bscSobic004G238700 or bscSobic002G139900 or bscSobic003G308100 or bscSobic009G194200 or bscSobic007G137400 or bscSobic004G241300 or bscSobic002G208200 or bscSobic004G075900 or bscSobic001G075600 or bscSobic010G197300 or bscSobic001G252700 or bscSobic002G385800 or bscSobic010G093500 )	0	1000	0		PROTEIN_ASSOCIATION: ( bscSobic007G090600 or bscSobic001G490000 or bscSobic004G238700 or bscSobic002G139900 or bscSobic003G308100 or bscSobic009G194200 or bscSobic007G137400 or bscSobic004G241300 or bscSobic002G208200 or bscSobic004G075900 or bscSobic001G075600 or bscSobic010G197300 or bscSobic001G252700 or bscSobic002G385800 or bscSobic010G093500 ) rxnNotes: PARENTFRAME: 2.4.1.32-RXN Directional…	EC 2.4.1.32	12805578;9847135;
mcDayALANINEGLYOXYLATEAMINOTRANSFERASERXN	EC 2.6.1.44 (ALANINE--GLYOXYLATE-AMINOTRANSFERASE-RXN)	mcDayGlyox[mcDayc] + mcDayLAlanine[mcDayc] -> mcDayGly[mcDayc] + mcDayPyruvate[mcDayc]	( mcSobic002G006600 or mcSobic002G006500 or mcSobic007G213700 or mcSobic009G172500 or mcSobic001G488200 or mcSobic001G379000 )	0	1000	0		PROTEIN_ASSOCIATION: ( mcSobic002G006600 or mcSobic002G006500 or mcSobic007G213700 or mcSobic009G172500 or mcSobic001G488200 or mcSobic001G379000 ) rxnNotes: PARENTFRAME: ALANINE--GLYOXYLATE-AMINOTRANSFERASE-RXN Directionality References: Irreversibility Rule: 2a Irreversibility Rule Overruling Assumption:	EC 2.6.1.44
bscDayALANINEGLYOXYLATEAMINOTRANSFERASERXN	EC 2.6.1.44 (ALANINE--GLYOXYLATE-AMINOTRANSFERASE-RXN)	bscDayGlyox[bscDayc] + bscDayLAlanine[bscDayc] -> bscDayGly[bscDayc] + bscDayPyruvate[bscDayc]	( bscSobic002G006600 or bscSobic002G006500 or bscSobic007G213700 or bscSobic009G172500 or bscSobic001G488200 or bscSobic001G379000 )	0	1000	0		PROTEIN_ASSOCIATION: ( bscSobic002G006600 or bscSobic002G006500 or bscSobic007G213700 or bscSobic009G172500 or bscSobic001G488200 or bscSobic001G379000 ) rxnNotes: PARENTFRAME: ALANINE--GLYOXYLATE-AMINOTRANSFERASE-RXN Directionality References: 10.1146/annurev.pp.32.060181.002025 ; Irreversibility Rule: none Irreversibility Rule Overruling Assumption: Oxygenation reaction generally considered as …	EC 2.6.1.44	16543413;
mcDayCTPSYNRXN	EC 6.3.4.2 (CTPSYN-RXN)	mcDayATP[mcDayc] + mcDayGln[mcDayc] + mcDayUTP[mcDayc] + mcDayWater[mcDayc] -> mcDayADP[mcDayc] + mcDayCTP[mcDayc] + mcDayGlu[mcDayc] + mcDayPhosphate[mcDayc] + 2 mcDayProton[mcDayc]	( mcSobic009G239500 or mcSobic003G221200 or mcSobic008G127100 or mcSobic003G241000 )	0	1000	0		PROTEIN_ASSOCIATION: ( mcSobic009G239500 or mcSobic003G221200 or mcSobic008G127100 or mcSobic003G241000 ) rxnNotes: PARENTFRAME: CTPSYN-RXN Directionality References: Irreversibility Rule: none Irreversibility Rule Overruling Assumption:	EC 6.3.4.2
bscDayCTPSYNRXN	EC 6.3.4.2 (CTPSYN-RXN)	bscDayATP[bscDayc] + bscDayGln[bscDayc] + bscDayUTP[bscDayc] + bscDayWater[bscDayc] -> bscDayADP[bscDayc] + bscDayCTP[bscDayc] + bscDayGlu[bscDayc] + bscDayPhosphate[bscDayc] + 2 bscDayProton[bscDayc]	( bscSobic009G239500 or bscSobic003G221200 or bscSobic008G127100 or bscSobic003G241000 )	0	1000	0		PROTEIN_ASSOCIATION: ( bscSobic009G239500 or bscSobic003G221200 or bscSobic008G127100 or bscSobic003G241000 ) rxnNotes: PARENTFRAME: CTPSYN-RXN Directionality References: Irreversibility Rule: none Irreversibility Rule Overruling Assumption:	EC 6.3.4.2	10517851;
mcDayRXN3O1380	EC 1.14.-.- (RXN3O-1380)	mcDayDihydrosphingosine[mcDayc] + mcDayNADPH[mcDayc] + mcDayOxygen[mcDayc] + mcDayProton[mcDayc] -> mcDayNADP[mcDayc] + mcDayPhytospingosine[mcDayc] + mcDayWater[mcDayc]	( mcSobic005G151100 or mcSobic003G243900 or mcSobic002G383900 or mcSobic010G092200 or mcSobic004G237600 or mcSobic004G008800 )	0	1000	0		PROTEIN_ASSOCIATION: ( mcSobic005G151100 or mcSobic003G243900 or mcSobic002G383900 or mcSobic010G092200 or mcSobic004G237600 or mcSobic004G008800 ) rxnNotes: PARENTFRAME: RXN3O-1380 Directionality References: Irreversibility Rule: none Irreversibility Rule Overruling Assumption:	EC 1.14.-.-	15708363;
bscDayRXN3O1380	EC 1.14.-.- (RXN3O-1380)	bscDayDihydrosphingosine[bscDayc] + bscDayNADPH[bscDayc] + bscDayOxygen[bscDayc] + bscDayProton[bscDayc] -> bscDayNADP[bscDayc] + bscDayPhytospingosine[bscDayc] + bscDayWater[bscDayc]	( bscSobic005G151100 or bscSobic003G243900 or bscSobic002G383900 or bscSobic010G092200 or bscSobic004G237600 or bscSobic004G008800 )	0	1000	0		PROTEIN_ASSOCIATION: ( bscSobic005G151100 or bscSobic003G243900 or bscSobic002G383900 or bscSobic010G092200 or bscSobic004G237600 or bscSobic004G008800 ) rxnNotes: PARENTFRAME: RXN3O-1380 Directionality References: Irreversibility Rule: 2e Irreversibility Rule Overruling Assumption:	EC 1.14.-.-	15708363;
mcDayRXN1461	EC 3.2.1.26 (RXN-1461)	mcDaySucrose[mcDayc] + mcDayWater[mcDayc] -> mcDayAlphaGlucose[mcDayc] + mcDayBetaDFructose[mcDayc]	( mcSobic003G440900 or mcSobic004G004800 or mcSobic006G160700 or mcSobic006G255400 or mcSobic006G070032 or mcSobic006G255500 or mcSobic004G166700 )	0	1000	0		PROTEIN_ASSOCIATION: ( mcSobic003G440900 or mcSobic004G004800 or mcSobic006G160700 or mcSobic006G255400 or mcSobic006G070032 or mcSobic006G255500 or mcSobic004G166700 ) rxnNotes: PARENTFRAME: RXN-1461 Directionality References: Irreversibility Rule: 2d Irreversibility Rule Overruling Assumption:	EC 3.2.1.26	11442062;
bscDayRXN1461	EC 3.2.1.26 (RXN-1461)	bscDaySucrose[bscDayc] + bscDayWater[bscDayc] -> bscDayAlphaGlucose[bscDayc] + bscDayBetaDFructose[bscDayc]	( bscSobic003G440900 or bscSobic004G004800 or bscSobic006G160700 or bscSobic006G255400 or bscSobic006G070032 or bscSobic006G255500 or bscSobic004G166700 )	0	1000	0		PROTEIN_ASSOCIATION: ( bscSobic003G440900 or bscSobic004G004800 or bscSobic006G160700 or bscSobic006G255400 or bscSobic006G070032 or bscSobic006G255500 or bscSobic004G166700 ) rxnNotes: PARENTFRAME: RXN-1461 Directionality References: Irreversibility Rule: 2e Irreversibility Rule Overruling Assumption:	EC 3.2.1.26	15708363;
mcDayCDPKINRXN	EC 2.7.4.6 (CDPKIN-RXN)	mcDayATP[mcDayc] + mcDayCDP[mcDayc] <=> mcDayADP[mcDayc] + mcDayCTP[mcDayc]	( mcSobic009G259200 or mcSobic008G123600 or mcSobic002G306900 or mcSobic001G295100 or mcSobic004G184500 )	-1000	1000	0		PROTEIN_ASSOCIATION: ( mcSobic009G259200 or mcSobic008G123600 or mcSobic002G306900 or mcSobic001G295100 or mcSobic004G184500 ) rxnNotes: PARENTFRAME: CDPKIN-RXN Directionality References: Irreversibility Rule: none Irreversibility Rule Overruling Assumption:	EC 2.7.4.6	15708363;
bscDayCDPKINRXN	EC 2.7.4.6 (CDPKIN-RXN)	bscDayATP[bscDayc] + bscDayCDP[bscDayc] <=> bscDayADP[bscDayc] + bscDayCTP[bscDayc]	( bscSobic009G259200 or bscSobic008G123600 or bscSobic002G306900 or bscSobic001G295100 or bscSobic004G184500 )	-1000	1000	0		PROTEIN_ASSOCIATION: ( bscSobic009G259200 or bscSobic008G123600 or bscSobic002G306900 or bscSobic001G295100 or bscSobic004G184500 ) rxnNotes: PARENTFRAME: CDPKIN-RXN Directionality References: Irreversibility Rule: 2e Irreversibility Rule Overruling Assumption:	EC 2.7.4.6	15708363;
mcDayCDPKINRXNChloroplast	EC 2.7.4.6 (CDPKIN-RXN)	mcDayATPChloroplast[mcDayp] + mcDayCDPChloroplast[mcDayp] <=> mcDayADPChloroplast[mcDayp] + mcDayCTPChloroplast[mcDayp]		-1000	1000	0		PROTEIN_ASSOCIATION: rxnNotes: PARENTFRAME: CDPKIN-RXN Directionality References: Irreversibility Rule: none Irreversibility Rule Overruling Assumption:	EC 2.7.4.6	15708363;
bscDayCDPKINRXNChloroplast	EC 2.7.4.6 (CDPKIN-RXN)	bscDayATPChloroplast[bscDayp] + bscDayCDPChloroplast[bscDayp] <=> bscDayADPChloroplast[bscDayp] + bscDayCTPChloroplast[bscDayp]		-1000	1000	0		PROTEIN_ASSOCIATION: rxnNotes: PARENTFRAME: CDPKIN-RXN Directionality References: Irreversibility Rule: 2e Irreversibility Rule Overruling Assumption:	EC 2.7.4.6	15708363;
mcDayRXN01461	EC 1.3.3.3 (RXN0-1461)	mcDayCoproporphyrinogenIii[mcDayc] + mcDayOxygen[mcDayc] + 2 mcDayProton[mcDayc] -> 2 mcDayCO2[mcDayc] + mcDayProtoporphyrinogen[mcDayc] + 2 mcDayWater[mcDayc]	( mcSobic006G210800 )	0	1000	0		PROTEIN_ASSOCIATION: ( mcSobic006G210800 ) rxnNotes: PARENTFRAME: RXN0-1461 Directionality References: Irreversibility Rule: 2d Irreversibility Rule Overruling Assumption:	EC 1.3.3.3	11442062;
bscDayRXN01461	EC 1.3.3.3 (RXN0-1461)	bscDayCoproporphyrinogenIii[bscDayc] + bscDayOxygen[bscDayc] + 2 bscDayProton[bscDayc] -> 2 bscDayCO2[bscDayc] + bscDayProtoporphyrinogen[bscDayc] + 2 bscDayWater[bscDayc]	( bscSobic006G210800 )	0	1000	0		PROTEIN_ASSOCIATION: ( bscSobic006G210800 ) rxnNotes: PARENTFRAME: RXN0-1461 Directionality References: Irreversibility Rule: 2e Irreversibility Rule Overruling Assumption:	EC 1.3.3.3	15708363;
mcDayPGLUCISOMRXN	EC 5.3.1.9 (PGLUCISOM-RXN)	mcDayGlc6P[mcDayc] <=> mcDayFructose6P[mcDayc]	( mcSobic001G071800 )	-1000	1000	0		PROTEIN_ASSOCIATION: ( mcSobic001G071800 ) rxnNotes: PARENTFRAME: PGLUCISOM-RXN Directionality References: Irreversibility Rule: 2e(-), 2d Irreversibility Rule Overruling Assumption:	EC 5.3.1.9
bscDayPGLUCISOMRXN	EC 5.3.1.9 (PGLUCISOM-RXN)	bscDayGlc6P[bscDayc] <=> bscDayFructose6P[bscDayc]	( bscSobic001G071800 )	-1000	1000	0		PROTEIN_ASSOCIATION: ( bscSobic001G071800 ) rxnNotes: PARENTFRAME: PGLUCISOM-RXN Directionality References: Irreversibility Rule: 2c Irreversibility Rule Overruling Assumption:	EC 5.3.1.9	14742880;18444898;
mcDayEC1219	EC 1.2.1.9 (1.2.1.9-RXN)	mcDayGAP[mcDayc] + mcDayNADP[mcDayc] + mcDayWater[mcDayc] -> mcDayG3P[mcDayc] + mcDayNADPH[mcDayc] + 2 mcDayProton[mcDayc]	( mcSobic007G140700 )	0	1000	0		PROTEIN_ASSOCIATION: ( mcSobic007G140700 ) rxnNotes: PARENTFRAME: 1.2.1.9-RXN Directionality References: Irreversibility Rule: none Irreversibility Rule Overruling Assumption:	EC 1.2.1.9
bscDayEC1219	EC 1.2.1.9 (1.2.1.9-RXN)	bscDayGAP[bscDayc] + bscDayNADP[bscDayc] + bscDayWater[bscDayc] -> bscDayG3P[bscDayc] + bscDayNADPH[bscDayc] + 2 bscDayProton[bscDayc]	( bscSobic007G140700 )	0	1000	0		PROTEIN_ASSOCIATION: ( bscSobic007G140700 ) rxnNotes: PARENTFRAME: 1.2.1.9-RXN Directionality References: 5580657; Irreversibility Rule: none Irreversibility Rule Overruling Assumption:	EC 1.2.1.9	13690532;18444898;
mcDayPGLYCDEHYDROGRXN	EC 1.1.1.95 (PGLYCDEHYDROG-RXN)	mcDayG3P[mcDayc] + mcDayNAD[mcDayc] -> mcDay3PHydroxypyruvate[mcDayc] + mcDayNADH[mcDayc] + mcDayProton[mcDayc]	( mcSobic007G145000 or mcSobic006G243400 or mcSobic010G214100 )	0	1000	0	amino acid biosynthesis	PROTEIN_ASSOCIATION: ( mcSobic007G145000 or mcSobic006G243400 or mcSobic010G214100 ) rxnNotes: PARENTFRAME: PGLYCDEHYDROG-RXN Directionality References: Irreversibility Rule: none Irreversibility Rule Overruling Assumption:	EC 1.1.1.95	12805578;
bscDayPGLYCDEHYDROGRXN	EC 1.1.1.95 (PGLYCDEHYDROG-RXN)	bscDayG3P[bscDayc] + bscDayNAD[bscDayc] -> bscDay3PHydroxypyruvate[bscDayc] + bscDayNADH[bscDayc] + bscDayProton[bscDayc]	( bscSobic007G145000 or bscSobic006G243400 or bscSobic010G214100 )	0	1000	0	amino acid biosynthesis	PROTEIN_ASSOCIATION: ( bscSobic007G145000 or bscSobic006G243400 or bscSobic010G214100 ) rxnNotes: PARENTFRAME: PGLYCDEHYDROG-RXN Directionality References: Irreversibility Rule: 2d Irreversibility Rule Overruling Assumption:	EC 1.1.1.95
mcDayGLUTKINRXN	EC 2.7.2.11 (GLUTKIN-RXN)	mcDayATP[mcDayc] + mcDayGlu[mcDayc] -> mcDayADP[mcDayc] + mcDayLGlutamate5P[mcDayc]	( mcSobic003G356000 or mcSobic009G160100 )	0	1000	0		PROTEIN_ASSOCIATION: ( mcSobic003G356000 or mcSobic009G160100 ) rxnNotes: PARENTFRAME: GLUTKIN-RXN Directionality References: Irreversibility Rule: none Irreversibility Rule Overruling Assumption:	EC 2.7.2.11	10712540;
bscDayGLUTKINRXN	EC 2.7.2.11 (GLUTKIN-RXN)	bscDayATP[bscDayc] + bscDayGlu[bscDayc] -> bscDayADP[bscDayc] + bscDayLGlutamate5P[bscDayc]	( bscSobic003G356000 or bscSobic009G160100 )	0	1000	0		PROTEIN_ASSOCIATION: ( bscSobic003G356000 or bscSobic009G160100 ) rxnNotes: PARENTFRAME: GLUTKIN-RXN Directionality References: Irreversibility Rule: 2b Irreversibility Rule Overruling Assumption:	EC 2.7.2.11	10.1046/j.1365-313X.1994.6060795.x;
mcDayRXN0882Chloroplast	EC 1.17.7.1 (RXN0-882)	mcDay2CMethDErythritolCyclodiphosphateChloroplast[mcDayp] + mcDayProtonChloroplast[mcDayp] + 2 mcDayReducedFerredoxinsChloroplast[mcDayp] -> mcDayHydroxyMethylButenylDipChloroplast[mcDayp] + 2 mcDayOxidizedFerredoxinsChloroplast[mcDayp] + mcDayWaterChloroplast[mcDayp]	( mcSobic004G207400 )	0	1000	0		PROTEIN_ASSOCIATION: ( mcSobic004G207400 ) rxnNotes: PARENTFRAME: RXN0-882 Directionality References: Irreversibility Rule: none Irreversibility Rule Overruling Assumption:	EC 1.17.7.1
bscDayRXN0882Chloroplast	EC 1.17.7.1 (RXN0-882)	bscDay2CMethDErythritolCyclodiphosphateChloroplast[bscDayp] + bscDayProtonChloroplast[bscDayp] + 2 bscDayReducedFerredoxinsChloroplast[bscDayp] -> bscDayHydroxyMethylButenylDipChloroplast[bscDayp] + 2 bscDayOxidizedFerredoxinsChloroplast[bscDayp] + bscDayWaterChloroplast[bscDayp]	( bscSobic004G207400 )	0	1000	0		PROTEIN_ASSOCIATION: ( bscSobic004G207400 ) rxnNotes: PARENTFRAME: RXN0-882 Directionality References: Irreversibility Rule: 2b Irreversibility Rule Overruling Assumption:	EC 1.17.7.1
mcDayRXN7664	EC 1.3.1.- (RXN-7664)	mcDayCPD7005[mcDayc] + mcDayNADPH[mcDayc] + mcDayProton[mcDayc] -> mcDayCPD7004[mcDayc] + mcDayNADP[mcDayc]		0	1000	0		PROTEIN_ASSOCIATION: rxnNotes: PARENTFRAME: RXN-7664 Directionality References: Irreversibility Rule: 2e Irreversibility Rule Overruling Assumption:	EC 1.3.1.-	12805578;
bscDayRXN7664	EC 1.3.1.- (RXN-7664)	bscDayCPD7005[bscDayc] + bscDayNADPH[bscDayc] + bscDayProton[bscDayc] -> bscDayCPD7004[bscDayc] + bscDayNADP[bscDayc]		0	1000	0		PROTEIN_ASSOCIATION: rxnNotes: PARENTFRAME: RXN-7664 Directionality References: Irreversibility Rule: 2a Irreversibility Rule Overruling Assumption:	EC 1.3.1.-
mcDayRXN7665	EC 1.3.1.- (RXN-7665)	mcDayCPD7004[mcDayc] + mcDayNADPH[mcDayc] + mcDayProton[mcDayc] -> mcDayCPD7006[mcDayc] + mcDayNADP[mcDayc]		0	1000	0		PROTEIN_ASSOCIATION: rxnNotes: PARENTFRAME: RXN-7665 Directionality References: Irreversibility Rule: none Irreversibility Rule Overruling Assumption:	EC 1.3.1.-
bscDayRXN7665	EC 1.3.1.- (RXN-7665)	bscDayCPD7004[bscDayc] + bscDayNADPH[bscDayc] + bscDayProton[bscDayc] -> bscDayCPD7006[bscDayc] + bscDayNADP[bscDayc]		0	1000	0		PROTEIN_ASSOCIATION: rxnNotes: PARENTFRAME: RXN-7665 Directionality References: Irreversibility Rule: 2a Irreversibility Rule Overruling Assumption:	EC 1.3.1.-	13690532;16656830;18444898;
mcDayXylanSynthasemod	EC 2.4.2.24 (XylanSynthase-mod)	mcDayUDPDXylose[mcDayc] -> mcDay14BetaDXylanMonomerEquivalent[mcDayc] + mcDayUDP[mcDayc]	( mcSobic002G075500 or mcSobic002G094600 or mcSobic007G050600 or mcSobic002G205500 or mcSobic003G049600 or mcSobic001G283400 or mcSobic003G296400 or mcSobic010G008600 or mcSobic010G146000 or mcSobic001G242000 or mcSobic001G224300 or mcSobic009G063400 or mcSobic001G045700 or mcSobic002G118700 or mcSobic001G021500 or mcSobic007G100800 or mcSobic008G125700 or mcSobic002G333800 or mcSobic002G333900 )	0	1000	0		PROTEIN_ASSOCIATION: ( mcSobic002G075500 or mcSobic002G094600 or mcSobic007G050600 or mcSobic002G205500 or mcSobic003G049600 or mcSobic001G283400 or mcSobic003G296400 or mcSobic010G008600 or mcSobic010G146000 or mcSobic001G242000 or mcSobic001G224300 or mcSobic009G063400 or mcSobic001G045700 or mcSobic002G118700 or mcSobic001G021500 or mcSobic007G100800 or mcSobic008G125700 or mcSobic002G333800 o…	EC 2.4.2.24
bscDayXylanSynthasemod	EC 2.4.2.24 (XylanSynthase-mod)	bscDayUDPDXylose[bscDayc] -> bscDay14BetaDXylanMonomerEquivalent[bscDayc] + bscDayUDP[bscDayc]	( bscSobic002G075500 or bscSobic002G094600 or bscSobic007G050600 or bscSobic002G205500 or bscSobic003G049600 or bscSobic001G283400 or bscSobic003G296400 or bscSobic010G008600 or bscSobic010G146000 or bscSobic001G242000 or bscSobic001G224300 or bscSobic009G063400 or bscSobic001G045700 or bscSobic002G118700 or bscSobic001G021500 or bscSobic007G100800 or bscSobic008G125700 or bscSobic002G333800 or b…	0	1000	0		PROTEIN_ASSOCIATION: ( bscSobic002G075500 or bscSobic002G094600 or bscSobic007G050600 or bscSobic002G205500 or bscSobic003G049600 or bscSobic001G283400 or bscSobic003G296400 or bscSobic010G008600 or bscSobic010G146000 or bscSobic001G242000 or bscSobic001G224300 or bscSobic009G063400 or bscSobic001G045700 or bscSobic002G118700 or bscSobic001G021500 or bscSobic007G100800 or bscSobic008G125700 or bs…	EC 2.4.2.24
mcDayEC241123	EC 2.4.1.123 (2.4.1.123-RXN)	mcDayMyoInositol[mcDayc] + mcDayUDPgalactose[mcDayc] -> mcDayGalactinol[mcDayc] + mcDayProton[mcDayc] + mcDayUDP[mcDayc]	( mcSobic001G391300 or mcSobic002G423600 )	0	1000	0		PROTEIN_ASSOCIATION: ( mcSobic001G391300 or mcSobic002G423600 ) rxnNotes: PARENTFRAME: 2.4.1.123-RXN Directionality References: Irreversibility Rule: 2e Irreversibility Rule Overruling Assumption:	EC 2.4.1.123
bscDayEC241123	EC 2.4.1.123 (2.4.1.123-RXN)	bscDayMyoInositol[bscDayc] + bscDayUDPgalactose[bscDayc] -> bscDayGalactinol[bscDayc] + bscDayProton[bscDayc] + bscDayUDP[bscDayc]	( bscSobic001G391300 or bscSobic002G423600 )	0	1000	0		PROTEIN_ASSOCIATION: ( bscSobic001G391300 or bscSobic002G423600 ) rxnNotes: PARENTFRAME: 2.4.1.123-RXN Directionality References: Irreversibility Rule: none Irreversibility Rule Overruling Assumption:	EC 2.4.1.123
mcDayF16ALDOLASERXN	EC 4.1.2.13 (F16ALDOLASE-RXN)	mcDayFructose16Diphosphate[mcDayc] <=> mcDayDihydroxyacetonePhosphate[mcDayc] + mcDayGAP[mcDayc]	( mcSobic003G096000 or mcSobic003G393900 or mcSobic010G106900 or mcSobic010G188300 )	-1000	1000	0		PROTEIN_ASSOCIATION: ( mcSobic003G096000 or mcSobic003G393900 or mcSobic010G106900 or mcSobic010G188300 ) rxnNotes: PARENTFRAME: F16ALDOLASE-RXN Directionality References: Irreversibility Rule: 2e Irreversibility Rule Overruling Assumption:	EC 4.1.2.13
bscDayF16ALDOLASERXN	EC 4.1.2.13 (F16ALDOLASE-RXN)	bscDayFructose16Diphosphate[bscDayc] <=> bscDayDihydroxyacetonePhosphate[bscDayc] + bscDayGAP[bscDayc]	( bscSobic003G096000 or bscSobic003G393900 or bscSobic010G106900 or bscSobic010G188300 )	-1000	1000	0		PROTEIN_ASSOCIATION: ( bscSobic003G096000 or bscSobic003G393900 or bscSobic010G106900 or bscSobic010G188300 ) rxnNotes: PARENTFRAME: F16ALDOLASE-RXN Directionality References: Irreversibility Rule: 2e Irreversibility Rule Overruling Assumption:	EC 4.1.2.13
mcDay6PFRUCTPHOSRXN	EC 2.7.1.11 (6PFRUCTPHOS-RXN)	mcDayATP[mcDayc] + mcDayFructose6P[mcDayc] -> mcDayADP[mcDayc] + mcDayFructose16Diphosphate[mcDayc] + mcDayProton[mcDayc]	( mcSobic010G041400 or mcSobic009G204601 or mcSobic003G034700 or mcSobic009G071800 or mcSobic002G240700 or mcSobic003G290000 or mcSobic001G253300 or mcSobic007G139500 or mcSobic002G201700 or mcSobic006G114700 )	0	1000	0		PROTEIN_ASSOCIATION: ( mcSobic010G041400 or mcSobic009G204601 or mcSobic003G034700 or mcSobic009G071800 or mcSobic002G240700 or mcSobic003G290000 or mcSobic001G253300 or mcSobic007G139500 or mcSobic002G201700 or mcSobic006G114700 ) rxnNotes: PARENTFRAME: 6PFRUCTPHOS-RXN Directionality References: Irreversibility Rule: 2e(-), 2d Irreversibility Rule Overruling Assumption: Directionality set to uni…	EC 2.7.1.11
bscDay6PFRUCTPHOSRXN	EC 2.7.1.11 (6PFRUCTPHOS-RXN)	bscDayATP[bscDayc] + bscDayFructose6P[bscDayc] -> bscDayADP[bscDayc] + bscDayFructose16Diphosphate[bscDayc] + bscDayProton[bscDayc]	( bscSobic010G041400 or bscSobic009G204601 or bscSobic003G034700 or bscSobic009G071800 or bscSobic002G240700 or bscSobic003G290000 or bscSobic001G253300 or bscSobic007G139500 or bscSobic002G201700 or bscSobic006G114700 )	0	1000	0		PROTEIN_ASSOCIATION: ( bscSobic010G041400 or bscSobic009G204601 or bscSobic003G034700 or bscSobic009G071800 or bscSobic002G240700 or bscSobic003G290000 or bscSobic001G253300 or bscSobic007G139500 or bscSobic002G201700 or bscSobic006G114700 ) rxnNotes: PARENTFRAME: 6PFRUCTPHOS-RXN Directionality References: Irreversibility Rule: 2d Irreversibility Rule Overruling Assumption:	EC 2.7.1.11
mcDay6PFRUCTPHOSRXNChloroplast	EC 2.7.1.11 (6PFRUCTPHOS-RXN)	mcDayATPChloroplast[mcDayp] + mcDayFructose6PChloroplast[mcDayp] -> mcDayADPChloroplast[mcDayp] + mcDayFructose16DiphosphateChloroplast[mcDayp] + mcDayProtonChloroplast[mcDayp]		0	1000	0		PROTEIN_ASSOCIATION: rxnNotes: PARENTFRAME: 6PFRUCTPHOS-RXN Directionality References: Irreversibility Rule: 2e(-), 2d Irreversibility Rule Overruling Assumption: Directionality set to unidirectional because synthesis reaction	EC 2.7.1.11
bscDay6PFRUCTPHOSRXNChloroplast	EC 2.7.1.11 (6PFRUCTPHOS-RXN)	bscDayATPChloroplast[bscDayp] + bscDayFructose6PChloroplast[bscDayp] -> bscDayADPChloroplast[bscDayp] + bscDayFructose16DiphosphateChloroplast[bscDayp] + bscDayProtonChloroplast[bscDayp]		0	1000	0		PROTEIN_ASSOCIATION: rxnNotes: PARENTFRAME: 6PFRUCTPHOS-RXN Directionality References: Irreversibility Rule: 2d Irreversibility Rule Overruling Assumption:	EC 2.7.1.11
mcDayADPREDUCTRXN	EC 1.17.4.1 (ADPREDUCT-RXN)	mcDayDADP[mcDayc] + mcDayOxThioredoxin[mcDayc] + mcDayWater[mcDayc] <=> mcDayADP[mcDayc] + mcDayRedThioredoxin[mcDayc]	( mcSobic010G106300 or mcSobic006G134900 or mcSobic010G054600 )	-1000	1000	0		PROTEIN_ASSOCIATION: ( mcSobic010G106300 or mcSobic006G134900 or mcSobic010G054600 ) rxnNotes: PARENTFRAME: ADPREDUCT-RXN Directionality References: Irreversibility Rule: 1b Irreversibility Rule Overruling Assumption:	EC 1.17.4.1
bscDayADPREDUCTRXN	EC 1.17.4.1 (ADPREDUCT-RXN)	bscDayDADP[bscDayc] + bscDayOxThioredoxin[bscDayc] + bscDayWater[bscDayc] <=> bscDayADP[bscDayc] + bscDayRedThioredoxin[bscDayc]	( bscSobic010G106300 or bscSobic006G134900 or bscSobic010G054600 )	-1000	1000	0		PROTEIN_ASSOCIATION: ( bscSobic010G106300 or bscSobic006G134900 or bscSobic010G054600 ) rxnNotes: PARENTFRAME: ADPREDUCT-RXN Directionality References: Irreversibility Rule: 2e Irreversibility Rule Overruling Assumption:	EC 1.17.4.1
mcDayFGAMSYNRXN	EC 6.3.5.3 (FGAmcDayYN-RXN)	mcDay5PRibosylNFormylglycineamide[mcDayc] + mcDayATP[mcDayc] + mcDayGln[mcDayc] + mcDayWater[mcDayc] -> mcDay5PhosphoribosylNFormylglycineamidine[mcDayc] + mcDayADP[mcDayc] + mcDayGlu[mcDayc] + mcDayPhosphate[mcDayc] + mcDayProton[mcDayc]	( mcSobic001G114400 or mcSobic006G247900 )	0	1000	0		PROTEIN_ASSOCIATION: ( mcSobic001G114400 or mcSobic006G247900 ) rxnNotes: PARENTFRAME: FGAMSYN-RXN Directionality References: Irreversibility Rule: 2a Irreversibility Rule Overruling Assumption:	EC 6.3.5.3
bscDayFGAMSYNRXN	EC 6.3.5.3 (FGAmcDayYN-RXN)	bscDay5PRibosylNFormylglycineamide[bscDayc] + bscDayATP[bscDayc] + bscDayGln[bscDayc] + bscDayWater[bscDayc] -> bscDay5PhosphoribosylNFormylglycineamidine[bscDayc] + bscDayADP[bscDayc] + bscDayGlu[bscDayc] + bscDayPhosphate[bscDayc] + bscDayProton[bscDayc]	( bscSobic001G114400 or bscSobic006G247900 )	0	1000	0		PROTEIN_ASSOCIATION: ( bscSobic001G114400 or bscSobic006G247900 ) rxnNotes: PARENTFRAME: FGAMSYN-RXN Directionality References: Irreversibility Rule: 2a Irreversibility Rule Overruling Assumption:	EC 6.3.5.3
mcDayEC51315	EC 5.1.3.15 (GLUCOSE-6-PHOSPHATE-1-EPIMERASE-RXN)	mcDayAlphaGlc6P[mcDayc] <=> mcDayGlc6P[mcDayc]	( mcSobic006G248400 or mcSobic004G062000 or mcSobic003G244000 or mcSobic009G237700 )	-1000	1000	0		PROTEIN_ASSOCIATION: ( mcSobic006G248400 or mcSobic004G062000 or mcSobic003G244000 or mcSobic009G237700 ) rxnNotes: PARENTFRAME: GLUCOSE-6-PHOSPHATE-1-EPIMERASE-RXN Directionality References: Irreversibility Rule: 2a Irreversibility Rule Overruling Assumption:	EC 5.1.3.15
bscDayEC51315	EC 5.1.3.15 (GLUCOSE-6-PHOSPHATE-1-EPIMERASE-RXN)	bscDayAlphaGlc6P[bscDayc] <=> bscDayGlc6P[bscDayc]	( bscSobic006G248400 or bscSobic004G062000 or bscSobic003G244000 or bscSobic009G237700 )	-1000	1000	0		PROTEIN_ASSOCIATION: ( bscSobic006G248400 or bscSobic004G062000 or bscSobic003G244000 or bscSobic009G237700 ) rxnNotes: PARENTFRAME: GLUCOSE-6-PHOSPHATE-1-EPIMERASE-RXN Directionality References: Irreversibility Rule: 2a Irreversibility Rule Overruling Assumption:	EC 5.1.3.15
mcDayDTMPKIRXN	EC 2.7.4.9 (DTMPKI-RXN)	mcDayATP[mcDayc] + mcDayTMP[mcDayc] -> mcDayADP[mcDayc] + mcDayTDP[mcDayc]	( mcSobic002G392800 )	0	1000	0		PROTEIN_ASSOCIATION: ( mcSobic002G392800 ) rxnNotes: PARENTFRAME: DTMPKI-RXN Directionality References: Irreversibility Rule: none Irreversibility Rule Overruling Assumption:	EC 2.7.4.9
bscDayDTMPKIRXN	EC 2.7.4.9 (DTMPKI-RXN)	bscDayATP[bscDayc] + bscDayTMP[bscDayc] -> bscDayADP[bscDayc] + bscDayTDP[bscDayc]	( bscSobic002G392800 )	0	1000	0		PROTEIN_ASSOCIATION: ( bscSobic002G392800 ) rxnNotes: PARENTFRAME: DTMPKI-RXN Directionality References: Irreversibility Rule: none Irreversibility Rule Overruling Assumption:	EC 2.7.4.9
mcDaySADENMETSYNRXN	EC 2.5.1.6 (S-ADENMETSYN-RXN)	mcDayATP[mcDayc] + mcDayMet[mcDayc] + mcDayWater[mcDayc] -> mcDayPhosphate[mcDayc] + mcDayPPi[mcDayc] + mcDaySAdenosylmethionine[mcDayc]	( mcSobic001G418600 or mcSobic008G136000 or mcSobic009G163900 or mcSobic009G033600 or mcSobic003G350700 or mcSobic003G151600 or mcSobic004G263500 or mcSobic009G066900 or mcSobic004G011700 or mcSobic001G118600 or mcSobic001G454000 or mcSobic001G419000 or mcSobic003G225200 )	0	1000	0		PROTEIN_ASSOCIATION: ( mcSobic001G418600 or mcSobic008G136000 or mcSobic009G163900 or mcSobic009G033600 or mcSobic003G350700 or mcSobic003G151600 or mcSobic004G263500 or mcSobic009G066900 or mcSobic004G011700 or mcSobic001G118600 or mcSobic001G454000 or mcSobic001G419000 or mcSobic003G225200 ) rxnNotes: PARENTFRAME: S-ADENMETSYN-RXN Directionality References: Irreversibility Rule: 2e, 2d Irrevers…	EC 2.5.1.6
bscDaySADENMETSYNRXN	EC 2.5.1.6 (S-ADENMETSYN-RXN)	bscDayATP[bscDayc] + bscDayMet[bscDayc] + bscDayWater[bscDayc] -> bscDayPhosphate[bscDayc] + bscDayPPi[bscDayc] + bscDaySAdenosylmethionine[bscDayc]	( bscSobic001G418600 or bscSobic008G136000 or bscSobic009G163900 or bscSobic009G033600 or bscSobic003G350700 or bscSobic003G151600 or bscSobic004G263500 or bscSobic009G066900 or bscSobic004G011700 or bscSobic001G118600 or bscSobic001G454000 or bscSobic001G419000 or bscSobic003G225200 )	0	1000	0		PROTEIN_ASSOCIATION: ( bscSobic001G418600 or bscSobic008G136000 or bscSobic009G163900 or bscSobic009G033600 or bscSobic003G350700 or bscSobic003G151600 or bscSobic004G263500 or bscSobic009G066900 or bscSobic004G011700 or bscSobic001G118600 or bscSobic001G454000 or bscSobic001G419000 or bscSobic003G225200 ) rxnNotes: PARENTFRAME: S-ADENMETSYN-RXN Directionality References: Irreversibility Rule: no…	EC 2.5.1.6
mcDayPHOSPHASERSYNRXN	EC 2.7.8.8 (PHOSPHASERSYN-RXN)	mcDayCDPdiacylglycerol[mcDayc] + mcDaySer[mcDayc] -> mcDayCMP[mcDayc] + mcDayL1PhosphatidylSerine[mcDayc] + mcDayProton[mcDayc]	( mcSobic009G225200 or mcSobic009G225100 )	0	1000	0		PROTEIN_ASSOCIATION: ( mcSobic009G225200 or mcSobic009G225100 ) rxnNotes: PARENTFRAME: PHOSPHASERSYN-RXN Directionality References: Irreversibility Rule: 2e Irreversibility Rule Overruling Assumption:	EC 2.7.8.8
bscDayPHOSPHASERSYNRXN	EC 2.7.8.8 (PHOSPHASERSYN-RXN)	bscDayCDPdiacylglycerol[bscDayc] + bscDaySer[bscDayc] -> bscDayCMP[bscDayc] + bscDayL1PhosphatidylSerine[bscDayc] + bscDayProton[bscDayc]	( bscSobic009G225200 or bscSobic009G225100 )	0	1000	0		PROTEIN_ASSOCIATION: ( bscSobic009G225200 or bscSobic009G225100 ) rxnNotes: PARENTFRAME: PHOSPHASERSYN-RXN Directionality References: Irreversibility Rule: 2e Irreversibility Rule Overruling Assumption:	EC 2.7.8.8
mcDayISPH2RXNDELTA3ISOPENTENYLPPNADPWATERHYDROXYMETHYLBUTENYLDIPNADPHPROTON74Chloroplast	EC 1.17.1.2 (ISPH2-RXN-DELTA3-ISOPENTENYL-PP/NADP/WATER//HYDROXY-METHYL-BUTENYL-DIP/NADPH/PROTON.74.)	mcDayHydroxyMethylButenylDipChloroplast[mcDayp] + mcDayNADPHChloroplast[mcDayp] + mcDayProtonChloroplast[mcDayp] -> mcDayIsopentenylDiphosphateChloroplast[mcDayp] + mcDayNADPChloroplast[mcDayp] + mcDayWaterChloroplast[mcDayp]	( mcSobic001G102500 )	0	1000	0		PROTEIN_ASSOCIATION: ( mcSobic001G102500 ) rxnNotes: PARENTFRAME: ISPH2-RXN Directionality References: Irreversibility Rule: none Irreversibility Rule Overruling Assumption:	EC 1.17.1.2
bscDayISPH2RXNDELTA3ISOPENTENYLPPNADPWATERHYDROXYMETHYLBUTENYLDIPNADPHPROTON74Chloroplast	EC 1.17.1.2 (ISPH2-RXN-DELTA3-ISOPENTENYL-PP/NADP/WATER//HYDROXY-METHYL-BUTENYL-DIP/NADPH/PROTON.74.)	bscDayHydroxyMethylButenylDipChloroplast[bscDayp] + bscDayNADPHChloroplast[bscDayp] + bscDayProtonChloroplast[bscDayp] -> bscDayIsopentenylDiphosphateChloroplast[bscDayp] + bscDayNADPChloroplast[bscDayp] + bscDayWaterChloroplast[bscDayp]	( bscSobic001G102500 )	0	1000	0		PROTEIN_ASSOCIATION: ( bscSobic001G102500 ) rxnNotes: PARENTFRAME: ISPH2-RXN Directionality References: Irreversibility Rule: 2b Irreversibility Rule Overruling Assumption: nucleoside diphosphate dikinase exeption	EC 1.17.1.2
mcDayUGDRXN	EC 1.1.1.22 (UGD-RXN)	2 mcDayNAD[mcDayc] + mcDayUDPGlucose[mcDayc] + mcDayWater[mcDayc] -> 2 mcDayNADH[mcDayc] + 3 mcDayProton[mcDayc] + mcDayUDPGlucuronate[mcDayc]	( mcSobic001G097600 or mcSobic005G103300 or mcSobic001G084100 or mcSobic001G171300 )	0	1000	0		PROTEIN_ASSOCIATION: ( mcSobic001G097600 or mcSobic005G103300 or mcSobic001G084100 or mcSobic001G171300 ) rxnNotes: PARENTFRAME: UGD-RXN Directionality References: Irreversibility Rule: 2c Irreversibility Rule Overruling Assumption:	EC 1.1.1.22
bscDayUGDRXN	EC 1.1.1.22 (UGD-RXN)	2 bscDayNAD[bscDayc] + bscDayUDPGlucose[bscDayc] + bscDayWater[bscDayc] -> 2 bscDayNADH[bscDayc] + 3 bscDayProton[bscDayc] + bscDayUDPGlucuronate[bscDayc]	( bscSobic001G097600 or bscSobic005G103300 or bscSobic001G084100 or bscSobic001G171300 )	0	1000	0		PROTEIN_ASSOCIATION: ( bscSobic001G097600 or bscSobic005G103300 or bscSobic001G084100 or bscSobic001G171300 ) rxnNotes: PARENTFRAME: UGD-RXN Directionality References: Irreversibility Rule: 2e Irreversibility Rule Overruling Assumption:	EC 1.1.1.22
mcDayUREASERXN	EC 3.5.1.5 (UREASE-RXN)	mcDayUrea[mcDayc] + mcDayWater[mcDayc] -> 2 mcDayAmmonia[mcDayc] + mcDayCO2[mcDayc]	( mcSobic002G009300 )	0	1000	0		PROTEIN_ASSOCIATION: ( mcSobic002G009300 ) rxnNotes: PARENTFRAME: UREASE-RXN Directionality References: Irreversibility Rule: 2d Irreversibility Rule Overruling Assumption:	EC 3.5.1.5
bscDayUREASERXN	EC 3.5.1.5 (UREASE-RXN)	bscDayUrea[bscDayc] + bscDayWater[bscDayc] -> 2 bscDayAmmonia[bscDayc] + bscDayCO2[bscDayc]	( bscSobic002G009300 )	0	1000	0		PROTEIN_ASSOCIATION: ( bscSobic002G009300 ) rxnNotes: PARENTFRAME: UREASE-RXN Directionality References: Irreversibility Rule: none Irreversibility Rule Overruling Assumption:	EC 3.5.1.5
mcDayACETYLCOAACETYLTRANSFERRXN	EC 2.3.1.9 (ACETYL-COA-ACETYLTRANSFER-RXN)	2 mcDayAcetylCoA[mcDayc] -> mcDayAcetoacetylCoA[mcDayc] + mcDayCoA[mcDayc]	( mcSobic001G348100 or mcSobic008G190100 or mcSobic003G100800 )	0	1000	0		PROTEIN_ASSOCIATION: ( mcSobic001G348100 or mcSobic008G190100 or mcSobic003G100800 ) rxnNotes: PARENTFRAME: ACETYL-COA-ACETYLTRANSFER-RXN Directionality References: Irreversibility Rule: 2d Irreversibility Rule Overruling Assumption:	EC 2.3.1.9
bscDayACETYLCOAACETYLTRANSFERRXN	EC 2.3.1.9 (ACETYL-COA-ACETYLTRANSFER-RXN)	2 bscDayAcetylCoA[bscDayc] -> bscDayAcetoacetylCoA[bscDayc] + bscDayCoA[bscDayc]	( bscSobic001G348100 or bscSobic008G190100 or bscSobic003G100800 )	0	1000	0		PROTEIN_ASSOCIATION: ( bscSobic001G348100 or bscSobic008G190100 or bscSobic003G100800 ) rxnNotes: PARENTFRAME: ACETYL-COA-ACETYLTRANSFER-RXN Directionality References: Irreversibility Rule: 2d Irreversibility Rule Overruling Assumption:	EC 2.3.1.9
mcDayEC51118	EC 5.1.1.18 (5.1.1.18-RXN)	mcDaySer[mcDayc] -> mcDayDSerine[mcDayc]	( mcSobic006G173600 )	0	1000	0		PROTEIN_ASSOCIATION: ( mcSobic006G173600 ) rxnNotes: PARENTFRAME: 5.1.1.18-RXN Directionality References: Irreversibility Rule: 2e Irreversibility Rule Overruling Assumption:	EC 5.1.1.18	;21684928;
bscDayEC51118	EC 5.1.1.18 (5.1.1.18-RXN)	bscDaySer[bscDayc] -> bscDayDSerine[bscDayc]	( bscSobic006G173600 )	0	1000	0		PROTEIN_ASSOCIATION: ( bscSobic006G173600 ) rxnNotes: PARENTFRAME: 5.1.1.18-RXN Directionality References: Irreversibility Rule: 2e Irreversibility Rule Overruling Assumption:	EC 5.1.1.18
mcDayRXN1382	EC 2.7.8.29 (RXN-1382)	mcDayL1PhosphatidylEthanolamine[mcDayc] + mcDaySer[mcDayc] <=> mcDayEthanolamine[mcDayc] + mcDayL1PhosphatidylSerine[mcDayc]	( mcSobic009G225200 or mcSobic009G225100 or mcSobic003G095800 )	-1000	1000	0		PROTEIN_ASSOCIATION: ( mcSobic009G225200 or mcSobic009G225100 or mcSobic003G095800 ) rxnNotes: PARENTFRAME: RXN-1382 Directionality References: Irreversibility Rule: 2e Irreversibility Rule Overruling Assumption:	EC 2.7.8.29
bscDayRXN1382	EC 2.7.8.29 (RXN-1382)	bscDayL1PhosphatidylEthanolamine[bscDayc] + bscDaySer[bscDayc] <=> bscDayEthanolamine[bscDayc] + bscDayL1PhosphatidylSerine[bscDayc]	( bscSobic009G225200 or bscSobic009G225100 or bscSobic003G095800 )	-1000	1000	0		PROTEIN_ASSOCIATION: ( bscSobic009G225200 or bscSobic009G225100 or bscSobic003G095800 ) rxnNotes: PARENTFRAME: RXN-1382 Directionality References: Irreversibility Rule: 2d Irreversibility Rule Overruling Assumption:	EC 2.7.8.29
mcDayRXN05224	EC 4.2.1.1 (RXN0-5224)	mcDayCO2[mcDayc] + mcDayWater[mcDayc] -> mcDayHCO3[mcDayc] + mcDayProton[mcDayc]	( mcSobic003G234200 or mcSobic007G154800 or mcSobic002G230100 or mcSobic010G189366 or mcSobic005G039000 or mcSobic006G069300 or mcSobic002G224000 or mcSobic007G155000 )	0	1000	0		PROTEIN_ASSOCIATION: ( mcSobic003G234200 or mcSobic007G154800 or mcSobic002G230100 or mcSobic010G189366 or mcSobic005G039000 or mcSobic006G069300 or mcSobic002G224000 or mcSobic007G155000 ) rxnNotes: PARENTFRAME: RXN0-5224 Directionality References: Irreversibility Rule: Irreversibility Rule Overruling Assumption:	EC 4.2.1.1
bscDayRXN05224	EC 4.2.1.1 (RXN0-5224)	bscDayCO2[bscDayc] + bscDayWater[bscDayc] -> bscDayHCO3[bscDayc] + bscDayProton[bscDayc]	( bscSobic003G234200 or bscSobic007G154800 or bscSobic002G230100 or bscSobic010G189366 or bscSobic005G039000 or bscSobic006G069300 or bscSobic002G224000 or bscSobic007G155000 )	0	1000	0		PROTEIN_ASSOCIATION: ( bscSobic003G234200 or bscSobic007G154800 or bscSobic002G230100 or bscSobic010G189366 or bscSobic005G039000 or bscSobic006G069300 or bscSobic002G224000 or bscSobic007G155000 ) rxnNotes: PARENTFRAME: RXN0-5224 Directionality References: Irreversibility Rule: Irreversibility Rule Overruling Assumption:	EC 4.2.1.1
mcDayEC271150	EC 2.7.1.150 (2.7.1.150-RXN)	mcDayATP[mcDayc] + mcDayGlycerophosphoinositol[mcDayc] -> mcDay1Phosphatidyl1DMyoInositol35Bisph[mcDayc] + mcDayADP[mcDayc] + mcDayProton[mcDayc]	( mcSobic010G107000 or mcSobic007G133000 or mcSobic002G196600 or mcSobic001G345100 or mcSobic007G004500 or mcSobic006G280400 or mcSobic007G146400 or mcSobic003G373500 )	0	1000	0		PROTEIN_ASSOCIATION: ( mcSobic010G107000 or mcSobic007G133000 or mcSobic002G196600 or mcSobic001G345100 or mcSobic007G004500 or mcSobic006G280400 or mcSobic007G146400 or mcSobic003G373500 ) rxnNotes: PARENTFRAME: 2.7.1.150-RXN Directionality References: Irreversibility Rule: Irreversibility Rule Overruling Assumption:	EC 2.7.1.150
bscDayEC271150	EC 2.7.1.150 (2.7.1.150-RXN)	bscDayATP[bscDayc] + bscDayGlycerophosphoinositol[bscDayc] -> bscDay1Phosphatidyl1DMyoInositol35Bisph[bscDayc] + bscDayADP[bscDayc] + bscDayProton[bscDayc]	( bscSobic010G107000 or bscSobic007G133000 or bscSobic002G196600 or bscSobic001G345100 or bscSobic007G004500 or bscSobic006G280400 or bscSobic007G146400 or bscSobic003G373500 )	0	1000	0		PROTEIN_ASSOCIATION: ( bscSobic010G107000 or bscSobic007G133000 or bscSobic002G196600 or bscSobic001G345100 or bscSobic007G004500 or bscSobic006G280400 or bscSobic007G146400 or bscSobic003G373500 ) rxnNotes: PARENTFRAME: 2.7.1.150-RXN Directionality References: Irreversibility Rule: Irreversibility Rule Overruling Assumption:	EC 2.7.1.150
mcDayRXN1063	EC 1.14.13.- (RXN-1063)	2 mcDayNADPH[mcDayc] + mcDayOleate[mcDayc] + mcDayOxygen[mcDayc] -> mcDay18Hydroxyoleate[mcDayc] + 2 mcDayNADP[mcDayc] + mcDayWater[mcDayc]	( mcSobic005G109000 or mcSobic008G036000 or mcSobic004G288500 or mcSobic009G155500 or mcSobic003G427500 or mcSobic006G177000 or mcSobic010G055300 or mcSobic003G362700 or mcSobic003G360600 or mcSobic009G121600 )	0	1000	0		PROTEIN_ASSOCIATION: ( mcSobic005G109000 or mcSobic008G036000 or mcSobic004G288500 or mcSobic009G155500 or mcSobic003G427500 or mcSobic006G177000 or mcSobic010G055300 or mcSobic003G362700 or mcSobic003G360600 or mcSobic009G121600 ) rxnNotes: PARENTFRAME: RXN-1063 Directionality References: Irreversibility Rule: Irreversibility Rule Overruling Assumption:	EC 1.14.13.-
bscDayRXN1063	EC 1.14.13.- (RXN-1063)	2 bscDayNADPH[bscDayc] + bscDayOleate[bscDayc] + bscDayOxygen[bscDayc] -> bscDay18Hydroxyoleate[bscDayc] + 2 bscDayNADP[bscDayc] + bscDayWater[bscDayc]	( bscSobic005G109000 or bscSobic008G036000 or bscSobic004G288500 or bscSobic009G155500 or bscSobic003G427500 or bscSobic006G177000 or bscSobic010G055300 or bscSobic003G362700 or bscSobic003G360600 or bscSobic009G121600 )	0	1000	0		PROTEIN_ASSOCIATION: ( bscSobic005G109000 or bscSobic008G036000 or bscSobic004G288500 or bscSobic009G155500 or bscSobic003G427500 or bscSobic006G177000 or bscSobic010G055300 or bscSobic003G362700 or bscSobic003G360600 or bscSobic009G121600 ) rxnNotes: PARENTFRAME: RXN-1063 Directionality References: Irreversibility Rule: Irreversibility Rule Overruling Assumption:	EC 1.14.13.-
mcDayEC271159	EC 2.7.1.159 (2.7.1.139-RXN)	mcDayATP[mcDayc] + mcDayInositol134Triphosphate[mcDayc] -> mcDayADP[mcDayc] + mcDayCPD506[mcDayc] + mcDayProton[mcDayc]	( mcSobic001G447200 or mcSobic001G106900 or mcSobic001G286100 or mcSobic004G141100 or mcSobic001G278700 )	0	1000	0		PROTEIN_ASSOCIATION: ( mcSobic001G447200 or mcSobic001G106900 or mcSobic001G286100 or mcSobic004G141100 or mcSobic001G278700 ) rxnNotes: PARENTFRAME: 2.7.1.139-RXN Directionality References: Irreversibility Rule: Irreversibility Rule Overruling Assumption:	EC 2.7.1.159
bscDayEC271159	EC 2.7.1.159 (2.7.1.139-RXN)	bscDayATP[bscDayc] + bscDayInositol134Triphosphate[bscDayc] -> bscDayADP[bscDayc] + bscDayCPD506[bscDayc] + bscDayProton[bscDayc]	( bscSobic001G447200 or bscSobic001G106900 or bscSobic001G286100 or bscSobic004G141100 or bscSobic001G278700 )	0	1000	0		PROTEIN_ASSOCIATION: ( bscSobic001G447200 or bscSobic001G106900 or bscSobic001G286100 or bscSobic004G141100 or bscSobic001G278700 ) rxnNotes: PARENTFRAME: 2.7.1.139-RXN Directionality References: Irreversibility Rule: Irreversibility Rule Overruling Assumption:	EC 2.7.1.159
mcDaySPONTPRORXN	mcDaySPONTPRO-RXN	mcDayLGlutamateGammaSemialdehyde[mcDayc] <=> mcDayLDelta1Pyrroline5Carboxylate[mcDayc] + mcDayProton[mcDayc] + mcDayWater[mcDayc]		-1000	1000	0		PROTEIN_ASSOCIATION: rxnNotes: PARENTFRAME: SPONTPRO-RXN Directionality References: Irreversibility Rule: Irreversibility Rule Overruling Assumption:
bscDaySPONTPRORXN	bscDaySPONTPRO-RXN	bscDayLGlutamateGammaSemialdehyde[bscDayc] <=> bscDayLDelta1Pyrroline5Carboxylate[bscDayc] + bscDayProton[bscDayc] + bscDayWater[bscDayc]		-1000	1000	0		PROTEIN_ASSOCIATION: rxnNotes: PARENTFRAME: SPONTPRO-RXN Directionality References: Irreversibility Rule: Irreversibility Rule Overruling Assumption:
mcDayCDPREDUCTRXN	EC 1.17.4.1 (CDPREDUCT-RXN)	mcDayCDP[mcDayc] + mcDayRedThioredoxin[mcDayc] -> mcDayDCDP[mcDayc] + mcDayOxThioredoxin[mcDayc] + mcDayWater[mcDayc]	( mcSobic010G106300 or mcSobic006G134900 or mcSobic010G054600 )	0	1000	0		PROTEIN_ASSOCIATION: ( mcSobic010G106300 or mcSobic006G134900 or mcSobic010G054600 ) rxnNotes: PARENTFRAME: CDPREDUCT-RXN Directionality References: Irreversibility Rule: Irreversibility Rule Overruling Assumption:	EC 1.17.4.1
bscDayCDPREDUCTRXN	EC 1.17.4.1 (CDPREDUCT-RXN)	bscDayCDP[bscDayc] + bscDayRedThioredoxin[bscDayc] -> bscDayDCDP[bscDayc] + bscDayOxThioredoxin[bscDayc] + bscDayWater[bscDayc]	( bscSobic010G106300 or bscSobic006G134900 or bscSobic010G054600 )	0	1000	0		PROTEIN_ASSOCIATION: ( bscSobic010G106300 or bscSobic006G134900 or bscSobic010G054600 ) rxnNotes: PARENTFRAME: CDPREDUCT-RXN Directionality References: Irreversibility Rule: Irreversibility Rule Overruling Assumption:	EC 1.17.4.1
mcDayALANINEAMINOTRANSFERASERXN	EC 2.6.1.2 (ALANINE-AMINOTRANSFERASE-RXN)	mcDay2Ketoglutarate[mcDayc] + mcDayLAlanine[mcDayc] <=> mcDayGlu[mcDayc] + mcDayPyruvate[mcDayc]	( mcSobic002G006600 or mcSobic002G006500 or mcSobic001G260800 or mcSobic002G375800 or mcSobic001G260701 or mcSobic002G211300 )	-1000	1000	0		PROTEIN_ASSOCIATION: ( mcSobic002G006600 or mcSobic002G006500 or mcSobic001G260800 or mcSobic002G375800 or mcSobic001G260701 or mcSobic002G211300 ) rxnNotes: PARENTFRAME: ALANINE-AMINOTRANSFERASE-RXN Directionality References: Irreversibility Rule: Irreversibility Rule Overruling Assumption:	EC 2.6.1.2
bscDayALANINEAMINOTRANSFERASERXN	EC 2.6.1.2 (ALANINE-AMINOTRANSFERASE-RXN)	bscDay2Ketoglutarate[bscDayc] + bscDayLAlanine[bscDayc] <=> bscDayGlu[bscDayc] + bscDayPyruvate[bscDayc]	( bscSobic002G006600 or bscSobic002G006500 or bscSobic001G260800 or bscSobic002G375800 or bscSobic001G260701 or bscSobic002G211300 )	-1000	1000	0		PROTEIN_ASSOCIATION: ( bscSobic002G006600 or bscSobic002G006500 or bscSobic001G260800 or bscSobic002G375800 or bscSobic001G260701 or bscSobic002G211300 ) rxnNotes: PARENTFRAME: ALANINE-AMINOTRANSFERASE-RXN Directionality References: Irreversibility Rule: Irreversibility Rule Overruling Assumption:	EC 2.6.1.2
mcDayDGDPKINRXN	EC 2.7.4.6 (DGDPKIN-RXN)	mcDayATP[mcDayc] + mcDayDGDP[mcDayc] <=> mcDayADP[mcDayc] + mcDayDGTP[mcDayc]	( mcSobic009G259200 or mcSobic008G123600 or mcSobic002G306900 or mcSobic001G295100 or mcSobic004G184500 )	-1000	1000	0		PROTEIN_ASSOCIATION: ( mcSobic009G259200 or mcSobic008G123600 or mcSobic002G306900 or mcSobic001G295100 or mcSobic004G184500 ) rxnNotes: PARENTFRAME: DGDPKIN-RXN Directionality References: Irreversibility Rule: Irreversibility Rule Overruling Assumption:	EC 2.7.4.6
bscDayDGDPKINRXN	EC 2.7.4.6 (DGDPKIN-RXN)	bscDayATP[bscDayc] + bscDayDGDP[bscDayc] <=> bscDayADP[bscDayc] + bscDayDGTP[bscDayc]	( bscSobic009G259200 or bscSobic008G123600 or bscSobic002G306900 or bscSobic001G295100 or bscSobic004G184500 )	-1000	1000	0		PROTEIN_ASSOCIATION: ( bscSobic009G259200 or bscSobic008G123600 or bscSobic002G306900 or bscSobic001G295100 or bscSobic004G184500 ) rxnNotes: PARENTFRAME: DGDPKIN-RXN Directionality References: Irreversibility Rule: Irreversibility Rule Overruling Assumption:	EC 2.7.4.6
mcDayGDPKINRXN	EC 2.7.4.6 (GDPKIN-RXN)	mcDayATP[mcDayc] + mcDayGDP[mcDayc] <=> mcDayADP[mcDayc] + mcDayGTP[mcDayc]	( mcSobic009G259200 or mcSobic008G123600 or mcSobic002G306900 or mcSobic001G295100 or mcSobic004G184500 )	-1000	1000	0		PROTEIN_ASSOCIATION: ( mcSobic009G259200 or mcSobic008G123600 or mcSobic002G306900 or mcSobic001G295100 or mcSobic004G184500 ) rxnNotes: PARENTFRAME: GDPKIN-RXN Directionality References: Irreversibility Rule: Irreversibility Rule Overruling Assumption:	EC 2.7.4.6
bscDayGDPKINRXN	EC 2.7.4.6 (GDPKIN-RXN)	bscDayATP[bscDayc] + bscDayGDP[bscDayc] <=> bscDayADP[bscDayc] + bscDayGTP[bscDayc]	( bscSobic009G259200 or bscSobic008G123600 or bscSobic002G306900 or bscSobic001G295100 or bscSobic004G184500 )	-1000	1000	0		PROTEIN_ASSOCIATION: ( bscSobic009G259200 or bscSobic008G123600 or bscSobic002G306900 or bscSobic001G295100 or bscSobic004G184500 ) rxnNotes: PARENTFRAME: GDPKIN-RXN Directionality References: Irreversibility Rule: Irreversibility Rule Overruling Assumption:	EC 2.7.4.6
mcDayACETATECOALIGASERXN	EC 6.2.1.1 (ACETATE--COA-LIGASE-RXN)	mcDayAcet[mcDayc] + mcDayATP[mcDayc] + mcDayCoA[mcDayc] -> mcDayAcetylCoA[mcDayc] + mcDayAMP[mcDayc] + mcDayPPi[mcDayc]	( mcSobic006G064600 or mcSobic002G189400 or mcSobic004G161900 or mcSobic001G049200 )	0	1000	0		PROTEIN_ASSOCIATION: ( mcSobic006G064600 or mcSobic002G189400 or mcSobic004G161900 or mcSobic001G049200 ) rxnNotes: PARENTFRAME: ACETATE--COA-LIGASE-RXN Directionality References: Irreversibility Rule: Irreversibility Rule Overruling Assumption:	EC 6.2.1.1
bscDayACETATECOALIGASERXN	EC 6.2.1.1 (ACETATE--COA-LIGASE-RXN)	bscDayAcet[bscDayc] + bscDayATP[bscDayc] + bscDayCoA[bscDayc] -> bscDayAcetylCoA[bscDayc] + bscDayAMP[bscDayc] + bscDayPPi[bscDayc]	( bscSobic006G064600 or bscSobic002G189400 or bscSobic004G161900 or bscSobic001G049200 )	0	1000	0		PROTEIN_ASSOCIATION: ( bscSobic006G064600 or bscSobic002G189400 or bscSobic004G161900 or bscSobic001G049200 ) rxnNotes: PARENTFRAME: ACETATE--COA-LIGASE-RXN Directionality References: Irreversibility Rule: Irreversibility Rule Overruling Assumption:	EC 6.2.1.1
mcDayUTPHEXPURIDYLYLTRANSRXN	EC 2.7.7.10 (UTPHEXPURIDYLYLTRANS-RXN)	mcDayGalactose1P[mcDayc] + mcDayProton[mcDayc] + mcDayUTP[mcDayc] -> mcDayPPi[mcDayc] + mcDayUDPgalactose[mcDayc]	( mcSobic010G251200 )	0	1000	0		PROTEIN_ASSOCIATION: ( mcSobic010G251200 ) rxnNotes: PARENTFRAME: UTPHEXPURIDYLYLTRANS-RXN Directionality References: Irreversibility Rule: Irreversibility Rule Overruling Assumption:	EC 2.7.7.10
bscDayUTPHEXPURIDYLYLTRANSRXN	EC 2.7.7.10 (UTPHEXPURIDYLYLTRANS-RXN)	bscDayGalactose1P[bscDayc] + bscDayProton[bscDayc] + bscDayUTP[bscDayc] -> bscDayPPi[bscDayc] + bscDayUDPgalactose[bscDayc]	( bscSobic010G251200 )	0	1000	0		PROTEIN_ASSOCIATION: ( bscSobic010G251200 ) rxnNotes: PARENTFRAME: UTPHEXPURIDYLYLTRANS-RXN Directionality References: Irreversibility Rule: Irreversibility Rule Overruling Assumption:	EC 2.7.7.10
mcDayEC11139	EC 1.1.1.39 (1.1.1.39-RXN)	mcDayMal[mcDayc] + mcDayNAD[mcDayc] -> mcDayCO2[mcDayc] + mcDayNADH[mcDayc] + mcDayPyruvate[mcDayc]	( mcSobic002G309400 or mcSobic001G201700 )	0	0	0		PROTEIN_ASSOCIATION: ( mcSobic002G309400 or mcSobic001G201700 ) rxnNotes: PARENTFRAME: 1.1.1.39-RXN Directionality References: Irreversibility Rule: Irreversibility Rule Overruling Assumption:	EC 1.1.1.39
bscDayEC11139	EC 1.1.1.39 (1.1.1.39-RXN)	bscDayMal[bscDayc] + bscDayNAD[bscDayc] -> bscDayCO2[bscDayc] + bscDayNADH[bscDayc] + bscDayPyruvate[bscDayc]	( bscSobic002G309400 or bscSobic001G201700 )	0	0	0		PROTEIN_ASSOCIATION: ( bscSobic002G309400 or bscSobic001G201700 ) rxnNotes: PARENTFRAME: 1.1.1.39-RXN Directionality References: Irreversibility Rule: Irreversibility Rule Overruling Assumption:	EC 1.1.1.39
mcDayEC24146	EC 2.4.1.46 (2.4.1.46-RXN)	mcDayDiacylglycerol[mcDayc] + mcDayUDPgalactose[mcDayc] -> mcDayDGalactosyl12DiacylGlycerols[mcDayc] + mcDayProton[mcDayc] + mcDayUDP[mcDayc]	( mcSobic002G206200 or mcSobic007G211900 or mcSobic004G334000 )	0	1000	0		PROTEIN_ASSOCIATION: ( mcSobic002G206200 or mcSobic007G211900 or mcSobic004G334000 ) rxnNotes: PARENTFRAME: 2.4.1.46-RXN Directionality References: Irreversibility Rule: Irreversibility Rule Overruling Assumption:	EC 2.4.1.46
bscDayEC24146	EC 2.4.1.46 (2.4.1.46-RXN)	bscDayDiacylglycerol[bscDayc] + bscDayUDPgalactose[bscDayc] -> bscDayDGalactosyl12DiacylGlycerols[bscDayc] + bscDayProton[bscDayc] + bscDayUDP[bscDayc]	( bscSobic002G206200 or bscSobic007G211900 or bscSobic004G334000 )	0	1000	0		PROTEIN_ASSOCIATION: ( bscSobic002G206200 or bscSobic007G211900 or bscSobic004G334000 ) rxnNotes: PARENTFRAME: 2.4.1.46-RXN Directionality References: Irreversibility Rule: Irreversibility Rule Overruling Assumption:	EC 2.4.1.46
mcDayGLURSRXN	EC 6.1.1.17 (GLURS-RXN)	mcDayATP[mcDayc] + mcDayGlu[mcDayc] + mcDayGluTRNAs[mcDayc] + mcDayProton[mcDayc] -> mcDayAMP[mcDayc] + mcDayChargedGluTRNAs[mcDayc] + mcDayPPi[mcDayc]	( mcSobic004G018000 or mcSobic004G018100 or mcSobic001G509500 )	0	1000	0		PROTEIN_ASSOCIATION: ( mcSobic004G018000 or mcSobic004G018100 or mcSobic001G509500 ) rxnNotes: PARENTFRAME: GLURS-RXN Directionality References: Irreversibility Rule: Irreversibility Rule Overruling Assumption:	EC 6.1.1.17
bscDayGLURSRXN	EC 6.1.1.17 (GLURS-RXN)	bscDayATP[bscDayc] + bscDayGlu[bscDayc] + bscDayGluTRNAs[bscDayc] + bscDayProton[bscDayc] -> bscDayAMP[bscDayc] + bscDayChargedGluTRNAs[bscDayc] + bscDayPPi[bscDayc]	( bscSobic004G018000 or bscSobic004G018100 or bscSobic001G509500 )	0	1000	0		PROTEIN_ASSOCIATION: ( bscSobic004G018000 or bscSobic004G018100 or bscSobic001G509500 ) rxnNotes: PARENTFRAME: GLURS-RXN Directionality References: Irreversibility Rule: Irreversibility Rule Overruling Assumption:	EC 6.1.1.17
mcDaySPHINGANINEKINASERXN	EC 2.7.1.91 (SPHINGANINE-KINASE-RXN)	mcDayATP[mcDayc] + mcDayDihydrosphingosine[mcDayc] -> mcDayADP[mcDayc] + mcDayCPD649[mcDayc] + mcDayProton[mcDayc]	( mcSobic007G041500 or mcSobic004G322300 or mcSobic002G339500 )	0	1000	0		PROTEIN_ASSOCIATION: ( mcSobic007G041500 or mcSobic004G322300 or mcSobic002G339500 ) rxnNotes: PARENTFRAME: SPHINGANINE-KINASE-RXN Directionality References: Irreversibility Rule: Irreversibility Rule Overruling Assumption:	EC 2.7.1.91
bscDaySPHINGANINEKINASERXN	EC 2.7.1.91 (SPHINGANINE-KINASE-RXN)	bscDayATP[bscDayc] + bscDayDihydrosphingosine[bscDayc] -> bscDayADP[bscDayc] + bscDayCPD649[bscDayc] + bscDayProton[bscDayc]	( bscSobic007G041500 or bscSobic004G322300 or bscSobic002G339500 )	0	1000	0		PROTEIN_ASSOCIATION: ( bscSobic007G041500 or bscSobic004G322300 or bscSobic002G339500 ) rxnNotes: PARENTFRAME: SPHINGANINE-KINASE-RXN Directionality References: Irreversibility Rule: Irreversibility Rule Overruling Assumption:	EC 2.7.1.91
mcDayISPH2RXNDELTA3ISOPENTENYLPPNADWATERHYDROXYMETHYLBUTENYLDIPNADHPROTON72Chloroplast	EC 1.17.1.2 (ISPH2-RXN-DELTA3-ISOPENTENYL-PP/NAD/WATER//HYDROXY-METHYL-BUTENYL-DIP/NADH/PROTON.72.)	mcDayHydroxyMethylButenylDipChloroplast[mcDayp] + mcDayNADHChloroplast[mcDayp] + mcDayProtonChloroplast[mcDayp] -> mcDayIsopentenylDiphosphateChloroplast[mcDayp] + mcDayNADChloroplast[mcDayp] + mcDayWaterChloroplast[mcDayp]	( mcSobic001G102500 )	0	1000	0		PROTEIN_ASSOCIATION: ( mcSobic001G102500 ) rxnNotes: PARENTFRAME: ISPH2-RXN Directionality References: Irreversibility Rule: Irreversibility Rule Overruling Assumption:	EC 1.17.1.2
bscDayISPH2RXNDELTA3ISOPENTENYLPPNADWATERHYDROXYMETHYLBUTENYLDIPNADHPROTON72Chloroplast	EC 1.17.1.2 (ISPH2-RXN-DELTA3-ISOPENTENYL-PP/NAD/WATER//HYDROXY-METHYL-BUTENYL-DIP/NADH/PROTON.72.)	bscDayHydroxyMethylButenylDipChloroplast[bscDayp] + bscDayNADHChloroplast[bscDayp] + bscDayProtonChloroplast[bscDayp] -> bscDayIsopentenylDiphosphateChloroplast[bscDayp] + bscDayNADChloroplast[bscDayp] + bscDayWaterChloroplast[bscDayp]	( bscSobic001G102500 )	0	1000	0		PROTEIN_ASSOCIATION: ( bscSobic001G102500 ) rxnNotes: PARENTFRAME: ISPH2-RXN Directionality References: Irreversibility Rule: Irreversibility Rule Overruling Assumption:	EC 1.17.1.2
mcDayGLUTAMATEDEHYDROGENASERXN	EC 1.4.1.2 (GLUTAMATE-DEHYDROGENASE-RXN)	mcDayGlu[mcDayc] + mcDayNAD[mcDayc] + mcDayWater[mcDayc] -> mcDay2Ketoglutarate[mcDayc] + mcDayAmmonia[mcDayc] + mcDayNADH[mcDayc] + 2 mcDayProton[mcDayc]	( mcSobic006G165400 or mcSobic001G059100 )	0	1000	0		PROTEIN_ASSOCIATION: ( mcSobic006G165400 or mcSobic001G059100 ) rxnNotes: PARENTFRAME: GLUTAMATE-DEHYDROGENASE-RXN Directionality References: Irreversibility Rule: Irreversibility Rule Overruling Assumption:	EC 1.4.1.2
bscDayGLUTAMATEDEHYDROGENASERXN	EC 1.4.1.2 (GLUTAMATE-DEHYDROGENASE-RXN)	bscDayGlu[bscDayc] + bscDayNAD[bscDayc] + bscDayWater[bscDayc] -> bscDay2Ketoglutarate[bscDayc] + bscDayAmmonia[bscDayc] + bscDayNADH[bscDayc] + 2 bscDayProton[bscDayc]	( bscSobic006G165400 or bscSobic001G059100 )	0	1000	0		PROTEIN_ASSOCIATION: ( bscSobic006G165400 or bscSobic001G059100 ) rxnNotes: PARENTFRAME: GLUTAMATE-DEHYDROGENASE-RXN Directionality References: Irreversibility Rule: Irreversibility Rule Overruling Assumption:	EC 1.4.1.2
mcDay3PGAREARRRXN	EC 5.4.2.1 (3PGAREARR-RXN)	mcDayG3P[mcDayc] <=> mcDay2Pg[mcDayc]	( mcSobic008G116600 or mcSobic004G234100 or mcSobic003G103701 or mcSobic003G336000 or mcSobic001G384100 or mcSobic010G090100 or mcSobic003G063200 )	-1000	1000	0		PROTEIN_ASSOCIATION: ( mcSobic008G116600 or mcSobic004G234100 or mcSobic003G103701 or mcSobic003G336000 or mcSobic001G384100 or mcSobic010G090100 or mcSobic003G063200 ) rxnNotes: PARENTFRAME: 3PGAREARR-RXN Directionality References: Irreversibility Rule: Irreversibility Rule Overruling Assumption:	EC 5.4.2.1
bscDay3PGAREARRRXN	EC 5.4.2.1 (3PGAREARR-RXN)	bscDayG3P[bscDayc] <=> bscDay2Pg[bscDayc]	( bscSobic008G116600 or bscSobic004G234100 or bscSobic003G103701 or bscSobic003G336000 or bscSobic001G384100 or bscSobic010G090100 or bscSobic003G063200 )	-1000	1000	0		PROTEIN_ASSOCIATION: ( bscSobic008G116600 or bscSobic004G234100 or bscSobic003G103701 or bscSobic003G336000 or bscSobic001G384100 or bscSobic010G090100 or bscSobic003G063200 ) rxnNotes: PARENTFRAME: 3PGAREARR-RXN Directionality References: Irreversibility Rule: Irreversibility Rule Overruling Assumption:	EC 5.4.2.1
mcDay3PGAREARRRXNChloroplast	EC 5.4.2.1 (3PGAREARR-RXN)	mcDayG3PChloroplast[mcDayp] <=> mcDay2PgChloroplast[mcDayp]		-1000	1000	0		PROTEIN_ASSOCIATION: rxnNotes: PARENTFRAME: 3PGAREARR-RXN Directionality References: Irreversibility Rule: Irreversibility Rule Overruling Assumption:	EC 5.4.2.1
bscDay3PGAREARRRXNChloroplast	EC 5.4.2.1 (3PGAREARR-RXN)	bscDayG3PChloroplast[bscDayp] <=> bscDay2PgChloroplast[bscDayp]		-1000	1000	0		PROTEIN_ASSOCIATION: rxnNotes: PARENTFRAME: 3PGAREARR-RXN Directionality References: Irreversibility Rule: Irreversibility Rule Overruling Assumption:	EC 5.4.2.1
mcDayGenericNADOxidasemod	mcDayGenericNADOxidase-mod	mcDayNADH[mcDayc] + 0.5 mcDayOxygen[mcDayc] + mcDayProton[mcDayc] -> mcDayNAD[mcDayc] + mcDayWater[mcDayc]		0	1000	0		PROTEIN_ASSOCIATION: rxnNotes: PARENTFRAME: None Directionality References: Irreversibility Rule: Irreversibility Rule Overruling Assumption:
bscDayGenericNADOxidasemod	bscDayGenericNADOxidase-mod	bscDayNADH[bscDayc] + 0.5 bscDayOxygen[bscDayc] + bscDayProton[bscDayc] -> bscDayNAD[bscDayc] + bscDayWater[bscDayc]		0	1000	0		PROTEIN_ASSOCIATION: rxnNotes: PARENTFRAME: None Directionality References: Irreversibility Rule: Irreversibility Rule Overruling Assumption:
mcDayRXN8730	EC 3.1.3.56 (RXN-8730)	mcDayCPD506[mcDayc] + mcDayWater[mcDayc] -> mcDayInositol134Triphosphate[mcDayc] + mcDayPhosphate[mcDayc]	( mcSobic003G276500 or mcSobic009G016100 or mcSobic010G089900 or mcSobic003G333100 or mcSobic002G193900 or mcSobic004G234000 or mcSobic003G040600 or mcSobic007G131600 or mcSobic001G162700 or mcSobic001G244900 or mcSobic009G211600 or mcSobic002G254700 or mcSobic009G178300 or mcSobic007G198300 or mcSobic001G145200 or mcSobic001G496900 or mcSobic004G145500 or mcSobic003G277600 or mcSobic002G050500 o…	0	1000	0		PROTEIN_ASSOCIATION: ( mcSobic003G276500 or mcSobic009G016100 or mcSobic010G089900 or mcSobic003G333100 or mcSobic002G193900 or mcSobic004G234000 or mcSobic003G040600 or mcSobic007G131600 or mcSobic001G162700 or mcSobic001G244900 or mcSobic009G211600 or mcSobic002G254700 or mcSobic009G178300 or mcSobic007G198300 or mcSobic001G145200 or mcSobic001G496900 or mcSobic004G145500 or mcSobic003G277600 o…	EC 3.1.3.56
bscDayRXN8730	EC 3.1.3.56 (RXN-8730)	bscDayCPD506[bscDayc] + bscDayWater[bscDayc] -> bscDayInositol134Triphosphate[bscDayc] + bscDayPhosphate[bscDayc]	( bscSobic003G276500 or bscSobic009G016100 or bscSobic010G089900 or bscSobic003G333100 or bscSobic002G193900 or bscSobic004G234000 or bscSobic003G040600 or bscSobic007G131600 or bscSobic001G162700 or bscSobic001G244900 or bscSobic009G211600 or bscSobic002G254700 or bscSobic009G178300 or bscSobic007G198300 or bscSobic001G145200 or bscSobic001G496900 or bscSobic004G145500 or bscSobic003G277600 or b…	0	1000	0		PROTEIN_ASSOCIATION: ( bscSobic003G276500 or bscSobic009G016100 or bscSobic010G089900 or bscSobic003G333100 or bscSobic002G193900 or bscSobic004G234000 or bscSobic003G040600 or bscSobic007G131600 or bscSobic001G162700 or bscSobic001G244900 or bscSobic009G211600 or bscSobic002G254700 or bscSobic009G178300 or bscSobic007G198300 or bscSobic001G145200 or bscSobic001G496900 or bscSobic004G145500 or bs…	EC 3.1.3.56
mcDayGLUTAMATESYNRXN	EC 1.4.1.13 (GLUTAMATESYN-RXN)	mcDay2Ketoglutarate[mcDayc] + mcDayGln[mcDayc] + mcDayNADPH[mcDayc] + mcDayProton[mcDayc] -> 2 mcDayGlu[mcDayc] + mcDayNADP[mcDayc]	( mcSobic002G402700 or mcSobic003G258800 or mcSobic009G225700 )	0	1000	0		PROTEIN_ASSOCIATION: ( mcSobic002G402700 or mcSobic003G258800 or mcSobic009G225700 ) rxnNotes: PARENTFRAME: GLUTAMATESYN-RXN Directionality References: Irreversibility Rule: Irreversibility Rule Overruling Assumption:	EC 1.4.1.13
bscDayGLUTAMATESYNRXN	EC 1.4.1.13 (GLUTAMATESYN-RXN)	bscDay2Ketoglutarate[bscDayc] + bscDayGln[bscDayc] + bscDayNADPH[bscDayc] + bscDayProton[bscDayc] -> 2 bscDayGlu[bscDayc] + bscDayNADP[bscDayc]	( bscSobic002G402700 or bscSobic003G258800 or bscSobic009G225700 )	0	1000	0		PROTEIN_ASSOCIATION: ( bscSobic002G402700 or bscSobic003G258800 or bscSobic009G225700 ) rxnNotes: PARENTFRAME: GLUTAMATESYN-RXN Directionality References: Irreversibility Rule: Irreversibility Rule Overruling Assumption:	EC 1.4.1.13
mcDayTHIOREDOXINREDUCTNADPHRXN	EC 1.8.1.9 (THIOREDOXIN-REDUCT-NADPH-RXN)	mcDayNADPH[mcDayc] + mcDayOxThioredoxin[mcDayc] + mcDayProton[mcDayc] -> mcDayNADP[mcDayc] + mcDayRedThioredoxin[mcDayc]	( mcSobic002G401800 or mcSobic004G262300 or mcSobic005G154000 or mcSobic010G135000 or mcSobic002G386300 )	0	1000	0		PROTEIN_ASSOCIATION: ( mcSobic002G401800 or mcSobic004G262300 or mcSobic005G154000 or mcSobic010G135000 or mcSobic002G386300 ) rxnNotes: PARENTFRAME: THIOREDOXIN-REDUCT-NADPH-RXN Directionality References: Irreversibility Rule: Irreversibility Rule Overruling Assumption:	EC 1.8.1.9
bscDayTHIOREDOXINREDUCTNADPHRXN	EC 1.8.1.9 (THIOREDOXIN-REDUCT-NADPH-RXN)	bscDayNADPH[bscDayc] + bscDayOxThioredoxin[bscDayc] + bscDayProton[bscDayc] -> bscDayNADP[bscDayc] + bscDayRedThioredoxin[bscDayc]	( bscSobic002G401800 or bscSobic004G262300 or bscSobic005G154000 or bscSobic010G135000 or bscSobic002G386300 )	0	1000	0		PROTEIN_ASSOCIATION: ( bscSobic002G401800 or bscSobic004G262300 or bscSobic005G154000 or bscSobic010G135000 or bscSobic002G386300 ) rxnNotes: PARENTFRAME: THIOREDOXIN-REDUCT-NADPH-RXN Directionality References: Irreversibility Rule: Irreversibility Rule Overruling Assumption:	EC 1.8.1.9
mcDayRXN9588	EC 3.2.1.- (RXN-9588)	mcDayDhurrin[mcDayc] + mcDayWater[mcDayc] -> mcDayCPD648[mcDayc] + mcDayGlc[mcDayc]	( mcSobic008G079800 or mcSobic008G080100 )	0	1000	0		PROTEIN_ASSOCIATION: ( mcSobic008G079800 or mcSobic008G080100 ) rxnNotes: PARENTFRAME: RXN-9588 Directionality References: Irreversibility Rule: Irreversibility Rule Overruling Assumption:	EC 3.2.1.-
bscDayRXN9588	EC 3.2.1.- (RXN-9588)	bscDayDhurrin[bscDayc] + bscDayWater[bscDayc] -> bscDayCPD648[bscDayc] + bscDayGlc[bscDayc]	( bscSobic008G079800 or bscSobic008G080100 )	0	1000	0		PROTEIN_ASSOCIATION: ( bscSobic008G079800 or bscSobic008G080100 ) rxnNotes: PARENTFRAME: RXN-9588 Directionality References: Irreversibility Rule: Irreversibility Rule Overruling Assumption:	EC 3.2.1.-
mcDayUDPGLUCEPIMRXNmod	EC 5.1.3.2 (UDPGLUCEPIM-RXN-mod)	mcDayUDPgalactose[mcDayc] <=> mcDayUDPGlucose[mcDayc]	( mcSobic007G114500 or mcSobic002G271200 or mcSobic002G170100 or mcSobic001G372500 )	-1000	1000	0		PROTEIN_ASSOCIATION: ( mcSobic007G114500 or mcSobic002G271200 or mcSobic002G170100 or mcSobic001G372500 ) rxnNotes: PARENTFRAME: UDPGLUCEPIM-RXN Directionality References: Irreversibility Rule: Irreversibility Rule Overruling Assumption:	EC 5.1.3.2
bscDayUDPGLUCEPIMRXNmod	EC 5.1.3.2 (UDPGLUCEPIM-RXN-mod)	bscDayUDPgalactose[bscDayc] <=> bscDayUDPGlucose[bscDayc]	( bscSobic007G114500 or bscSobic002G271200 or bscSobic002G170100 or bscSobic001G372500 )	-1000	1000	0		PROTEIN_ASSOCIATION: ( bscSobic007G114500 or bscSobic002G271200 or bscSobic002G170100 or bscSobic001G372500 ) rxnNotes: PARENTFRAME: UDPGLUCEPIM-RXN Directionality References: Irreversibility Rule: Irreversibility Rule Overruling Assumption:	EC 5.1.3.2
mcDayGLUTRNAREDUCTRXN	EC 1.2.1.70 (GLUTRNAREDUCT-RXN)	mcDayChargedGluTRNAs[mcDayc] + mcDayNADPH[mcDayc] -> mcDayGlutamate1Semialdehyde[mcDayc] + mcDayGluTRNAs[mcDayc] + mcDayNADP[mcDayc]	( mcSobic001G202600 or mcSobic006G234100 )	0	1000	0		PROTEIN_ASSOCIATION: ( mcSobic001G202600 or mcSobic006G234100 ) rxnNotes: PARENTFRAME: GLUTRNAREDUCT-RXN Directionality References: Irreversibility Rule: Irreversibility Rule Overruling Assumption:	EC 1.2.1.70
bscDayGLUTRNAREDUCTRXN	EC 1.2.1.70 (GLUTRNAREDUCT-RXN)	bscDayChargedGluTRNAs[bscDayc] + bscDayNADPH[bscDayc] -> bscDayGlutamate1Semialdehyde[bscDayc] + bscDayGluTRNAs[bscDayc] + bscDayNADP[bscDayc]	( bscSobic001G202600 or bscSobic006G234100 )	0	1000	0		PROTEIN_ASSOCIATION: ( bscSobic001G202600 or bscSobic006G234100 ) rxnNotes: PARENTFRAME: GLUTRNAREDUCT-RXN Directionality References: Irreversibility Rule: Irreversibility Rule Overruling Assumption:	EC 1.2.1.70
mcDayF16BDEPHOSRXN	EC 3.1.3.11 (F16BDEPHOS-RXN)	mcDayFructose16Diphosphate[mcDayc] + mcDayWater[mcDayc] -> mcDayFructose6P[mcDayc] + mcDayPhosphate[mcDayc]	( mcSobic003G367500 or mcSobic009G152700 )	0	1000	0		PROTEIN_ASSOCIATION: ( mcSobic003G367500 or mcSobic009G152700 ) rxnNotes: PARENTFRAME: F16BDEPHOS-RXN Directionality References: Irreversibility Rule: Irreversibility Rule Overruling Assumption:	EC 3.1.3.11
bscDayF16BDEPHOSRXN	EC 3.1.3.11 (F16BDEPHOS-RXN)	bscDayFructose16Diphosphate[bscDayc] + bscDayWater[bscDayc] -> bscDayFructose6P[bscDayc] + bscDayPhosphate[bscDayc]	( bscSobic003G367500 or bscSobic009G152700 )	0	1000	0		PROTEIN_ASSOCIATION: ( bscSobic003G367500 or bscSobic009G152700 ) rxnNotes: PARENTFRAME: F16BDEPHOS-RXN Directionality References: Irreversibility Rule: Irreversibility Rule Overruling Assumption:	EC 3.1.3.11
mcDayEC63416	EC 6.3.4.16 (6.3.4.16-RXN)	mcDayAmmonia[mcDayc] + 2 mcDayATP[mcDayc] + mcDayCO2[mcDayc] + mcDayWater[mcDayc] -> 2 mcDayADP[mcDayc] + mcDayCarbamoylP[mcDayc] + mcDayPhosphate[mcDayc] + 2 mcDayProton[mcDayc]	( mcSobic003G193700 )	0	0	0		PROTEIN_ASSOCIATION: ( mcSobic003G193700 ) rxnNotes: PARENTFRAME: 6.3.4.16-RXN Directionality References: Irreversibility Rule: Irreversibility Rule Overruling Assumption:	EC 6.3.4.16
bscDayEC63416	EC 6.3.4.16 (6.3.4.16-RXN)	bscDayAmmonia[bscDayc] + 2 bscDayATP[bscDayc] + bscDayCO2[bscDayc] + bscDayWater[bscDayc] -> 2 bscDayADP[bscDayc] + bscDayCarbamoylP[bscDayc] + bscDayPhosphate[bscDayc] + 2 bscDayProton[bscDayc]	( bscSobic003G193700 )	0	1000	0		PROTEIN_ASSOCIATION: ( bscSobic003G193700 ) rxnNotes: PARENTFRAME: 6.3.4.16-RXN Directionality References: Irreversibility Rule: Irreversibility Rule Overruling Assumption:	EC 6.3.4.16
mcDayDSERDEAMRXN	EC 4.3.1.18 (DSERDEAM-RXN)	mcDayDSerine[mcDayc] -> mcDayAmmonia[mcDayc] + mcDayProton[mcDayc] + mcDayPyruvate[mcDayc]	( mcSobic006G173600 )	0	1000	0		PROTEIN_ASSOCIATION: ( mcSobic006G173600 ) rxnNotes: PARENTFRAME: DSERDEAM-RXN Directionality References: Irreversibility Rule: Irreversibility Rule Overruling Assumption:	EC 4.3.1.18
bscDayDSERDEAMRXN	EC 4.3.1.18 (DSERDEAM-RXN)	bscDayDSerine[bscDayc] -> bscDayAmmonia[bscDayc] + bscDayProton[bscDayc] + bscDayPyruvate[bscDayc]	( bscSobic006G173600 )	0	1000	0		PROTEIN_ASSOCIATION: ( bscSobic006G173600 ) rxnNotes: PARENTFRAME: DSERDEAM-RXN Directionality References: Irreversibility Rule: Irreversibility Rule Overruling Assumption:	EC 4.3.1.18
mcDayRXN0302Chloroplast	EC 4.6.1.12 (RXN0-302)	mcDay2Phospho4Cytidine5Diphospho2CMetChloroplast[mcDayp] -> mcDay2CMethDErythritolCyclodiphosphateChloroplast[mcDayp] + mcDayCMPChloroplast[mcDayp]	( mcSobic004G281900 )	0	1000	0		PROTEIN_ASSOCIATION: ( mcSobic004G281900 ) rxnNotes: PARENTFRAME: RXN0-302 Directionality References: Irreversibility Rule: Irreversibility Rule Overruling Assumption:	EC 4.6.1.12
bscDayRXN0302Chloroplast	EC 4.6.1.12 (RXN0-302)	bscDay2Phospho4Cytidine5Diphospho2CMetChloroplast[bscDayp] -> bscDay2CMethDErythritolCyclodiphosphateChloroplast[bscDayp] + bscDayCMPChloroplast[bscDayp]	( bscSobic004G281900 )	0	1000	0		PROTEIN_ASSOCIATION: ( bscSobic004G281900 ) rxnNotes: PARENTFRAME: RXN0-302 Directionality References: Irreversibility Rule: Irreversibility Rule Overruling Assumption:	EC 4.6.1.12
mcDayRXN2122	EC 1.2.1.- (RXN-2122)	mcDay18Oxooleate[mcDayc] + mcDayNADP[mcDayc] + mcDayWater[mcDayc] -> mcDayNADPH[mcDayc] + mcDayOctadecenedioate[mcDayc] + 2 mcDayProton[mcDayc]		0	1000	0		PROTEIN_ASSOCIATION: rxnNotes: PARENTFRAME: RXN-2122 Directionality References: Irreversibility Rule: Irreversibility Rule Overruling Assumption:	EC 1.2.1.-
bscDayRXN2122	EC 1.2.1.- (RXN-2122)	bscDay18Oxooleate[bscDayc] + bscDayNADP[bscDayc] + bscDayWater[bscDayc] -> bscDayNADPH[bscDayc] + bscDayOctadecenedioate[bscDayc] + 2 bscDayProton[bscDayc]		0	1000	0		PROTEIN_ASSOCIATION: rxnNotes: PARENTFRAME: RXN-2122 Directionality References: Irreversibility Rule: Irreversibility Rule Overruling Assumption:	EC 1.2.1.-
mcDayRXN2121	EC 1.1.1.- (RXN-2121)	mcDay18Hydroxyoleate[mcDayc] + mcDayNADP[mcDayc] -> mcDay18Oxooleate[mcDayc] + mcDayNADPH[mcDayc] + mcDayProton[mcDayc]	( mcSobic002G181800 or mcSobic007G122400 or mcSobic004G282800 or mcSobic006G185600 or mcSobic001G320300 )	0	1000	0		PROTEIN_ASSOCIATION: ( mcSobic002G181800 or mcSobic007G122400 or mcSobic004G282800 or mcSobic006G185600 or mcSobic001G320300 ) rxnNotes: PARENTFRAME: RXN-2121 Directionality References: Irreversibility Rule: Irreversibility Rule Overruling Assumption:	EC 1.1.1.-
bscDayRXN2121	EC 1.1.1.- (RXN-2121)	bscDay18Hydroxyoleate[bscDayc] + bscDayNADP[bscDayc] -> bscDay18Oxooleate[bscDayc] + bscDayNADPH[bscDayc] + bscDayProton[bscDayc]	( bscSobic002G181800 or bscSobic007G122400 or bscSobic004G282800 or bscSobic006G185600 or bscSobic001G320300 )	0	1000	0		PROTEIN_ASSOCIATION: ( bscSobic002G181800 or bscSobic007G122400 or bscSobic004G282800 or bscSobic006G185600 or bscSobic001G320300 ) rxnNotes: PARENTFRAME: RXN-2121 Directionality References: Irreversibility Rule: Irreversibility Rule Overruling Assumption:	EC 1.1.1.-
mcDayGDPREDUCTRXN	EC 1.17.4.1 (GDPREDUCT-RXN)	mcDayDGDP[mcDayc] + mcDayOxThioredoxin[mcDayc] + mcDayWater[mcDayc] <=> mcDayGDP[mcDayc] + mcDayRedThioredoxin[mcDayc]	( mcSobic010G106300 or mcSobic006G134900 or mcSobic010G054600 )	-1000	1000	0		PROTEIN_ASSOCIATION: ( mcSobic010G106300 or mcSobic006G134900 or mcSobic010G054600 ) rxnNotes: PARENTFRAME: GDPREDUCT-RXN Directionality References: Irreversibility Rule: Irreversibility Rule Overruling Assumption:	EC 1.17.4.1
bscDayGDPREDUCTRXN	EC 1.17.4.1 (GDPREDUCT-RXN)	bscDayDGDP[bscDayc] + bscDayOxThioredoxin[bscDayc] + bscDayWater[bscDayc] <=> bscDayGDP[bscDayc] + bscDayRedThioredoxin[bscDayc]	( bscSobic010G106300 or bscSobic006G134900 or bscSobic010G054600 )	-1000	1000	0		PROTEIN_ASSOCIATION: ( bscSobic010G106300 or bscSobic006G134900 or bscSobic010G054600 ) rxnNotes: PARENTFRAME: GDPREDUCT-RXN Directionality References: Irreversibility Rule: Irreversibility Rule Overruling Assumption:	EC 1.17.4.1
mcDayASPCARBTRANSRXN	EC 2.1.3.2 (ASPCARBTRANS-RXN)	mcDayCarbamoylP[mcDayc] + mcDayLAspartate[mcDayc] -> mcDayCarbamyulLAspartate[mcDayc] + mcDayPhosphate[mcDayc] + mcDayProton[mcDayc]	( mcSobic003G193700 or mcSobic007G092200 )	0	1000	0		PROTEIN_ASSOCIATION: ( mcSobic003G193700 or mcSobic007G092200 ) rxnNotes: PARENTFRAME: ASPCARBTRANS-RXN Directionality References: Irreversibility Rule: Irreversibility Rule Overruling Assumption:	EC 2.1.3.2
bscDayASPCARBTRANSRXN	EC 2.1.3.2 (ASPCARBTRANS-RXN)	bscDayCarbamoylP[bscDayc] + bscDayLAspartate[bscDayc] -> bscDayCarbamyulLAspartate[bscDayc] + bscDayPhosphate[bscDayc] + bscDayProton[bscDayc]	( bscSobic003G193700 or bscSobic007G092200 )	0	1000	0		PROTEIN_ASSOCIATION: ( bscSobic003G193700 or bscSobic007G092200 ) rxnNotes: PARENTFRAME: ASPCARBTRANS-RXN Directionality References: Irreversibility Rule: Irreversibility Rule Overruling Assumption:	EC 2.1.3.2
mcDayXylogalacturonanSynthesismod	EC 2.4.2.41 (XylogalacturonanSynthesis-mod)	mcDayHomogalacturonanMonomerEquivalent[mcDayc] + mcDayUDPDXylose[mcDayc] -> mcDayUDP[mcDayc] + mcDayXylogalacturonanMonomerEquivalent[mcDayc]	( mcSobic001G538700 or mcSobic004G070100 or mcSobic002G062100 or mcSobic003G234701 or mcSobic006G059000 or mcSobic010G059400 or mcSobic009G220100 or mcSobic003G410600 or mcSobic003G102700 or mcSobic004G213500 or mcSobic009G220200 )	0	1000	0		PROTEIN_ASSOCIATION: ( mcSobic001G538700 or mcSobic004G070100 or mcSobic002G062100 or mcSobic003G234701 or mcSobic006G059000 or mcSobic010G059400 or mcSobic009G220100 or mcSobic003G410600 or mcSobic003G102700 or mcSobic004G213500 or mcSobic009G220200 ) rxnNotes: PARENTFRAME: RXN-9589 Directionality References: Irreversibility Rule: Irreversibility Rule Overruling Assumption:	EC 2.4.2.41
bscDayXylogalacturonanSynthesismod	EC 2.4.2.41 (XylogalacturonanSynthesis-mod)	bscDayHomogalacturonanMonomerEquivalent[bscDayc] + bscDayUDPDXylose[bscDayc] -> bscDayUDP[bscDayc] + bscDayXylogalacturonanMonomerEquivalent[bscDayc]	( bscSobic001G538700 or bscSobic004G070100 or bscSobic002G062100 or bscSobic003G234701 or bscSobic006G059000 or bscSobic010G059400 or bscSobic009G220100 or bscSobic003G410600 or bscSobic003G102700 or bscSobic004G213500 or bscSobic009G220200 )	0	1000	0		PROTEIN_ASSOCIATION: ( bscSobic001G538700 or bscSobic004G070100 or bscSobic002G062100 or bscSobic003G234701 or bscSobic006G059000 or bscSobic010G059400 or bscSobic009G220100 or bscSobic003G410600 or bscSobic003G102700 or bscSobic004G213500 or bscSobic009G220200 ) rxnNotes: PARENTFRAME: RXN-9589 Directionality References: Irreversibility Rule: Irreversibility Rule Overruling Assumption:	EC 2.4.2.41
mcDayDTDPKINRXN	EC 2.7.4.6 (DTDPKIN-RXN)	mcDayATP[mcDayc] + mcDayTDP[mcDayc] -> mcDayADP[mcDayc] + mcDayTTP[mcDayc]	( mcSobic009G259200 or mcSobic008G123600 or mcSobic002G306900 or mcSobic001G295100 or mcSobic004G184500 )	0	1000	0		PROTEIN_ASSOCIATION: ( mcSobic009G259200 or mcSobic008G123600 or mcSobic002G306900 or mcSobic001G295100 or mcSobic004G184500 ) rxnNotes: PARENTFRAME: DTDPKIN-RXN Directionality References: Irreversibility Rule: Irreversibility Rule Overruling Assumption:	EC 2.7.4.6
bscDayDTDPKINRXN	EC 2.7.4.6 (DTDPKIN-RXN)	bscDayATP[bscDayc] + bscDayTDP[bscDayc] -> bscDayADP[bscDayc] + bscDayTTP[bscDayc]	( bscSobic009G259200 or bscSobic008G123600 or bscSobic002G306900 or bscSobic001G295100 or bscSobic004G184500 )	0	1000	0		PROTEIN_ASSOCIATION: ( bscSobic009G259200 or bscSobic008G123600 or bscSobic002G306900 or bscSobic001G295100 or bscSobic004G184500 ) rxnNotes: PARENTFRAME: DTDPKIN-RXN Directionality References: Irreversibility Rule: Irreversibility Rule Overruling Assumption:	EC 2.7.4.6
mcDayUDPARABINOSE4EPIMERASERXN	EC 5.1.3.5 (UDP-ARABINOSE-4-EPIMERASE-RXN)	mcDayUDPDXylose[mcDayc] -> mcDayUDPLArabinose[mcDayc]	( mcSobic006G148100 or mcSobic001G400000 or mcSobic006G217300 or mcSobic008G006100 )	0	1000	0		PROTEIN_ASSOCIATION: ( mcSobic006G148100 or mcSobic001G400000 or mcSobic006G217300 or mcSobic008G006100 ) rxnNotes: PARENTFRAME: UDP-ARABINOSE-4-EPIMERASE-RXN Directionality References: Irreversibility Rule: Irreversibility Rule Overruling Assumption:	EC 5.1.3.5
bscDayUDPARABINOSE4EPIMERASERXN	EC 5.1.3.5 (UDP-ARABINOSE-4-EPIMERASE-RXN)	bscDayUDPDXylose[bscDayc] -> bscDayUDPLArabinose[bscDayc]	( bscSobic006G148100 or bscSobic001G400000 or bscSobic006G217300 or bscSobic008G006100 )	0	1000	0		PROTEIN_ASSOCIATION: ( bscSobic006G148100 or bscSobic001G400000 or bscSobic006G217300 or bscSobic008G006100 ) rxnNotes: PARENTFRAME: UDP-ARABINOSE-4-EPIMERASE-RXN Directionality References: Irreversibility Rule: Irreversibility Rule Overruling Assumption:	EC 5.1.3.5
mcDayRXN12195	EC 3.6.1.15 (RXN-12195)	mcDayCTP[mcDayc] + mcDayWater[mcDayc] -> mcDayCDP[mcDayc] + mcDayPhosphate[mcDayc] + mcDayProton[mcDayc]	( mcSobic007G137900 or mcSobic001G385000 or mcSobic002G420600 or mcSobic001G518200 or mcSobic005G085901 )	0	1000	0		PROTEIN_ASSOCIATION: ( mcSobic007G137900 or mcSobic001G385000 or mcSobic002G420600 or mcSobic001G518200 or mcSobic005G085901 ) rxnNotes: PARENTFRAME: RXN-12195 Directionality References: Irreversibility Rule: Irreversibility Rule Overruling Assumption:	EC 3.6.1.15
bscDayRXN12195	EC 3.6.1.15 (RXN-12195)	bscDayCTP[bscDayc] + bscDayWater[bscDayc] -> bscDayCDP[bscDayc] + bscDayPhosphate[bscDayc] + bscDayProton[bscDayc]	( bscSobic007G137900 or bscSobic001G385000 or bscSobic002G420600 or bscSobic001G518200 or bscSobic005G085901 )	0	1000	0		PROTEIN_ASSOCIATION: ( bscSobic007G137900 or bscSobic001G385000 or bscSobic002G420600 or bscSobic001G518200 or bscSobic005G085901 ) rxnNotes: PARENTFRAME: RXN-12195 Directionality References: Irreversibility Rule: Irreversibility Rule Overruling Assumption:	EC 3.6.1.15
mcDayRXN1841	EC 3.2.1.80 (RXN-1841)	mcDay1Kestotriose[mcDayc] + mcDayWater[mcDayc] <=> mcDayFru[mcDayc] + mcDaySucrose[mcDayc]	( mcSobic003G440900 )	-1000	1000	0		PROTEIN_ASSOCIATION: ( mcSobic003G440900 ) rxnNotes: PARENTFRAME: RXN-1841 Directionality References: Irreversibility Rule: Irreversibility Rule Overruling Assumption:	EC 3.2.1.80
bscDayRXN1841	EC 3.2.1.80 (RXN-1841)	bscDay1Kestotriose[bscDayc] + bscDayWater[bscDayc] <=> bscDayFru[bscDayc] + bscDaySucrose[bscDayc]	( bscSobic003G440900 )	-1000	1000	0		PROTEIN_ASSOCIATION: ( bscSobic003G440900 ) rxnNotes: PARENTFRAME: RXN-1841 Directionality References: Irreversibility Rule: Irreversibility Rule Overruling Assumption:	EC 3.2.1.80
mcDayGLUTATHIONEREDUCTNADPHRXN	EC 1.8.1.7 (GLUTATHIONE-REDUCT-NADPH-RXN)	mcDayNADPH[mcDayc] + mcDayOxidizedGlutathione[mcDayc] + mcDayProton[mcDayc] -> 2 mcDayGlutathione[mcDayc] + mcDayNADP[mcDayc]	( mcSobic004G341200 or mcSobic004G077600 )	0	1000	0		PROTEIN_ASSOCIATION: ( mcSobic004G341200 or mcSobic004G077600 ) rxnNotes: PARENTFRAME: GLUTATHIONE-REDUCT-NADPH-RXN Directionality References: Irreversibility Rule: Irreversibility Rule Overruling Assumption:	EC 1.8.1.7
bscDayGLUTATHIONEREDUCTNADPHRXN	EC 1.8.1.7 (GLUTATHIONE-REDUCT-NADPH-RXN)	bscDayNADPH[bscDayc] + bscDayOxidizedGlutathione[bscDayc] + bscDayProton[bscDayc] -> 2 bscDayGlutathione[bscDayc] + bscDayNADP[bscDayc]	( bscSobic004G341200 or bscSobic004G077600 )	0	1000	0		PROTEIN_ASSOCIATION: ( bscSobic004G341200 or bscSobic004G077600 ) rxnNotes: PARENTFRAME: GLUTATHIONE-REDUCT-NADPH-RXN Directionality References: Irreversibility Rule: Irreversibility Rule Overruling Assumption:	EC 1.8.1.7
mcDayRXN12196	EC 3.6.1.15 (RXN-12196)	mcDayUTP[mcDayc] + mcDayWater[mcDayc] -> mcDayPhosphate[mcDayc] + mcDayProton[mcDayc] + mcDayUDP[mcDayc]	( mcSobic007G137900 or mcSobic001G385000 or mcSobic002G420600 or mcSobic001G518200 or mcSobic005G085901 )	0	1000	0		PROTEIN_ASSOCIATION: ( mcSobic007G137900 or mcSobic001G385000 or mcSobic002G420600 or mcSobic001G518200 or mcSobic005G085901 ) rxnNotes: PARENTFRAME: RXN-12196 Directionality References: Irreversibility Rule: Irreversibility Rule Overruling Assumption:	EC 3.6.1.15
bscDayRXN12196	EC 3.6.1.15 (RXN-12196)	bscDayUTP[bscDayc] + bscDayWater[bscDayc] -> bscDayPhosphate[bscDayc] + bscDayProton[bscDayc] + bscDayUDP[bscDayc]	( bscSobic007G137900 or bscSobic001G385000 or bscSobic002G420600 or bscSobic001G518200 or bscSobic005G085901 )	0	1000	0		PROTEIN_ASSOCIATION: ( bscSobic007G137900 or bscSobic001G385000 or bscSobic002G420600 or bscSobic001G518200 or bscSobic005G085901 ) rxnNotes: PARENTFRAME: RXN-12196 Directionality References: Irreversibility Rule: Irreversibility Rule Overruling Assumption:	EC 3.6.1.15
mcDayPSERTRANSAMRXN	EC 2.6.1.52 (PSERTRANSAM-RXN)	mcDay3PHydroxypyruvate[mcDayc] + mcDayGlu[mcDayc] -> mcDay2Ketoglutarate[mcDayc] + mcDay3PSerine[mcDayc]	( mcSobic001G498500 )	0	1000	0	amino acid biosynthesis	PROTEIN_ASSOCIATION: ( mcSobic001G498500 ) rxnNotes: PARENTFRAME: PSERTRANSAM-RXN Directionality References: Irreversibility Rule: Irreversibility Rule Overruling Assumption:	EC 2.6.1.52
bscDayPSERTRANSAMRXN	EC 2.6.1.52 (PSERTRANSAM-RXN)	bscDay3PHydroxypyruvate[bscDayc] + bscDayGlu[bscDayc] -> bscDay2Ketoglutarate[bscDayc] + bscDay3PSerine[bscDayc]	( bscSobic001G498500 )	0	1000	0	amino acid biosynthesis	PROTEIN_ASSOCIATION: ( bscSobic001G498500 ) rxnNotes: PARENTFRAME: PSERTRANSAM-RXN Directionality References: Irreversibility Rule: Irreversibility Rule Overruling Assumption:	EC 2.6.1.52
mcDayAbscDaytractFreeGalactoseSynthesis	mcDayAbscDaytractFreeGalactoseSynthesis	mcDayGDPLGalactose[mcDayc] + mcDayWater[mcDayc] -> mcDayGalactose[mcDayc] + mcDayGDP[mcDayc] + mcDayProton[mcDayc]		0	1000	0		PROTEIN_ASSOCIATION: rxnNotes: PARENTFRAME: None Directionality References: Irreversibility Rule: Irreversibility Rule Overruling Assumption:
bscDayAbscDaytractFreeGalactoseSynthesis	bscDayAbscDaytractFreeGalactoseSynthesis	bscDayGDPLGalactose[bscDayc] + bscDayWater[bscDayc] -> bscDayGalactose[bscDayc] + bscDayGDP[bscDayc] + bscDayProton[bscDayc]		0	1000	0		PROTEIN_ASSOCIATION: rxnNotes: PARENTFRAME: None Directionality References: Irreversibility Rule: Irreversibility Rule Overruling Assumption:
mcDayGMPSYNGLUTRXN	EC 6.3.5.2 (GMP-SYN-GLUT-RXN)	mcDayATP[mcDayc] + mcDayGln[mcDayc] + mcDayWater[mcDayc] + mcDayXmp[mcDayc] -> mcDayAMP[mcDayc] + mcDayGlu[mcDayc] + mcDayGmp[mcDayc] + mcDayPPi[mcDayc] + 2 mcDayProton[mcDayc]	( mcSobic006G278500 )	0	1000	0		PROTEIN_ASSOCIATION: ( mcSobic006G278500 ) rxnNotes: PARENTFRAME: GMP-SYN-GLUT-RXN Directionality References: Irreversibility Rule: Irreversibility Rule Overruling Assumption:	EC 6.3.5.2
bscDayGMPSYNGLUTRXN	EC 6.3.5.2 (GMP-SYN-GLUT-RXN)	bscDayATP[bscDayc] + bscDayGln[bscDayc] + bscDayWater[bscDayc] + bscDayXmp[bscDayc] -> bscDayAMP[bscDayc] + bscDayGlu[bscDayc] + bscDayGmp[bscDayc] + bscDayPPi[bscDayc] + 2 bscDayProton[bscDayc]	( bscSobic006G278500 )	0	1000	0		PROTEIN_ASSOCIATION: ( bscSobic006G278500 ) rxnNotes: PARENTFRAME: GMP-SYN-GLUT-RXN Directionality References: Irreversibility Rule: Irreversibility Rule Overruling Assumption:	EC 6.3.5.2
mcDayGLYRIBONUCSYNRXN	EC 6.3.4.13 (GLYRIBONUCSYN-RXN)	mcDay5PBetaDRibosylAmine[mcDayc] + mcDayATP[mcDayc] + mcDayGly[mcDayc] -> mcDay5PhosphoRibosylGlycineamide[mcDayc] + mcDayADP[mcDayc] + mcDayPhosphate[mcDayc] + mcDayProton[mcDayc]	( mcSobic009G214200 )	0	1000	0		PROTEIN_ASSOCIATION: ( mcSobic009G214200 ) rxnNotes: PARENTFRAME: GLYRIBONUCSYN-RXN Directionality References: Irreversibility Rule: Irreversibility Rule Overruling Assumption:	EC 6.3.4.13
bscDayGLYRIBONUCSYNRXN	EC 6.3.4.13 (GLYRIBONUCSYN-RXN)	bscDay5PBetaDRibosylAmine[bscDayc] + bscDayATP[bscDayc] + bscDayGly[bscDayc] -> bscDay5PhosphoRibosylGlycineamide[bscDayc] + bscDayADP[bscDayc] + bscDayPhosphate[bscDayc] + bscDayProton[bscDayc]	( bscSobic009G214200 )	0	1000	0		PROTEIN_ASSOCIATION: ( bscSobic009G214200 ) rxnNotes: PARENTFRAME: GLYRIBONUCSYN-RXN Directionality References: Irreversibility Rule: Irreversibility Rule Overruling Assumption:	EC 6.3.4.13
mcDayUDPREDUCTRXN	EC 1.17.4.1 (UDPREDUCT-RXN)	mcDayRedThioredoxin[mcDayc] + mcDayUDP[mcDayc] -> mcDayDUDP[mcDayc] + mcDayOxThioredoxin[mcDayc] + mcDayWater[mcDayc]	( mcSobic010G106300 or mcSobic006G134900 or mcSobic010G054600 )	0	1000	0		PROTEIN_ASSOCIATION: ( mcSobic010G106300 or mcSobic006G134900 or mcSobic010G054600 ) rxnNotes: PARENTFRAME: UDPREDUCT-RXN Directionality References: Irreversibility Rule: Irreversibility Rule Overruling Assumption:	EC 1.17.4.1
bscDayUDPREDUCTRXN	EC 1.17.4.1 (UDPREDUCT-RXN)	bscDayRedThioredoxin[bscDayc] + bscDayUDP[bscDayc] -> bscDayDUDP[bscDayc] + bscDayOxThioredoxin[bscDayc] + bscDayWater[bscDayc]	( bscSobic010G106300 or bscSobic006G134900 or bscSobic010G054600 )	0	1000	0		PROTEIN_ASSOCIATION: ( bscSobic010G106300 or bscSobic006G134900 or bscSobic010G054600 ) rxnNotes: PARENTFRAME: UDPREDUCT-RXN Directionality References: Irreversibility Rule: Irreversibility Rule Overruling Assumption:	EC 1.17.4.1
mcDayGlucuronateTransfermod	mcDayGlucuronateTransfer-mod	mcDayUDPGlucuronate[mcDayc] -> mcDayPolysaccharideGlucuronateUnit[mcDayc] + mcDayUDP[mcDayc]		0	1000	0		PROTEIN_ASSOCIATION: rxnNotes: PARENTFRAME: None Directionality References: Irreversibility Rule: Irreversibility Rule Overruling Assumption:
bscDayGlucuronateTransfermod	bscDayGlucuronateTransfer-mod	bscDayUDPGlucuronate[bscDayc] -> bscDayPolysaccharideGlucuronateUnit[bscDayc] + bscDayUDP[bscDayc]		0	1000	0		PROTEIN_ASSOCIATION: rxnNotes: PARENTFRAME: None Directionality References: Irreversibility Rule: Irreversibility Rule Overruling Assumption:
mcDaySUCROSEPHOSPHATESYNTHASERXN	EC 2.4.1.14 (SUCROSE-PHOSPHATE-SYNTHASE-RXN)	mcDayFructose6P[mcDayc] + mcDayUDPGlucose[mcDayc] -> mcDayProton[mcDayc] + mcDaySucrose6P[mcDayc] + mcDayUDP[mcDayc]	( mcSobic005G089600 or mcSobic010G205100 or mcSobic003G403300 or mcSobic009G233200 or mcSobic008G027500 or mcSobic004G068400 )	0	1000	0		PROTEIN_ASSOCIATION: ( mcSobic005G089600 or mcSobic010G205100 or mcSobic003G403300 or mcSobic009G233200 or mcSobic008G027500 or mcSobic004G068400 ) rxnNotes: PARENTFRAME: SUCROSE-PHOSPHATE-SYNTHASE-RXN Directionality References: Irreversibility Rule: Irreversibility Rule Overruling Assumption:	EC 2.4.1.14
bscDaySUCROSEPHOSPHATESYNTHASERXN	EC 2.4.1.14 (SUCROSE-PHOSPHATE-SYNTHASE-RXN)	bscDayFructose6P[bscDayc] + bscDayUDPGlucose[bscDayc] -> bscDayProton[bscDayc] + bscDaySucrose6P[bscDayc] + bscDayUDP[bscDayc]	( bscSobic005G089600 or bscSobic010G205100 or bscSobic003G403300 or bscSobic009G233200 or bscSobic008G027500 or bscSobic004G068400 )	0	1000	0		PROTEIN_ASSOCIATION: ( bscSobic005G089600 or bscSobic010G205100 or bscSobic003G403300 or bscSobic009G233200 or bscSobic008G027500 or bscSobic004G068400 ) rxnNotes: PARENTFRAME: SUCROSE-PHOSPHATE-SYNTHASE-RXN Directionality References: Irreversibility Rule: Irreversibility Rule Overruling Assumption:	EC 2.4.1.14
mcDayDCDPKINRXN	EC 2.7.4.6 (DCDPKIN-RXN)	mcDayATP[mcDayc] + mcDayDCDP[mcDayc] -> mcDayADP[mcDayc] + mcDayDCTP[mcDayc]	( mcSobic009G259200 or mcSobic008G123600 or mcSobic002G306900 or mcSobic001G295100 or mcSobic004G184500 )	0	1000	0		PROTEIN_ASSOCIATION: ( mcSobic009G259200 or mcSobic008G123600 or mcSobic002G306900 or mcSobic001G295100 or mcSobic004G184500 ) rxnNotes: PARENTFRAME: DCDPKIN-RXN Directionality References: Irreversibility Rule: Irreversibility Rule Overruling Assumption:	EC 2.7.4.6
bscDayDCDPKINRXN	EC 2.7.4.6 (DCDPKIN-RXN)	bscDayATP[bscDayc] + bscDayDCDP[bscDayc] -> bscDayADP[bscDayc] + bscDayDCTP[bscDayc]	( bscSobic009G259200 or bscSobic008G123600 or bscSobic002G306900 or bscSobic001G295100 or bscSobic004G184500 )	0	1000	0		PROTEIN_ASSOCIATION: ( bscSobic009G259200 or bscSobic008G123600 or bscSobic002G306900 or bscSobic001G295100 or bscSobic004G184500 ) rxnNotes: PARENTFRAME: DCDPKIN-RXN Directionality References: Irreversibility Rule: Irreversibility Rule Overruling Assumption:	EC 2.7.4.6
mcDayPORPHOBILSYNTHRXN	EC 4.2.1.24 (PORPHOBILSYNTH-RXN)	2 mcDay5AminoLevulinate[mcDayc] -> mcDayPorphobilinogen[mcDayc] + mcDayProton[mcDayc] + 2 mcDayWater[mcDayc]	( mcSobic010G255300 )	0	1000	0		PROTEIN_ASSOCIATION: ( mcSobic010G255300 ) rxnNotes: PARENTFRAME: PORPHOBILSYNTH-RXN Directionality References: Irreversibility Rule: Irreversibility Rule Overruling Assumption:	EC 4.2.1.24
bscDayPORPHOBILSYNTHRXN	EC 4.2.1.24 (PORPHOBILSYNTH-RXN)	2 bscDay5AminoLevulinate[bscDayc] -> bscDayPorphobilinogen[bscDayc] + bscDayProton[bscDayc] + 2 bscDayWater[bscDayc]	( bscSobic010G255300 )	0	1000	0		PROTEIN_ASSOCIATION: ( bscSobic010G255300 ) rxnNotes: PARENTFRAME: PORPHOBILSYNTH-RXN Directionality References: Irreversibility Rule: Irreversibility Rule Overruling Assumption:	EC 4.2.1.24
mcDayEC11134	EC 1.1.1.34 (1.1.1.34-RXN)	mcDay3Hydroxy3MethylGlutarylCoA[mcDayc] + 2 mcDayNADPH[mcDayc] + 2 mcDayProton[mcDayc] -> mcDayCoA[mcDayc] + mcDayMevalonate[mcDayc] + 2 mcDayNADP[mcDayc]	( mcSobic007G148700 or mcSobic002G250400 or mcSobic007G207600 or mcSobic004G262100 )	0	1000	0	vitamin E synthesis, mevalonate pathway	PROTEIN_ASSOCIATION: ( mcSobic007G148700 or mcSobic002G250400 or mcSobic007G207600 or mcSobic004G262100 ) rxnNotes: PARENTFRAME: 1.1.1.34-RXN Directionality References: Irreversibility Rule: Irreversibility Rule Overruling Assumption:	EC 1.1.1.34
bscDayEC11134	EC 1.1.1.34 (1.1.1.34-RXN)	bscDay3Hydroxy3MethylGlutarylCoA[bscDayc] + 2 bscDayNADPH[bscDayc] + 2 bscDayProton[bscDayc] -> bscDayCoA[bscDayc] + bscDayMevalonate[bscDayc] + 2 bscDayNADP[bscDayc]	( bscSobic007G148700 or bscSobic002G250400 or bscSobic007G207600 or bscSobic004G262100 )	0	1000	0	vitamin E synthesis, mevalonate pathway	PROTEIN_ASSOCIATION: ( bscSobic007G148700 or bscSobic002G250400 or bscSobic007G207600 or bscSobic004G262100 ) rxnNotes: PARENTFRAME: 1.1.1.34-RXN Directionality References: Irreversibility Rule: Irreversibility Rule Overruling Assumption:	EC 1.1.1.34
mcDayCalloseSynthesismod	EC 2.4.1.34 (CalloseSynthesis-mod)	mcDayUDPGlucose[mcDayc] -> mcDay13BetaDGlucanMonomerEquivalent[mcDayc] + mcDayUDP[mcDayc]	( mcSobic003G180100 or mcSobic004G107800 or mcSobic001G521500 or mcSobic003G179600 or mcSobic004G358400 or mcSobic010G275800 or mcSobic001G529600 or mcSobic010G064200 or mcSobic003G298900 or mcSobic001G542500 or mcSobic003G252500 )	0	1000	0		PROTEIN_ASSOCIATION: ( mcSobic003G180100 or mcSobic004G107800 or mcSobic001G521500 or mcSobic003G179600 or mcSobic004G358400 or mcSobic010G275800 or mcSobic001G529600 or mcSobic010G064200 or mcSobic003G298900 or mcSobic001G542500 or mcSobic003G252500 ) rxnNotes: PARENTFRAME: 13-BETA-GLUCAN-SYNTHASE-RXN Directionality References: Irreversibility Rule: Irreversibility Rule Overruling Assumption:	EC 2.4.1.34
bscDayCalloseSynthesismod	EC 2.4.1.34 (CalloseSynthesis-mod)	bscDayUDPGlucose[bscDayc] -> bscDay13BetaDGlucanMonomerEquivalent[bscDayc] + bscDayUDP[bscDayc]	( bscSobic003G180100 or bscSobic004G107800 or bscSobic001G521500 or bscSobic003G179600 or bscSobic004G358400 or bscSobic010G275800 or bscSobic001G529600 or bscSobic010G064200 or bscSobic003G298900 or bscSobic001G542500 or bscSobic003G252500 )	0	1000	0		PROTEIN_ASSOCIATION: ( bscSobic003G180100 or bscSobic004G107800 or bscSobic001G521500 or bscSobic003G179600 or bscSobic004G358400 or bscSobic010G275800 or bscSobic001G529600 or bscSobic010G064200 or bscSobic003G298900 or bscSobic001G542500 or bscSobic003G252500 ) rxnNotes: PARENTFRAME: 13-BETA-GLUCAN-SYNTHASE-RXN Directionality References: Irreversibility Rule: Irreversibility Rule Overruling Ass…	EC 2.4.1.34
mcDaytxLight	mcDaytx|Light|	<=> mcDayLight[mcDayc]		-1000	15.8152	0	intercellularairspace transport	PROTEIN_ASSOCIATION: rxnNotes: PARENTFRAME: None Directionality References: Irreversibility Rule: Irreversibility Rule Overruling Assumption:
bscDaytxLight	bscDaytx|Light|	<=> bscDayLight[bscDayc]		-1000	6.3013	0	intercellularairspace transport	PROTEIN_ASSOCIATION: rxnNotes: PARENTFRAME: None Directionality References: Irreversibility Rule: Irreversibility Rule Overruling Assumption:
mcDayPYRROLINECARBREDUCTRXNPRONADPLDELTA1PYRROLINE5CARBOXYLATENADPHPROTON56	EC 1.5.1.2 (PYRROLINECARBREDUCT-RXN-PRO/NADP//L-DELTA1-PYRROLINE5-CARBOXYLATE/NADPH/PROTON.56.)	mcDayLDelta1Pyrroline5Carboxylate[mcDayc] + mcDayNADPH[mcDayc] + 2 mcDayProton[mcDayc] -> mcDayNADP[mcDayc] + mcDayPro[mcDayc]	( mcSobic003G424300 )	0	1000	0		PROTEIN_ASSOCIATION: ( mcSobic003G424300 ) rxnNotes: PARENTFRAME: PYRROLINECARBREDUCT-RXN Directionality References: Irreversibility Rule: Irreversibility Rule Overruling Assumption:	EC 1.5.1.2
bscDayPYRROLINECARBREDUCTRXNPRONADPLDELTA1PYRROLINE5CARBOXYLATENADPHPROTON56	EC 1.5.1.2 (PYRROLINECARBREDUCT-RXN-PRO/NADP//L-DELTA1-PYRROLINE5-CARBOXYLATE/NADPH/PROTON.56.)	bscDayLDelta1Pyrroline5Carboxylate[bscDayc] + bscDayNADPH[bscDayc] + 2 bscDayProton[bscDayc] -> bscDayNADP[bscDayc] + bscDayPro[bscDayc]	( bscSobic003G424300 )	0	1000	0		PROTEIN_ASSOCIATION: ( bscSobic003G424300 ) rxnNotes: PARENTFRAME: PYRROLINECARBREDUCT-RXN Directionality References: Irreversibility Rule: Irreversibility Rule Overruling Assumption:	EC 1.5.1.2
mcDaySUCCINATESEMIALDEHYDEDEHYDROGENASERXN	EC 1.2.1.24 (SUCCINATE-SEMIALDEHYDE-DEHYDROGENASE-RXN)	mcDayNAD[mcDayc] + mcDaySuccinateSemialdehyde[mcDayc] + mcDayWater[mcDayc] -> mcDayNADH[mcDayc] + 2 mcDayProton[mcDayc] + mcDaySuc[mcDayc]	( mcSobic004G058600 or mcSobic004G182500 )	0	1000	0		PROTEIN_ASSOCIATION: ( mcSobic004G058600 or mcSobic004G182500 ) rxnNotes: PARENTFRAME: SUCCINATE-SEMIALDEHYDE-DEHYDROGENASE-RXN Directionality References: Irreversibility Rule: Irreversibility Rule Overruling Assumption:	EC 1.2.1.24
bscDaySUCCINATESEMIALDEHYDEDEHYDROGENASERXN	EC 1.2.1.24 (SUCCINATE-SEMIALDEHYDE-DEHYDROGENASE-RXN)	bscDayNAD[bscDayc] + bscDaySuccinateSemialdehyde[bscDayc] + bscDayWater[bscDayc] -> bscDayNADH[bscDayc] + 2 bscDayProton[bscDayc] + bscDaySuc[bscDayc]	( bscSobic004G058600 or bscSobic004G182500 )	0	1000	0		PROTEIN_ASSOCIATION: ( bscSobic004G058600 or bscSobic004G182500 ) rxnNotes: PARENTFRAME: SUCCINATE-SEMIALDEHYDE-DEHYDROGENASE-RXN Directionality References: Irreversibility Rule: Irreversibility Rule Overruling Assumption:	EC 1.2.1.24
mcDayRXNMGPROTOPORPHYRINMETHYLESTERSYN	EC 2.1.1.11 (RXN-MG-PROTOPORPHYRIN-METHYLESTER-SYN)	mcDayMgProtoporphyrin[mcDayc] + mcDaySAdenosylmethionine[mcDayc] -> mcDayAdenosylHomoCys[mcDayc] + mcDayMgProtoporphyrinMonomethylEster[mcDayc]	( mcSobic010G022100 )	0	1000	0		PROTEIN_ASSOCIATION: ( mcSobic010G022100 ) rxnNotes: PARENTFRAME: RXN-MG-PROTOPORPHYRIN-METHYLESTER-SYN Directionality References: Irreversibility Rule: Irreversibility Rule Overruling Assumption:	EC 2.1.1.11
bscDayRXNMGPROTOPORPHYRINMETHYLESTERSYN	EC 2.1.1.11 (RXN-MG-PROTOPORPHYRIN-METHYLESTER-SYN)	bscDayMgProtoporphyrin[bscDayc] + bscDaySAdenosylmethionine[bscDayc] -> bscDayAdenosylHomoCys[bscDayc] + bscDayMgProtoporphyrinMonomethylEster[bscDayc]	( bscSobic010G022100 )	0	1000	0		PROTEIN_ASSOCIATION: ( bscSobic010G022100 ) rxnNotes: PARENTFRAME: RXN-MG-PROTOPORPHYRIN-METHYLESTER-SYN Directionality References: Irreversibility Rule: Irreversibility Rule Overruling Assumption:	EC 2.1.1.11
mcDayGAPOXNPHOSPHNRXN	EC 1.2.1.12 (GAPOXNPHOSPHN-RXN)	mcDayGAP[mcDayc] + mcDayNAD[mcDayc] + mcDayPhosphate[mcDayc] <=> mcDayDPG[mcDayc] + mcDayNADH[mcDayc] + mcDayProton[mcDayc]	( mcSobic004G056400 or mcSobic007G025400 or mcSobic004G205100 )	-1000	1000	0		PROTEIN_ASSOCIATION: ( mcSobic004G056400 or mcSobic007G025400 or mcSobic004G205100 ) rxnNotes: PARENTFRAME: GAPOXNPHOSPHN-RXN Directionality References: Irreversibility Rule: Irreversibility Rule Overruling Assumption:	EC 1.2.1.12
bscDayGAPOXNPHOSPHNRXN	EC 1.2.1.12 (GAPOXNPHOSPHN-RXN)	bscDayGAP[bscDayc] + bscDayNAD[bscDayc] + bscDayPhosphate[bscDayc] <=> bscDayDPG[bscDayc] + bscDayNADH[bscDayc] + bscDayProton[bscDayc]	( bscSobic004G056400 or bscSobic007G025400 or bscSobic004G205100 )	-1000	1000	0		PROTEIN_ASSOCIATION: ( bscSobic004G056400 or bscSobic007G025400 or bscSobic004G205100 ) rxnNotes: PARENTFRAME: GAPOXNPHOSPHN-RXN Directionality References: Irreversibility Rule: Irreversibility Rule Overruling Assumption:	EC 1.2.1.12
mcDayRXN12199	EC 3.6.1.5 (RXN-12199)	mcDayUTP[mcDayc] + 2 mcDayWater[mcDayc] -> 2 mcDayPhosphate[mcDayc] + 2 mcDayProton[mcDayc] + mcDayUMP[mcDayc]	( mcSobic007G137900 or mcSobic005G099500 or mcSobic005G018200 or mcSobic009G166600 or mcSobic008G021900 )	0	1000	0		PROTEIN_ASSOCIATION: ( mcSobic007G137900 or mcSobic005G099500 or mcSobic005G018200 or mcSobic009G166600 or mcSobic008G021900 ) rxnNotes: PARENTFRAME: RXN-12199 Directionality References: Irreversibility Rule: Irreversibility Rule Overruling Assumption:	EC 3.6.1.5
bscDayRXN12199	EC 3.6.1.5 (RXN-12199)	bscDayUTP[bscDayc] + 2 bscDayWater[bscDayc] -> 2 bscDayPhosphate[bscDayc] + 2 bscDayProton[bscDayc] + bscDayUMP[bscDayc]	( bscSobic007G137900 or bscSobic005G099500 or bscSobic005G018200 or bscSobic009G166600 or bscSobic008G021900 )	0	1000	0		PROTEIN_ASSOCIATION: ( bscSobic007G137900 or bscSobic005G099500 or bscSobic005G018200 or bscSobic009G166600 or bscSobic008G021900 ) rxnNotes: PARENTFRAME: RXN-12199 Directionality References: Irreversibility Rule: Irreversibility Rule Overruling Assumption:	EC 3.6.1.5
mcDaySUCROSEPHOSPHATASERXN	EC 3.1.3.24 (SUCROSE-PHOSPHATASE-RXN)	mcDaySucrose6P[mcDayc] + mcDayWater[mcDayc] -> mcDayPhosphate[mcDayc] + mcDaySucrose[mcDayc]	( mcSobic009G040900 or mcSobic004G151800 )	0	1000	0		PROTEIN_ASSOCIATION: ( mcSobic009G040900 or mcSobic004G151800 ) rxnNotes: PARENTFRAME: SUCROSE-PHOSPHATASE-RXN Directionality References: Irreversibility Rule: Irreversibility Rule Overruling Assumption:	EC 3.1.3.24
bscDaySUCROSEPHOSPHATASERXN	EC 3.1.3.24 (SUCROSE-PHOSPHATASE-RXN)	bscDaySucrose6P[bscDayc] + bscDayWater[bscDayc] -> bscDayPhosphate[bscDayc] + bscDaySucrose[bscDayc]	( bscSobic009G040900 or bscSobic004G151800 )	0	1000	0		PROTEIN_ASSOCIATION: ( bscSobic009G040900 or bscSobic004G151800 ) rxnNotes: PARENTFRAME: SUCROSE-PHOSPHATASE-RXN Directionality References: Irreversibility Rule: Irreversibility Rule Overruling Assumption:	EC 3.1.3.24
mcDayGlucuronoxylanSynthesismod	EC 2.4.1.- (GlucuronoxylanSynthesis-mod)	mcDay14BetaDXylanMonomerEquivalent[mcDayc] + mcDayUDPGlucuronate[mcDayc] -> mcDayGlucuronoxylanMonomerEquivalent[mcDayc] + mcDayUDP[mcDayc]		0	1000	0		PROTEIN_ASSOCIATION: rxnNotes: PARENTFRAME: RXN-9094 Directionality References: Irreversibility Rule: Irreversibility Rule Overruling Assumption:	EC 2.4.1.-
bscDayGlucuronoxylanSynthesismod	EC 2.4.1.- (GlucuronoxylanSynthesis-mod)	bscDay14BetaDXylanMonomerEquivalent[bscDayc] + bscDayUDPGlucuronate[bscDayc] -> bscDayGlucuronoxylanMonomerEquivalent[bscDayc] + bscDayUDP[bscDayc]		0	1000	0		PROTEIN_ASSOCIATION: rxnNotes: PARENTFRAME: RXN-9094 Directionality References: Irreversibility Rule: Irreversibility Rule Overruling Assumption:	EC 2.4.1.-
mcDayAMPDEAMINASERXN	EC 3.5.4.6 (AMP-DEAMINASE-RXN)	mcDayAMP[mcDayc] + mcDayWater[mcDayc] -> mcDayAmmonia[mcDayc] + mcDayImp[mcDayc]	( mcSobic002G429700 or mcSobic009G104800 )	0	1000	0		PROTEIN_ASSOCIATION: ( mcSobic002G429700 or mcSobic009G104800 ) rxnNotes: PARENTFRAME: AMP-DEAMINASE-RXN Directionality References: Irreversibility Rule: Irreversibility Rule Overruling Assumption:	EC 3.5.4.6
bscDayAMPDEAMINASERXN	EC 3.5.4.6 (AMP-DEAMINASE-RXN)	bscDayAMP[bscDayc] + bscDayWater[bscDayc] -> bscDayAmmonia[bscDayc] + bscDayImp[bscDayc]	( bscSobic002G429700 or bscSobic009G104800 )	0	1000	0		PROTEIN_ASSOCIATION: ( bscSobic002G429700 or bscSobic009G104800 ) rxnNotes: PARENTFRAME: AMP-DEAMINASE-RXN Directionality References: Irreversibility Rule: Irreversibility Rule Overruling Assumption:	EC 3.5.4.6
mcDayRXN1781	EC 2.4.1.99 (RXN-1781)	2 mcDaySucrose[mcDayc] -> mcDay1Kestotriose[mcDayc] + mcDayGlc[mcDayc]	( mcSobic004G004800 or mcSobic006G160700 )	0	1000	0		PROTEIN_ASSOCIATION: ( mcSobic004G004800 or mcSobic006G160700 ) rxnNotes: PARENTFRAME: RXN-1781 Directionality References: Irreversibility Rule: Irreversibility Rule Overruling Assumption:	EC 2.4.1.99
bscDayRXN1781	EC 2.4.1.99 (RXN-1781)	2 bscDaySucrose[bscDayc] -> bscDay1Kestotriose[bscDayc] + bscDayGlc[bscDayc]	( bscSobic004G004800 or bscSobic006G160700 )	0	1000	0		PROTEIN_ASSOCIATION: ( bscSobic004G004800 or bscSobic006G160700 ) rxnNotes: PARENTFRAME: RXN-1781 Directionality References: Irreversibility Rule: Irreversibility Rule Overruling Assumption:	EC 2.4.1.99
mcDayUDPGLUCURONATE4EPIMERASERXN	EC 5.1.3.6 (UDP-GLUCURONATE-4-EPIMERASE-RXN)	mcDayUDPGlucuronate[mcDayc] -> mcDayUDPDGalacturonate[mcDayc]	( mcSobic002G256100 or mcSobic010G068001 or mcSobic007G196800 or mcSobic005G152500 or mcSobic001G436100 or mcSobic004G326900 )	0	1000	0		PROTEIN_ASSOCIATION: ( mcSobic002G256100 or mcSobic010G068001 or mcSobic007G196800 or mcSobic005G152500 or mcSobic001G436100 or mcSobic004G326900 ) rxnNotes: PARENTFRAME: UDP-GLUCURONATE-4-EPIMERASE-RXN Directionality References: Irreversibility Rule: Irreversibility Rule Overruling Assumption:	EC 5.1.3.6
bscDayUDPGLUCURONATE4EPIMERASERXN	EC 5.1.3.6 (UDP-GLUCURONATE-4-EPIMERASE-RXN)	bscDayUDPGlucuronate[bscDayc] -> bscDayUDPDGalacturonate[bscDayc]	( bscSobic002G256100 or bscSobic010G068001 or bscSobic007G196800 or bscSobic005G152500 or bscSobic001G436100 or bscSobic004G326900 )	0	1000	0		PROTEIN_ASSOCIATION: ( bscSobic002G256100 or bscSobic010G068001 or bscSobic007G196800 or bscSobic005G152500 or bscSobic001G436100 or bscSobic004G326900 ) rxnNotes: PARENTFRAME: UDP-GLUCURONATE-4-EPIMERASE-RXN Directionality References: Irreversibility Rule: Irreversibility Rule Overruling Assumption:	EC 5.1.3.6
mcDayRXN0884CPD4211NADPWATERHYDROXYMETHYLBUTENYLDIPNADPHPROTON61Chloroplast	EC 1.17.1.2 (RXN0-884-CPD-4211/NADP/WATER//HYDROXY-METHYL-BUTENYL-DIP/NADPH/PROTON.61.)	mcDayHydroxyMethylButenylDipChloroplast[mcDayp] + mcDayNADPHChloroplast[mcDayp] + mcDayProtonChloroplast[mcDayp] -> mcDayDimethylallylDiphosphateChloroplast[mcDayp] + mcDayNADPChloroplast[mcDayp] + mcDayWaterChloroplast[mcDayp]	( mcSobic001G102500 )	0	1000	0		PROTEIN_ASSOCIATION: ( mcSobic001G102500 ) rxnNotes: PARENTFRAME: RXN0-884 Directionality References: Irreversibility Rule: Irreversibility Rule Overruling Assumption:	EC 1.17.1.2
bscDayRXN0884CPD4211NADPWATERHYDROXYMETHYLBUTENYLDIPNADPHPROTON61Chloroplast	EC 1.17.1.2 (RXN0-884-CPD-4211/NADP/WATER//HYDROXY-METHYL-BUTENYL-DIP/NADPH/PROTON.61.)	bscDayHydroxyMethylButenylDipChloroplast[bscDayp] + bscDayNADPHChloroplast[bscDayp] + bscDayProtonChloroplast[bscDayp] -> bscDayDimethylallylDiphosphateChloroplast[bscDayp] + bscDayNADPChloroplast[bscDayp] + bscDayWaterChloroplast[bscDayp]	( bscSobic001G102500 )	0	1000	0		PROTEIN_ASSOCIATION: ( bscSobic001G102500 ) rxnNotes: PARENTFRAME: RXN0-884 Directionality References: Irreversibility Rule: Irreversibility Rule Overruling Assumption:	EC 1.17.1.2
mcDayDIPHOSPHOMEVALONTEDECARBOXYLASERXN	EC 4.1.1.33 (DIPHOSPHOMEVALONTE-DECARBOXYLASE-RXN)	mcDayATP[mcDayc] + mcDayCPD641[mcDayc] -> mcDayADP[mcDayc] + mcDayCO2[mcDayc] + mcDayIsopentenylDiphosphate[mcDayc] + mcDayPhosphate[mcDayc]	( mcSobic004G330600 )	0	1000	0		PROTEIN_ASSOCIATION: ( mcSobic004G330600 ) rxnNotes: PARENTFRAME: DIPHOSPHOMEVALONTE-DECARBOXYLASE-RXN Directionality References: Irreversibility Rule: Irreversibility Rule Overruling Assumption:	EC 4.1.1.33
bscDayDIPHOSPHOMEVALONTEDECARBOXYLASERXN	EC 4.1.1.33 (DIPHOSPHOMEVALONTE-DECARBOXYLASE-RXN)	bscDayATP[bscDayc] + bscDayCPD641[bscDayc] -> bscDayADP[bscDayc] + bscDayCO2[bscDayc] + bscDayIsopentenylDiphosphate[bscDayc] + bscDayPhosphate[bscDayc]	( bscSobic004G330600 )	0	1000	0		PROTEIN_ASSOCIATION: ( bscSobic004G330600 ) rxnNotes: PARENTFRAME: DIPHOSPHOMEVALONTE-DECARBOXYLASE-RXN Directionality References: Irreversibility Rule: Irreversibility Rule Overruling Assumption:	EC 4.1.1.33
mcDayGLUTDEHYDRXN	EC 1.4.1.4 (GLUTDEHYD-RXN)	mcDay2Ketoglutarate[mcDayc] + mcDayAmmonia[mcDayc] + mcDayNADPH[mcDayc] + 2 mcDayProton[mcDayc] -> mcDayGlu[mcDayc] + mcDayNADP[mcDayc] + mcDayWater[mcDayc]	( mcSobic002G402700 or mcSobic003G258800 or mcSobic009G225700 or mcSobic006G165400 or mcSobic001G059100 or mcSobic003G188400 )	0	1000	0		PROTEIN_ASSOCIATION: ( mcSobic002G402700 or mcSobic003G258800 or mcSobic009G225700 or mcSobic006G165400 or mcSobic001G059100 or mcSobic003G188400 ) rxnNotes: PARENTFRAME: GLUTDEHYD-RXN Directionality References: Irreversibility Rule: Irreversibility Rule Overruling Assumption:	EC 1.4.1.4
bscDayGLUTDEHYDRXN	EC 1.4.1.4 (GLUTDEHYD-RXN)	bscDay2Ketoglutarate[bscDayc] + bscDayAmmonia[bscDayc] + bscDayNADPH[bscDayc] + 2 bscDayProton[bscDayc] -> bscDayGlu[bscDayc] + bscDayNADP[bscDayc] + bscDayWater[bscDayc]	( bscSobic002G402700 or bscSobic003G258800 or bscSobic009G225700 or bscSobic006G165400 or bscSobic001G059100 or bscSobic003G188400 )	0	1000	0		PROTEIN_ASSOCIATION: ( bscSobic002G402700 or bscSobic003G258800 or bscSobic009G225700 or bscSobic006G165400 or bscSobic001G059100 or bscSobic003G188400 ) rxnNotes: PARENTFRAME: GLUTDEHYD-RXN Directionality References: Irreversibility Rule: Irreversibility Rule Overruling Assumption:	EC 1.4.1.4
mcDayOROTPDECARBRXN	EC 4.1.1.23 (OROTPDECARB-RXN)	mcDayOrotidine5Phosphate[mcDayc] + mcDayProton[mcDayc] -> mcDayCO2[mcDayc] + mcDayUMP[mcDayc]	( mcSobic003G427200 )	0	1000	0		PROTEIN_ASSOCIATION: ( mcSobic003G427200 ) rxnNotes: PARENTFRAME: OROTPDECARB-RXN Directionality References: Irreversibility Rule: Irreversibility Rule Overruling Assumption:	EC 4.1.1.23
bscDayOROTPDECARBRXN	EC 4.1.1.23 (OROTPDECARB-RXN)	bscDayOrotidine5Phosphate[bscDayc] + bscDayProton[bscDayc] -> bscDayCO2[bscDayc] + bscDayUMP[bscDayc]	( bscSobic003G427200 )	0	1000	0		PROTEIN_ASSOCIATION: ( bscSobic003G427200 ) rxnNotes: PARENTFRAME: OROTPDECARB-RXN Directionality References: Irreversibility Rule: Irreversibility Rule Overruling Assumption:	EC 4.1.1.23
mcDayBIOTINCARBOXYLRXN	EC 6.3.4.14 (BIOTIN-CARBOXYL-RXN)	mcDayATP[mcDayc] + mcDayBCCPDimers[mcDayc] + mcDayHCO3[mcDayc] -> mcDayADP[mcDayc] + mcDayCarboxybiotinBCCP[mcDayc] + mcDayPhosphate[mcDayc] + mcDayProton[mcDayc]	( mcSobic006G030100 or mcSobic001G262400 )	0	1000	0		PROTEIN_ASSOCIATION: ( mcSobic006G030100 or mcSobic001G262400 ) rxnNotes: PARENTFRAME: BIOTIN-CARBOXYL-RXN Directionality References: Irreversibility Rule: Irreversibility Rule Overruling Assumption:	EC 6.3.4.14
bscDayBIOTINCARBOXYLRXN	EC 6.3.4.14 (BIOTIN-CARBOXYL-RXN)	bscDayATP[bscDayc] + bscDayBCCPDimers[bscDayc] + bscDayHCO3[bscDayc] -> bscDayADP[bscDayc] + bscDayCarboxybiotinBCCP[bscDayc] + bscDayPhosphate[bscDayc] + bscDayProton[bscDayc]	( bscSobic006G030100 or bscSobic001G262400 )	0	1000	0		PROTEIN_ASSOCIATION: ( bscSobic006G030100 or bscSobic001G262400 ) rxnNotes: PARENTFRAME: BIOTIN-CARBOXYL-RXN Directionality References: Irreversibility Rule: Irreversibility Rule Overruling Assumption:	EC 6.3.4.14
mcDayUROGENIIISYNRXN	EC 4.2.1.75 (UROGENIIISYN-RXN)	mcDayHydroxymethylbilane[mcDayc] -> mcDayUroporphyrinogenIii[mcDayc] + mcDayWater[mcDayc]	( mcSobic001G478600 )	0	1000	0		PROTEIN_ASSOCIATION: ( mcSobic001G478600 ) rxnNotes: PARENTFRAME: UROGENIIISYN-RXN Directionality References: Irreversibility Rule: Irreversibility Rule Overruling Assumption:	EC 4.2.1.75
bscDayUROGENIIISYNRXN	EC 4.2.1.75 (UROGENIIISYN-RXN)	bscDayHydroxymethylbilane[bscDayc] -> bscDayUroporphyrinogenIii[bscDayc] + bscDayWater[bscDayc]	( bscSobic001G478600 )	0	1000	0		PROTEIN_ASSOCIATION: ( bscSobic001G478600 ) rxnNotes: PARENTFRAME: UROGENIIISYN-RXN Directionality References: Irreversibility Rule: Irreversibility Rule Overruling Assumption:	EC 4.2.1.75
mcDayEC271148Chloroplast	EC 2.7.1.148 (2.7.1.148-RXN)	mcDay4Cytidine5Diphospho2CChloroplast[mcDayp] + mcDayATPChloroplast[mcDayp] -> mcDay2Phospho4Cytidine5Diphospho2CMetChloroplast[mcDayp] + mcDayADPChloroplast[mcDayp] + mcDayProtonChloroplast[mcDayp]	( mcSobic005G194400 or mcSobic003G172800 or mcSobic003G327200 )	0	1000	0		PROTEIN_ASSOCIATION: ( mcSobic005G194400 or mcSobic003G172800 or mcSobic003G327200 ) rxnNotes: PARENTFRAME: 2.7.1.148-RXN Directionality References: Irreversibility Rule: Irreversibility Rule Overruling Assumption:	EC 2.7.1.148
bscDayEC271148Chloroplast	EC 2.7.1.148 (2.7.1.148-RXN)	bscDay4Cytidine5Diphospho2CChloroplast[bscDayp] + bscDayATPChloroplast[bscDayp] -> bscDay2Phospho4Cytidine5Diphospho2CMetChloroplast[bscDayp] + bscDayADPChloroplast[bscDayp] + bscDayProtonChloroplast[bscDayp]	( bscSobic005G194400 or bscSobic003G172800 or bscSobic003G327200 )	0	1000	0		PROTEIN_ASSOCIATION: ( bscSobic005G194400 or bscSobic003G172800 or bscSobic003G327200 ) rxnNotes: PARENTFRAME: 2.7.1.148-RXN Directionality References: Irreversibility Rule: Irreversibility Rule Overruling Assumption:	EC 2.7.1.148
mcDayRXNQT4141	EC 2.7.7.69 (RXNQT-4141)	mcDayGDPLGalactose[mcDayc] + mcDayPhosphate[mcDayc] -> mcDayCPDqt4[mcDayc] + mcDayGDP[mcDayc] + mcDayProton[mcDayc]	( mcSobic008G064700 or mcSobic003G391500 )	0	1000	0		PROTEIN_ASSOCIATION: ( mcSobic008G064700 or mcSobic003G391500 ) rxnNotes: PARENTFRAME: RXNQT-4141 Directionality References: Irreversibility Rule: Irreversibility Rule Overruling Assumption:	EC 2.7.7.69
bscDayRXNQT4141	EC 2.7.7.69 (RXNQT-4141)	bscDayGDPLGalactose[bscDayc] + bscDayPhosphate[bscDayc] -> bscDayCPDqt4[bscDayc] + bscDayGDP[bscDayc] + bscDayProton[bscDayc]	( bscSobic008G064700 or bscSobic003G391500 )	0	1000	0		PROTEIN_ASSOCIATION: ( bscSobic008G064700 or bscSobic003G391500 ) rxnNotes: PARENTFRAME: RXNQT-4141 Directionality References: Irreversibility Rule: Irreversibility Rule Overruling Assumption:	EC 2.7.7.69
mcDayRXNQT4142	EC 3.1.3.- (RXNQT-4142)	mcDayCPDqt4[mcDayc] + mcDayWater[mcDayc] -> mcDayLGalactose[mcDayc] + mcDayPhosphate[mcDayc]	( mcSobic003G119900 )	0	1000	0		PROTEIN_ASSOCIATION: ( mcSobic003G119900 ) rxnNotes: PARENTFRAME: RXNQT-4142 Directionality References: Irreversibility Rule: Irreversibility Rule Overruling Assumption:	EC 3.1.3.-
bscDayRXNQT4142	EC 3.1.3.- (RXNQT-4142)	bscDayCPDqt4[bscDayc] + bscDayWater[bscDayc] -> bscDayLGalactose[bscDayc] + bscDayPhosphate[bscDayc]	( bscSobic003G119900 )	0	1000	0		PROTEIN_ASSOCIATION: ( bscSobic003G119900 ) rxnNotes: PARENTFRAME: RXNQT-4142 Directionality References: Irreversibility Rule: Irreversibility Rule Overruling Assumption:	EC 3.1.3.-
mcDayMannoseTransfermod	mcDayMannoseTransfer-mod	mcDayGDPMannose[mcDayc] -> mcDayGDP[mcDayc] + mcDayPolysaccharideMannoseUnit[mcDayc]		0	1000	0		PROTEIN_ASSOCIATION: rxnNotes: PARENTFRAME: None Directionality References: Irreversibility Rule: Irreversibility Rule Overruling Assumption:
bscDayMannoseTransfermod	bscDayMannoseTransfer-mod	bscDayGDPMannose[bscDayc] -> bscDayGDP[bscDayc] + bscDayPolysaccharideMannoseUnit[bscDayc]		0	1000	0		PROTEIN_ASSOCIATION: rxnNotes: PARENTFRAME: None Directionality References: Irreversibility Rule: Irreversibility Rule Overruling Assumption:
mcDayRXN0884CPD4211NADWATERHYDROXYMETHYLBUTENYLDIPNADHPROTON59Chloroplast	EC 1.17.1.2 (RXN0-884-CPD-4211/NAD/WATER//HYDROXY-METHYL-BUTENYL-DIP/NADH/PROTON.59.)	mcDayHydroxyMethylButenylDipChloroplast[mcDayp] + mcDayNADHChloroplast[mcDayp] + mcDayProtonChloroplast[mcDayp] -> mcDayDimethylallylDiphosphateChloroplast[mcDayp] + mcDayNADChloroplast[mcDayp] + mcDayWaterChloroplast[mcDayp]	( mcSobic001G102500 )	0	1000	0		PROTEIN_ASSOCIATION: ( mcSobic001G102500 ) rxnNotes: PARENTFRAME: RXN0-884 Directionality References: Irreversibility Rule: Irreversibility Rule Overruling Assumption:	EC 1.17.1.2
bscDayRXN0884CPD4211NADWATERHYDROXYMETHYLBUTENYLDIPNADHPROTON59Chloroplast	EC 1.17.1.2 (RXN0-884-CPD-4211/NAD/WATER//HYDROXY-METHYL-BUTENYL-DIP/NADH/PROTON.59.)	bscDayHydroxyMethylButenylDipChloroplast[bscDayp] + bscDayNADHChloroplast[bscDayp] + bscDayProtonChloroplast[bscDayp] -> bscDayDimethylallylDiphosphateChloroplast[bscDayp] + bscDayNADChloroplast[bscDayp] + bscDayWaterChloroplast[bscDayp]	( bscSobic001G102500 )	0	1000	0		PROTEIN_ASSOCIATION: ( bscSobic001G102500 ) rxnNotes: PARENTFRAME: RXN0-884 Directionality References: Irreversibility Rule: Irreversibility Rule Overruling Assumption:	EC 1.17.1.2
mcDayGALACTURIDYLYLTRANSRXN	EC 2.7.7.12 (GALACTURIDYLYLTRANS-RXN)	mcDayGalactose1P[mcDayc] + mcDayUDPGlucose[mcDayc] -> mcDayGlc1P[mcDayc] + mcDayUDPgalactose[mcDayc]	( mcSobic002G047500 )	0	1000	0		PROTEIN_ASSOCIATION: ( mcSobic002G047500 ) rxnNotes: PARENTFRAME: GALACTURIDYLYLTRANS-RXN Directionality References: Irreversibility Rule: Irreversibility Rule Overruling Assumption:	EC 2.7.7.12
bscDayGALACTURIDYLYLTRANSRXN	EC 2.7.7.12 (GALACTURIDYLYLTRANS-RXN)	bscDayGalactose1P[bscDayc] + bscDayUDPGlucose[bscDayc] -> bscDayGlc1P[bscDayc] + bscDayUDPgalactose[bscDayc]	( bscSobic002G047500 )	0	1000	0		PROTEIN_ASSOCIATION: ( bscSobic002G047500 ) rxnNotes: PARENTFRAME: GALACTURIDYLYLTRANS-RXN Directionality References: Irreversibility Rule: Irreversibility Rule Overruling Assumption:	EC 2.7.7.12
mcDayCDPDIGLYSYNRXN	EC 2.7.7.41 (CDPDIGLYSYN-RXN)	mcDayCTP[mcDayc] + mcDayLPhosphatidate[mcDayc] + mcDayProton[mcDayc] -> mcDayCDPdiacylglycerol[mcDayc] + mcDayPPi[mcDayc]	( mcSobic003G301900 or mcSobic002G167100 )	0	1000	0		PROTEIN_ASSOCIATION: ( mcSobic003G301900 or mcSobic002G167100 ) rxnNotes: PARENTFRAME: CDPDIGLYSYN-RXN Directionality References: Irreversibility Rule: Irreversibility Rule Overruling Assumption:	EC 2.7.7.41
bscDayCDPDIGLYSYNRXN	EC 2.7.7.41 (CDPDIGLYSYN-RXN)	bscDayCTP[bscDayc] + bscDayLPhosphatidate[bscDayc] + bscDayProton[bscDayc] -> bscDayCDPdiacylglycerol[bscDayc] + bscDayPPi[bscDayc]	( bscSobic003G301900 or bscSobic002G167100 )	0	1000	0		PROTEIN_ASSOCIATION: ( bscSobic003G301900 or bscSobic002G167100 ) rxnNotes: PARENTFRAME: CDPDIGLYSYN-RXN Directionality References: Irreversibility Rule: Irreversibility Rule Overruling Assumption:	EC 2.7.7.41
mcDayRXN05114	EC 3.1.3.3 (RXN0-5114)	mcDay3PSerine[mcDayc] + mcDayWater[mcDayc] -> mcDayPhosphate[mcDayc] + mcDaySer[mcDayc]	( mcSobic004G117800 or mcSobic005G194900 )	0	1000	0	amino acid biosynthesis	PROTEIN_ASSOCIATION: ( mcSobic004G117800 or mcSobic005G194900 ) rxnNotes: PARENTFRAME: RXN0-5114 Directionality References: Irreversibility Rule: Irreversibility Rule Overruling Assumption:	EC 3.1.3.3
bscDayRXN05114	EC 3.1.3.3 (RXN0-5114)	bscDay3PSerine[bscDayc] + bscDayWater[bscDayc] -> bscDayPhosphate[bscDayc] + bscDaySer[bscDayc]	( bscSobic004G117800 or bscSobic005G194900 )	0	1000	0	amino acid biosynthesis	PROTEIN_ASSOCIATION: ( bscSobic004G117800 or bscSobic005G194900 ) rxnNotes: PARENTFRAME: RXN0-5114 Directionality References: Irreversibility Rule: Irreversibility Rule Overruling Assumption:	EC 3.1.3.3
mcDayRXN2944	EC 6.3.-.- (RXN-2944)	mcDayATP[mcDayc] + mcDayIndoleAcetateAuxin[mcDayc] + mcDayLAlanine[mcDayc] -> mcDayAMP[mcDayc] + mcDayIndole3AcetylAla[mcDayc] + mcDayPPi[mcDayc] + mcDayProton[mcDayc]	( mcSobic005G134200 or mcSobic009G187700 or mcSobic003G306500 or mcSobic002G361500 or mcSobic001G331200 or mcSobic002G412500 or mcSobic003G319900 )	0	1000	0		PROTEIN_ASSOCIATION: ( mcSobic005G134200 or mcSobic009G187700 or mcSobic003G306500 or mcSobic002G361500 or mcSobic001G331200 or mcSobic002G412500 or mcSobic003G319900 ) rxnNotes: PARENTFRAME: RXN-2944 Directionality References: Irreversibility Rule: Irreversibility Rule Overruling Assumption:	EC 6.3.-.-
bscDayRXN2944	EC 6.3.-.- (RXN-2944)	bscDayATP[bscDayc] + bscDayIndoleAcetateAuxin[bscDayc] + bscDayLAlanine[bscDayc] -> bscDayAMP[bscDayc] + bscDayIndole3AcetylAla[bscDayc] + bscDayPPi[bscDayc] + bscDayProton[bscDayc]	( bscSobic005G134200 or bscSobic009G187700 or bscSobic003G306500 or bscSobic002G361500 or bscSobic001G331200 or bscSobic002G412500 or bscSobic003G319900 )	0	1000	0		PROTEIN_ASSOCIATION: ( bscSobic005G134200 or bscSobic009G187700 or bscSobic003G306500 or bscSobic002G361500 or bscSobic001G331200 or bscSobic002G412500 or bscSobic003G319900 ) rxnNotes: PARENTFRAME: RXN-2944 Directionality References: Irreversibility Rule: Irreversibility Rule Overruling Assumption:	EC 6.3.-.-
mcDayPHOSPHATIDATEPHOSPHATASERXN	EC 3.1.3.4 (PHOSPHATIDATE-PHOSPHATASE-RXN)	mcDayLPhosphatidate[mcDayc] + mcDayWater[mcDayc] -> mcDayDiacylglycerol[mcDayc] + mcDayPhosphate[mcDayc]	( mcSobic004G268300 or mcSobic004G293100 or mcSobic002G165140 or mcSobic001G049300 or mcSobic001G408400 or mcSobic003G249000 or mcSobic005G187300 or mcSobic007G108500 or mcSobic009G221500 or mcSobic009G165400 or mcSobic003G078700 or mcSobic003G265100 )	0	1000	0		PROTEIN_ASSOCIATION: ( mcSobic004G268300 or mcSobic004G293100 or mcSobic002G165140 or mcSobic001G049300 or mcSobic001G408400 or mcSobic003G249000 or mcSobic005G187300 or mcSobic007G108500 or mcSobic009G221500 or mcSobic009G165400 or mcSobic003G078700 or mcSobic003G265100 ) rxnNotes: PARENTFRAME: PHOSPHATIDATE-PHOSPHATASE-RXN Directionality References: Irreversibility Rule: Irreversibility Rule Ov…	EC 3.1.3.4
bscDayPHOSPHATIDATEPHOSPHATASERXN	EC 3.1.3.4 (PHOSPHATIDATE-PHOSPHATASE-RXN)	bscDayLPhosphatidate[bscDayc] + bscDayWater[bscDayc] -> bscDayDiacylglycerol[bscDayc] + bscDayPhosphate[bscDayc]	( bscSobic004G268300 or bscSobic004G293100 or bscSobic002G165140 or bscSobic001G049300 or bscSobic001G408400 or bscSobic003G249000 or bscSobic005G187300 or bscSobic007G108500 or bscSobic009G221500 or bscSobic009G165400 or bscSobic003G078700 or bscSobic003G265100 )	0	1000	0		PROTEIN_ASSOCIATION: ( bscSobic004G268300 or bscSobic004G293100 or bscSobic002G165140 or bscSobic001G049300 or bscSobic001G408400 or bscSobic003G249000 or bscSobic005G187300 or bscSobic007G108500 or bscSobic009G221500 or bscSobic009G165400 or bscSobic003G078700 or bscSobic003G265100 ) rxnNotes: PARENTFRAME: PHOSPHATIDATE-PHOSPHATASE-RXN Directionality References: Irreversibility Rule: Irreversibi…	EC 3.1.3.4
mcDayTHIOESTERRXNBUTYRYLCOAWATERBUTYRICACIDCOAPROTON44	EC 3.1.2.2 (THIOESTER-RXN-BUTYRYL-COA/WATER//BUTYRICACID/CO-A/PROTON.44.)	mcDayButyrylCoA[mcDayc] + mcDayWater[mcDayc] -> mcDayButyricAcid[mcDayc] + mcDayCoA[mcDayc] + mcDayProton[mcDayc]	( mcSobic006G175800 or mcSobic002G265300 )	0	1000	0		PROTEIN_ASSOCIATION: ( mcSobic006G175800 or mcSobic002G265300 ) rxnNotes: PARENTFRAME: THIOESTER-RXN Directionality References: Irreversibility Rule: Irreversibility Rule Overruling Assumption:	EC 3.1.2.2
bscDayTHIOESTERRXNBUTYRYLCOAWATERBUTYRICACIDCOAPROTON44	EC 3.1.2.2 (THIOESTER-RXN-BUTYRYL-COA/WATER//BUTYRICACID/CO-A/PROTON.44.)	bscDayButyrylCoA[bscDayc] + bscDayWater[bscDayc] -> bscDayButyricAcid[bscDayc] + bscDayCoA[bscDayc] + bscDayProton[bscDayc]	( bscSobic006G175800 or bscSobic002G265300 )	0	1000	0		PROTEIN_ASSOCIATION: ( bscSobic006G175800 or bscSobic002G265300 ) rxnNotes: PARENTFRAME: THIOESTER-RXN Directionality References: Irreversibility Rule: Irreversibility Rule Overruling Assumption:	EC 3.1.2.2
mcDayDUDPKINRXN	EC 2.7.4.6 (DUDPKIN-RXN)	mcDayATP[mcDayc] + mcDayDUDP[mcDayc] -> mcDayADP[mcDayc] + mcDayDUTP[mcDayc]	( mcSobic009G259200 or mcSobic008G123600 or mcSobic002G306900 or mcSobic001G295100 or mcSobic004G184500 )	0	1000	0		PROTEIN_ASSOCIATION: ( mcSobic009G259200 or mcSobic008G123600 or mcSobic002G306900 or mcSobic001G295100 or mcSobic004G184500 ) rxnNotes: PARENTFRAME: DUDPKIN-RXN Directionality References: Irreversibility Rule: Irreversibility Rule Overruling Assumption:	EC 2.7.4.6
bscDayDUDPKINRXN	EC 2.7.4.6 (DUDPKIN-RXN)	bscDayATP[bscDayc] + bscDayDUDP[bscDayc] -> bscDayADP[bscDayc] + bscDayDUTP[bscDayc]	( bscSobic009G259200 or bscSobic008G123600 or bscSobic002G306900 or bscSobic001G295100 or bscSobic004G184500 )	0	1000	0		PROTEIN_ASSOCIATION: ( bscSobic009G259200 or bscSobic008G123600 or bscSobic002G306900 or bscSobic001G295100 or bscSobic004G184500 ) rxnNotes: PARENTFRAME: DUDPKIN-RXN Directionality References: Irreversibility Rule: Irreversibility Rule Overruling Assumption:	EC 2.7.4.6
mcDayRXN10938	EC 3.1.3.- (RXN-10938)	mcDay1Phosphatidyl1DMyoInositol35Bisph[mcDayc] + mcDayWater[mcDayc] -> mcDayGlycerophosphoinositol[mcDayc] + mcDayPhosphate[mcDayc]	( mcSobic001G481900 or mcSobic004G176200 or mcSobic007G008900 or mcSobic010G072400 or mcSobic001G407200 or mcSobic004G321100 )	0	1000	0		PROTEIN_ASSOCIATION: ( mcSobic001G481900 or mcSobic004G176200 or mcSobic007G008900 or mcSobic010G072400 or mcSobic001G407200 or mcSobic004G321100 ) rxnNotes: PARENTFRAME: RXN-10938 Directionality References: Irreversibility Rule: Irreversibility Rule Overruling Assumption:	EC 3.1.3.-
bscDayRXN10938	EC 3.1.3.- (RXN-10938)	bscDay1Phosphatidyl1DMyoInositol35Bisph[bscDayc] + bscDayWater[bscDayc] -> bscDayGlycerophosphoinositol[bscDayc] + bscDayPhosphate[bscDayc]	( bscSobic001G481900 or bscSobic004G176200 or bscSobic007G008900 or bscSobic010G072400 or bscSobic001G407200 or bscSobic004G321100 )	0	1000	0		PROTEIN_ASSOCIATION: ( bscSobic001G481900 or bscSobic004G176200 or bscSobic007G008900 or bscSobic010G072400 or bscSobic001G407200 or bscSobic004G321100 ) rxnNotes: PARENTFRAME: RXN-10938 Directionality References: Irreversibility Rule: Irreversibility Rule Overruling Assumption:	EC 3.1.3.-
mcDayISOCITDEHRXN	EC 1.1.1.42 (ISOCITDEH-RXN)	mcDayDIsocitrate[mcDayc] + mcDayNADP[mcDayc] -> mcDay2Ketoglutarate[mcDayc] + mcDayCO2[mcDayc] + mcDayNADPH[mcDayc]	( mcSobic009G238900 or mcSobic003G241500 or mcSobic006G141600 )	0	1000	0	amino acid biosynthesis	PROTEIN_ASSOCIATION: ( mcSobic009G238900 or mcSobic003G241500 or mcSobic006G141600 ) rxnNotes: PARENTFRAME: ISOCITDEH-RXN Directionality References: Irreversibility Rule: Irreversibility Rule Overruling Assumption:	EC 1.1.1.42
bscDayISOCITDEHRXN	EC 1.1.1.42 (ISOCITDEH-RXN)	bscDayDIsocitrate[bscDayc] + bscDayNADP[bscDayc] -> bscDay2Ketoglutarate[bscDayc] + bscDayCO2[bscDayc] + bscDayNADPH[bscDayc]	( bscSobic009G238900 or bscSobic003G241500 or bscSobic006G141600 )	0	1000	0	amino acid biosynthesis	PROTEIN_ASSOCIATION: ( bscSobic009G238900 or bscSobic003G241500 or bscSobic006G141600 ) rxnNotes: PARENTFRAME: ISOCITDEH-RXN Directionality References: Irreversibility Rule: Irreversibility Rule Overruling Assumption:	EC 1.1.1.42
mcDayNITRATEREDUCTASENADHRXN	EC 1.7.1.1 (NITRATE-REDUCTASE-NADH-RXN)	mcDayNADH[mcDayc] + mcDayNitrate[mcDayc] + mcDayProton[mcDayc] -> mcDayNAD[mcDayc] + mcDayNitrite[mcDayc] + mcDayWater[mcDayc]	( mcSobic007G153900 or mcSobic004G312500 )	0	1000	0		PROTEIN_ASSOCIATION: ( mcSobic007G153900 or mcSobic004G312500 ) rxnNotes: PARENTFRAME: NITRATE-REDUCTASE-NADH-RXN Directionality References: Irreversibility Rule: Irreversibility Rule Overruling Assumption:	EC 1.7.1.1
bscDayNITRATEREDUCTASENADHRXN	EC 1.7.1.1 (NITRATE-REDUCTASE-NADH-RXN)	bscDayNADH[bscDayc] + bscDayNitrate[bscDayc] + bscDayProton[bscDayc] -> bscDayNAD[bscDayc] + bscDayNitrite[bscDayc] + bscDayWater[bscDayc]	( bscSobic007G153900 or bscSobic004G312500 )	0	1000	0		PROTEIN_ASSOCIATION: ( bscSobic007G153900 or bscSobic004G312500 ) rxnNotes: PARENTFRAME: NITRATE-REDUCTASE-NADH-RXN Directionality References: Irreversibility Rule: Irreversibility Rule Overruling Assumption:	EC 1.7.1.1
mcDayRXN1882	EC 5.1.3.18 (RXN-1882)	mcDayGDPMannose[mcDayc] -> mcDayGDPLGalactose[mcDayc]	( mcSobic005G168600 or mcSobic001G247600 )	0	1000	0		PROTEIN_ASSOCIATION: ( mcSobic005G168600 or mcSobic001G247600 ) rxnNotes: PARENTFRAME: RXN-1882 Directionality References: Irreversibility Rule: Irreversibility Rule Overruling Assumption:	EC 5.1.3.18
bscDayRXN1882	EC 5.1.3.18 (RXN-1882)	bscDayGDPMannose[bscDayc] -> bscDayGDPLGalactose[bscDayc]	( bscSobic005G168600 or bscSobic001G247600 )	0	1000	0		PROTEIN_ASSOCIATION: ( bscSobic005G168600 or bscSobic001G247600 ) rxnNotes: PARENTFRAME: RXN-1882 Directionality References: Irreversibility Rule: Irreversibility Rule Overruling Assumption:	EC 5.1.3.18
mcDayRXN6182	EC 5.3.1.9 (RXN-6182)	mcDayAlphaGlc6P[mcDayc] -> mcDayFructose6P[mcDayc]		0	1000	0		PROTEIN_ASSOCIATION: rxnNotes: PARENTFRAME: RXN-6182 Directionality References: Irreversibility Rule: Irreversibility Rule Overruling Assumption:	EC 5.3.1.9
bscDayRXN6182	EC 5.3.1.9 (RXN-6182)	bscDayAlphaGlc6P[bscDayc] -> bscDayFructose6P[bscDayc]		0	1000	0		PROTEIN_ASSOCIATION: rxnNotes: PARENTFRAME: RXN-6182 Directionality References: Irreversibility Rule: Irreversibility Rule Overruling Assumption:	EC 5.3.1.9
mcDayRXN5641	EC 4.1.1.- (RXN-5641)	mcDayProton[mcDayc] + mcDaySer[mcDayc] -> mcDayCO2[mcDayc] + mcDayEthanolamine[mcDayc]	( mcSobic004G170200 )	0	1000	0		PROTEIN_ASSOCIATION: ( mcSobic004G170200 ) rxnNotes: PARENTFRAME: RXN-5641 Directionality References: Irreversibility Rule: Irreversibility Rule Overruling Assumption:	EC 4.1.1.-
bscDayRXN5641	EC 4.1.1.- (RXN-5641)	bscDayProton[bscDayc] + bscDaySer[bscDayc] -> bscDayCO2[bscDayc] + bscDayEthanolamine[bscDayc]	( bscSobic004G170200 )	0	1000	0		PROTEIN_ASSOCIATION: ( bscSobic004G170200 ) rxnNotes: PARENTFRAME: RXN-5641 Directionality References: Irreversibility Rule: Irreversibility Rule Overruling Assumption:	EC 4.1.1.-
mcDayGenericATPasemod	mcDayGenericATPase-mod	mcDayATP[mcDayc] + mcDayWater[mcDayc] -> mcDayADP[mcDayc] + mcDayPhosphate[mcDayc] + mcDayProton[mcDayc]		0.36924	1000	0		PROTEIN_ASSOCIATION: rxnNotes: PARENTFRAME: None Directionality References: Irreversibility Rule: Irreversibility Rule Overruling Assumption:
bscDayGenericATPasemod	bscDayGenericATPase-mod	bscDayATP[bscDayc] + bscDayWater[bscDayc] -> bscDayADP[bscDayc] + bscDayPhosphate[bscDayc] + bscDayProton[bscDayc]		0.36924	1000	0		PROTEIN_ASSOCIATION: rxnNotes: PARENTFRAME: None Directionality References: Irreversibility Rule: Irreversibility Rule Overruling Assumption:
mcDayPHOSGLYPHOSRXN	EC 2.7.2.3 (PHOSGLYPHOS-RXN)	mcDayATP[mcDayc] + mcDayG3P[mcDayc] <=> mcDayADP[mcDayc] + mcDayDPG[mcDayc]	( mcSobic004G055200 or mcSobic001G236800 )	-1000	1000	0		PROTEIN_ASSOCIATION: ( mcSobic004G055200 or mcSobic001G236800 ) rxnNotes: PARENTFRAME: PHOSGLYPHOS-RXN Directionality References: Irreversibility Rule: Irreversibility Rule Overruling Assumption:	EC 2.7.2.3
bscDayPHOSGLYPHOSRXN	EC 2.7.2.3 (PHOSGLYPHOS-RXN)	bscDayATP[bscDayc] + bscDayG3P[bscDayc] <=> bscDayADP[bscDayc] + bscDayDPG[bscDayc]	( bscSobic004G055200 or bscSobic001G236800 )	-1000	1000	0		PROTEIN_ASSOCIATION: ( bscSobic004G055200 or bscSobic001G236800 ) rxnNotes: PARENTFRAME: PHOSGLYPHOS-RXN Directionality References: Irreversibility Rule: Irreversibility Rule Overruling Assumption:	EC 2.7.2.3
mcDayRXN1224	mcDayRXN-1224	mcDayDiacylglycerol[mcDayc] + mcDayUDPSulfoquinovose[mcDayc] -> mcDaySulfoquinovosyldiacylglycerol[mcDayc] + mcDayUDP[mcDayc]		0	1000	0		PROTEIN_ASSOCIATION: rxnNotes: PARENTFRAME: RXN-1224 Directionality References: Irreversibility Rule: Irreversibility Rule Overruling Assumption:
bscDayRXN1224	bscDayRXN-1224	bscDayDiacylglycerol[bscDayc] + bscDayUDPSulfoquinovose[bscDayc] -> bscDaySulfoquinovosyldiacylglycerol[bscDayc] + bscDayUDP[bscDayc]		0	1000	0		PROTEIN_ASSOCIATION: rxnNotes: PARENTFRAME: RXN-1224 Directionality References: Irreversibility Rule: Irreversibility Rule Overruling Assumption:
mcDayDXPREDISOMRXNChloroplast	EC 1.1.1.267 (DXPREDISOM-RXN)	mcDayDeoxyxylulose5PChloroplast[mcDayp] + mcDayNADPHChloroplast[mcDayp] + mcDayProtonChloroplast[mcDayp] -> mcDay2CMethylDErythritol4PhosphateChloroplast[mcDayp] + mcDayNADPChloroplast[mcDayp]	( mcSobic003G103300 )	0	1000	0		PROTEIN_ASSOCIATION: ( mcSobic003G103300 ) rxnNotes: PARENTFRAME: DXPREDISOM-RXN Directionality References: Irreversibility Rule: Irreversibility Rule Overruling Assumption:	EC 1.1.1.267
bscDayDXPREDISOMRXNChloroplast	EC 1.1.1.267 (DXPREDISOM-RXN)	bscDayDeoxyxylulose5PChloroplast[bscDayp] + bscDayNADPHChloroplast[bscDayp] + bscDayProtonChloroplast[bscDayp] -> bscDay2CMethylDErythritol4PhosphateChloroplast[bscDayp] + bscDayNADPChloroplast[bscDayp]	( bscSobic003G103300 )	0	1000	0		PROTEIN_ASSOCIATION: ( bscSobic003G103300 ) rxnNotes: PARENTFRAME: DXPREDISOM-RXN Directionality References: Irreversibility Rule: Irreversibility Rule Overruling Assumption:	EC 1.1.1.267
mcDayRXN1223	EC 3.13.1.1 (RXN-1223)	mcDayProton[mcDayc] + mcDaySO3[mcDayc] + mcDayUDPGlucose[mcDayc] -> mcDayUDPSulfoquinovose[mcDayc] + mcDayWater[mcDayc]	( mcSobic009G123300 )	0	1000	0		PROTEIN_ASSOCIATION: ( mcSobic009G123300 ) rxnNotes: PARENTFRAME: RXN-1223 Directionality References: Irreversibility Rule: Irreversibility Rule Overruling Assumption:	EC 3.13.1.1
bscDayRXN1223	EC 3.13.1.1 (RXN-1223)	bscDayProton[bscDayc] + bscDaySO3[bscDayc] + bscDayUDPGlucose[bscDayc] -> bscDayUDPSulfoquinovose[bscDayc] + bscDayWater[bscDayc]	( bscSobic009G123300 )	0	1000	0		PROTEIN_ASSOCIATION: ( bscSobic009G123300 ) rxnNotes: PARENTFRAME: RXN-1223 Directionality References: Irreversibility Rule: Irreversibility Rule Overruling Assumption:	EC 3.13.1.1
mcDayRXN05055	EC 6.4.1.2 (RXN0-5055)	mcDayAcetylCoA[mcDayc] + mcDayCarboxybiotinBCCP[mcDayc] -> mcDayBCCPDimers[mcDayc] + mcDayMalonylCoA[mcDayc]	( mcSobic006G030100 or mcSobic001G262400 or mcSobic001G307200 )	0	1000	0		PROTEIN_ASSOCIATION: ( mcSobic006G030100 or mcSobic001G262400 or mcSobic001G307200 ) rxnNotes: PARENTFRAME: RXN0-5055 Directionality References: Irreversibility Rule: Irreversibility Rule Overruling Assumption:	EC 6.4.1.2
bscDayRXN05055	EC 6.4.1.2 (RXN0-5055)	bscDayAcetylCoA[bscDayc] + bscDayCarboxybiotinBCCP[bscDayc] -> bscDayBCCPDimers[bscDayc] + bscDayMalonylCoA[bscDayc]	( bscSobic006G030100 or bscSobic001G262400 or bscSobic001G307200 )	0	1000	0		PROTEIN_ASSOCIATION: ( bscSobic006G030100 or bscSobic001G262400 or bscSobic001G307200 ) rxnNotes: PARENTFRAME: RXN0-5055 Directionality References: Irreversibility Rule: Irreversibility Rule Overruling Assumption:	EC 6.4.1.2
mcDayRXN7660	EC 1.3.1.- (RXN-7660)	mcDayCPD7003[mcDayc] + mcDayNADPH[mcDayc] + mcDayProton[mcDayc] -> mcDayNADP[mcDayc] + mcDayPhytylPyrophosphate[mcDayc]		0	1000	0		PROTEIN_ASSOCIATION: rxnNotes: PARENTFRAME: RXN-7660 Directionality References: Irreversibility Rule: Irreversibility Rule Overruling Assumption:	EC 1.3.1.-
bscDayRXN7660	EC 1.3.1.- (RXN-7660)	bscDayCPD7003[bscDayc] + bscDayNADPH[bscDayc] + bscDayProton[bscDayc] -> bscDayNADP[bscDayc] + bscDayPhytylPyrophosphate[bscDayc]		0	1000	0		PROTEIN_ASSOCIATION: rxnNotes: PARENTFRAME: RXN-7660 Directionality References: Irreversibility Rule: Irreversibility Rule Overruling Assumption:	EC 1.3.1.-
mcDayPHOSPHOMEVALONATEKINASERXN	EC 2.7.4.2 (PHOSPHOMEVALONATE-KINASE-RXN)	mcDayATP[mcDayc] + mcDayCPD499[mcDayc] -> mcDayADP[mcDayc] + mcDayCPD641[mcDayc]	( mcSobic001G434700 )	0	1000	0		PROTEIN_ASSOCIATION: ( mcSobic001G434700 ) rxnNotes: PARENTFRAME: PHOSPHOMEVALONATE-KINASE-RXN Directionality References: Irreversibility Rule: Irreversibility Rule Overruling Assumption:	EC 2.7.4.2
bscDayPHOSPHOMEVALONATEKINASERXN	EC 2.7.4.2 (PHOSPHOMEVALONATE-KINASE-RXN)	bscDayATP[bscDayc] + bscDayCPD499[bscDayc] -> bscDayADP[bscDayc] + bscDayCPD641[bscDayc]	( bscSobic001G434700 )	0	1000	0		PROTEIN_ASSOCIATION: ( bscSobic001G434700 ) rxnNotes: PARENTFRAME: PHOSPHOMEVALONATE-KINASE-RXN Directionality References: Irreversibility Rule: Irreversibility Rule Overruling Assumption:	EC 2.7.4.2
mcDayPEPDEPHOSRXN	EC 2.7.1.40 (PEPDEPHOS-RXN)	mcDayADP[mcDayc] + mcDayPhosphoenolpyruvate[mcDayc] + mcDayProton[mcDayc] -> mcDayATP[mcDayc] + mcDayPyruvate[mcDayc]	( mcSobic005G101400 or mcSobic006G267200 or mcSobic003G130800 or mcSobic001G057200 or mcSobic003G244700 or mcSobic001G290600 or mcSobic008G033600 or mcSobic002G054400 or mcSobic001G140700 or mcSobic001G386900 or mcSobic005G034400 )	0	1000	0		PROTEIN_ASSOCIATION: ( mcSobic005G101400 or mcSobic006G267200 or mcSobic003G130800 or mcSobic001G057200 or mcSobic003G244700 or mcSobic001G290600 or mcSobic008G033600 or mcSobic002G054400 or mcSobic001G140700 or mcSobic001G386900 or mcSobic005G034400 ) rxnNotes: PARENTFRAME: PEPDEPHOS-RXN Directionality References: Irreversibility Rule: Irreversibility Rule Overruling Assumption:	EC 2.7.1.40
bscDayPEPDEPHOSRXN	EC 2.7.1.40 (PEPDEPHOS-RXN)	bscDayADP[bscDayc] + bscDayPhosphoenolpyruvate[bscDayc] + bscDayProton[bscDayc] -> bscDayATP[bscDayc] + bscDayPyruvate[bscDayc]	( bscSobic005G101400 or bscSobic006G267200 or bscSobic003G130800 or bscSobic001G057200 or bscSobic003G244700 or bscSobic001G290600 or bscSobic008G033600 or bscSobic002G054400 or bscSobic001G140700 or bscSobic001G386900 or bscSobic005G034400 )	0	1000	0		PROTEIN_ASSOCIATION: ( bscSobic005G101400 or bscSobic006G267200 or bscSobic003G130800 or bscSobic001G057200 or bscSobic003G244700 or bscSobic001G290600 or bscSobic008G033600 or bscSobic002G054400 or bscSobic001G140700 or bscSobic001G386900 or bscSobic005G034400 ) rxnNotes: PARENTFRAME: PEPDEPHOS-RXN Directionality References: Irreversibility Rule: Irreversibility Rule Overruling Assumption:	EC 2.7.1.40
mcDayPEPDEPHOSRXNchloroplast	EC 2.7.1.40 (PEPDEPHOS-RXN)	mcDayADPChloroplast[mcDayp] + mcDayPhosphoenolpyruvateChloroplast[mcDayp] + mcDayProtonChloroplast[mcDayp] -> mcDayATPChloroplast[mcDayp] + mcDayPyruvateChloroplast[mcDayp]		0	1000	0		PROTEIN_ASSOCIATION: rxnNotes: PARENTFRAME: PEPDEPHOS-RXN Directionality References: Irreversibility Rule: Irreversibility Rule Overruling Assumption:	EC 2.7.1.40
bscDayPEPDEPHOSRXNchloroplast	EC 2.7.1.40 (PEPDEPHOS-RXN)	bscDayADPChloroplast[bscDayp] + bscDayPhosphoenolpyruvateChloroplast[bscDayp] + bscDayProtonChloroplast[bscDayp] -> bscDayATPChloroplast[bscDayp] + bscDayPyruvateChloroplast[bscDayp]		0	1000	0		PROTEIN_ASSOCIATION: rxnNotes: PARENTFRAME: PEPDEPHOS-RXN Directionality References: Irreversibility Rule: Irreversibility Rule Overruling Assumption:	EC 2.7.1.40
mcDayRXN3523	mcDayL-ascorbate peroxidase (RXN-3523)	2 mcDayMonodehydroascorbate[mcDayc] -> mcDayAscorbate[mcDayc] + mcDayLDehydroAscorbate[mcDayc] + mcDayProton[mcDayc]		0	1000	0		PROTEIN_ASSOCIATION: rxnNotes: PARENTFRAME: RXN-3523 Directionality References: Irreversibility Rule: Irreversibility Rule Overruling Assumption:
bscDayRXN3523	bscDayL-ascorbate peroxidase (RXN-3523)	2 bscDayMonodehydroascorbate[bscDayc] -> bscDayAscorbate[bscDayc] + bscDayLDehydroAscorbate[bscDayc] + bscDayProton[bscDayc]		0	1000	0		PROTEIN_ASSOCIATION: rxnNotes: PARENTFRAME: RXN-3523 Directionality References: Irreversibility Rule: Irreversibility Rule Overruling Assumption:
mcDayRXN3522	EC 1.6.5.- (RXN-3522)	2 mcDayMonodehydroascorbate[mcDayc] + mcDayNADPH[mcDayc] -> 2 mcDayAscorbate[mcDayc] + mcDayNADP[mcDayc] + mcDayProton[mcDayc]	( mcSobic004G266400 )	0	0	0		PROTEIN_ASSOCIATION: ( mcSobic004G266400 ) rxnNotes: PARENTFRAME: RXN-3522 Directionality References: Irreversibility Rule: Irreversibility Rule Overruling Assumption:	EC 1.6.5.-
bscDayRXN3522	EC 1.6.5.- (RXN-3522)	2 bscDayMonodehydroascorbate[bscDayc] + bscDayNADPH[bscDayc] -> 2 bscDayAscorbate[bscDayc] + bscDayNADP[bscDayc] + bscDayProton[bscDayc]	( bscSobic004G266400 )	0	1000	0		PROTEIN_ASSOCIATION: ( bscSobic004G266400 ) rxnNotes: PARENTFRAME: RXN-3522 Directionality References: Irreversibility Rule: Irreversibility Rule Overruling Assumption:	EC 1.6.5.-
mcDayGLUTCYSLIGRXN	EC 6.3.2.2 (GLUTCYSLIG-RXN)	mcDayATP[mcDayc] + mcDayCys[mcDayc] + mcDayGlu[mcDayc] -> mcDayADP[mcDayc] + mcDayLGammaGlutamylcysteine[mcDayc] + mcDayPhosphate[mcDayc] + mcDayProton[mcDayc]	( mcSobic009G029600 )	0	1000	0		PROTEIN_ASSOCIATION: ( mcSobic009G029600 ) rxnNotes: PARENTFRAME: GLUTCYSLIG-RXN Directionality References: Irreversibility Rule: Irreversibility Rule Overruling Assumption:	EC 6.3.2.2
bscDayGLUTCYSLIGRXN	EC 6.3.2.2 (GLUTCYSLIG-RXN)	bscDayATP[bscDayc] + bscDayCys[bscDayc] + bscDayGlu[bscDayc] -> bscDayADP[bscDayc] + bscDayLGammaGlutamylcysteine[bscDayc] + bscDayPhosphate[bscDayc] + bscDayProton[bscDayc]	( bscSobic009G029600 )	0	1000	0		PROTEIN_ASSOCIATION: ( bscSobic009G029600 ) rxnNotes: PARENTFRAME: GLUTCYSLIG-RXN Directionality References: Irreversibility Rule: Irreversibility Rule Overruling Assumption:	EC 6.3.2.2
mcDayEC2338	EC 2.3.3.8 (ATP-CITRATE-PRO-S--LYASE-RXN)	mcDayATP[mcDayc] + mcDayCit[mcDayc] + mcDayCoA[mcDayc] -> mcDayAcetylCoA[mcDayc] + mcDayADP[mcDayc] + mcDayOxalaceticAcid[mcDayc] + mcDayPhosphate[mcDayc]	( mcSobic003G143700 or mcSobic008G132700 or mcSobic005G222200 or mcSobic008G033500 )	0	1000	0		PROTEIN_ASSOCIATION: ( mcSobic003G143700 or mcSobic008G132700 or mcSobic005G222200 or mcSobic008G033500 ) rxnNotes: PARENTFRAME: ATP-CITRATE-PRO-S--LYASE-RXN Directionality References: Irreversibility Rule: Irreversibility Rule Overruling Assumption:	EC 2.3.3.8
bscDayEC2338	EC 2.3.3.8 (ATP-CITRATE-PRO-S--LYASE-RXN)	bscDayATP[bscDayc] + bscDayCit[bscDayc] + bscDayCoA[bscDayc] -> bscDayAcetylCoA[bscDayc] + bscDayADP[bscDayc] + bscDayOxalaceticAcid[bscDayc] + bscDayPhosphate[bscDayc]	( bscSobic003G143700 or bscSobic008G132700 or bscSobic005G222200 or bscSobic008G033500 )	0	1000	0		PROTEIN_ASSOCIATION: ( bscSobic003G143700 or bscSobic008G132700 or bscSobic005G222200 or bscSobic008G033500 ) rxnNotes: PARENTFRAME: ATP-CITRATE-PRO-S--LYASE-RXN Directionality References: Irreversibility Rule: Irreversibility Rule Overruling Assumption:	EC 2.3.3.8
mcDayHomogalacturonanSynthesismod	EC 2.4.1.43 (HomogalacturonanSynthesis-mod)	mcDayUDPDGalacturonate[mcDayc] -> mcDayHomogalacturonanMonomerEquivalent[mcDayc] + mcDayUDP[mcDayc]	( mcSobic002G241100 or mcSobic003G373100 or mcSobic001G338400 or mcSobic001G460000 or mcSobic004G151400 or mcSobic006G232000 or mcSobic010G092400 or mcSobic001G384200 or mcSobic001G131900 or mcSobic010G274800 or mcSobic008G141800 or mcSobic002G274700 or mcSobic007G105700 or mcSobic004G237800 or mcSobic002G420100 or mcSobic005G169500 or mcSobic003G282600 or mcSobic008G022500 )	0	1000	0		PROTEIN_ASSOCIATION: ( mcSobic002G241100 or mcSobic003G373100 or mcSobic001G338400 or mcSobic001G460000 or mcSobic004G151400 or mcSobic006G232000 or mcSobic010G092400 or mcSobic001G384200 or mcSobic001G131900 or mcSobic010G274800 or mcSobic008G141800 or mcSobic002G274700 or mcSobic007G105700 or mcSobic004G237800 or mcSobic002G420100 or mcSobic005G169500 or mcSobic003G282600 or mcSobic008G022500 )…	EC 2.4.1.43
bscDayHomogalacturonanSynthesismod	EC 2.4.1.43 (HomogalacturonanSynthesis-mod)	bscDayUDPDGalacturonate[bscDayc] -> bscDayHomogalacturonanMonomerEquivalent[bscDayc] + bscDayUDP[bscDayc]	( bscSobic002G241100 or bscSobic003G373100 or bscSobic001G338400 or bscSobic001G460000 or bscSobic004G151400 or bscSobic006G232000 or bscSobic010G092400 or bscSobic001G384200 or bscSobic001G131900 or bscSobic010G274800 or bscSobic008G141800 or bscSobic002G274700 or bscSobic007G105700 or bscSobic004G237800 or bscSobic002G420100 or bscSobic005G169500 or bscSobic003G282600 or bscSobic008G022500 )	0	1000	0		PROTEIN_ASSOCIATION: ( bscSobic002G241100 or bscSobic003G373100 or bscSobic001G338400 or bscSobic001G460000 or bscSobic004G151400 or bscSobic006G232000 or bscSobic010G092400 or bscSobic001G384200 or bscSobic001G131900 or bscSobic010G274800 or bscSobic008G141800 or bscSobic002G274700 or bscSobic007G105700 or bscSobic004G237800 or bscSobic002G420100 or bscSobic005G169500 or bscSobic003G282600 or bs…	EC 2.4.1.43
mcDayGalacturonateTransfermod	mcDayGalacturonateTransfer-mod	mcDayUDPDGalacturonate[mcDayc] -> mcDayPolysaccharideGalacturonateUnit[mcDayc] + mcDayUDP[mcDayc]		0	1000	0		PROTEIN_ASSOCIATION: rxnNotes: PARENTFRAME: None Directionality References: Irreversibility Rule: Irreversibility Rule Overruling Assumption:
bscDayGalacturonateTransfermod	bscDayGalacturonateTransfer-mod	bscDayUDPDGalacturonate[bscDayc] -> bscDayPolysaccharideGalacturonateUnit[bscDayc] + bscDayUDP[bscDayc]		0	1000	0		PROTEIN_ASSOCIATION: rxnNotes: PARENTFRAME: None Directionality References: Irreversibility Rule: Irreversibility Rule Overruling Assumption:
mcDayIMPDEHYDROGRXN	EC 1.1.1.205 (IMP-DEHYDROG-RXN)	mcDayImp[mcDayc] + mcDayNAD[mcDayc] + mcDayWater[mcDayc] -> mcDayNADH[mcDayc] + mcDayProton[mcDayc] + mcDayXmp[mcDayc]	( mcSobic001G069900 )	0	1000	0		PROTEIN_ASSOCIATION: ( mcSobic001G069900 ) rxnNotes: PARENTFRAME: IMP-DEHYDROG-RXN Directionality References: Irreversibility Rule: Irreversibility Rule Overruling Assumption:	EC 1.1.1.205
bscDayIMPDEHYDROGRXN	EC 1.1.1.205 (IMP-DEHYDROG-RXN)	bscDayImp[bscDayc] + bscDayNAD[bscDayc] + bscDayWater[bscDayc] -> bscDayNADH[bscDayc] + bscDayProton[bscDayc] + bscDayXmp[bscDayc]	( bscSobic001G069900 )	0	1000	0		PROTEIN_ASSOCIATION: ( bscSobic001G069900 ) rxnNotes: PARENTFRAME: IMP-DEHYDROG-RXN Directionality References: Irreversibility Rule: Irreversibility Rule Overruling Assumption:	EC 1.1.1.205
mcDayRXN2981	EC 3.5.1.- (RXN-2981)	mcDayIndole3AcetylAla[mcDayc] + mcDayWater[mcDayc] -> mcDayIndoleAcetateAuxin[mcDayc] + mcDayLAlanine[mcDayc]	( mcSobic002G093300 or mcSobic002G093500 or mcSobic010G241200 or mcSobic003G273000 or mcSobic008G016600 or mcSobic003G190500 or mcSobic001G021900 or mcSobic006G150600 )	0	1000	0		PROTEIN_ASSOCIATION: ( mcSobic002G093300 or mcSobic002G093500 or mcSobic010G241200 or mcSobic003G273000 or mcSobic008G016600 or mcSobic003G190500 or mcSobic001G021900 or mcSobic006G150600 ) rxnNotes: PARENTFRAME: RXN-2981 Directionality References: Irreversibility Rule: Irreversibility Rule Overruling Assumption:	EC 3.5.1.-
bscDayRXN2981	EC 3.5.1.- (RXN-2981)	bscDayIndole3AcetylAla[bscDayc] + bscDayWater[bscDayc] -> bscDayIndoleAcetateAuxin[bscDayc] + bscDayLAlanine[bscDayc]	( bscSobic002G093300 or bscSobic002G093500 or bscSobic010G241200 or bscSobic003G273000 or bscSobic008G016600 or bscSobic003G190500 or bscSobic001G021900 or bscSobic006G150600 )	0	1000	0		PROTEIN_ASSOCIATION: ( bscSobic002G093300 or bscSobic002G093500 or bscSobic010G241200 or bscSobic003G273000 or bscSobic008G016600 or bscSobic003G190500 or bscSobic001G021900 or bscSobic006G150600 ) rxnNotes: PARENTFRAME: RXN-2981 Directionality References: Irreversibility Rule: Irreversibility Rule Overruling Assumption:	EC 3.5.1.-
mcDayASNSYNBRXN	EC 6.3.5.4 (ASNSYNB-RXN)	mcDayATP[mcDayc] + mcDayGln[mcDayc] + mcDayLAspartate[mcDayc] + mcDayWater[mcDayc] -> mcDayAMP[mcDayc] + mcDayAsn[mcDayc] + mcDayGlu[mcDayc] + mcDayPPi[mcDayc] + mcDayProton[mcDayc]	( mcSobic005G003200 or mcSobic001G406800 or mcSobic010G110000 )	0	1000	0	amino acid biosynthesis	PROTEIN_ASSOCIATION: ( mcSobic005G003200 or mcSobic001G406800 or mcSobic010G110000 ) rxnNotes: PARENTFRAME: ASNSYNB-RXN Directionality References: Irreversibility Rule: Irreversibility Rule Overruling Assumption:	EC 6.3.5.4
bscDayASNSYNBRXN	EC 6.3.5.4 (ASNSYNB-RXN)	bscDayATP[bscDayc] + bscDayGln[bscDayc] + bscDayLAspartate[bscDayc] + bscDayWater[bscDayc] -> bscDayAMP[bscDayc] + bscDayAsn[bscDayc] + bscDayGlu[bscDayc] + bscDayPPi[bscDayc] + bscDayProton[bscDayc]	( bscSobic005G003200 or bscSobic001G406800 or bscSobic010G110000 )	0	1000	0	amino acid biosynthesis	PROTEIN_ASSOCIATION: ( bscSobic005G003200 or bscSobic001G406800 or bscSobic010G110000 ) rxnNotes: PARENTFRAME: ASNSYNB-RXN Directionality References: Irreversibility Rule: Irreversibility Rule Overruling Assumption:	EC 6.3.5.4
mcDayDIACYLGLYKINRXN	EC 2.7.1.107 (DIACYLGLYKIN-RXN)	mcDayATP[mcDayc] + mcDayDiacylglycerol[mcDayc] -> mcDayADP[mcDayc] + mcDayLPhosphatidate[mcDayc] + mcDayProton[mcDayc]	( mcSobic003G318700 or mcSobic008G077600 or mcSobic001G333900 or mcSobic008G140400 or mcSobic006G230400 or mcSobic004G324100 or mcSobic007G062000 )	0	1000	0		PROTEIN_ASSOCIATION: ( mcSobic003G318700 or mcSobic008G077600 or mcSobic001G333900 or mcSobic008G140400 or mcSobic006G230400 or mcSobic004G324100 or mcSobic007G062000 ) rxnNotes: PARENTFRAME: DIACYLGLYKIN-RXN Directionality References: Irreversibility Rule: Irreversibility Rule Overruling Assumption:	EC 2.7.1.107
bscDayDIACYLGLYKINRXN	EC 2.7.1.107 (DIACYLGLYKIN-RXN)	bscDayATP[bscDayc] + bscDayDiacylglycerol[bscDayc] -> bscDayADP[bscDayc] + bscDayLPhosphatidate[bscDayc] + bscDayProton[bscDayc]	( bscSobic003G318700 or bscSobic008G077600 or bscSobic001G333900 or bscSobic008G140400 or bscSobic006G230400 or bscSobic004G324100 or bscSobic007G062000 )	0	1000	0		PROTEIN_ASSOCIATION: ( bscSobic003G318700 or bscSobic008G077600 or bscSobic001G333900 or bscSobic008G140400 or bscSobic006G230400 or bscSobic004G324100 or bscSobic007G062000 ) rxnNotes: PARENTFRAME: DIACYLGLYKIN-RXN Directionality References: Irreversibility Rule: Irreversibility Rule Overruling Assumption:	EC 2.7.1.107
mcDayADENOSINEKINASERXN	EC 2.7.1.20 (ADENOSINE-KINASE-RXN)	mcDayAdenosine[mcDayc] + mcDayATP[mcDayc] -> mcDayADP[mcDayc] + mcDayAMP[mcDayc] + mcDayProton[mcDayc]	( mcSobic004G220000 or mcSobic006G148700 )	0	1000	0		PROTEIN_ASSOCIATION: ( mcSobic004G220000 or mcSobic006G148700 ) rxnNotes: PARENTFRAME: ADENOSINE-KINASE-RXN Directionality References: Irreversibility Rule: Irreversibility Rule Overruling Assumption:	EC 2.7.1.20
bscDayADENOSINEKINASERXN	EC 2.7.1.20 (ADENOSINE-KINASE-RXN)	bscDayAdenosine[bscDayc] + bscDayATP[bscDayc] -> bscDayADP[bscDayc] + bscDayAMP[bscDayc] + bscDayProton[bscDayc]	( bscSobic004G220000 or bscSobic006G148700 )	0	1000	0		PROTEIN_ASSOCIATION: ( bscSobic004G220000 or bscSobic006G148700 ) rxnNotes: PARENTFRAME: ADENOSINE-KINASE-RXN Directionality References: Irreversibility Rule: Irreversibility Rule Overruling Assumption:	EC 2.7.1.20
mcDayCELLULOSESYNTHASEmod	EC 2.4.1.12 (CELLULOSE-SYNTHASE-mod)	0.0061669 mcDayUDPGlucose[mcDayc] -> mcDayCelluloseMonomerEquivalent[mcDayc] + 0.0061669 mcDayUDP[mcDayc]	( mcSobic002G075500 or mcSobic002G094600 or mcSobic007G050600 or mcSobic002G205500 or mcSobic003G049600 or mcSobic001G283400 or mcSobic003G296400 or mcSobic010G008600 or mcSobic010G146000 or mcSobic001G242000 or mcSobic001G224300 or mcSobic009G063400 or mcSobic001G045700 or mcSobic002G118700 or mcSobic001G021500 or mcSobic007G100800 or mcSobic008G125700 or mcSobic010G196300 or mcSobic004G255200 o…	0	1000	0		PROTEIN_ASSOCIATION: ( mcSobic002G075500 or mcSobic002G094600 or mcSobic007G050600 or mcSobic002G205500 or mcSobic003G049600 or mcSobic001G283400 or mcSobic003G296400 or mcSobic010G008600 or mcSobic010G146000 or mcSobic001G242000 or mcSobic001G224300 or mcSobic009G063400 or mcSobic001G045700 or mcSobic002G118700 or mcSobic001G021500 or mcSobic007G100800 or mcSobic008G125700 or mcSobic010G196300 o…	EC 2.4.1.12
bscDayCELLULOSESYNTHASEmod	EC 2.4.1.12 (CELLULOSE-SYNTHASE-mod)	0.0061669 bscDayUDPGlucose[bscDayc] -> bscDayCelluloseMonomerEquivalent[bscDayc] + 0.0061669 bscDayUDP[bscDayc]	( bscSobic002G075500 or bscSobic002G094600 or bscSobic007G050600 or bscSobic002G205500 or bscSobic003G049600 or bscSobic001G283400 or bscSobic003G296400 or bscSobic010G008600 or bscSobic010G146000 or bscSobic001G242000 or bscSobic001G224300 or bscSobic009G063400 or bscSobic001G045700 or bscSobic002G118700 or bscSobic001G021500 or bscSobic007G100800 or bscSobic008G125700 or bscSobic010G196300 or b…	0	1000	0		PROTEIN_ASSOCIATION: ( bscSobic002G075500 or bscSobic002G094600 or bscSobic007G050600 or bscSobic002G205500 or bscSobic003G049600 or bscSobic001G283400 or bscSobic003G296400 or bscSobic010G008600 or bscSobic010G146000 or bscSobic001G242000 or bscSobic001G224300 or bscSobic009G063400 or bscSobic001G045700 or bscSobic002G118700 or bscSobic001G021500 or bscSobic007G100800 or bscSobic008G125700 or bs…	EC 2.4.1.12
mcDayEC1118	EC 1.1.1.8 (1.1.1.8-RXN)	mcDayDihydroxyacetonePhosphate[mcDayc] + mcDayNADH[mcDayc] + mcDayProton[mcDayc] -> mcDayGlycerol3P[mcDayc] + mcDayNAD[mcDayc]	( mcSobic002G081500 or mcSobic009G183300 or mcSobic003G326800 or mcSobic003G420800 )	0	1000	0		PROTEIN_ASSOCIATION: ( mcSobic002G081500 or mcSobic009G183300 or mcSobic003G326800 or mcSobic003G420800 ) rxnNotes: PARENTFRAME: 1.1.1.8-RXN Directionality References: Irreversibility Rule: Irreversibility Rule Overruling Assumption:	EC 1.1.1.8
bscDayEC1118	EC 1.1.1.8 (1.1.1.8-RXN)	bscDayDihydroxyacetonePhosphate[bscDayc] + bscDayNADH[bscDayc] + bscDayProton[bscDayc] -> bscDayGlycerol3P[bscDayc] + bscDayNAD[bscDayc]	( bscSobic002G081500 or bscSobic009G183300 or bscSobic003G326800 or bscSobic003G420800 )	0	1000	0		PROTEIN_ASSOCIATION: ( bscSobic002G081500 or bscSobic009G183300 or bscSobic003G326800 or bscSobic003G420800 ) rxnNotes: PARENTFRAME: 1.1.1.8-RXN Directionality References: Irreversibility Rule: Irreversibility Rule Overruling Assumption:	EC 1.1.1.8
mcDayADENYLKINRXN	EC 2.7.4.3 (ADENYL-KIN-RXN)	mcDayAMP[mcDayc] + mcDayATP[mcDayc] -> 2 mcDayADP[mcDayc]	( mcSobic001G518500 or mcSobic008G084600 or mcSobic004G318100 or mcSobic003G233500 or mcSobic010G007500 )	0	1000	0		PROTEIN_ASSOCIATION: ( mcSobic001G518500 or mcSobic008G084600 or mcSobic004G318100 or mcSobic003G233500 or mcSobic010G007500 ) rxnNotes: PARENTFRAME: ADENYL-KIN-RXN Directionality References: Irreversibility Rule: Irreversibility Rule Overruling Assumption:	EC 2.7.4.3
bscDayADENYLKINRXN	EC 2.7.4.3 (ADENYL-KIN-RXN)	bscDayAMP[bscDayc] + bscDayATP[bscDayc] -> 2 bscDayADP[bscDayc]	( bscSobic001G518500 or bscSobic008G084600 or bscSobic004G318100 or bscSobic003G233500 or bscSobic010G007500 )	0	1000	0		PROTEIN_ASSOCIATION: ( bscSobic001G518500 or bscSobic008G084600 or bscSobic004G318100 or bscSobic003G233500 or bscSobic010G007500 ) rxnNotes: PARENTFRAME: ADENYL-KIN-RXN Directionality References: Irreversibility Rule: Irreversibility Rule Overruling Assumption:	EC 2.7.4.3
mcDayRXN6902	EC 2.6.1.- (RXN-6902)	mcDay4Aminobutanoate[mcDayc] + mcDayPyruvate[mcDayc] -> mcDayLAlanine[mcDayc] + mcDaySuccinateSemialdehyde[mcDayc]	( mcSobic006G214200 or mcSobic007G074500 )	0	1000	0		PROTEIN_ASSOCIATION: ( mcSobic006G214200 or mcSobic007G074500 ) rxnNotes: PARENTFRAME: RXN-6902 Directionality References: Irreversibility Rule: Irreversibility Rule Overruling Assumption:	EC 2.6.1.-
bscDayRXN6902	EC 2.6.1.- (RXN-6902)	bscDay4Aminobutanoate[bscDayc] + bscDayPyruvate[bscDayc] -> bscDayLAlanine[bscDayc] + bscDaySuccinateSemialdehyde[bscDayc]	( bscSobic006G214200 or bscSobic007G074500 )	0	1000	0		PROTEIN_ASSOCIATION: ( bscSobic006G214200 or bscSobic007G074500 ) rxnNotes: PARENTFRAME: RXN-6902 Directionality References: Irreversibility Rule: Irreversibility Rule Overruling Assumption:	EC 2.6.1.-
mcDayEC27713	EC 2.7.7.13 (2.7.7.13-RXN)	mcDayGTP[mcDayc] + mcDayMannose1P[mcDayc] + mcDayProton[mcDayc] -> mcDayGDPMannose[mcDayc] + mcDayPPi[mcDayc]	( mcSobic001G424500 or mcSobic001G462200 or mcSobic003G355200 )	0	1000	0		PROTEIN_ASSOCIATION: ( mcSobic001G424500 or mcSobic001G462200 or mcSobic003G355200 ) rxnNotes: PARENTFRAME: 2.7.7.13-RXN Directionality References: Irreversibility Rule: Irreversibility Rule Overruling Assumption:	EC 2.7.7.13
bscDayEC27713	EC 2.7.7.13 (2.7.7.13-RXN)	bscDayGTP[bscDayc] + bscDayMannose1P[bscDayc] + bscDayProton[bscDayc] -> bscDayGDPMannose[bscDayc] + bscDayPPi[bscDayc]	( bscSobic001G424500 or bscSobic001G462200 or bscSobic003G355200 )	0	1000	0		PROTEIN_ASSOCIATION: ( bscSobic001G424500 or bscSobic001G462200 or bscSobic003G355200 ) rxnNotes: PARENTFRAME: 2.7.7.13-RXN Directionality References: Irreversibility Rule: Irreversibility Rule Overruling Assumption:	EC 2.7.7.13
mcDayRXN1F20	EC 6.6.1.1 (RXN1F-20)	mcDayATP[mcDayc] + mcDayMg2[mcDayc] + mcDayProtoporphyrinIx[mcDayc] + mcDayWater[mcDayc] -> mcDayADP[mcDayc] + mcDayMgProtoporphyrin[mcDayc] + mcDayPhosphate[mcDayc] + 3 mcDayProton[mcDayc]	( mcSobic001G041800 or mcSobic008G051000 or mcSobic006G264900 )	0	1000	0		PROTEIN_ASSOCIATION: ( mcSobic001G041800 or mcSobic008G051000 or mcSobic006G264900 ) rxnNotes: PARENTFRAME: RXN1F-20 Directionality References: Irreversibility Rule: Irreversibility Rule Overruling Assumption:	EC 6.6.1.1
bscDayRXN1F20	EC 6.6.1.1 (RXN1F-20)	bscDayATP[bscDayc] + bscDayMg2[bscDayc] + bscDayProtoporphyrinIx[bscDayc] + bscDayWater[bscDayc] -> bscDayADP[bscDayc] + bscDayMgProtoporphyrin[bscDayc] + bscDayPhosphate[bscDayc] + 3 bscDayProton[bscDayc]	( bscSobic001G041800 or bscSobic008G051000 or bscSobic006G264900 )	0	1000	0		PROTEIN_ASSOCIATION: ( bscSobic001G041800 or bscSobic008G051000 or bscSobic006G264900 ) rxnNotes: PARENTFRAME: RXN1F-20 Directionality References: Irreversibility Rule: Irreversibility Rule Overruling Assumption:	EC 6.6.1.1
mcDayRXN8287	EC 2.4.1.- (RXN-8287)	2 mcDayRaffinose[mcDayc] -> mcDayStachyose[mcDayc] + mcDaySucrose[mcDayc]	( mcSobic001G208200 )	0	1000	0		PROTEIN_ASSOCIATION: ( mcSobic001G208200 ) rxnNotes: PARENTFRAME: RXN-8287 Directionality References: Irreversibility Rule: Irreversibility Rule Overruling Assumption:	EC 2.4.1.-
bscDayRXN8287	EC 2.4.1.- (RXN-8287)	2 bscDayRaffinose[bscDayc] -> bscDayStachyose[bscDayc] + bscDaySucrose[bscDayc]	( bscSobic001G208200 )	0	1000	0		PROTEIN_ASSOCIATION: ( bscSobic001G208200 ) rxnNotes: PARENTFRAME: RXN-8287 Directionality References: Irreversibility Rule: Irreversibility Rule Overruling Assumption:	EC 2.4.1.-
mcDay3DEHYDROSPHINGANINEREDUCTASERXN	EC 1.1.1.102 (3-DEHYDROSPHINGANINE-REDUCTASE-RXN)	mcDayDehydrosphinganine[mcDayc] + mcDayNADPH[mcDayc] + mcDayProton[mcDayc] -> mcDayDihydrosphingosine[mcDayc] + mcDayNADP[mcDayc]	( mcSobic004G269700 )	0	1000	0		PROTEIN_ASSOCIATION: ( mcSobic004G269700 ) rxnNotes: PARENTFRAME: 3-DEHYDROSPHINGANINE-REDUCTASE-RXN Directionality References: Irreversibility Rule: Irreversibility Rule Overruling Assumption:	EC 1.1.1.102
bscDay3DEHYDROSPHINGANINEREDUCTASERXN	EC 1.1.1.102 (3-DEHYDROSPHINGANINE-REDUCTASE-RXN)	bscDayDehydrosphinganine[bscDayc] + bscDayNADPH[bscDayc] + bscDayProton[bscDayc] -> bscDayDihydrosphingosine[bscDayc] + bscDayNADP[bscDayc]	( bscSobic004G269700 )	0	1000	0		PROTEIN_ASSOCIATION: ( bscSobic004G269700 ) rxnNotes: PARENTFRAME: 3-DEHYDROSPHINGANINE-REDUCTASE-RXN Directionality References: Irreversibility Rule: Irreversibility Rule Overruling Assumption:	EC 1.1.1.102
mcDayDADPKINRXN	EC 2.7.4.6 (DADPKIN-RXN)	mcDayATP[mcDayc] + mcDayDADP[mcDayc] -> mcDayADP[mcDayc] + mcDayDATP[mcDayc]	( mcSobic009G259200 or mcSobic008G123600 or mcSobic002G306900 or mcSobic001G295100 or mcSobic004G184500 )	0	1000	0		PROTEIN_ASSOCIATION: ( mcSobic009G259200 or mcSobic008G123600 or mcSobic002G306900 or mcSobic001G295100 or mcSobic004G184500 ) rxnNotes: PARENTFRAME: DADPKIN-RXN Directionality References: Irreversibility Rule: Irreversibility Rule Overruling Assumption:	EC 2.7.4.6
bscDayDADPKINRXN	EC 2.7.4.6 (DADPKIN-RXN)	bscDayATP[bscDayc] + bscDayDADP[bscDayc] -> bscDayADP[bscDayc] + bscDayDATP[bscDayc]	( bscSobic009G259200 or bscSobic008G123600 or bscSobic002G306900 or bscSobic001G295100 or bscSobic004G184500 )	0	1000	0		PROTEIN_ASSOCIATION: ( bscSobic009G259200 or bscSobic008G123600 or bscSobic002G306900 or bscSobic001G295100 or bscSobic004G184500 ) rxnNotes: PARENTFRAME: DADPKIN-RXN Directionality References: Irreversibility Rule: Irreversibility Rule Overruling Assumption:	EC 2.7.4.6
mcDayArabinoxylanSynthesismod	EC 2.4.2.- (ArabinoxylanSynthesis-mod)	mcDay14BetaDXylanMonomerEquivalent[mcDayc] + mcDayUDPLArabinose[mcDayc] -> mcDayArabinoxylanMonomerEquivalent[mcDayc] + mcDayUDP[mcDayc]		0	1000	0		PROTEIN_ASSOCIATION: rxnNotes: PARENTFRAME: RXN-9093 Directionality References: Irreversibility Rule: Irreversibility Rule Overruling Assumption:	EC 2.4.2.-
bscDayArabinoxylanSynthesismod	EC 2.4.2.- (ArabinoxylanSynthesis-mod)	bscDay14BetaDXylanMonomerEquivalent[bscDayc] + bscDayUDPLArabinose[bscDayc] -> bscDayArabinoxylanMonomerEquivalent[bscDayc] + bscDayUDP[bscDayc]		0	1000	0		PROTEIN_ASSOCIATION: rxnNotes: PARENTFRAME: RXN-9093 Directionality References: Irreversibility Rule: Irreversibility Rule Overruling Assumption:	EC 2.4.2.-
mcDayEC24182	EC 2.4.1.82 (2.4.1.82-RXN)	mcDayGalactinol[mcDayc] + mcDaySucrose[mcDayc] -> mcDayMyoInositol[mcDayc] + mcDayRaffinose[mcDayc]	( mcSobic003G052300 )	0	1000	0		PROTEIN_ASSOCIATION: ( mcSobic003G052300 ) rxnNotes: PARENTFRAME: 2.4.1.82-RXN Directionality References: Irreversibility Rule: Irreversibility Rule Overruling Assumption:	EC 2.4.1.82
bscDayEC24182	EC 2.4.1.82 (2.4.1.82-RXN)	bscDayGalactinol[bscDayc] + bscDaySucrose[bscDayc] -> bscDayMyoInositol[bscDayc] + bscDayRaffinose[bscDayc]	( bscSobic003G052300 )	0	1000	0		PROTEIN_ASSOCIATION: ( bscSobic003G052300 ) rxnNotes: PARENTFRAME: 2.4.1.82-RXN Directionality References: Irreversibility Rule: Irreversibility Rule Overruling Assumption:	EC 2.4.1.82
mcDayFRUCTOKINASERXN	EC 2.7.1.4 (FRUCTOKINASE-RXN)	mcDayATP[mcDayc] + mcDayBetaDFructose[mcDayc] -> mcDayADP[mcDayc] + mcDayFructose6P[mcDayc] + mcDayProton[mcDayc]	( mcSobic009G203500 or mcSobic003G291800 or mcSobic003G280400 or mcSobic010G095000 or mcSobic007G014700 or mcSobic003G358000 or mcSobic003G386000 or mcSobic001G172300 )	0	1000	0		PROTEIN_ASSOCIATION: ( mcSobic009G203500 or mcSobic003G291800 or mcSobic003G280400 or mcSobic010G095000 or mcSobic007G014700 or mcSobic003G358000 or mcSobic003G386000 or mcSobic001G172300 ) rxnNotes: PARENTFRAME: FRUCTOKINASE-RXN Directionality References: Irreversibility Rule: Irreversibility Rule Overruling Assumption:	EC 2.7.1.4
bscDayFRUCTOKINASERXN	EC 2.7.1.4 (FRUCTOKINASE-RXN)	bscDayATP[bscDayc] + bscDayBetaDFructose[bscDayc] -> bscDayADP[bscDayc] + bscDayFructose6P[bscDayc] + bscDayProton[bscDayc]	( bscSobic009G203500 or bscSobic003G291800 or bscSobic003G280400 or bscSobic010G095000 or bscSobic007G014700 or bscSobic003G358000 or bscSobic003G386000 or bscSobic001G172300 )	0	1000	0		PROTEIN_ASSOCIATION: ( bscSobic009G203500 or bscSobic003G291800 or bscSobic003G280400 or bscSobic010G095000 or bscSobic007G014700 or bscSobic003G358000 or bscSobic003G386000 or bscSobic001G172300 ) rxnNotes: PARENTFRAME: FRUCTOKINASE-RXN Directionality References: Irreversibility Rule: Irreversibility Rule Overruling Assumption:	EC 2.7.1.4
mcDayFPPSYNRXN	EC 2.5.1.10 (FPPSYN-RXN)	mcDayGeranylPP[mcDayc] + mcDayIsopentenylDiphosphate[mcDayc] <=> mcDayFarnesylPP[mcDayc] + mcDayPPi[mcDayc]	( mcSobic003G270500 or mcSobic002G353300 or mcSobic002G353500 or mcSobic009G216800 )	-1000	1000	0		PROTEIN_ASSOCIATION: ( mcSobic003G270500 or mcSobic002G353300 or mcSobic002G353500 or mcSobic009G216800 ) rxnNotes: PARENTFRAME: FPPSYN-RXN Directionality References: Irreversibility Rule: Irreversibility Rule Overruling Assumption:	EC 2.5.1.10
bscDayFPPSYNRXN	EC 2.5.1.10 (FPPSYN-RXN)	bscDayGeranylPP[bscDayc] + bscDayIsopentenylDiphosphate[bscDayc] <=> bscDayFarnesylPP[bscDayc] + bscDayPPi[bscDayc]	( bscSobic003G270500 or bscSobic002G353300 or bscSobic002G353500 or bscSobic009G216800 )	-1000	1000	0		PROTEIN_ASSOCIATION: ( bscSobic003G270500 or bscSobic002G353300 or bscSobic002G353500 or bscSobic009G216800 ) rxnNotes: PARENTFRAME: FPPSYN-RXN Directionality References: Irreversibility Rule: Irreversibility Rule Overruling Assumption:	EC 2.5.1.10
mcDayFPPSYNRXNChloroplast	EC 2.5.1.10 (FPPSYN-RXN)	mcDayGeranylPPChloroplast[mcDayp] + mcDayIsopentenylDiphosphateChloroplast[mcDayp] <=> mcDayFarnesylPPChloroplast[mcDayp] + mcDayPPiChloroplast[mcDayp]		-1000	1000	0		PROTEIN_ASSOCIATION: rxnNotes: PARENTFRAME: FPPSYN-RXN Directionality References: Irreversibility Rule: Irreversibility Rule Overruling Assumption:	EC 2.5.1.10
bscDayFPPSYNRXNChloroplast	EC 2.5.1.10 (FPPSYN-RXN)	bscDayGeranylPPChloroplast[bscDayp] + bscDayIsopentenylDiphosphateChloroplast[bscDayp] <=> bscDayFarnesylPPChloroplast[bscDayp] + bscDayPPiChloroplast[bscDayp]		-1000	1000	0		PROTEIN_ASSOCIATION: rxnNotes: PARENTFRAME: FPPSYN-RXN Directionality References: Irreversibility Rule: Irreversibility Rule Overruling Assumption:	EC 2.5.1.10
mcDayRXN663	EC 1.2.1.3 (RXN66-3)	mcDayAcetald[mcDayc] + mcDayNAD[mcDayc] + mcDayWater[mcDayc] -> mcDayAcet[mcDayc] + mcDayNADH[mcDayc] + 2 mcDayProton[mcDayc]	( mcSobic002G426100 or mcSobic009G125000 or mcSobic001G228200 or mcSobic010G011200 or mcSobic001G003100 or mcSobic005G064800 or mcSobic006G163300 or mcSobic003G203500 or mcSobic002G130900 or mcSobic010G178300 or mcSobic002G215700 or mcSobic008G057500 or mcSobic004G300800 or mcSobic003G203600 or mcSobic004G002200 or mcSobic010G113000 or mcSobic001G437801 or mcSobic009G214100 or mcSobic004G250900 )	0	1000	0		PROTEIN_ASSOCIATION: ( mcSobic002G426100 or mcSobic009G125000 or mcSobic001G228200 or mcSobic010G011200 or mcSobic001G003100 or mcSobic005G064800 or mcSobic006G163300 or mcSobic003G203500 or mcSobic002G130900 or mcSobic010G178300 or mcSobic002G215700 or mcSobic008G057500 or mcSobic004G300800 or mcSobic003G203600 or mcSobic004G002200 or mcSobic010G113000 or mcSobic001G437801 or mcSobic009G214100 o…	EC 1.2.1.3
bscDayRXN663	EC 1.2.1.3 (RXN66-3)	bscDayAcetald[bscDayc] + bscDayNAD[bscDayc] + bscDayWater[bscDayc] -> bscDayAcet[bscDayc] + bscDayNADH[bscDayc] + 2 bscDayProton[bscDayc]	( bscSobic002G426100 or bscSobic009G125000 or bscSobic001G228200 or bscSobic010G011200 or bscSobic001G003100 or bscSobic005G064800 or bscSobic006G163300 or bscSobic003G203500 or bscSobic002G130900 or bscSobic010G178300 or bscSobic002G215700 or bscSobic008G057500 or bscSobic004G300800 or bscSobic003G203600 or bscSobic004G002200 or bscSobic010G113000 or bscSobic001G437801 or bscSobic009G214100 or b…	0	1000	0		PROTEIN_ASSOCIATION: ( bscSobic002G426100 or bscSobic009G125000 or bscSobic001G228200 or bscSobic010G011200 or bscSobic001G003100 or bscSobic005G064800 or bscSobic006G163300 or bscSobic003G203500 or bscSobic002G130900 or bscSobic010G178300 or bscSobic002G215700 or bscSobic008G057500 or bscSobic004G300800 or bscSobic003G203600 or bscSobic004G002200 or bscSobic010G113000 or bscSobic001G437801 or bs…	EC 1.2.1.3
mcDayEC27760Chloroplast	EC 2.7.7.60 (2.7.7.60-RXN)	mcDay2CMethylDErythritol4PhosphateChloroplast[mcDayp] + mcDayCTPChloroplast[mcDayp] + mcDayProtonChloroplast[mcDayp] -> mcDay4Cytidine5Diphospho2CChloroplast[mcDayp] + mcDayPPiChloroplast[mcDayp]	( mcSobic003G381900 )	0	1000	0		PROTEIN_ASSOCIATION: ( mcSobic003G381900 ) rxnNotes: PARENTFRAME: 2.7.7.60-RXN Directionality References: Irreversibility Rule: Irreversibility Rule Overruling Assumption:	EC 2.7.7.60
bscDayEC27760Chloroplast	EC 2.7.7.60 (2.7.7.60-RXN)	bscDay2CMethylDErythritol4PhosphateChloroplast[bscDayp] + bscDayCTPChloroplast[bscDayp] + bscDayProtonChloroplast[bscDayp] -> bscDay4Cytidine5Diphospho2CChloroplast[bscDayp] + bscDayPPiChloroplast[bscDayp]	( bscSobic003G381900 )	0	1000	0		PROTEIN_ASSOCIATION: ( bscSobic003G381900 ) rxnNotes: PARENTFRAME: 2.7.7.60-RXN Directionality References: Irreversibility Rule: Irreversibility Rule Overruling Assumption:	EC 2.7.7.60
mcDaySUCROSESYNTHASERXN	EC 2.4.1.13 (SUCROSE-SYNTHASE-RXN)	mcDayBetaDFructose[mcDayc] + mcDayUDPGlucose[mcDayc] <=> mcDayProton[mcDayc] + mcDaySucrose[mcDayc] + mcDayUDP[mcDayc]	( mcSobic001G378300 or mcSobic010G072300 or mcSobic010G276700 or mcSobic004G357600 or mcSobic001G344500 )	-1000	1000	0		PROTEIN_ASSOCIATION: ( mcSobic001G378300 or mcSobic010G072300 or mcSobic010G276700 or mcSobic004G357600 or mcSobic001G344500 ) rxnNotes: PARENTFRAME: SUCROSE-SYNTHASE-RXN Directionality References: Irreversibility Rule: Irreversibility Rule Overruling Assumption:	EC 2.4.1.13
bscDaySUCROSESYNTHASERXN	EC 2.4.1.13 (SUCROSE-SYNTHASE-RXN)	bscDayBetaDFructose[bscDayc] + bscDayUDPGlucose[bscDayc] <=> bscDayProton[bscDayc] + bscDaySucrose[bscDayc] + bscDayUDP[bscDayc]	( bscSobic001G378300 or bscSobic010G072300 or bscSobic010G276700 or bscSobic004G357600 or bscSobic001G344500 )	-1000	1000	0		PROTEIN_ASSOCIATION: ( bscSobic001G378300 or bscSobic010G072300 or bscSobic010G276700 or bscSobic004G357600 or bscSobic001G344500 ) rxnNotes: PARENTFRAME: SUCROSE-SYNTHASE-RXN Directionality References: Irreversibility Rule: Irreversibility Rule Overruling Assumption:	EC 2.4.1.13
mcDayGLU6PDEHYDROGRXN	EC 1.1.1.49 (GLU6PDEHYDROG-RXN)	mcDayGlc6P[mcDayc] + mcDayNADP[mcDayc] -> mcDayD6PGluconoDeltaLactone[mcDayc] + mcDayNADPH[mcDayc] + mcDayProton[mcDayc]	( mcSobic006G126300 or mcSobic004G204900 or mcSobic006G030800 or mcSobic001G339100 or mcSobic001G390900 )	0	1000	0	OPP (cyto and plastid, glp)	PROTEIN_ASSOCIATION: ( mcSobic006G126300 or mcSobic004G204900 or mcSobic006G030800 or mcSobic001G339100 or mcSobic001G390900 ) rxnNotes: PARENTFRAME: GLU6PDEHYDROG-RXN Directionality References: Irreversibility Rule: none Irreversibility Rule Overruling Assumption:	EC 1.1.1.49	10712540;
bscDayGLU6PDEHYDROGRXN	EC 1.1.1.49 (GLU6PDEHYDROG-RXN)	bscDayGlc6P[bscDayc] + bscDayNADP[bscDayc] -> bscDayD6PGluconoDeltaLactone[bscDayc] + bscDayNADPH[bscDayc] + bscDayProton[bscDayc]	( bscSobic006G126300 or bscSobic004G204900 or bscSobic006G030800 or bscSobic001G339100 or bscSobic001G390900 )	0	1000	0	OPP (cyto and plastid, glp)	PROTEIN_ASSOCIATION: ( bscSobic006G126300 or bscSobic004G204900 or bscSobic006G030800 or bscSobic001G339100 or bscSobic001G390900 ) rxnNotes: PARENTFRAME: GLU6PDEHYDROG-RXN Directionality References: Irreversibility Rule: none Irreversibility Rule Overruling Assumption:	EC 1.1.1.49	10712540;
mcDay6PGLUCONOLACTRXN	EC 3.1.1.31 (6PGLUCONOLACT-RXN)	mcDayD6PGluconoDeltaLactone[mcDayc] + mcDayWater[mcDayc] -> mcDayPhosphogluconate[mcDayc] + mcDayProton[mcDayc]	( mcSobic002G368000 or mcSobic002G272500 or mcSobic007G179900 or mcSobic001G336500 )	0	1000	0	OPP (cyto and plastid, glp)	PROTEIN_ASSOCIATION: ( mcSobic002G368000 or mcSobic002G272500 or mcSobic007G179900 or mcSobic001G336500 ) rxnNotes: PARENTFRAME: 6PGLUCONOLACT-RXN Directionality References: Irreversibility Rule: 3.0 Irreversibility Rule Overruling Assumption:	EC 3.1.1.31	ISBN:0120883910;17131095;18690651;ISBN:0582259061;
bscDay6PGLUCONOLACTRXN	EC 3.1.1.31 (6PGLUCONOLACT-RXN)	bscDayD6PGluconoDeltaLactone[bscDayc] + bscDayWater[bscDayc] -> bscDayPhosphogluconate[bscDayc] + bscDayProton[bscDayc]	( bscSobic002G368000 or bscSobic002G272500 or bscSobic007G179900 or bscSobic001G336500 )	0	1000	0	OPP (cyto and plastid, glp)	PROTEIN_ASSOCIATION: ( bscSobic002G368000 or bscSobic002G272500 or bscSobic007G179900 or bscSobic001G336500 ) rxnNotes: PARENTFRAME: 6PGLUCONOLACT-RXN Directionality References: Irreversibility Rule: none Irreversibility Rule Overruling Assumption:	EC 3.1.1.31
mcDayRXN9952	EC 1.1.1.44 (RXN-9952)	mcDayNADP[mcDayc] + mcDayPhosphogluconate[mcDayc] -> mcDayCO2[mcDayc] + mcDayNADPH[mcDayc] + mcDayRibulose5P[mcDayc]	( mcSobic005G115600 or mcSobic003G418600 or mcSobic010G009300 )	0	1000	0	OPP (cyto and plastid, pgluc[)	PROTEIN_ASSOCIATION: ( mcSobic005G115600 or mcSobic003G418600 or mcSobic010G009300 ) rxnNotes: PARENTFRAME: RXN-9952 Directionality References: Irreversibility Rule: Irreversibility Rule Overruling Assumption:	EC 1.1.1.44
bscDayRXN9952	EC 1.1.1.44 (RXN-9952)	bscDayNADP[bscDayc] + bscDayPhosphogluconate[bscDayc] -> bscDayCO2[bscDayc] + bscDayNADPH[bscDayc] + bscDayRibulose5P[bscDayc]	( bscSobic005G115600 or bscSobic003G418600 or bscSobic010G009300 )	0	1000	0	OPP (cyto and plastid, pgluc[)	PROTEIN_ASSOCIATION: ( bscSobic005G115600 or bscSobic003G418600 or bscSobic010G009300 ) rxnNotes: PARENTFRAME: RXN-9952 Directionality References: Irreversibility Rule: Irreversibility Rule Overruling Assumption:	EC 1.1.1.44
mcDayGLU6PDEHYDROGRXNChloroplast	EC 1.1.1.49 (GLU6PDEHYDROG-RXN)	mcDayGlc6PChloroplast[mcDayp] + mcDayNADPChloroplast[mcDayp] -> mcDayD6PGluconoDeltaLactoneChloroplast[mcDayp] + mcDayNADPHChloroplast[mcDayp] + mcDayProtonChloroplast[mcDayp]		0	1000	0	OPP (cyto and plastid, glp)	PROTEIN_ASSOCIATION: rxnNotes: PARENTFRAME: GLU6PDEHYDROG-RXN Directionality References: Irreversibility Rule: none Irreversibility Rule Overruling Assumption:	EC 1.1.1.49	10712540;
bscDayGLU6PDEHYDROGRXNChloroplast	EC 1.1.1.49 (GLU6PDEHYDROG-RXN)	bscDayGlc6PChloroplast[bscDayp] + bscDayNADPChloroplast[bscDayp] -> bscDayD6PGluconoDeltaLactoneChloroplast[bscDayp] + bscDayNADPHChloroplast[bscDayp] + bscDayProtonChloroplast[bscDayp]		0	1000	0	OPP (cyto and plastid, glp)	PROTEIN_ASSOCIATION: rxnNotes: PARENTFRAME: GLU6PDEHYDROG-RXN Directionality References: Irreversibility Rule: none Irreversibility Rule Overruling Assumption:	EC 1.1.1.49	10712540;
mcDay6PGLUCONOLACTRXNChloroplast	EC 3.1.1.31 (6PGLUCONOLACT-RXN)	mcDayD6PGluconoDeltaLactoneChloroplast[mcDayp] + mcDayWaterChloroplast[mcDayp] -> mcDayPhosphogluconateChloroplast[mcDayp] + mcDayProtonChloroplast[mcDayp]		0	1000	0	OPP (cyto and plastid, glp)	PROTEIN_ASSOCIATION: rxnNotes: PARENTFRAME: 6PGLUCONOLACT-RXN Directionality References: Irreversibility Rule: 3.0 Irreversibility Rule Overruling Assumption:	EC 3.1.1.31	ISBN:0120883910;17131095;18690651;ISBN:0582259061;
bscDay6PGLUCONOLACTRXNChloroplast	EC 3.1.1.31 (6PGLUCONOLACT-RXN)	bscDayD6PGluconoDeltaLactoneChloroplast[bscDayp] + bscDayWaterChloroplast[bscDayp] -> bscDayPhosphogluconateChloroplast[bscDayp] + bscDayProtonChloroplast[bscDayp]		0	1000	0	OPP (cyto and plastid, glp)	PROTEIN_ASSOCIATION: rxnNotes: PARENTFRAME: 6PGLUCONOLACT-RXN Directionality References: Irreversibility Rule: none Irreversibility Rule Overruling Assumption:	EC 3.1.1.31
mcDayRXN9952Chloroplast	EC 1.1.1.44 (RXN-9952)	mcDayNADPChloroplast[mcDayp] + mcDayPhosphogluconateChloroplast[mcDayp] -> mcDayCO2Chloroplast[mcDayp] + mcDayNADPHChloroplast[mcDayp] + mcDayRibulose5PChloroplast[mcDayp]		0	1000	0	OPP (cyto and plastid, pgluc[)	PROTEIN_ASSOCIATION: rxnNotes: PARENTFRAME: RXN-9952 Directionality References: Irreversibility Rule: Irreversibility Rule Overruling Assumption:	EC 1.1.1.44
bscDayRXN9952Chloroplast	EC 1.1.1.44 (RXN-9952)	bscDayNADPChloroplast[bscDayp] + bscDayPhosphogluconateChloroplast[bscDayp] -> bscDayCO2Chloroplast[bscDayp] + bscDayNADPHChloroplast[bscDayp] + bscDayRibulose5PChloroplast[bscDayp]		0	1000	0	OPP (cyto and plastid, pgluc[)	PROTEIN_ASSOCIATION: rxnNotes: PARENTFRAME: RXN-9952 Directionality References: Irreversibility Rule: Irreversibility Rule Overruling Assumption:	EC 1.1.1.44
mcDayPRPPAMIDOTRANSRXN	EC 2.4.2.14 (PRPPAMIDOTRANS-RXN)	mcDayGln[mcDayc] + mcDayPrPP[mcDayc] + mcDayWater[mcDayc] -> mcDay5PBetaDRibosylAmine[mcDayc] + mcDayGlu[mcDayc] + mcDayPPi[mcDayc]	( mcSobic009G148700 or mcSobic003G372400 )	0	1000	0		PROTEIN_ASSOCIATION: ( mcSobic009G148700 or mcSobic003G372400 ) rxnNotes: PARENTFRAME: PRPPAMIDOTRANS-RXN Directionality References: Irreversibility Rule: 2e Irreversibility Rule Overruling Assumption:	EC 2.4.2.14
bscDayPRPPAMIDOTRANSRXN	EC 2.4.2.14 (PRPPAMIDOTRANS-RXN)	bscDayGln[bscDayc] + bscDayPrPP[bscDayc] + bscDayWater[bscDayc] -> bscDay5PBetaDRibosylAmine[bscDayc] + bscDayGlu[bscDayc] + bscDayPPi[bscDayc]	( bscSobic009G148700 or bscSobic003G372400 )	0	1000	0		PROTEIN_ASSOCIATION: ( bscSobic009G148700 or bscSobic003G372400 ) rxnNotes: PARENTFRAME: PRPPAMIDOTRANS-RXN Directionality References: Irreversibility Rule: Irreversibility Rule Overruling Assumption:	EC 2.4.2.14
mcDayDIHYDROOROTRXN	EC 3.5.2.3 (DIHYDROOROT-RXN)	mcDayCarbamyulLAspartate[mcDayc] + mcDayProton[mcDayc] -> mcDayDiHOrotate[mcDayc] + mcDayWater[mcDayc]	( mcSobic001G531800 or mcSobic007G171200 or mcSobic001G438600 )	0	1000	0		PROTEIN_ASSOCIATION: ( mcSobic001G531800 or mcSobic007G171200 or mcSobic001G438600 ) rxnNotes: PARENTFRAME: DIHYDROOROT-RXN Directionality References: Irreversibility Rule: Irreversibility Rule Overruling Assumption:	EC 3.5.2.3
bscDayDIHYDROOROTRXN	EC 3.5.2.3 (DIHYDROOROT-RXN)	bscDayCarbamyulLAspartate[bscDayc] + bscDayProton[bscDayc] -> bscDayDiHOrotate[bscDayc] + bscDayWater[bscDayc]	( bscSobic001G531800 or bscSobic007G171200 or bscSobic001G438600 )	0	1000	0		PROTEIN_ASSOCIATION: ( bscSobic001G531800 or bscSobic007G171200 or bscSobic001G438600 ) rxnNotes: PARENTFRAME: DIHYDROOROT-RXN Directionality References: Irreversibility Rule: Irreversibility Rule Overruling Assumption:	EC 3.5.2.3
mcDayOROPRIBTRANSRXN	EC 2.4.2.10 (OROPRIBTRANS-RXN)	mcDayOrotate[mcDayc] + mcDayPrPP[mcDayc] -> mcDayOrotidine5Phosphate[mcDayc] + mcDayPPi[mcDayc]	( mcSobic003G427200 )	0	1000	0		PROTEIN_ASSOCIATION: ( mcSobic003G427200 ) rxnNotes: PARENTFRAME: OROPRIBTRANS-RXN Directionality References: Irreversibility Rule: Irreversibility Rule Overruling Assumption:	EC 2.4.2.10
bscDayOROPRIBTRANSRXN	EC 2.4.2.10 (OROPRIBTRANS-RXN)	bscDayOrotate[bscDayc] + bscDayPrPP[bscDayc] -> bscDayOrotidine5Phosphate[bscDayc] + bscDayPPi[bscDayc]	( bscSobic003G427200 )	0	1000	0		PROTEIN_ASSOCIATION: ( bscSobic003G427200 ) rxnNotes: PARENTFRAME: OROPRIBTRANS-RXN Directionality References: Irreversibility Rule: Irreversibility Rule Overruling Assumption:	EC 2.4.2.10
mcDayGUANPRIBOSYLTRANRXN	EC 2.4.2.8 (GUANPRIBOSYLTRAN-RXN)	mcDayGuanine[mcDayc] + mcDayPrPP[mcDayc] -> mcDayGmp[mcDayc] + mcDayPPi[mcDayc]	( mcSobic009G068200 )	0	1000	0	purine synthesis	PROTEIN_ASSOCIATION: ( mcSobic009G068200 ) rxnNotes: PARENTFRAME: GUANPRIBOSYLTRAN-RXN Directionality References: Irreversibility Rule: Irreversibility Rule Overruling Assumption:	EC 2.4.2.8
bscDayGUANPRIBOSYLTRANRXN	EC 2.4.2.8 (GUANPRIBOSYLTRAN-RXN)	bscDayGuanine[bscDayc] + bscDayPrPP[bscDayc] -> bscDayGmp[bscDayc] + bscDayPPi[bscDayc]	( bscSobic009G068200 )	0	0	0	purine synthesis	PROTEIN_ASSOCIATION: ( bscSobic009G068200 ) rxnNotes: PARENTFRAME: GUANPRIBOSYLTRAN-RXN Directionality References: Irreversibility Rule: Irreversibility Rule Overruling Assumption:	EC 2.4.2.8
mcDayRXN7666	EC 1.3.1.- (RXN-7666)	mcDayCPD7006[mcDayc] + mcDayNADPH[mcDayc] + mcDayProton[mcDayc] -> mcDayChlorophyllA[mcDayc] + mcDayNADP[mcDayc]		0	1000	0	chlorophyll	PROTEIN_ASSOCIATION: rxnNotes: PARENTFRAME: RXN-7666 Directionality References: Irreversibility Rule: none Irreversibility Rule Overruling Assumption:	EC 1.3.1.-	16543413;
bscDayRXN7666	EC 1.3.1.- (RXN-7666)	bscDayCPD7006[bscDayc] + bscDayNADPH[bscDayc] + bscDayProton[bscDayc] -> bscDayChlorophyllA[bscDayc] + bscDayNADP[bscDayc]		0	1000	0	chlorophyll	PROTEIN_ASSOCIATION: rxnNotes: PARENTFRAME: RXN-7666 Directionality References: Irreversibility Rule: 2b Irreversibility Rule Overruling Assumption: assumed reversible because adenine and uracil nucleotides are very similar.	EC 1.3.1.-
mcDayRXN7663	EC 2.5.1.- (RXN-7663)	mcDayChlorophyllideA[mcDayc] + mcDayGeranylgeranylPP[mcDayc] + mcDayProton[mcDayc] -> mcDayCPD7005[mcDayc] + mcDayPPi[mcDayc]	( mcSobic009G104700 )	0	1000	0	chlorophyll	PROTEIN_ASSOCIATION: ( mcSobic009G104700 ) rxnNotes: PARENTFRAME: RXN-7663 Directionality References: Irreversibility Rule: none Irreversibility Rule Overruling Assumption:	EC 2.5.1.-	10.1046/j.1365-313X.1994.6060795.x;
bscDayRXN7663	EC 2.5.1.- (RXN-7663)	bscDayChlorophyllideA[bscDayc] + bscDayGeranylgeranylPP[bscDayc] + bscDayProton[bscDayc] -> bscDayCPD7005[bscDayc] + bscDayPPi[bscDayc]	( bscSobic009G104700 )	0	1000	0	chlorophyll	PROTEIN_ASSOCIATION: ( bscSobic009G104700 ) rxnNotes: PARENTFRAME: RXN-7663 Directionality References: Irreversibility Rule: none Irreversibility Rule Overruling Assumption:	EC 2.5.1.-
mcDayRXN7674	EC 2.5.1.- (RXN-7674)	mcDayCPD7014[mcDayc] + mcDayPhytylPyrophosphate[mcDayc] + mcDayProton[mcDayc] -> mcDayChlorophyllB[mcDayc] + mcDayPPi[mcDayc]	( mcSobic009G104700 )	0	1000	0	chlorophyll	PROTEIN_ASSOCIATION: ( mcSobic009G104700 ) rxnNotes: PARENTFRAME: RXN-7674 Directionality References: Irreversibility Rule: Irreversibility Rule Overruling Assumption:	EC 2.5.1.-
bscDayRXN7674	EC 2.5.1.- (RXN-7674)	bscDayCPD7014[bscDayc] + bscDayPhytylPyrophosphate[bscDayc] + bscDayProton[bscDayc] -> bscDayChlorophyllB[bscDayc] + bscDayPPi[bscDayc]	( bscSobic009G104700 )	0	1000	0	chlorophyll	PROTEIN_ASSOCIATION: ( bscSobic009G104700 ) rxnNotes: PARENTFRAME: RXN-7674 Directionality References: Irreversibility Rule: Irreversibility Rule Overruling Assumption:	EC 2.5.1.-
mcDayRXN1F66	EC 2.5.1.62 (RXN1F-66)	mcDayChlorophyllideA[mcDayc] + mcDayPhytylPyrophosphate[mcDayc] + mcDayProton[mcDayc] <=> mcDayChlorophyllA[mcDayc] + mcDayPPi[mcDayc]	( mcSobic009G104700 )	-1000	1000	0	chlorophyll	PROTEIN_ASSOCIATION: ( mcSobic009G104700 ) rxnNotes: PARENTFRAME: RXN1F-66 Directionality References: Irreversibility Rule: Irreversibility Rule Overruling Assumption:	EC 2.5.1.62
bscDayRXN1F66	EC 2.5.1.62 (RXN1F-66)	bscDayChlorophyllideA[bscDayc] + bscDayPhytylPyrophosphate[bscDayc] + bscDayProton[bscDayc] <=> bscDayChlorophyllA[bscDayc] + bscDayPPi[bscDayc]	( bscSobic009G104700 )	-1000	1000	0	chlorophyll	PROTEIN_ASSOCIATION: ( bscSobic009G104700 ) rxnNotes: PARENTFRAME: RXN1F-66 Directionality References: Irreversibility Rule: Irreversibility Rule Overruling Assumption:	EC 2.5.1.62
mcDayRXN13398	EC 1.14.13.122 (RXN-13398)	mcDayChlorophyllideA[mcDayc] + 2 mcDayNADPH[mcDayc] + 2 mcDayOxygen[mcDayc] + 2 mcDayProton[mcDayc] <=> mcDayCPD7014[mcDayc] + 2 mcDayNADP[mcDayc] + 3 mcDayWater[mcDayc]	( mcSobic003G435800 or mcSobic004G118600 )	-1000	1000	0	chlorophyll	PROTEIN_ASSOCIATION: ( mcSobic003G435800 or mcSobic004G118600 ) rxnNotes: PARENTFRAME: RXN-13398 Directionality References: Irreversibility Rule: Irreversibility Rule Overruling Assumption:	EC 1.14.13.122
bscDayRXN13398	EC 1.14.13.122 (RXN-13398)	bscDayChlorophyllideA[bscDayc] + 2 bscDayNADPH[bscDayc] + 2 bscDayOxygen[bscDayc] + 2 bscDayProton[bscDayc] <=> bscDayCPD7014[bscDayc] + 2 bscDayNADP[bscDayc] + 3 bscDayWater[bscDayc]	( bscSobic003G435800 or bscSobic004G118600 )	-1000	1000	0	chlorophyll	PROTEIN_ASSOCIATION: ( bscSobic003G435800 or bscSobic004G118600 ) rxnNotes: PARENTFRAME: RXN-13398 Directionality References: Irreversibility Rule: Irreversibility Rule Overruling Assumption:	EC 1.14.13.122
mcDayRXN1F10	EC 1.3.1.33 (RXN1F-10)	mcDayMonovinylProtochlorophyllideA[mcDayc] + mcDayNADPH[mcDayc] + mcDayProton[mcDayc] -> mcDayChlorophyllideA[mcDayc] + mcDayNADP[mcDayc]	( mcSobic001G206200 or mcSobic006G268200 )	0	1000	0	chlorophyll	PROTEIN_ASSOCIATION: ( mcSobic001G206200 or mcSobic006G268200 ) rxnNotes: PARENTFRAME: RXN1F-10 Directionality References: Irreversibility Rule: Irreversibility Rule Overruling Assumption:	EC 1.3.1.33
bscDayRXN1F10	EC 1.3.1.33 (RXN1F-10)	bscDayMonovinylProtochlorophyllideA[bscDayc] + bscDayNADPH[bscDayc] + bscDayProton[bscDayc] -> bscDayChlorophyllideA[bscDayc] + bscDayNADP[bscDayc]	( bscSobic001G206200 or bscSobic006G268200 )	0	1000	0	chlorophyll	PROTEIN_ASSOCIATION: ( bscSobic001G206200 or bscSobic006G268200 ) rxnNotes: PARENTFRAME: RXN1F-10 Directionality References: Irreversibility Rule: Irreversibility Rule Overruling Assumption:	EC 1.3.1.33
mcDayRXN13191	EC 1.14.13.81 (RXN-13191)	mcDayMgProtoporphyrinMonomethylEster[mcDayc] + 3 mcDayNADPH[mcDayc] + 3 mcDayOxygen[mcDayc] + 3 mcDayProton[mcDayc] -> mcDayDivinylProtochlorophyllideA[mcDayc] + 3 mcDayNADP[mcDayc] + 5 mcDayWater[mcDayc]	( mcSobic003G132100 )	0	0	0	chlorophyll	PROTEIN_ASSOCIATION: ( mcSobic003G132100 ) rxnNotes: PARENTFRAME: RXN-13191 Directionality References: Irreversibility Rule: Irreversibility Rule Overruling Assumption:	EC 1.14.13.81
bscDayRXN13191	EC 1.14.13.81 (RXN-13191)	bscDayMgProtoporphyrinMonomethylEster[bscDayc] + 3 bscDayNADPH[bscDayc] + 3 bscDayOxygen[bscDayc] + 3 bscDayProton[bscDayc] <=> bscDayDivinylProtochlorophyllideA[bscDayc] + 3 bscDayNADP[bscDayc] + 5 bscDayWater[bscDayc]	( bscSobic003G132100 )	-1000	1000	0	chlorophyll	PROTEIN_ASSOCIATION: ( bscSobic003G132100 ) rxnNotes: PARENTFRAME: RXN-13191 Directionality References: Irreversibility Rule: Irreversibility Rule Overruling Assumption:	EC 1.14.13.81
mcDayRXN1F72	EC 1.3.1.75 (RXN1F-72)	mcDayDivinylProtochlorophyllideA[mcDayc] + mcDayNADPH[mcDayc] + mcDayProton[mcDayc] -> mcDayMonovinylProtochlorophyllideA[mcDayc] + mcDayNADP[mcDayc]	( mcSobic001G372600 )	0	1000	0	chlorophyll	PROTEIN_ASSOCIATION: ( mcSobic001G372600 ) rxnNotes: PARENTFRAME: RXN1F-72 Directionality References: Irreversibility Rule: Irreversibility Rule Overruling Assumption:	EC 1.3.1.75
bscDayRXN1F72	EC 1.3.1.75 (RXN1F-72)	bscDayDivinylProtochlorophyllideA[bscDayc] + bscDayNADPH[bscDayc] + bscDayProton[bscDayc] -> bscDayMonovinylProtochlorophyllideA[bscDayc] + bscDayNADP[bscDayc]	( bscSobic001G372600 )	0	1000	0	chlorophyll	PROTEIN_ASSOCIATION: ( bscSobic001G372600 ) rxnNotes: PARENTFRAME: RXN1F-72 Directionality References: Irreversibility Rule: Irreversibility Rule Overruling Assumption:	EC 1.3.1.75
mcDaySERINEGLYOXYLATEAMINOTRANSFERASERXNperoxisome	EC 2.6.1.45 (SERINE-GLYOXYLATE-AMINOTRANSFERASE-RXN) [peroxisome]	mcDayGlyoxPeroxisome[mcDayx] + mcDaySerPeroxisome[mcDayx] -> mcDayGlyPeroxisome[mcDayx] + mcDayHydroxypyruvatePeroxisome[mcDayx]	( mcSobic007G213700 )	0	1000	0	peroxisome	PROTEIN_ASSOCIATION: ( mcSobic007G213700 ) rxnNotes: PARENTFRAME: SERINE-GLYOXYLATE-AMINOTRANSFERASE-RXN Directionality References: Irreversibility Rule: none Irreversibility Rule Overruling Assumption:	EC 2.6.1.45
bscDaySERINEGLYOXYLATEAMINOTRANSFERASERXNperoxisome	EC 2.6.1.45 (SERINE-GLYOXYLATE-AMINOTRANSFERASE-RXN) [peroxisome]	bscDayGlyoxPeroxisome[bscDayx] + bscDaySerPeroxisome[bscDayx] -> bscDayGlyPeroxisome[bscDayx] + bscDayHydroxypyruvatePeroxisome[bscDayx]	( bscSobic007G213700 )	0	1000	0	peroxisome	PROTEIN_ASSOCIATION: ( bscSobic007G213700 ) rxnNotes: PARENTFRAME: SERINE-GLYOXYLATE-AMINOTRANSFERASE-RXN Directionality References: Irreversibility Rule: none Irreversibility Rule Overruling Assumption:	EC 2.6.1.45	12805578;9847135;
mcDayGLYCERATEDEHYDROGENASERXNperoxisome	EC 1.1.1.29 (GLYCERATE-DEHYDROGENASE-RXN) [peroxisome]	mcDayHydroxypyruvatePeroxisome[mcDayx] + mcDayNADHPeroxisome[mcDayx] + mcDayProtonPeroxisome[mcDayx] -> mcDayGlyceratePeroxisome[mcDayx] + mcDayNADPeroxisome[mcDayx]	( mcSobic004G001300 or mcSobic002G101300 )	0	1000	0	peroxisome	PROTEIN_ASSOCIATION: ( mcSobic004G001300 or mcSobic002G101300 ) rxnNotes: PARENTFRAME: GLYCERATE-DEHYDROGENASE-RXN Directionality References: Irreversibility Rule: none Irreversibility Rule Overruling Assumption:	EC 1.1.1.29
bscDayGLYCERATEDEHYDROGENASERXNperoxisome	EC 1.1.1.29 (GLYCERATE-DEHYDROGENASE-RXN) [peroxisome]	bscDayHydroxypyruvatePeroxisome[bscDayx] + bscDayNADHPeroxisome[bscDayx] + bscDayProtonPeroxisome[bscDayx] -> bscDayGlyceratePeroxisome[bscDayx] + bscDayNADPeroxisome[bscDayx]	( bscSobic004G001300 or bscSobic002G101300 )	0	1000	0	peroxisome	PROTEIN_ASSOCIATION: ( bscSobic004G001300 or bscSobic002G101300 ) rxnNotes: PARENTFRAME: GLYCERATE-DEHYDROGENASE-RXN Directionality References: 11337394; Irreversibility Rule: none Irreversibility Rule Overruling Assumption:	EC 1.1.1.29	11337394;
mcDayGLUTATHIONEPEROXIDASERXN	EC 1.11.1.9 (GLUTATHIONE-PEROXIDASE-RXN)	2 mcDayGlutathione[mcDayc] + mcDayHydrogenPeroxide[mcDayc] -> mcDayOxidizedGlutathione[mcDayc] + 2 mcDayWater[mcDayc]	( mcSobic010G067100 or mcSobic004G290100 )	0	1000	0	peroxisome	PROTEIN_ASSOCIATION: ( mcSobic010G067100 or mcSobic004G290100 ) rxnNotes: PARENTFRAME: GLUTATHIONE-PEROXIDASE-RXN Directionality References: Irreversibility Rule: 2a Irreversibility Rule Overruling Assumption:	EC 1.11.1.9
bscDayGLUTATHIONEPEROXIDASERXN	EC 1.11.1.9 (GLUTATHIONE-PEROXIDASE-RXN)	2 bscDayGlutathione[bscDayc] + bscDayHydrogenPeroxide[bscDayc] -> bscDayOxidizedGlutathione[bscDayc] + 2 bscDayWater[bscDayc]	( bscSobic010G067100 or bscSobic004G290100 )	0	1000	0	peroxisome	PROTEIN_ASSOCIATION: ( bscSobic010G067100 or bscSobic004G290100 ) rxnNotes: PARENTFRAME: GLUTATHIONE-PEROXIDASE-RXN Directionality References: Irreversibility Rule: 2a Irreversibility Rule Overruling Assumption:	EC 1.11.1.9
mcDayOXALATEOXIDASERXN	EC 1.2.3.4 (OXALATE-OXIDASE-RXN)	mcDayOxalate[mcDayc] + mcDayOxygen[mcDayc] + 2 mcDayProton[mcDayc] -> 2 mcDayCO2[mcDayc] + mcDayHydrogenPeroxide[mcDayc]	( mcSobic001G129700 or mcSobic001G050100 or mcSobic007G066508 or mcSobic007G065900 or mcSobic004G165300 or mcSobic003G271600 )	0	1000	0	peroxisome	PROTEIN_ASSOCIATION: ( mcSobic001G129700 or mcSobic001G050100 or mcSobic007G066508 or mcSobic007G065900 or mcSobic004G165300 or mcSobic003G271600 ) rxnNotes: PARENTFRAME: OXALATE-OXIDASE-RXN Directionality References: Irreversibility Rule: Irreversibility Rule Overruling Assumption:	EC 1.2.3.4
bscDayOXALATEOXIDASERXN	EC 1.2.3.4 (OXALATE-OXIDASE-RXN)	bscDayOxalate[bscDayc] + bscDayOxygen[bscDayc] + 2 bscDayProton[bscDayc] -> 2 bscDayCO2[bscDayc] + bscDayHydrogenPeroxide[bscDayc]	( bscSobic001G129700 or bscSobic001G050100 or bscSobic007G066508 or bscSobic007G065900 or bscSobic004G165300 or bscSobic003G271600 )	0	1000	0	peroxisome	PROTEIN_ASSOCIATION: ( bscSobic001G129700 or bscSobic001G050100 or bscSobic007G066508 or bscSobic007G065900 or bscSobic004G165300 or bscSobic003G271600 ) rxnNotes: PARENTFRAME: OXALATE-OXIDASE-RXN Directionality References: Irreversibility Rule: Irreversibility Rule Overruling Assumption:	EC 1.2.3.4
mcDayGLYCINEAMINOTRANSFERASERXNperoxisome	EC 2.6.1.4 (GLYCINE-AMINOTRANSFERASE-RXN) [peroxisome]	mcDayGluPeroxisome[mcDayx] + mcDayGlyoxPeroxisome[mcDayx] -> mcDay2KetoglutaratePeroxisome[mcDayx] + mcDayGlyPeroxisome[mcDayx]	( mcSobic002G006600 or mcSobic002G006500 or mcSobic007G213700 )	0	1000	0	peroxisome	PROTEIN_ASSOCIATION: ( mcSobic002G006600 or mcSobic002G006500 or mcSobic007G213700 ) rxnNotes: PARENTFRAME: GLYCINE-AMINOTRANSFERASE-RXN Directionality References: Irreversibility Rule: Irreversibility Rule Overruling Assumption:	EC 2.6.1.4
bscDayGLYCINEAMINOTRANSFERASERXNperoxisome	EC 2.6.1.4 (GLYCINE-AMINOTRANSFERASE-RXN) [peroxisome]	bscDayGluPeroxisome[bscDayx] + bscDayGlyoxPeroxisome[bscDayx] -> bscDay2KetoglutaratePeroxisome[bscDayx] + bscDayGlyPeroxisome[bscDayx]	( bscSobic002G006600 or bscSobic002G006500 or bscSobic007G213700 )	0	1000	0	peroxisome	PROTEIN_ASSOCIATION: ( bscSobic002G006600 or bscSobic002G006500 or bscSobic007G213700 ) rxnNotes: PARENTFRAME: GLYCINE-AMINOTRANSFERASE-RXN Directionality References: Irreversibility Rule: Irreversibility Rule Overruling Assumption:	EC 2.6.1.4
mcDayRXN3521	mcDayL-ascorbate peroxidase (RXN-3521)	2 mcDayAscorbate[mcDayc] + mcDayHydrogenPeroxide[mcDayc] + 2 mcDayProton[mcDayc] -> 2 mcDayMonodehydroascorbate[mcDayc] + 2 mcDayWater[mcDayc]	( mcSobic008G057900 or mcSobic006G084400 or mcSobic001G410200 or mcSobic002G431100 )	0	1000	0	peroxisome	PROTEIN_ASSOCIATION: ( mcSobic008G057900 or mcSobic006G084400 or mcSobic001G410200 or mcSobic002G431100 ) rxnNotes: PARENTFRAME: RXN-3521 Directionality References: Irreversibility Rule: Irreversibility Rule Overruling Assumption:
bscDayRXN3521	bscDayL-ascorbate peroxidase (RXN-3521)	2 bscDayAscorbate[bscDayc] + bscDayHydrogenPeroxide[bscDayc] + 2 bscDayProton[bscDayc] -> 2 bscDayMonodehydroascorbate[bscDayc] + 2 bscDayWater[bscDayc]	( bscSobic008G057900 or bscSobic006G084400 or bscSobic001G410200 or bscSobic002G431100 )	0	1000	0	peroxisome	PROTEIN_ASSOCIATION: ( bscSobic008G057900 or bscSobic006G084400 or bscSobic001G410200 or bscSobic002G431100 ) rxnNotes: PARENTFRAME: RXN-3521 Directionality References: Irreversibility Rule: Irreversibility Rule Overruling Assumption:
mcDayPROTOPORGENOXIRXN	EC 1.3.3.4 (PROTOPORGENOXI-RXN)	3 mcDayOxygen[mcDayc] + mcDayProtoporphyrinogen[mcDayc] -> 3 mcDayHydrogenPeroxide[mcDayc] + mcDayProtoporphyrinIx[mcDayc]	( mcSobic003G137100 or mcSobic006G129700 )	0	1000	0	peroxisome	PROTEIN_ASSOCIATION: ( mcSobic003G137100 or mcSobic006G129700 ) rxnNotes: PARENTFRAME: PROTOPORGENOXI-RXN Directionality References: Irreversibility Rule: Irreversibility Rule Overruling Assumption:	EC 1.3.3.4
bscDayPROTOPORGENOXIRXN	EC 1.3.3.4 (PROTOPORGENOXI-RXN)	3 bscDayOxygen[bscDayc] + bscDayProtoporphyrinogen[bscDayc] -> 3 bscDayHydrogenPeroxide[bscDayc] + bscDayProtoporphyrinIx[bscDayc]	( bscSobic003G137100 or bscSobic006G129700 )	0	1000	0	peroxisome	PROTEIN_ASSOCIATION: ( bscSobic003G137100 or bscSobic006G129700 ) rxnNotes: PARENTFRAME: PROTOPORGENOXI-RXN Directionality References: Irreversibility Rule: Irreversibility Rule Overruling Assumption:	EC 1.3.3.4
mcDaySULFITEOXIDASERXN	EC 1.8.3.1 (SULFITE-OXIDASE-RXN)	mcDayOxygen[mcDayc] + mcDaySO3[mcDayc] + mcDayWater[mcDayc] -> mcDayHydrogenPeroxide[mcDayc] + mcDaySulfate[mcDayc]	( mcSobic007G194300 )	0	1000	0	peroxisome	PROTEIN_ASSOCIATION: ( mcSobic007G194300 ) rxnNotes: PARENTFRAME: SULFITE-OXIDASE-RXN Directionality References: Irreversibility Rule: Irreversibility Rule Overruling Assumption:	EC 1.8.3.1
bscDaySULFITEOXIDASERXN	EC 1.8.3.1 (SULFITE-OXIDASE-RXN)	bscDayOxygen[bscDayc] + bscDaySO3[bscDayc] + bscDayWater[bscDayc] -> bscDayHydrogenPeroxide[bscDayc] + bscDaySulfate[bscDayc]	( bscSobic007G194300 )	0	1000	0	peroxisome	PROTEIN_ASSOCIATION: ( bscSobic007G194300 ) rxnNotes: PARENTFRAME: SULFITE-OXIDASE-RXN Directionality References: Irreversibility Rule: Irreversibility Rule Overruling Assumption:	EC 1.8.3.1
mcDayRXN661	EC 1.11.1.6 (RXN66-1)	mcDayETOH[mcDayc] + mcDayHydrogenPeroxide[mcDayc] -> mcDayAcetald[mcDayc] + 2 mcDayWater[mcDayc]	( mcSobic010G274500 or mcSobic004G011566 or mcSobic001G517700 )	0	1000	0	peroxisome	PROTEIN_ASSOCIATION: ( mcSobic010G274500 or mcSobic004G011566 or mcSobic001G517700 ) rxnNotes: PARENTFRAME: RXN66-1 Directionality References: Irreversibility Rule: Irreversibility Rule Overruling Assumption:	EC 1.11.1.6
bscDayRXN661	EC 1.11.1.6 (RXN66-1)	bscDayETOH[bscDayc] + bscDayHydrogenPeroxide[bscDayc] -> bscDayAcetald[bscDayc] + 2 bscDayWater[bscDayc]	( bscSobic010G274500 or bscSobic004G011566 or bscSobic001G517700 )	0	1000	0	peroxisome	PROTEIN_ASSOCIATION: ( bscSobic010G274500 or bscSobic004G011566 or bscSobic001G517700 ) rxnNotes: PARENTFRAME: RXN66-1 Directionality References: Irreversibility Rule: Irreversibility Rule Overruling Assumption:	EC 1.11.1.6
mcDayRXN969peroxisome	EC 1.1.3.- (RXN-969) [peroxisome]	mcDayGlycollatePeroxisome[mcDayx] + mcDayOxygenPeroxisome[mcDayx] -> mcDayGlyoxPeroxisome[mcDayx] + mcDayHydrogenPeroxidePeroxisome[mcDayx]	( mcSobic002G042400 )	0	0	0	peroxisome	PROTEIN_ASSOCIATION: ( mcSobic002G042400 ) rxnNotes: PARENTFRAME: RXN-969 Directionality References: Irreversibility Rule: Irreversibility Rule Overruling Assumption:	EC 1.1.3.-
bscDayRXN969peroxisome	EC 1.1.3.- (RXN-969) [peroxisome]	bscDayGlycollatePeroxisome[bscDayx] + bscDayOxygenPeroxisome[bscDayx] -> bscDayGlyoxPeroxisome[bscDayx] + bscDayHydrogenPeroxidePeroxisome[bscDayx]	( bscSobic002G042400 )	0	1000	0	peroxisome	PROTEIN_ASSOCIATION: ( bscSobic002G042400 ) rxnNotes: PARENTFRAME: RXN-969 Directionality References: Irreversibility Rule: Irreversibility Rule Overruling Assumption:	EC 1.1.3.-
mcDayCATALRXNperoxisome	EC 1.11.1.6 (CATAL-RXN) [peroxisome]	2 mcDayHydrogenPeroxidePeroxisome[mcDayx] -> mcDayOxygenPeroxisome[mcDayx] + 2 mcDayWaterPeroxisome[mcDayx]	( mcSobic010G274500 or mcSobic004G011566 or mcSobic001G517700 )	0	1000	0	peroxisome	PROTEIN_ASSOCIATION: ( mcSobic010G274500 or mcSobic004G011566 or mcSobic001G517700 ) rxnNotes: PARENTFRAME: CATAL-RXN Directionality References: Irreversibility Rule: Irreversibility Rule Overruling Assumption:	EC 1.11.1.6
bscDayCATALRXNperoxisome	EC 1.11.1.6 (CATAL-RXN) [peroxisome]	2 bscDayHydrogenPeroxidePeroxisome[bscDayx] -> bscDayOxygenPeroxisome[bscDayx] + 2 bscDayWaterPeroxisome[bscDayx]	( bscSobic010G274500 or bscSobic004G011566 or bscSobic001G517700 )	0	1000	0	peroxisome	PROTEIN_ASSOCIATION: ( bscSobic010G274500 or bscSobic004G011566 or bscSobic001G517700 ) rxnNotes: PARENTFRAME: CATAL-RXN Directionality References: Irreversibility Rule: Irreversibility Rule Overruling Assumption:	EC 1.11.1.6
mcDayPhotosystemIImodchloroplast	EC 1.10.3.9 (PhotosystemII-mod) [chloroplast]	5 mcDayLightChloroplast[mcDayp] + 2 mcDayPlastoquinoneChloroplast[mcDayp] + 4 mcDayProtonChloroplast[mcDayp] + 2 mcDayWaterChloroplast[mcDayp] -> mcDayOxygenChloroplast[mcDayp] + 2 mcDayPlastoquinol1Chloroplast[mcDayp] + 4 mcDayProtonThylakoidLumen[mcDayt]	( mcSobic007G165800 or mcSobic005G038600 or mcSobic004G183900 or mcSobic002G217900 or mcSobic003G169100 or mcSobic001G299900 or mcSobic002G218600 or mcSobic010G241000 )	0	1000	0	light reactions	PROTEIN_ASSOCIATION: ( mcSobic007G165800 or mcSobic005G038600 or mcSobic004G183900 or mcSobic002G217900 or mcSobic003G169100 or mcSobic001G299900 or mcSobic002G218600 or mcSobic010G241000 ) rxnNotes: PARENTFRAME: PSII-RXN Directionality References: Irreversibility Rule: 2c Irreversibility Rule Overruling Assumption:	EC 1.10.3.9	7907845;
bscDayPhotosystemIImodchloroplast	EC 1.10.3.9 (PhotosystemII-mod) [chloroplast]	5 bscDayLightChloroplast[bscDayp] + 2 bscDayPlastoquinoneChloroplast[bscDayp] + 4 bscDayProtonChloroplast[bscDayp] + 2 bscDayWaterChloroplast[bscDayp] -> bscDayOxygenChloroplast[bscDayp] + 2 bscDayPlastoquinol1Chloroplast[bscDayp] + 4 bscDayProtonThylakoidLumen[bscDayt]	( bscSobic007G165800 or bscSobic005G038600 or bscSobic004G183900 or bscSobic002G217900 or bscSobic003G169100 or bscSobic001G299900 or bscSobic002G218600 or bscSobic010G241000 )	0	1000	0	light reactions	PROTEIN_ASSOCIATION: ( bscSobic007G165800 or bscSobic005G038600 or bscSobic004G183900 or bscSobic002G217900 or bscSobic003G169100 or bscSobic001G299900 or bscSobic002G218600 or bscSobic010G241000 ) rxnNotes: PARENTFRAME: PSII-RXN Directionality References: 9448717; Irreversibility Rule: 2e Irreversibility Rule Overruling Assumption:	EC 1.10.3.9
mcDayCytochromeBF6Complexmodchloroplast	EC 1.10.9.1 (CytochromeBF6Complex-mod) [chloroplast]	2 mcDayOxidizedPlastocyaninsChloroplast[mcDayp] + mcDayPlastoquinol1Chloroplast[mcDayp] + 2 mcDayProtonChloroplast[mcDayp] -> 2 mcDayPlastocyaninReducedChloroplast[mcDayp] + mcDayPlastoquinoneChloroplast[mcDayp] + 4 mcDayProtonThylakoidLumen[mcDayt]	( mcSobic009G143100 )	0	1000	0	light reactions	PROTEIN_ASSOCIATION: ( mcSobic009G143100 ) rxnNotes: PARENTFRAME: PLASTOQUINOL--PLASTOCYANIN-REDUCTASE-RXN Directionality References: Irreversibility Rule: none Irreversibility Rule Overruling Assumption:	EC 1.10.9.1	18444898;11755682;
bscDayCytochromeBF6Complexmodchloroplast	EC 1.10.9.1 (CytochromeBF6Complex-mod) [chloroplast]	2 bscDayOxidizedPlastocyaninsChloroplast[bscDayp] + bscDayPlastoquinol1Chloroplast[bscDayp] + 2 bscDayProtonChloroplast[bscDayp] -> 2 bscDayPlastocyaninReducedChloroplast[bscDayp] + bscDayPlastoquinoneChloroplast[bscDayp] + 4 bscDayProtonThylakoidLumen[bscDayt]	( bscSobic009G143100 )	0	1000	0	light reactions	PROTEIN_ASSOCIATION: ( bscSobic009G143100 ) rxnNotes: PARENTFRAME: PLASTOQUINOL--PLASTOCYANIN-REDUCTASE-RXN Directionality References: Irreversibility Rule: none Irreversibility Rule Overruling Assumption:	EC 1.10.9.1	18444898;11755682;
mcDayChloroplasticATPasemodchloroplast	EC 3.6.3.14 (ChloroplasticATPase-mod) [chloroplast]	3 mcDayADPChloroplast[mcDayp] + 3 mcDayPhosphateChloroplast[mcDayp] + 12 mcDayProtonThylakoidLumen[mcDayt] -> 3 mcDayATPChloroplast[mcDayp] + 9 mcDayProtonChloroplast[mcDayp] + 3 mcDayWaterChloroplast[mcDayp]	( mcSobic009G224400 or mcSobic003G159101 or mcSobic002G316700 )	0	1000	0	light reactions	PROTEIN_ASSOCIATION: ( mcSobic009G224400 or mcSobic003G159101 or mcSobic002G316700 ) rxnNotes: PARENTFRAME: ATPSYN-RXN Directionality References: Irreversibility Rule: Irreversibility Rule Overruling Assumption:	EC 3.6.3.14
bscDayChloroplasticATPasemodchloroplast	EC 3.6.3.14 (ChloroplasticATPase-mod) [chloroplast]	3 bscDayADPChloroplast[bscDayp] + 3 bscDayPhosphateChloroplast[bscDayp] + 12 bscDayProtonThylakoidLumen[bscDayt] -> 3 bscDayATPChloroplast[bscDayp] + 9 bscDayProtonChloroplast[bscDayp] + 3 bscDayWaterChloroplast[bscDayp]	( bscSobic009G224400 or bscSobic003G159101 or bscSobic002G316700 )	0	1000	0	light reactions	PROTEIN_ASSOCIATION: ( bscSobic009G224400 or bscSobic003G159101 or bscSobic002G316700 ) rxnNotes: PARENTFRAME: ATPSYN-RXN Directionality References: Irreversibility Rule: Irreversibility Rule Overruling Assumption:	EC 3.6.3.14
mcDayPhotosystemImodchloroplast	EC 1.97.1.12 (PhotosystemI-mod) [chloroplast]	1.0625 mcDayLightChloroplast[mcDayp] + mcDayOxidizedFerredoxinsChloroplast[mcDayp] + mcDayPlastocyaninReducedChloroplast[mcDayp] -> mcDayOxidizedPlastocyaninsChloroplast[mcDayp] + mcDayReducedFerredoxinsChloroplast[mcDayp]	( mcSobic003G052500 or mcSobic001G046900 or mcSobic009G174150 or mcSobic001G070500 )	0	1000	0	light reactions	PROTEIN_ASSOCIATION: ( mcSobic003G052500 or mcSobic001G046900 or mcSobic009G174150 or mcSobic001G070500 ) rxnNotes: PARENTFRAME: RXN490-3650 Directionality References: Irreversibility Rule: 2e, 2a Irreversibility Rule Overruling Assumption:	EC 1.97.1.12
bscDayPhotosystemImodchloroplast	EC 1.97.1.12 (PhotosystemI-mod) [chloroplast]	1.0625 bscDayLightChloroplast[bscDayp] + bscDayOxidizedFerredoxinsChloroplast[bscDayp] + bscDayPlastocyaninReducedChloroplast[bscDayp] -> bscDayOxidizedPlastocyaninsChloroplast[bscDayp] + bscDayReducedFerredoxinsChloroplast[bscDayp]	( bscSobic003G052500 or bscSobic001G046900 or bscSobic009G174150 or bscSobic001G070500 )	0	1000	0	light reactions	PROTEIN_ASSOCIATION: ( bscSobic003G052500 or bscSobic001G046900 or bscSobic009G174150 or bscSobic001G070500 ) rxnNotes: PARENTFRAME: RXN490-3650 Directionality References: Irreversibility Rule: 2e Irreversibility Rule Overruling Assumption:	EC 1.97.1.12
mcDayCyclicElectronFlowPSImodchloroplast	mcDayCyclicElectronFlowPSI-mod [chloroplast]	mcDayPlastoquinoneChloroplast[mcDayp] + 2 mcDayProtonChloroplast[mcDayp] + 2 mcDayReducedFerredoxinsChloroplast[mcDayp] -> 2 mcDayOxidizedFerredoxinsChloroplast[mcDayp] + mcDayPlastoquinol1Chloroplast[mcDayp]		0	1000	0	light reactions	PROTEIN_ASSOCIATION: rxnNotes: PARENTFRAME: None Directionality References: Irreversibility Rule: 2b Irreversibility Rule Overruling Assumption:		10889231;
bscDayCyclicElectronFlowPSImodchloroplast	bscDayCyclicElectronFlowPSI-mod [chloroplast]	bscDayPlastoquinoneChloroplast[bscDayp] + 2 bscDayProtonChloroplast[bscDayp] + 2 bscDayReducedFerredoxinsChloroplast[bscDayp] -> 2 bscDayOxidizedFerredoxinsChloroplast[bscDayp] + bscDayPlastoquinol1Chloroplast[bscDayp]		0	1000	0	light reactions	PROTEIN_ASSOCIATION: rxnNotes: PARENTFRAME: None Directionality References: Irreversibility Rule: 2a Irreversibility Rule Overruling Assumption:
mcDayEC11812chloroplast	EC 1.18.1.2 (1.18.1.2-RXN) [chloroplast]	mcDayNADPChloroplast[mcDayp] + mcDayProtonChloroplast[mcDayp] + 2 mcDayReducedFerredoxinsChloroplast[mcDayp] <=> mcDayNADPHChloroplast[mcDayp] + 2 mcDayOxidizedFerredoxinsChloroplast[mcDayp]	( mcSobic003G431700 or mcSobic010G005500 or mcSobic010G005600 or mcSobic001G067100 or mcSobic002G033400 )	-1000	1000	0	light reactions	PROTEIN_ASSOCIATION: ( mcSobic003G431700 or mcSobic010G005500 or mcSobic010G005600 or mcSobic001G067100 or mcSobic002G033400 ) rxnNotes: PARENTFRAME: 1.18.1.2-RXN Directionality References: Irreversibility Rule: none Irreversibility Rule Overruling Assumption:	EC 1.18.1.2	18444898;
bscDayEC11812chloroplast	EC 1.18.1.2 (1.18.1.2-RXN) [chloroplast]	bscDayNADPChloroplast[bscDayp] + bscDayProtonChloroplast[bscDayp] + 2 bscDayReducedFerredoxinsChloroplast[bscDayp] <=> bscDayNADPHChloroplast[bscDayp] + 2 bscDayOxidizedFerredoxinsChloroplast[bscDayp]	( bscSobic003G431700 or bscSobic010G005500 or bscSobic010G005600 or bscSobic001G067100 or bscSobic002G033400 )	-1000	1000	0	light reactions	PROTEIN_ASSOCIATION: ( bscSobic003G431700 or bscSobic010G005500 or bscSobic010G005600 or bscSobic001G067100 or bscSobic002G033400 ) rxnNotes: PARENTFRAME: 1.18.1.2-RXN Directionality References: Irreversibility Rule: 2b Irreversibility Rule Overruling Assumption:	EC 1.18.1.2	10.1046/j.1365-313X.1994.6060795.x;
mcDayMehlerReactionchloroplast	mcDayMehlerReaction [chloroplast]	mcDayLightChloroplast[mcDayp] + mcDayOxygenChloroplast[mcDayp] + mcDayPlastocyaninReducedChloroplast[mcDayp] -> mcDayOxidizedPlastocyaninsChloroplast[mcDayp] + mcDaySuperoxideChloroplast[mcDayp]		0	1000	0	light reactions	PROTEIN_ASSOCIATION: rxnNotes: PARENTFRAME: None Directionality References: 18162585; Irreversibility Rule: 2b Irreversibility Rule Overruling Assumption: Lit. considers the reaction reversible
bscDayMehlerReactionchloroplast	bscDayMehlerReaction [chloroplast]	bscDayLightChloroplast[bscDayp] + bscDayOxygenChloroplast[bscDayp] + bscDayPlastocyaninReducedChloroplast[bscDayp] -> bscDayOxidizedPlastocyaninsChloroplast[bscDayp] + bscDaySuperoxideChloroplast[bscDayp]		0	1000	0	light reactions	PROTEIN_ASSOCIATION: rxnNotes: PARENTFRAME: None Directionality References: Irreversibility Rule: 2b Irreversibility Rule Overruling Assumption: reversible because adenine nucleotides are identical.		12805578;
mcDaySUPEROXDISMUTRXNchloroplast	EC 1.15.1.1 (SUPEROX-DISMUT-RXN) [chloroplast]	2 mcDayProtonChloroplast[mcDayp] + 2 mcDaySuperoxideChloroplast[mcDayp] -> mcDayHydrogenPeroxideChloroplast[mcDayp] + mcDayOxygenChloroplast[mcDayp]	( mcSobic010G012900 or mcSobic010G033000 or mcSobic007G166600 )	0	1000	0	plastid	PROTEIN_ASSOCIATION: ( mcSobic010G012900 or mcSobic010G033000 or mcSobic007G166600 ) rxnNotes: PARENTFRAME: SUPEROX-DISMUT-RXN Directionality References: Irreversibility Rule: Irreversibility Rule Overruling Assumption:	EC 1.15.1.1
bscDaySUPEROXDISMUTRXNchloroplast	EC 1.15.1.1 (SUPEROX-DISMUT-RXN) [chloroplast]	2 bscDayProtonChloroplast[bscDayp] + 2 bscDaySuperoxideChloroplast[bscDayp] -> bscDayHydrogenPeroxideChloroplast[bscDayp] + bscDayOxygenChloroplast[bscDayp]	( bscSobic010G012900 or bscSobic010G033000 or bscSobic007G166600 )	0	1000	0	plastid	PROTEIN_ASSOCIATION: ( bscSobic010G012900 or bscSobic010G033000 or bscSobic007G166600 ) rxnNotes: PARENTFRAME: SUPEROX-DISMUT-RXN Directionality References: Irreversibility Rule: Irreversibility Rule Overruling Assumption:	EC 1.15.1.1
mcDayRXN3521chloroplast	mcDayL-ascorbate peroxidase (RXN-3521) [chloroplast]	2 mcDayAscorbateChloroplast[mcDayp] + mcDayHydrogenPeroxideChloroplast[mcDayp] + 2 mcDayProtonChloroplast[mcDayp] -> 2 mcDayMonodehydroascorbateChloroplast[mcDayp] + 2 mcDayWaterChloroplast[mcDayp]	( mcSobic008G057900 or mcSobic006G084400 or mcSobic004G175500 )	0	1000	0	plastid	PROTEIN_ASSOCIATION: ( mcSobic008G057900 or mcSobic006G084400 or mcSobic004G175500 ) rxnNotes: PARENTFRAME: RXN-3521 Directionality References: Irreversibility Rule: Irreversibility Rule Overruling Assumption:
bscDayRXN3521chloroplast	bscDayL-ascorbate peroxidase (RXN-3521) [chloroplast]	2 bscDayAscorbateChloroplast[bscDayp] + bscDayHydrogenPeroxideChloroplast[bscDayp] + 2 bscDayProtonChloroplast[bscDayp] -> 2 bscDayMonodehydroascorbateChloroplast[bscDayp] + 2 bscDayWaterChloroplast[bscDayp]	( bscSobic008G057900 or bscSobic006G084400 or bscSobic004G175500 )	0	1000	0	plastid	PROTEIN_ASSOCIATION: ( bscSobic008G057900 or bscSobic006G084400 or bscSobic004G175500 ) rxnNotes: PARENTFRAME: RXN-3521 Directionality References: Irreversibility Rule: Irreversibility Rule Overruling Assumption:
mcDayMDHFerredoxinReductionchloroplast	mcDayMDHFerredoxinReduction [chloroplast]	mcDayMonodehydroascorbateChloroplast[mcDayp] + mcDayReducedFerredoxinsChloroplast[mcDayp] -> mcDayAscorbateChloroplast[mcDayp] + mcDayOxidizedFerredoxinsChloroplast[mcDayp]		0	1000	0	plastid	PROTEIN_ASSOCIATION: rxnNotes: PARENTFRAME: None Directionality References: 11337394; Irreversibility Rule: 2e(-) Irreversibility Rule Overruling Assumption: FTHFp is needed for AICARp and IMPp synthesis. Therefore reaction must proceed towards FTHFp.
bscDayMDHFerredoxinReductionchloroplast	bscDayMDHFerredoxinReduction [chloroplast]	bscDayMonodehydroascorbateChloroplast[bscDayp] + bscDayReducedFerredoxinsChloroplast[bscDayp] -> bscDayAscorbateChloroplast[bscDayp] + bscDayOxidizedFerredoxinsChloroplast[bscDayp]		0	1000	0	plastid	PROTEIN_ASSOCIATION: rxnNotes: PARENTFRAME: None Directionality References: Irreversibility Rule: none Irreversibility Rule Overruling Assumption:		10.1007/s004250050217;9425748;10.1046/j.1365-313X.1994.6060795.x;11161039;
mcDayRXN3523chloroplast	mcDayL-ascorbate peroxidase (RXN-3523) [chloroplast]	2 mcDayMonodehydroascorbateChloroplast[mcDayp] -> mcDayAscorbateChloroplast[mcDayp] + mcDayLDehydroAscorbateChloroplast[mcDayp] + mcDayProtonChloroplast[mcDayp]		0	1000	0	plastid	PROTEIN_ASSOCIATION: rxnNotes: PARENTFRAME: RXN-3523 Directionality References: Irreversibility Rule: none Irreversibility Rule Overruling Assumption:		15611146;
bscDayRXN3523chloroplast	bscDayL-ascorbate peroxidase (RXN-3523) [chloroplast]	2 bscDayMonodehydroascorbateChloroplast[bscDayp] -> bscDayAscorbateChloroplast[bscDayp] + bscDayLDehydroAscorbateChloroplast[bscDayp] + bscDayProtonChloroplast[bscDayp]		0	1000	0	plastid	PROTEIN_ASSOCIATION: rxnNotes: PARENTFRAME: RXN-3523 Directionality References: Irreversibility Rule: none Irreversibility Rule Overruling Assumption:		16543413;10712540;
mcDayGLUTATHIONEREDUCTNADPHRXNchloroplast	EC 1.8.1.7 (GLUTATHIONE-REDUCT-NADPH-RXN) [chloroplast]	mcDayNADPHChloroplast[mcDayp] + mcDayOxidizedGlutathioneChloroplast[mcDayp] + mcDayProtonChloroplast[mcDayp] -> 2 mcDayGlutathioneChloroplast[mcDayp] + mcDayNADPChloroplast[mcDayp]	( mcSobic001G495200 )	0	1000	0	plastid	PROTEIN_ASSOCIATION: ( mcSobic001G495200 ) rxnNotes: PARENTFRAME: GLUTATHIONE-REDUCT-NADPH-RXN Directionality References: Irreversibility Rule: none Irreversibility Rule Overruling Assumption: proton symport assumed	EC 1.8.1.7	10712540;
bscDayGLUTATHIONEREDUCTNADPHRXNchloroplast	EC 1.8.1.7 (GLUTATHIONE-REDUCT-NADPH-RXN) [chloroplast]	bscDayNADPHChloroplast[bscDayp] + bscDayOxidizedGlutathioneChloroplast[bscDayp] + bscDayProtonChloroplast[bscDayp] -> 2 bscDayGlutathioneChloroplast[bscDayp] + bscDayNADPChloroplast[bscDayp]	( bscSobic001G495200 )	0	1000	0	plastid	PROTEIN_ASSOCIATION: ( bscSobic001G495200 ) rxnNotes: PARENTFRAME: GLUTATHIONE-REDUCT-NADPH-RXN Directionality References: Irreversibility Rule: none Irreversibility Rule Overruling Assumption:	EC 1.8.1.7	16519817;
mcDayEC1851chloroplast	EC 1.8.5.1 (1.8.5.1-RXN) [chloroplast]	2 mcDayGlutathioneChloroplast[mcDayp] + mcDayLDehydroAscorbateChloroplast[mcDayp] -> mcDayAscorbateChloroplast[mcDayp] + mcDayOxidizedGlutathioneChloroplast[mcDayp] + mcDayProtonChloroplast[mcDayp]	( mcSobic010G095200 )	0	1000	0	plastid	PROTEIN_ASSOCIATION: ( mcSobic010G095200 ) rxnNotes: PARENTFRAME: 1.8.5.1-RXN Directionality References: Irreversibility Rule: none Irreversibility Rule Overruling Assumption:	EC 1.8.5.1	18444898;11755682;
bscDayEC1851chloroplast	EC 1.8.5.1 (1.8.5.1-RXN) [chloroplast]	2 bscDayGlutathioneChloroplast[bscDayp] + bscDayLDehydroAscorbateChloroplast[bscDayp] -> bscDayAscorbateChloroplast[bscDayp] + bscDayOxidizedGlutathioneChloroplast[bscDayp] + bscDayProtonChloroplast[bscDayp]	( bscSobic010G095200 )	0	1000	0	plastid	PROTEIN_ASSOCIATION: ( bscSobic010G095200 ) rxnNotes: PARENTFRAME: 1.8.5.1-RXN Directionality References: Irreversibility Rule: none Irreversibility Rule Overruling Assumption:	EC 1.8.5.1	19073763;
mcDayRXN961chloroplast	EC 4.1.1.- (RXN-961) [chloroplast]	mcDayDRibulose15P2Chloroplast[mcDayp] + mcDayOxygenChloroplast[mcDayp] -> mcDayG3PChloroplast[mcDayp] + mcDayPhosphoglycolateChloroplast[mcDayp] + 2 mcDayProtonChloroplast[mcDayp]	( mcSobic005G194400 or mcSobic003G172800 or mcSobic005G042000 )	0	0	0	photorespiration	PROTEIN_ASSOCIATION: ( mcSobic005G194400 or mcSobic003G172800 or mcSobic005G042000 ) rxnNotes: PARENTFRAME: RXN-961 Directionality References: Irreversibility Rule: none Irreversibility Rule Overruling Assumption: Due to the presence of abundant catalase in peroxisomes removing H2O2, it is assumed that glycolate oxidase is unidirectional	EC 4.1.1.-	18444898;11755682;
bscDayRXN961chloroplast	EC 4.1.1.- (RXN-961) [chloroplast]	bscDayDRibulose15P2Chloroplast[bscDayp] + bscDayOxygenChloroplast[bscDayp] -> bscDayG3PChloroplast[bscDayp] + bscDayPhosphoglycolateChloroplast[bscDayp] + 2 bscDayProtonChloroplast[bscDayp]	( bscSobic005G194400 or bscSobic003G172800 or bscSobic005G042000 )	0	1000	0	photorespiration	PROTEIN_ASSOCIATION: ( bscSobic005G194400 or bscSobic003G172800 or bscSobic005G042000 ) rxnNotes: PARENTFRAME: RXN-961 Directionality References: Irreversibility Rule: none Irreversibility Rule Overruling Assumption:	EC 4.1.1.-	18444898;11755682;
mcDayGPHRXNchloroplast	EC 3.1.3.18 (GPH-RXN) [chloroplast]	mcDayPhosphoglycolateChloroplast[mcDayp] + mcDayWaterChloroplast[mcDayp] -> mcDayGlycollateChloroplast[mcDayp] + mcDayPhosphateChloroplast[mcDayp]	( mcSobic001G007000 or mcSobic006G130300 )	0	1000	0	photorespiration	PROTEIN_ASSOCIATION: ( mcSobic001G007000 or mcSobic006G130300 ) rxnNotes: PARENTFRAME: GPH-RXN Directionality References: Irreversibility Rule: Irreversibility Rule Overruling Assumption:	EC 3.1.3.18
bscDayGPHRXNchloroplast	EC 3.1.3.18 (GPH-RXN) [chloroplast]	bscDayPhosphoglycolateChloroplast[bscDayp] + bscDayWaterChloroplast[bscDayp] -> bscDayGlycollateChloroplast[bscDayp] + bscDayPhosphateChloroplast[bscDayp]	( bscSobic001G007000 or bscSobic006G130300 )	0	1000	0	photorespiration	PROTEIN_ASSOCIATION: ( bscSobic001G007000 or bscSobic006G130300 ) rxnNotes: PARENTFRAME: GPH-RXN Directionality References: Irreversibility Rule: Irreversibility Rule Overruling Assumption:	EC 3.1.3.18
mcDayGLY3KINRXNchloroplast	EC 2.7.1.31 (GLY3KIN-RXN) [chloroplast]	mcDayATPChloroplast[mcDayp] + mcDayGlycerateChloroplast[mcDayp] -> mcDayADPChloroplast[mcDayp] + mcDayG3PChloroplast[mcDayp] + mcDayProtonChloroplast[mcDayp]	( mcSobic003G259200 or mcSobic009G004100 )	0	1000	0	photorespiration	PROTEIN_ASSOCIATION: ( mcSobic003G259200 or mcSobic009G004100 ) rxnNotes: PARENTFRAME: GLY3KIN-RXN Directionality References: Irreversibility Rule: Irreversibility Rule Overruling Assumption:	EC 2.7.1.31
bscDayGLY3KINRXNchloroplast	EC 2.7.1.31 (GLY3KIN-RXN) [chloroplast]	bscDayATPChloroplast[bscDayp] + bscDayGlycerateChloroplast[bscDayp] -> bscDayADPChloroplast[bscDayp] + bscDayG3PChloroplast[bscDayp] + bscDayProtonChloroplast[bscDayp]	( bscSobic003G259200 or bscSobic009G004100 )	0	1000	0	photorespiration	PROTEIN_ASSOCIATION: ( bscSobic003G259200 or bscSobic009G004100 ) rxnNotes: PARENTFRAME: GLY3KIN-RXN Directionality References: Irreversibility Rule: Irreversibility Rule Overruling Assumption:	EC 2.7.1.31
mcDayRIBULOSEBISPHOSPHATECARBOXYLASERXNchloroplast	EC 4.1.1.39 (RIBULOSE-BISPHOSPHATE-CARBOXYLASE-RXN) [chloroplast]	mcDayCO2Chloroplast[mcDayp] + mcDayDRibulose15P2Chloroplast[mcDayp] + mcDayWaterChloroplast[mcDayp] -> 2 mcDayG3PChloroplast[mcDayp] + 2 mcDayProtonChloroplast[mcDayp]	( mcSobic005G194400 or mcSobic003G172800 or mcSobic005G042000 )	0	0	0	calvin cycle	PROTEIN_ASSOCIATION: ( mcSobic005G194400 or mcSobic003G172800 or mcSobic005G042000 ) rxnNotes: PARENTFRAME: RIBULOSE-BISPHOSPHATE-CARBOXYLASE-RXN Directionality References: Irreversibility Rule: Irreversibility Rule Overruling Assumption:	EC 4.1.1.39
bscDayRIBULOSEBISPHOSPHATECARBOXYLASERXNchloroplast	EC 4.1.1.39 (RIBULOSE-BISPHOSPHATE-CARBOXYLASE-RXN) [chloroplast]	bscDayCO2Chloroplast[bscDayp] + bscDayDRibulose15P2Chloroplast[bscDayp] + bscDayWaterChloroplast[bscDayp] -> 2 bscDayG3PChloroplast[bscDayp] + 2 bscDayProtonChloroplast[bscDayp]	( bscSobic005G194400 or bscSobic003G172800 or bscSobic005G042000 )	0	1000	0	calvin cycle	PROTEIN_ASSOCIATION: ( bscSobic005G194400 or bscSobic003G172800 or bscSobic005G042000 ) rxnNotes: PARENTFRAME: RIBULOSE-BISPHOSPHATE-CARBOXYLASE-RXN Directionality References: Irreversibility Rule: Irreversibility Rule Overruling Assumption:	EC 4.1.1.39
mcDayPHOSGLYPHOSRXNchloroplast	EC 2.7.2.3 (PHOSGLYPHOS-RXN) [chloroplast]	mcDayATPChloroplast[mcDayp] + mcDayG3PChloroplast[mcDayp] <=> mcDayADPChloroplast[mcDayp] + mcDayDPGChloroplast[mcDayp]	( mcSobic009G183700 )	-1000	1000	0	calvin cycle	PROTEIN_ASSOCIATION: ( mcSobic009G183700 ) rxnNotes: PARENTFRAME: PHOSGLYPHOS-RXN Directionality References: Irreversibility Rule: Irreversibility Rule Overruling Assumption:	EC 2.7.2.3
bscDayPHOSGLYPHOSRXNchloroplast	EC 2.7.2.3 (PHOSGLYPHOS-RXN) [chloroplast]	bscDayATPChloroplast[bscDayp] + bscDayG3PChloroplast[bscDayp] <=> bscDayADPChloroplast[bscDayp] + bscDayDPGChloroplast[bscDayp]	( bscSobic009G183700 )	-1000	1000	0	calvin cycle	PROTEIN_ASSOCIATION: ( bscSobic009G183700 ) rxnNotes: PARENTFRAME: PHOSGLYPHOS-RXN Directionality References: Irreversibility Rule: Irreversibility Rule Overruling Assumption:	EC 2.7.2.3
mcDayEC12113Chloroplast	EC 1.2.1.13 (1.2.1.13-RXN) [chloroplast]	mcDayDPGChloroplast[mcDayp] + mcDayNADPHChloroplast[mcDayp] + mcDayProtonChloroplast[mcDayp] <=> mcDayGAPChloroplast[mcDayp] + mcDayNADPChloroplast[mcDayp] + mcDayPhosphateChloroplast[mcDayp]	( mcSobic006G105900 or mcSobic001G519800 )	-1000	1000	0	calvin cycle	PROTEIN_ASSOCIATION: ( mcSobic006G105900 or mcSobic001G519800 ) rxnNotes: PARENTFRAME: 1.2.1.13-RXN Directionality References: Irreversibility Rule: Irreversibility Rule Overruling Assumption:	EC 1.2.1.13
bscDayEC12113Chloroplast	EC 1.2.1.13 (1.2.1.13-RXN) [chloroplast]	bscDayDPGChloroplast[bscDayp] + bscDayNADPHChloroplast[bscDayp] + bscDayProtonChloroplast[bscDayp] <=> bscDayGAPChloroplast[bscDayp] + bscDayNADPChloroplast[bscDayp] + bscDayPhosphateChloroplast[bscDayp]	( bscSobic006G105900 or bscSobic001G519800 )	-1000	1000	0	calvin cycle	PROTEIN_ASSOCIATION: ( bscSobic006G105900 or bscSobic001G519800 ) rxnNotes: PARENTFRAME: 1.2.1.13-RXN Directionality References: Irreversibility Rule: Irreversibility Rule Overruling Assumption:	EC 1.2.1.13
mcDayEC12112Chloroplast	EC 1.2.1.12 (1.2.1.12-RXN) [chloroplast]	mcDayDPGChloroplast[mcDayp] + mcDayNADHChloroplast[mcDayp] + mcDayProtonChloroplast[mcDayp] <=> mcDayGAPChloroplast[mcDayp] + mcDayNADChloroplast[mcDayp] + mcDayPhosphateChloroplast[mcDayp]	( mcSobic006G105900 or mcSobic001G519800 )	-1000	1000	0	calvin cycle	PROTEIN_ASSOCIATION: ( mcSobic006G105900 or mcSobic001G519800 ) rxnNotes: PARENTFRAME: 1.2.1.13-RXN Directionality References: Irreversibility Rule: Irreversibility Rule Overruling Assumption:	EC 1.2.1.13
bscDayEC12112Chloroplast	EC 1.2.1.12 (1.2.1.12-RXN) [chloroplast]	bscDayDPGChloroplast[bscDayp] + bscDayNADHChloroplast[bscDayp] + bscDayProtonChloroplast[bscDayp] <=> bscDayGAPChloroplast[bscDayp] + bscDayNADChloroplast[bscDayp] + bscDayPhosphateChloroplast[bscDayp]	( bscSobic006G105900 or bscSobic001G519800 )	-1000	1000	0	calvin cycle	PROTEIN_ASSOCIATION: ( bscSobic006G105900 or bscSobic001G519800 ) rxnNotes: PARENTFRAME: 1.2.1.13-RXN Directionality References: Irreversibility Rule: Irreversibility Rule Overruling Assumption:	EC 1.2.1.13
mcDayTRIOSEPISOMERIZATIONRXNchloroplast	EC 5.3.1.1 (TRIOSEPISOMERIZATION-RXN) [chloroplast]	mcDayDihydroxyacetonePhosphateChloroplast[mcDayp] <=> mcDayGAPChloroplast[mcDayp]	( mcSobic002G277100 or mcSobic005G145201 )	-1000	1000	0	calvin cycle	PROTEIN_ASSOCIATION: ( mcSobic002G277100 or mcSobic005G145201 ) rxnNotes: PARENTFRAME: TRIOSEPISOMERIZATION-RXN Directionality References: Irreversibility Rule: Irreversibility Rule Overruling Assumption:	EC 5.3.1.1
bscDayTRIOSEPISOMERIZATIONRXNchloroplast	EC 5.3.1.1 (TRIOSEPISOMERIZATION-RXN) [chloroplast]	bscDayDihydroxyacetonePhosphateChloroplast[bscDayp] <=> bscDayGAPChloroplast[bscDayp]	( bscSobic002G277100 or bscSobic005G145201 )	-1000	1000	0	calvin cycle	PROTEIN_ASSOCIATION: ( bscSobic002G277100 or bscSobic005G145201 ) rxnNotes: PARENTFRAME: TRIOSEPISOMERIZATION-RXN Directionality References: Irreversibility Rule: Irreversibility Rule Overruling Assumption:	EC 5.3.1.1
mcDayF16ALDOLASERXNchloroplast	EC 4.1.2.13 (F16ALDOLASE-RXN) [chloroplast]	mcDayFructose16DiphosphateChloroplast[mcDayp] <=> mcDayDihydroxyacetonePhosphateChloroplast[mcDayp] + mcDayGAPChloroplast[mcDayp]	( mcSobic003G096000 or mcSobic008G053200 or mcSobic005G056400 )	-1000	1000	0	calvin cycle	PROTEIN_ASSOCIATION: ( mcSobic003G096000 or mcSobic008G053200 or mcSobic005G056400 ) rxnNotes: PARENTFRAME: F16ALDOLASE-RXN Directionality References: Irreversibility Rule: 2e, 2a Irreversibility Rule Overruling Assumption:	EC 4.1.2.13
bscDayF16ALDOLASERXNchloroplast	EC 4.1.2.13 (F16ALDOLASE-RXN) [chloroplast]	bscDayFructose16DiphosphateChloroplast[bscDayp] <=> bscDayDihydroxyacetonePhosphateChloroplast[bscDayp] + bscDayGAPChloroplast[bscDayp]	( bscSobic003G096000 or bscSobic008G053200 or bscSobic005G056400 )	-1000	1000	0	calvin cycle	PROTEIN_ASSOCIATION: ( bscSobic003G096000 or bscSobic008G053200 or bscSobic005G056400 ) rxnNotes: PARENTFRAME: F16ALDOLASE-RXN Directionality References: Irreversibility Rule: 2e, 2a Irreversibility Rule Overruling Assumption:	EC 4.1.2.13
mcDayF16BDEPHOSRXNchloroplast	EC 3.1.3.11 (F16BDEPHOS-RXN) [chloroplast]	mcDayFructose16DiphosphateChloroplast[mcDayp] + mcDayWaterChloroplast[mcDayp] -> mcDayFructose6PChloroplast[mcDayp] + mcDayPhosphateChloroplast[mcDayp]	( mcSobic001G425400 or mcSobic010G219700 )	0	1000	0	calvin cycle	PROTEIN_ASSOCIATION: ( mcSobic001G425400 or mcSobic010G219700 ) rxnNotes: PARENTFRAME: F16BDEPHOS-RXN Directionality References: Irreversibility Rule: Irreversibility Rule Overruling Assumption:	EC 3.1.3.11
bscDayF16BDEPHOSRXNchloroplast	EC 3.1.3.11 (F16BDEPHOS-RXN) [chloroplast]	bscDayFructose16DiphosphateChloroplast[bscDayp] + bscDayWaterChloroplast[bscDayp] -> bscDayFructose6PChloroplast[bscDayp] + bscDayPhosphateChloroplast[bscDayp]	( bscSobic001G425400 or bscSobic010G219700 )	0	1000	0	calvin cycle	PROTEIN_ASSOCIATION: ( bscSobic001G425400 or bscSobic010G219700 ) rxnNotes: PARENTFRAME: F16BDEPHOS-RXN Directionality References: Irreversibility Rule: Irreversibility Rule Overruling Assumption:	EC 3.1.3.11
mcDaySEDOBISALDOLRXNchloroplast	EC 4.1.2.- (SEDOBISALDOL-RXN) [chloroplast]	mcDayDihydroxyacetonePhosphateChloroplast[mcDayp] + mcDayErythrose4PChloroplast[mcDayp] <=> mcDayDSedoheptulose17P2Chloroplast[mcDayp]		-1000	1000	0	calvin cycle	PROTEIN_ASSOCIATION: rxnNotes: PARENTFRAME: SEDOBISALDOL-RXN Directionality References: Irreversibility Rule: 2a(-) Irreversibility Rule Overruling Assumption: rule conflicts with direction of rUTP synthesis subset / pathway.	EC 4.1.2.-
bscDaySEDOBISALDOLRXNchloroplast	EC 4.1.2.- (SEDOBISALDOL-RXN) [chloroplast]	bscDayDihydroxyacetonePhosphateChloroplast[bscDayp] + bscDayErythrose4PChloroplast[bscDayp] <=> bscDayDSedoheptulose17P2Chloroplast[bscDayp]		-1000	1000	0	calvin cycle	PROTEIN_ASSOCIATION: rxnNotes: PARENTFRAME: SEDOBISALDOL-RXN Directionality References: Irreversibility Rule: none Irreversibility Rule Overruling Assumption:	EC 4.1.2.-
mcDaySEDOHEPTULOSEBISPHOSPHATASERXNchloroplast	EC 3.1.3.37 (SEDOHEPTULOSE-BISPHOSPHATASE-RXN) [chloroplast]	mcDayDSedoheptulose17P2Chloroplast[mcDayp] + mcDayWaterChloroplast[mcDayp] -> mcDayDSedoheptulose7PChloroplast[mcDayp] + mcDayPhosphateChloroplast[mcDayp]		0	1000	0	calvin cycle	PROTEIN_ASSOCIATION: rxnNotes: PARENTFRAME: SEDOHEPTULOSE-BISPHOSPHATASE-RXN Directionality References: Irreversibility Rule: none Irreversibility Rule Overruling Assumption:	EC 3.1.3.37	16307301;10398698;
bscDaySEDOHEPTULOSEBISPHOSPHATASERXNchloroplast	EC 3.1.3.37 (SEDOHEPTULOSE-BISPHOSPHATASE-RXN) [chloroplast]	bscDayDSedoheptulose17P2Chloroplast[bscDayp] + bscDayWaterChloroplast[bscDayp] -> bscDayDSedoheptulose7PChloroplast[bscDayp] + bscDayPhosphateChloroplast[bscDayp]		0	1000	0	calvin cycle	PROTEIN_ASSOCIATION: rxnNotes: PARENTFRAME: SEDOHEPTULOSE-BISPHOSPHATASE-RXN Directionality References: Irreversibility Rule: none Irreversibility Rule Overruling Assumption:	EC 3.1.3.37
mcDayPHOSPHORIBULOKINASERXNchloroplast	EC 2.7.1.19 (PHOSPHORIBULOKINASE-RXN) [chloroplast]	mcDayATPChloroplast[mcDayp] + mcDayRibulose5PChloroplast[mcDayp] -> mcDayADPChloroplast[mcDayp] + mcDayDRibulose15P2Chloroplast[mcDayp] + mcDayProtonChloroplast[mcDayp]	( mcSobic004G272100 or mcSobic006G200800 )	0	1000	0	calvin cycle	PROTEIN_ASSOCIATION: ( mcSobic004G272100 or mcSobic006G200800 ) rxnNotes: PARENTFRAME: PHOSPHORIBULOKINASE-RXN Directionality References: Irreversibility Rule: Irreversibility Rule Overruling Assumption:	EC 2.7.1.19
bscDayPHOSPHORIBULOKINASERXNchloroplast	EC 2.7.1.19 (PHOSPHORIBULOKINASE-RXN) [chloroplast]	bscDayATPChloroplast[bscDayp] + bscDayRibulose5PChloroplast[bscDayp] -> bscDayADPChloroplast[bscDayp] + bscDayDRibulose15P2Chloroplast[bscDayp] + bscDayProtonChloroplast[bscDayp]	( bscSobic004G272100 or bscSobic006G200800 )	0	1000	0	calvin cycle	PROTEIN_ASSOCIATION: ( bscSobic004G272100 or bscSobic006G200800 ) rxnNotes: PARENTFRAME: PHOSPHORIBULOKINASE-RXN Directionality References: Irreversibility Rule: Irreversibility Rule Overruling Assumption:	EC 2.7.1.19
mcDay1TRANSKETORXNchloroplast	EC 2.2.1.1 (1TRANSKETO-RXN) [chloroplast]	mcDayDSedoheptulose7PChloroplast[mcDayp] + mcDayGAPChloroplast[mcDayp] <=> mcDayRibose5PChloroplast[mcDayp] + mcDayXylulose5PhosphateChloroplast[mcDayp]	( mcSobic010G023700 )	-1000	1000	0	calvin cycle, OPPP	PROTEIN_ASSOCIATION: ( mcSobic010G023700 ) rxnNotes: PARENTFRAME: 1TRANSKETO-RXN Directionality References: Irreversibility Rule: Irreversibility Rule Overruling Assumption:	EC 2.2.1.1
bscDay1TRANSKETORXNchloroplast	EC 2.2.1.1 (1TRANSKETO-RXN) [chloroplast]	bscDayDSedoheptulose7PChloroplast[bscDayp] + bscDayGAPChloroplast[bscDayp] <=> bscDayRibose5PChloroplast[bscDayp] + bscDayXylulose5PhosphateChloroplast[bscDayp]	( bscSobic010G023700 )	-1000	1000	0	calvin cycle, OPPP	PROTEIN_ASSOCIATION: ( bscSobic010G023700 ) rxnNotes: PARENTFRAME: 1TRANSKETO-RXN Directionality References: Irreversibility Rule: Irreversibility Rule Overruling Assumption:	EC 2.2.1.1
mcDayRIBULP3EPIMRXNchloroplast	EC 5.1.3.1 (RIBULP3EPIM-RXN) [chloroplast]	mcDayRibulose5PChloroplast[mcDayp] -> mcDayXylulose5PhosphateChloroplast[mcDayp]	( mcSobic001G491000 )	0	0	0	calvin cycle, OPPP	PROTEIN_ASSOCIATION: ( mcSobic001G491000 ) rxnNotes: PARENTFRAME: RIBULP3EPIM-RXN Directionality References: Irreversibility Rule: Irreversibility Rule Overruling Assumption:	EC 5.1.3.1
bscDayRIBULP3EPIMRXNchloroplast	EC 5.1.3.1 (RIBULP3EPIM-RXN) [chloroplast]	bscDayRibulose5PChloroplast[bscDayp] <=> bscDayXylulose5PhosphateChloroplast[bscDayp]	( bscSobic001G491000 )	-1000	1000	0	calvin cycle, OPPP	PROTEIN_ASSOCIATION: ( bscSobic001G491000 ) rxnNotes: PARENTFRAME: RIBULP3EPIM-RXN Directionality References: Irreversibility Rule: Irreversibility Rule Overruling Assumption:	EC 5.1.3.1
mcDayRIB5PISOMRXNchloroplast	EC 5.3.1.6 (RIB5PISOM-RXN) [chloroplast]	mcDayRibose5PChloroplast[mcDayp] <=> mcDayRibulose5PChloroplast[mcDayp]	( mcSobic005G033000 )	-1000	1000	0	calvin cycle, OPPP	PROTEIN_ASSOCIATION: ( mcSobic005G033000 ) rxnNotes: PARENTFRAME: RIB5PISOM-RXN Directionality References: Irreversibility Rule: Irreversibility Rule Overruling Assumption:	EC 5.3.1.6
bscDayRIB5PISOMRXNchloroplast	EC 5.3.1.6 (RIB5PISOM-RXN) [chloroplast]	bscDayRibose5PChloroplast[bscDayp] <=> bscDayRibulose5PChloroplast[bscDayp]	( bscSobic005G033000 )	-1000	1000	0	calvin cycle, OPPP	PROTEIN_ASSOCIATION: ( bscSobic005G033000 ) rxnNotes: PARENTFRAME: RIB5PISOM-RXN Directionality References: Irreversibility Rule: Irreversibility Rule Overruling Assumption:	EC 5.3.1.6
mcDay2TRANSKETORXNchloroplast	EC 2.2.1.1 (2TRANSKETO-RXN)	mcDayErythrose4PChloroplast[mcDayp] + mcDayXylulose5PhosphateChloroplast[mcDayp] <=> mcDayFructose6PChloroplast[mcDayp] + mcDayGAPChloroplast[mcDayp]	( mcSobic010G023700 )	-1000	1000	0	calvin cycle, OPPP	PROTEIN_ASSOCIATION: ( mcSobic010G023700 ) rxnNotes: PARENTFRAME: 2TRANSKETO-RXN Directionality References: Irreversibility Rule: none Irreversibility Rule Overruling Assumption:	EC 2.2.1.1
bscDay2TRANSKETORXNchloroplast	EC 2.2.1.1 (2TRANSKETO-RXN)	bscDayErythrose4PChloroplast[bscDayp] + bscDayXylulose5PhosphateChloroplast[bscDayp] <=> bscDayFructose6PChloroplast[bscDayp] + bscDayGAPChloroplast[bscDayp]	( bscSobic010G023700 )	-1000	1000	0	calvin cycle, OPPP	PROTEIN_ASSOCIATION: ( bscSobic010G023700 ) rxnNotes: PARENTFRAME: 2TRANSKETO-RXN Directionality References: Irreversibility Rule: none Irreversibility Rule Overruling Assumption:	EC 2.2.1.1
mcDayTRANSALDOLRXNchloroplast	EC 2.2.1.2 (TRANSALDOL-RXN)	mcDayDSedoheptulose7PChloroplast[mcDayp] + mcDayGAPChloroplast[mcDayp] <=> mcDayErythrose4PChloroplast[mcDayp] + mcDayFructose6PChloroplast[mcDayp]	( mcSobic003G410500 or mcSobic007G043400 )	-1000	1000	0	OPPP	PROTEIN_ASSOCIATION: ( mcSobic003G410500 or mcSobic007G043400 ) rxnNotes: PARENTFRAME: TRANSALDOL-RXN Directionality References: Irreversibility Rule: 2e Irreversibility Rule Overruling Assumption:	EC 2.2.1.2
bscDayTRANSALDOLRXNchloroplast	EC 2.2.1.2 (TRANSALDOL-RXN)	bscDayDSedoheptulose7PChloroplast[bscDayp] + bscDayGAPChloroplast[bscDayp] <=> bscDayErythrose4PChloroplast[bscDayp] + bscDayFructose6PChloroplast[bscDayp]	( bscSobic003G410500 or bscSobic007G043400 )	-1000	1000	0	OPPP	PROTEIN_ASSOCIATION: ( bscSobic003G410500 or bscSobic007G043400 ) rxnNotes: PARENTFRAME: TRANSALDOL-RXN Directionality References: Irreversibility Rule: 2a Irreversibility Rule Overruling Assumption:	EC 2.2.1.2
mcDayPGLUCISOMRXNchloroplast	EC 5.3.1.9 (PGLUCISOM-RXN) [chloroplast]	mcDayGlc6PChloroplast[mcDayp] <=> mcDayFructose6PChloroplast[mcDayp]	( mcSobic002G230600 )	-1000	1000	0	plastid	PROTEIN_ASSOCIATION: ( mcSobic002G230600 ) rxnNotes: PARENTFRAME: PGLUCISOM-RXN Directionality References: Irreversibility Rule: none Irreversibility Rule Overruling Assumption:	EC 5.3.1.9	15611146;
bscDayPGLUCISOMRXNchloroplast	EC 5.3.1.9 (PGLUCISOM-RXN) [chloroplast]	bscDayGlc6PChloroplast[bscDayp] <=> bscDayFructose6PChloroplast[bscDayp]	( bscSobic002G230600 )	-1000	1000	0	plastid	PROTEIN_ASSOCIATION: ( bscSobic002G230600 ) rxnNotes: PARENTFRAME: PGLUCISOM-RXN Directionality References: 10.1080/07352680600563876;10.1016/j.jct.2003.08.002; Irreversibility Rule: 2c Irreversibility Rule Overruling Assumption: PPDK is thought to proceed towards PEP in C4 photosynthesis while it has also been considered to proceed in glycolytic direction in C3 plants.	EC 5.3.1.9	15806101;17996018;16915520;
mcDayEC51315chloroplast	EC 5.1.3.15 (GLUCOSE-6-PHOSPHATE-1-EPIMERASE-RXN) [chloroplast]	mcDayAlphaGlc6PChloroplast[mcDayp] <=> mcDayGlc6PChloroplast[mcDayp]	( mcSobic007G087000 )	-1000	1000	0	plastid	PROTEIN_ASSOCIATION: ( mcSobic007G087000 ) rxnNotes: PARENTFRAME: GLUCOSE-6-PHOSPHATE-1-EPIMERASE-RXN Directionality References: Irreversibility Rule: none Irreversibility Rule Overruling Assumption:	EC 5.1.3.15
bscDayEC51315chloroplast	EC 5.1.3.15 (GLUCOSE-6-PHOSPHATE-1-EPIMERASE-RXN) [chloroplast]	bscDayAlphaGlc6PChloroplast[bscDayp] <=> bscDayGlc6PChloroplast[bscDayp]	( bscSobic007G087000 )	-1000	1000	0	plastid	PROTEIN_ASSOCIATION: ( bscSobic007G087000 ) rxnNotes: PARENTFRAME: GLUCOSE-6-PHOSPHATE-1-EPIMERASE-RXN Directionality References: 16971389; Irreversibility Rule: 2e(-), 2d Irreversibility Rule Overruling Assumption:	EC 5.1.3.15
mcDayPHOSPHOGLUCMUTRXNchloroplast	EC 5.4.2.2 (PHOSPHOGLUCMUT-RXN) [chloroplast]	mcDayGlc1PChloroplast[mcDayp] <=> mcDayAlphaGlc6PChloroplast[mcDayp]	( mcSobic002G155900 or mcSobic002G125800 or mcSobic003G222500 )	-1000	1000	0	plastid	PROTEIN_ASSOCIATION: ( mcSobic002G155900 or mcSobic002G125800 or mcSobic003G222500 ) rxnNotes: PARENTFRAME: PHOSPHOGLUCMUT-RXN Directionality References: Irreversibility Rule: none Irreversibility Rule Overruling Assumption:	EC 5.4.2.2
bscDayPHOSPHOGLUCMUTRXNchloroplast	EC 5.4.2.2 (PHOSPHOGLUCMUT-RXN) [chloroplast]	bscDayGlc1PChloroplast[bscDayp] <=> bscDayAlphaGlc6PChloroplast[bscDayp]	( bscSobic002G155900 or bscSobic002G125800 or bscSobic003G222500 )	-1000	1000	0	plastid	PROTEIN_ASSOCIATION: ( bscSobic002G155900 or bscSobic002G125800 or bscSobic003G222500 ) rxnNotes: PARENTFRAME: PHOSPHOGLUCMUT-RXN Directionality References: Irreversibility Rule: none Irreversibility Rule Overruling Assumption:	EC 5.4.2.2
mcDayGLUC1PADENYLTRANSRXNchloroplast	EC 2.7.7.27 (GLUC1PADENYLTRANS-RXN) [chloroplast]	mcDayATPChloroplast[mcDayp] + mcDayGlc1PChloroplast[mcDayp] + mcDayProtonChloroplast[mcDayp] -> mcDayADPDGlucoseChloroplast[mcDayp] + mcDayPPiChloroplast[mcDayp]	( mcSobic002G088600 or mcSobic007G101500 or mcSobic003G230500 or mcSobic009G245000 or mcSobic002G160400 or mcSobic001G100000 )	0	1000	0	plastid	PROTEIN_ASSOCIATION: ( mcSobic002G088600 or mcSobic007G101500 or mcSobic003G230500 or mcSobic009G245000 or mcSobic002G160400 or mcSobic001G100000 ) rxnNotes: PARENTFRAME: GLUC1PADENYLTRANS-RXN Directionality References: Irreversibility Rule: Irreversibility Rule Overruling Assumption:	EC 2.7.7.27
bscDayGLUC1PADENYLTRANSRXNchloroplast	EC 2.7.7.27 (GLUC1PADENYLTRANS-RXN) [chloroplast]	bscDayATPChloroplast[bscDayp] + bscDayGlc1PChloroplast[bscDayp] + bscDayProtonChloroplast[bscDayp] -> bscDayADPDGlucoseChloroplast[bscDayp] + bscDayPPiChloroplast[bscDayp]	( bscSobic002G088600 or bscSobic007G101500 or bscSobic003G230500 or bscSobic009G245000 or bscSobic002G160400 or bscSobic001G100000 )	0	1000	0	plastid	PROTEIN_ASSOCIATION: ( bscSobic002G088600 or bscSobic007G101500 or bscSobic003G230500 or bscSobic009G245000 or bscSobic002G160400 or bscSobic001G100000 ) rxnNotes: PARENTFRAME: GLUC1PADENYLTRANS-RXN Directionality References: Irreversibility Rule: Irreversibility Rule Overruling Assumption:	EC 2.7.7.27
mcDayGLYCOGENSYNRXNmodchloroplast	EC 2.4.1.21 (GLYCOGENSYN-RXN-mod) [chloroplast]	mcDayADPDGlucoseChloroplast[mcDayp] -> mcDay14AlphaDGlucanMonomerEquivalentChloroplast[mcDayp] + mcDayADPChloroplast[mcDayp]	( mcSobic002G116000 or mcSobic009G209300 or mcSobic010G022600 or mcSobic001G239500 or mcSobic010G093400 or mcSobic004G238600 or mcSobic007G068200 or mcSobic010G047700 or mcSobic004G338100 or mcSobic006G221000 )	0	1000	0	plastid	PROTEIN_ASSOCIATION: ( mcSobic002G116000 or mcSobic009G209300 or mcSobic010G022600 or mcSobic001G239500 or mcSobic010G093400 or mcSobic004G238600 or mcSobic007G068200 or mcSobic010G047700 or mcSobic004G338100 or mcSobic006G221000 ) rxnNotes: PARENTFRAME: GLYCOGENSYN-RXN Directionality References: Irreversibility Rule: Irreversibility Rule Overruling Assumption:	EC 2.4.1.21
bscDayGLYCOGENSYNRXNmodchloroplast	EC 2.4.1.21 (GLYCOGENSYN-RXN-mod) [chloroplast]	bscDayADPDGlucoseChloroplast[bscDayp] -> bscDay14AlphaDGlucanMonomerEquivalentChloroplast[bscDayp] + bscDayADPChloroplast[bscDayp]	( bscSobic002G116000 or bscSobic009G209300 or bscSobic010G022600 or bscSobic001G239500 or bscSobic010G093400 or bscSobic004G238600 or bscSobic007G068200 or bscSobic010G047700 or bscSobic004G338100 or bscSobic006G221000 )	0	1000	0	plastid	PROTEIN_ASSOCIATION: ( bscSobic002G116000 or bscSobic009G209300 or bscSobic010G022600 or bscSobic001G239500 or bscSobic010G093400 or bscSobic004G238600 or bscSobic007G068200 or bscSobic010G047700 or bscSobic004G338100 or bscSobic006G221000 ) rxnNotes: PARENTFRAME: GLYCOGENSYN-RXN Directionality References: Irreversibility Rule: Irreversibility Rule Overruling Assumption:	EC 2.4.1.21
mcDayRXN7710modchloroplast	EC 2.4.1.18 (RXN-7710-mod) [chloroplast]	mcDay14AlphaDGlucanMonomerEquivalentChloroplast[mcDayp] -> mcDayAmylopectinMonomerEquivalentChloroplast[mcDayp]	( mcSobic003G213800 or mcSobic010G273800 or mcSobic004G163700 or mcSobic006G066800 )	0	1000	0	plastid	PROTEIN_ASSOCIATION: ( mcSobic003G213800 or mcSobic010G273800 or mcSobic004G163700 or mcSobic006G066800 ) rxnNotes: PARENTFRAME: RXN-7710 Directionality References: Irreversibility Rule: Irreversibility Rule Overruling Assumption:	EC 2.4.1.18
bscDayRXN7710modchloroplast	EC 2.4.1.18 (RXN-7710-mod) [chloroplast]	bscDay14AlphaDGlucanMonomerEquivalentChloroplast[bscDayp] -> bscDayAmylopectinMonomerEquivalentChloroplast[bscDayp]	( bscSobic003G213800 or bscSobic010G273800 or bscSobic004G163700 or bscSobic006G066800 )	0	1000	0	plastid	PROTEIN_ASSOCIATION: ( bscSobic003G213800 or bscSobic010G273800 or bscSobic004G163700 or bscSobic006G066800 ) rxnNotes: PARENTFRAME: RXN-7710 Directionality References: Irreversibility Rule: Irreversibility Rule Overruling Assumption:	EC 2.4.1.18
mcDayMALATEDEHYDROGENASENADPRXNchloroplast	EC 1.1.1.82 (MALATE-DEHYDROGENASE-NADP+-RXN) [chloroplast]	mcDayNADPHChloroplast[mcDayp] + mcDayOxalaceticAcidChloroplast[mcDayp] + mcDayProtonChloroplast[mcDayp] <=> mcDayMalChloroplast[mcDayp] + mcDayNADPChloroplast[mcDayp]	( mcSobic007G166200 )	-1000	1000	0	plastid	PROTEIN_ASSOCIATION: ( mcSobic007G166200 ) rxnNotes: PARENTFRAME: MALATE-DEHYDROGENASE-NADP+-RXN Directionality References: Irreversibility Rule: Irreversibility Rule Overruling Assumption:	EC 1.1.1.82
bscDayMALATEDEHYDROGENASENADPRXNchloroplast	EC 1.1.1.82 (MALATE-DEHYDROGENASE-NADP+-RXN) [chloroplast]	bscDayNADPHChloroplast[bscDayp] + bscDayOxalaceticAcidChloroplast[bscDayp] + bscDayProtonChloroplast[bscDayp] <=> bscDayMalChloroplast[bscDayp] + bscDayNADPChloroplast[bscDayp]	( bscSobic007G166200 )	-1000	1000	0	plastid	PROTEIN_ASSOCIATION: ( bscSobic007G166200 ) rxnNotes: PARENTFRAME: MALATE-DEHYDROGENASE-NADP+-RXN Directionality References: Irreversibility Rule: Irreversibility Rule Overruling Assumption:	EC 1.1.1.82
mcDayMALICNADPRXNchloroplast	EC 1.1.1.40 (MALIC-NADP-RXN) [chloroplast]	mcDayMalChloroplast[mcDayp] + mcDayNADPChloroplast[mcDayp] -> mcDayCO2Chloroplast[mcDayp] + mcDayNADPHChloroplast[mcDayp] + mcDayPyruvateChloroplast[mcDayp]	( mcSobic009G108700 or mcSobic003G036000 )	0	1000	0	plastid	PROTEIN_ASSOCIATION: ( mcSobic009G108700 or mcSobic003G036000 ) rxnNotes: PARENTFRAME: MALIC-NADP-RXN Directionality References: Irreversibility Rule: Irreversibility Rule Overruling Assumption:	EC 1.1.1.40
bscDayMALICNADPRXNchloroplast	EC 1.1.1.40 (MALIC-NADP-RXN) [chloroplast]	bscDayMalChloroplast[bscDayp] + bscDayNADPChloroplast[bscDayp] -> bscDayCO2Chloroplast[bscDayp] + bscDayNADPHChloroplast[bscDayp] + bscDayPyruvateChloroplast[bscDayp]	( bscSobic009G108700 or bscSobic003G036000 )	0	1000	0	plastid	PROTEIN_ASSOCIATION: ( bscSobic009G108700 or bscSobic003G036000 ) rxnNotes: PARENTFRAME: MALIC-NADP-RXN Directionality References: Irreversibility Rule: Irreversibility Rule Overruling Assumption:	EC 1.1.1.40
mcDayPYRUVATEORTHOPHOSPHATEDIKINASERXNchloroplast	EC 2.7.9.1 (PYRUVATEORTHOPHOSPHATE-DIKINASE-RXN) [chloroplast]	mcDayATPChloroplast[mcDayp] + mcDayPhosphateChloroplast[mcDayp] + mcDayPyruvateChloroplast[mcDayp] <=> mcDayAMPChloroplast[mcDayp] + mcDayPhosphoenolpyruvateChloroplast[mcDayp] + mcDayPPiChloroplast[mcDayp] + mcDayProtonChloroplast[mcDayp]	( mcSobic009G132900 )	-1000	1000	0	plastid	PROTEIN_ASSOCIATION: ( mcSobic009G132900 ) rxnNotes: PARENTFRAME: PYRUVATEORTHOPHOSPHATE-DIKINASE-RXN Directionality References: Irreversibility Rule: 2d, 2a(-) Irreversibility Rule Overruling Assumption: Phe synthesis assumed unidirectional	EC 2.7.9.1	12805578;9847135;
bscDayPYRUVATEORTHOPHOSPHATEDIKINASERXNchloroplast	EC 2.7.9.1 (PYRUVATEORTHOPHOSPHATE-DIKINASE-RXN) [chloroplast]	bscDayATPChloroplast[bscDayp] + bscDayPhosphateChloroplast[bscDayp] + bscDayPyruvateChloroplast[bscDayp] -> bscDayAMPChloroplast[bscDayp] + bscDayPhosphoenolpyruvateChloroplast[bscDayp] + bscDayPPiChloroplast[bscDayp] + bscDayProtonChloroplast[bscDayp]	( bscSobic009G132900 )	0	0	0	plastid	PROTEIN_ASSOCIATION: ( bscSobic009G132900 ) rxnNotes: PARENTFRAME: PYRUVATEORTHOPHOSPHATE-DIKINASE-RXN Directionality References: Irreversibility Rule: 2d Irreversibility Rule Overruling Assumption:	EC 2.7.9.1	12805578;9847135;
mcDayADENYLKINRXNchloroplast	EC 2.7.4.3 (ADENYL-KIN-RXN) [chloroplast]	mcDayAMPChloroplast[mcDayp] + mcDayATPChloroplast[mcDayp] -> 2 mcDayADPChloroplast[mcDayp]	( mcSobic001G518500 or mcSobic007G009200 or mcSobic007G113600 or mcSobic006G261300 )	0	1000	0	plastid	PROTEIN_ASSOCIATION: ( mcSobic001G518500 or mcSobic007G009200 or mcSobic007G113600 or mcSobic006G261300 ) rxnNotes: PARENTFRAME: ADENYL-KIN-RXN Directionality References: Irreversibility Rule: Irreversibility Rule Overruling Assumption:	EC 2.7.4.3
bscDayADENYLKINRXNchloroplast	EC 2.7.4.3 (ADENYL-KIN-RXN) [chloroplast]	bscDayAMPChloroplast[bscDayp] + bscDayATPChloroplast[bscDayp] -> 2 bscDayADPChloroplast[bscDayp]	( bscSobic001G518500 or bscSobic007G009200 or bscSobic007G113600 or bscSobic006G261300 )	0	1000	0	plastid	PROTEIN_ASSOCIATION: ( bscSobic001G518500 or bscSobic007G009200 or bscSobic007G113600 or bscSobic006G261300 ) rxnNotes: PARENTFRAME: ADENYL-KIN-RXN Directionality References: Irreversibility Rule: Irreversibility Rule Overruling Assumption:	EC 2.7.4.3
mcDayINORGPYROPHOSPHATRXNchloroplast	EC 3.6.1.1 (INORGPYROPHOSPHAT-RXN) [chloroplast]	mcDayPPiChloroplast[mcDayp] + mcDayWaterChloroplast[mcDayp] -> 2 mcDayPhosphateChloroplast[mcDayp] + mcDayProtonChloroplast[mcDayp]	( mcSobic004G311100 or mcSobic004G068300 )	0	1000	0	plastid	PROTEIN_ASSOCIATION: ( mcSobic004G311100 or mcSobic004G068300 ) rxnNotes: PARENTFRAME: INORGPYROPHOSPHAT-RXN Directionality References: Irreversibility Rule: Irreversibility Rule Overruling Assumption:	EC 3.6.1.1
bscDayINORGPYROPHOSPHATRXNchloroplast	EC 3.6.1.1 (INORGPYROPHOSPHAT-RXN) [chloroplast]	bscDayPPiChloroplast[bscDayp] + bscDayWaterChloroplast[bscDayp] -> 2 bscDayPhosphateChloroplast[bscDayp] + bscDayProtonChloroplast[bscDayp]	( bscSobic004G311100 or bscSobic004G068300 )	0	1000	0	plastid	PROTEIN_ASSOCIATION: ( bscSobic004G311100 or bscSobic004G068300 ) rxnNotes: PARENTFRAME: INORGPYROPHOSPHAT-RXN Directionality References: Irreversibility Rule: Irreversibility Rule Overruling Assumption:	EC 3.6.1.1
mcDaySUCCCOASYNRXNmitochondrion	EC 6.2.1.5 (SUCCCOASYN-RXN) [mitochondrion]	mcDayADPMitochondrion[mcDaym] + mcDayPhosphateMitochondrion[mcDaym] + mcDaySucCoAMitochondrion[mcDaym] -> mcDayATPMitochondrion[mcDaym] + mcDayCoAMitochondrion[mcDaym] + mcDaySucMitochondrion[mcDaym]		0	1000	0	mitochondria	PROTEIN_ASSOCIATION: rxnNotes: PARENTFRAME: SUCCCOASYN-RXN Directionality References: Irreversibility Rule: none Irreversibility Rule Overruling Assumption:	EC 6.2.1.5	18444898;11755682;
bscDaySUCCCOASYNRXNmitochondrion	EC 6.2.1.5 (SUCCCOASYN-RXN) [mitochondrion]	bscDayADPMitochondrion[bscDaym] + bscDayPhosphateMitochondrion[bscDaym] + bscDaySucCoAMitochondrion[bscDaym] -> bscDayATPMitochondrion[bscDaym] + bscDayCoAMitochondrion[bscDaym] + bscDaySucMitochondrion[bscDaym]		0	1000	0	mitochondria	PROTEIN_ASSOCIATION: rxnNotes: PARENTFRAME: SUCCCOASYN-RXN Directionality References: Irreversibility Rule: none Irreversibility Rule Overruling Assumption: Due to the presence of abundant catalase in peroxisomes removing H2O2, it is assumed that glycolate oxidase is unidirectional	EC 6.2.1.5	18444898;11755682;
mcDayRXN06491modmitochondrion	EC 1.3.5.2 (RXN0-6491mod) [mitochondrion]	mcDayDiHOrotateMitochondrion[mcDaym] + mcDayUbiquinone8Mitochondrion[mcDaym] -> mcDayCPD9956Mitochondrion[mcDaym] + mcDayOrotateMitochondrion[mcDaym]	( mcSobic006G266200 )	0	1000	0	mitochondria	PROTEIN_ASSOCIATION: ( mcSobic006G266200 ) rxnNotes: PARENTFRAME: RXN0-6491 Directionality References: Irreversibility Rule: none Irreversibility Rule Overruling Assumption: Due to the presence of abundant catalase in peroxisomes removing H2O2, it is assumed that glycolate oxidase is unidirectional	EC 1.3.5.2	18444898;11755682;
bscDayRXN06491modmitochondrion	EC 1.3.5.2 (RXN0-6491mod) [mitochondrion]	bscDayDiHOrotateMitochondrion[bscDaym] + bscDayUbiquinone8Mitochondrion[bscDaym] -> bscDayCPD9956Mitochondrion[bscDaym] + bscDayOrotateMitochondrion[bscDaym]	( bscSobic006G266200 )	0	1000	0	mitochondria	PROTEIN_ASSOCIATION: ( bscSobic006G266200 ) rxnNotes: PARENTFRAME: RXN0-6491 Directionality References: Irreversibility Rule: none Irreversibility Rule Overruling Assumption:	EC 1.3.5.2	18444898;11755682;
mcDayRXN01132mitochondrion	EC 1.8.1.4 (RXN0-1132) [mitochondrion]	mcDayNADMitochondrion[mcDaym] + mcDayPyruvateDehydrogenaseDihydrolipoateMitochondrion[mcDaym] -> mcDayNADHMitochondrion[mcDaym] + mcDayProtonMitochondrion[mcDaym] + mcDayPyruvateDehydrogenaseLipoateMitochondrion[mcDaym]	( mcSobic009G054600 or mcSobic003G152900 )	0	1000	0	mitochondria	PROTEIN_ASSOCIATION: ( mcSobic009G054600 or mcSobic003G152900 ) rxnNotes: PARENTFRAME: RXN0-1132 Directionality References: 11337394; Irreversibility Rule: 2a, 2b Irreversibility Rule Overruling Assumption:	EC 1.8.1.4	9636232;11337394;
bscDayRXN01132mitochondrion	EC 1.8.1.4 (RXN0-1132) [mitochondrion]	bscDayNADMitochondrion[bscDaym] + bscDayPyruvateDehydrogenaseDihydrolipoateMitochondrion[bscDaym] -> bscDayNADHMitochondrion[bscDaym] + bscDayProtonMitochondrion[bscDaym] + bscDayPyruvateDehydrogenaseLipoateMitochondrion[bscDaym]	( bscSobic009G054600 or bscSobic003G152900 )	0	1000	0	mitochondria	PROTEIN_ASSOCIATION: ( bscSobic009G054600 or bscSobic003G152900 ) rxnNotes: PARENTFRAME: RXN0-1132 Directionality References: Irreversibility Rule: none Irreversibility Rule Overruling Assumption:	EC 1.8.1.4	6766703;
mcDayACONITATEHYDRRXNmitochondrion	EC 4.2.1.3 (ACONITATEHYDR-RXN) [mitochondrion]	mcDayCisAconitateMitochondrion[mcDaym] + mcDayWaterMitochondrion[mcDaym] -> mcDayDIsocitrateMitochondrion[mcDaym]	( mcSobic002G316900 or mcSobic006G000100 or mcSobic001G512800 or mcSobic007G068100 )	0	1000	0	mitochondria	PROTEIN_ASSOCIATION: ( mcSobic002G316900 or mcSobic006G000100 or mcSobic001G512800 or mcSobic007G068100 ) rxnNotes: PARENTFRAME: ACONITATEHYDR-RXN Directionality References: Irreversibility Rule: none Irreversibility Rule Overruling Assumption:	EC 4.2.1.3
bscDayACONITATEHYDRRXNmitochondrion	EC 4.2.1.3 (ACONITATEHYDR-RXN) [mitochondrion]	bscDayCisAconitateMitochondrion[bscDaym] + bscDayWaterMitochondrion[bscDaym] -> bscDayDIsocitrateMitochondrion[bscDaym]	( bscSobic002G316900 or bscSobic006G000100 or bscSobic001G512800 or bscSobic007G068100 )	0	1000	0	mitochondria	PROTEIN_ASSOCIATION: ( bscSobic002G316900 or bscSobic006G000100 or bscSobic001G512800 or bscSobic007G068100 ) rxnNotes: PARENTFRAME: ACONITATEHYDR-RXN Directionality References: Irreversibility Rule: none Irreversibility Rule Overruling Assumption:	EC 4.2.1.3
mcDayMALATEDEHRXNmitochondrion	EC 1.1.1.37 (MALATE-DEH-RXN) [mitochondrion]	mcDayMalMitochondrion[mcDaym] + mcDayNADMitochondrion[mcDaym] <=> mcDayNADHMitochondrion[mcDaym] + mcDayOxalaceticAcidMitochondrion[mcDaym] + mcDayProtonMitochondrion[mcDaym]	( mcSobic006G170800 or mcSobic009G240700 or mcSobic003G238500 )	-1000	1000	0	mitochondria	PROTEIN_ASSOCIATION: ( mcSobic006G170800 or mcSobic009G240700 or mcSobic003G238500 ) rxnNotes: PARENTFRAME: MALATE-DEH-RXN Directionality References: Irreversibility Rule: none Irreversibility Rule Overruling Assumption:	EC 1.1.1.37	18444898;11755682;
bscDayMALATEDEHRXNmitochondrion	EC 1.1.1.37 (MALATE-DEH-RXN) [mitochondrion]	bscDayMalMitochondrion[bscDaym] + bscDayNADMitochondrion[bscDaym] <=> bscDayNADHMitochondrion[bscDaym] + bscDayOxalaceticAcidMitochondrion[bscDaym] + bscDayProtonMitochondrion[bscDaym]	( bscSobic006G170800 or bscSobic009G240700 or bscSobic003G238500 )	-1000	1000	0	mitochondria	PROTEIN_ASSOCIATION: ( bscSobic006G170800 or bscSobic009G240700 or bscSobic003G238500 ) rxnNotes: PARENTFRAME: MALATE-DEH-RXN Directionality References: Irreversibility Rule: none Irreversibility Rule Overruling Assumption:	EC 1.1.1.37	18444898;11755682;
mcDayRXN01134mitochondrion	EC 1.2.4.1 (RXN0-1134) [mitochondrion]	mcDayProtonMitochondrion[mcDaym] + mcDayPyruvateDehydrogenaseLipoateMitochondrion[mcDaym] + mcDayPyruvateMitochondrion[mcDaym] -> mcDayCO2Mitochondrion[mcDaym] + mcDayPyruvateDehydrogenaseAcetyldhlipoylMitochondrion[mcDaym]	( mcSobic004G244000 or mcSobic002G259700 or mcSobic007G190100 or mcSobic010G101300 )	0	1000	0	mitochondria	PROTEIN_ASSOCIATION: ( mcSobic004G244000 or mcSobic002G259700 or mcSobic007G190100 or mcSobic010G101300 ) rxnNotes: PARENTFRAME: RXN0-1134 Directionality References: ISBN:0582259061; Irreversibility Rule: 2e(-) Irreversibility Rule Overruling Assumption: According to the function of the &quot;oxidative pentose phosphate pathway&quot; it is assumed that the reaction subset EC 1.1.1.49, EC 3.1.1.31…	EC 1.2.4.1	15611146;
bscDayRXN01134mitochondrion	EC 1.2.4.1 (RXN0-1134) [mitochondrion]	bscDayProtonMitochondrion[bscDaym] + bscDayPyruvateDehydrogenaseLipoateMitochondrion[bscDaym] + bscDayPyruvateMitochondrion[bscDaym] -> bscDayCO2Mitochondrion[bscDaym] + bscDayPyruvateDehydrogenaseAcetyldhlipoylMitochondrion[bscDaym]	( bscSobic004G244000 or bscSobic002G259700 or bscSobic007G190100 or bscSobic010G101300 )	0	1000	0	mitochondria	PROTEIN_ASSOCIATION: ( bscSobic004G244000 or bscSobic002G259700 or bscSobic007G190100 or bscSobic010G101300 ) rxnNotes: PARENTFRAME: RXN0-1134 Directionality References: Irreversibility Rule: 2a Irreversibility Rule Overruling Assumption:	EC 1.2.4.1	15611146;
mcDayACONITATEDEHYDRRXNmitochondrion	EC 4.2.1.3 (ACONITATEDEHYDR-RXN) [mitochondrion]	mcDayCitMitochondrion[mcDaym] -> mcDayCisAconitateMitochondrion[mcDaym] + mcDayWaterMitochondrion[mcDaym]	( mcSobic002G316900 or mcSobic006G000100 or mcSobic001G512800 or mcSobic007G068100 )	0	1000	0	mitochondria	PROTEIN_ASSOCIATION: ( mcSobic002G316900 or mcSobic006G000100 or mcSobic001G512800 or mcSobic007G068100 ) rxnNotes: PARENTFRAME: ACONITATEDEHYDR-RXN Directionality References: Irreversibility Rule: none Irreversibility Rule Overruling Assumption:	EC 4.2.1.3
bscDayACONITATEDEHYDRRXNmitochondrion	EC 4.2.1.3 (ACONITATEDEHYDR-RXN) [mitochondrion]	bscDayCitMitochondrion[bscDaym] -> bscDayCisAconitateMitochondrion[bscDaym] + bscDayWaterMitochondrion[bscDaym]	( bscSobic002G316900 or bscSobic006G000100 or bscSobic001G512800 or bscSobic007G068100 )	0	1000	0	mitochondria	PROTEIN_ASSOCIATION: ( bscSobic002G316900 or bscSobic006G000100 or bscSobic001G512800 or bscSobic007G068100 ) rxnNotes: PARENTFRAME: ACONITATEDEHYDR-RXN Directionality References: 16971389; Irreversibility Rule: 2e(-), 2d Irreversibility Rule Overruling Assumption:	EC 4.2.1.3	17509628;
mcDayAscorbateProductionmodmitochondrion	EC 1.3.2.3 (AscorbateProduction-mod) [mitochondrion]	2 mcDayCytochromesCOxidizedMitochondrion[mcDaym] + mcDayLGalactono14Lactone[mcDayc] -> mcDayAscorbate[mcDayc] + 2 mcDayCytochromesCReducedMitochondrion[mcDaym] + 2 mcDayProton[mcDayc]		0	1000	0	mitochondria	PROTEIN_ASSOCIATION: rxnNotes: PARENTFRAME: GALACTONOLACTONE-DEHYDROGENASE-RXN Directionality References: Irreversibility Rule: none Irreversibility Rule Overruling Assumption:	EC 1.3.2.3
bscDayAscorbateProductionmodmitochondrion	EC 1.3.2.3 (AscorbateProduction-mod) [mitochondrion]	2 bscDayCytochromesCOxidizedMitochondrion[bscDaym] + bscDayLGalactono14Lactone[bscDayc] -> bscDayAscorbate[bscDayc] + 2 bscDayCytochromesCReducedMitochondrion[bscDaym] + 2 bscDayProton[bscDayc]		0	1000	0	mitochondria	PROTEIN_ASSOCIATION: rxnNotes: PARENTFRAME: GALACTONOLACTONE-DEHYDROGENASE-RXN Directionality References: 16971389; Irreversibility Rule: 2d Irreversibility Rule Overruling Assumption: observed in vivo reversibility in this step in isotope tracer studies with B. napus embryos	EC 1.3.2.3
mcDayRXN01133mitochondrion	EC 2.3.1.12 (RXN0-1133) [mitochondrion]	mcDayCoAMitochondrion[mcDaym] + mcDayPyruvateDehydrogenaseAcetyldhlipoylMitochondrion[mcDaym] -> mcDayAcetylCoAMitochondrion[mcDaym] + mcDayPyruvateDehydrogenaseDihydrolipoateMitochondrion[mcDaym]	( mcSobic004G093600 or mcSobic001G047600 )	0	1000	0	mitochondria	PROTEIN_ASSOCIATION: ( mcSobic004G093600 or mcSobic001G047600 ) rxnNotes: PARENTFRAME: RXN0-1133 Directionality References: Irreversibility Rule: none Irreversibility Rule Overruling Assumption:	EC 2.3.1.12
bscDayRXN01133mitochondrion	EC 2.3.1.12 (RXN0-1133) [mitochondrion]	bscDayCoAMitochondrion[bscDaym] + bscDayPyruvateDehydrogenaseAcetyldhlipoylMitochondrion[bscDaym] -> bscDayAcetylCoAMitochondrion[bscDaym] + bscDayPyruvateDehydrogenaseDihydrolipoateMitochondrion[bscDaym]	( bscSobic004G093600 or bscSobic001G047600 )	0	1000	0	mitochondria	PROTEIN_ASSOCIATION: ( bscSobic004G093600 or bscSobic001G047600 ) rxnNotes: PARENTFRAME: RXN0-1133 Directionality References: Irreversibility Rule: none Irreversibility Rule Overruling Assumption:	EC 2.3.1.12
mcDayCITSYNRXNmitochondrion	EC 2.3.3.1 (CITSYN-RXN) [mitochondrion]	mcDayAcetylCoAMitochondrion[mcDaym] + mcDayOxalaceticAcidMitochondrion[mcDaym] + mcDayWaterMitochondrion[mcDaym] -> mcDayCitMitochondrion[mcDaym] + mcDayCoAMitochondrion[mcDaym] + mcDayProtonMitochondrion[mcDaym]	( mcSobic004G078000 or mcSobic004G101900 )	0	1000	0	mitochondria	PROTEIN_ASSOCIATION: ( mcSobic004G078000 or mcSobic004G101900 ) rxnNotes: PARENTFRAME: CITSYN-RXN Directionality References: Irreversibility Rule: Irreversibility Rule Overruling Assumption:	EC 2.3.3.1
bscDayCITSYNRXNmitochondrion	EC 2.3.3.1 (CITSYN-RXN) [mitochondrion]	bscDayAcetylCoAMitochondrion[bscDaym] + bscDayOxalaceticAcidMitochondrion[bscDaym] + bscDayWaterMitochondrion[bscDaym] -> bscDayCitMitochondrion[bscDaym] + bscDayCoAMitochondrion[bscDaym] + bscDayProtonMitochondrion[bscDaym]	( bscSobic004G078000 or bscSobic004G101900 )	0	1000	0	mitochondria	PROTEIN_ASSOCIATION: ( bscSobic004G078000 or bscSobic004G101900 ) rxnNotes: PARENTFRAME: CITSYN-RXN Directionality References: Irreversibility Rule: Irreversibility Rule Overruling Assumption:	EC 2.3.3.1
mcDayFUMHYDRRXNmitochondrion	EC 4.2.1.2 (FUMHYDR-RXN) [mitochondrion]	mcDayFumMitochondrion[mcDaym] + mcDayWaterMitochondrion[mcDaym] -> mcDayMalMitochondrion[mcDaym]	( mcSobic001G378800 or mcSobic001G458800 )	0	1000	0	mitochondria	PROTEIN_ASSOCIATION: ( mcSobic001G378800 or mcSobic001G458800 ) rxnNotes: PARENTFRAME: FUMHYDR-RXN Directionality References: Irreversibility Rule: Irreversibility Rule Overruling Assumption:	EC 4.2.1.2
bscDayFUMHYDRRXNmitochondrion	EC 4.2.1.2 (FUMHYDR-RXN) [mitochondrion]	bscDayFumMitochondrion[bscDaym] + bscDayWaterMitochondrion[bscDaym] -> bscDayMalMitochondrion[bscDaym]	( bscSobic001G378800 or bscSobic001G458800 )	0	1000	0	mitochondria	PROTEIN_ASSOCIATION: ( bscSobic001G378800 or bscSobic001G458800 ) rxnNotes: PARENTFRAME: FUMHYDR-RXN Directionality References: Irreversibility Rule: Irreversibility Rule Overruling Assumption:	EC 4.2.1.2
mcDayComplexVmodmitochondrion	EC 3.6.3.14 (ComplexV-mod) [mitochondrion]	mcDayADPMitochondrion[mcDaym] + mcDayPhosphateMitochondrion[mcDaym] + 3 mcDayProtonMitochondrialIntermembraneSpace[mcDayi] -> mcDayATPMitochondrion[mcDaym] + 2 mcDayProtonMitochondrion[mcDaym] + mcDayWaterMitochondrion[mcDaym]	( mcSobic009G224400 or mcSobic003G260600 or mcSobic001G457000 or mcSobicK031400 )	0	1000	0	mitochondria	PROTEIN_ASSOCIATION: ( mcSobic009G224400 or mcSobic003G260600 or mcSobic001G457000 or mcSobicK031400.1. ) rxnNotes: PARENTFRAME: ATPSYN-RXN Directionality References: Irreversibility Rule: Irreversibility Rule Overruling Assumption:	EC 3.6.3.14
bscDayComplexVmodmitochondrion	EC 3.6.3.14 (ComplexV-mod) [mitochondrion]	bscDayADPMitochondrion[bscDaym] + bscDayPhosphateMitochondrion[bscDaym] + 3 bscDayProtonMitochondrialIntermembraneSpace[bscDayi] -> bscDayATPMitochondrion[bscDaym] + 2 bscDayProtonMitochondrion[bscDaym] + bscDayWaterMitochondrion[bscDaym]	( bscSobic009G224400 or bscSobic003G260600 or bscSobic001G457000 or bscSobicK031400 )	0	1000	0	mitochondria	PROTEIN_ASSOCIATION: ( bscSobic009G224400 or bscSobic003G260600 or bscSobic001G457000 or bscSobicK031400.1. ) rxnNotes: PARENTFRAME: ATPSYN-RXN Directionality References: Irreversibility Rule: Irreversibility Rule Overruling Assumption:	EC 3.6.3.14
mcDayComplexIVmodmitochondrion	EC 1.9.3.1 (ComplexIV-mod) [mitochondrion]	4 mcDayCytochromesCReducedMitochondrion[mcDaym] + mcDayOxygenMitochondrion[mcDaym] + 8 mcDayProtonMitochondrion[mcDaym] -> 4 mcDayCytochromesCOxidizedMitochondrion[mcDaym] + 4 mcDayProtonMitochondrialIntermembraneSpace[mcDayi] + 2 mcDayWaterMitochondrion[mcDaym]	( mcSobic003G276500 or mcSobic010G250500 or mcSobic008G170600 or mcSobic006G262800 or mcSobic010G197400 or mcSobic003G137300 or mcSobic001G256400 or mcSobic004G290400 or mcSobic003G420000 or mcSobic003G356100 or mcSobic010G015700 or mcSobic009G116400 or mcSobic002G198801 or mcSobic001G491500 or mcSobic006G146900 or mcSobic009G250700 or mcSobic008G129400 or mcSobic004G303466 or mcSobic006G192600 o…	0	1000	0	mitochondria	PROTEIN_ASSOCIATION: ( mcSobic003G276500 or mcSobic010G250500 or mcSobic008G170600 or mcSobic006G262800 or mcSobic010G197400 or mcSobic003G137300 or mcSobic001G256400 or mcSobic004G290400 or mcSobic003G420000 or mcSobic003G356100 or mcSobic010G015700 or mcSobic009G116400 or mcSobic002G198801 or mcSobic001G491500 or mcSobic006G146900 or mcSobic009G250700 or mcSobic008G129400 or mcSobic004G303466 o…	EC 1.9.3.1
bscDayComplexIVmodmitochondrion	EC 1.9.3.1 (ComplexIV-mod) [mitochondrion]	4 bscDayCytochromesCReducedMitochondrion[bscDaym] + bscDayOxygenMitochondrion[bscDaym] + 8 bscDayProtonMitochondrion[bscDaym] -> 4 bscDayCytochromesCOxidizedMitochondrion[bscDaym] + 4 bscDayProtonMitochondrialIntermembraneSpace[bscDayi] + 2 bscDayWaterMitochondrion[bscDaym]	( bscSobic003G276500 or bscSobic010G250500 or bscSobic008G170600 or bscSobic006G262800 or bscSobic010G197400 or bscSobic003G137300 or bscSobic001G256400 or bscSobic004G290400 or bscSobic003G420000 or bscSobic003G356100 or bscSobic010G015700 or bscSobic009G116400 or bscSobic002G198801 or bscSobic001G491500 or bscSobic006G146900 or bscSobic009G250700 or bscSobic008G129400 or bscSobic004G303466 or b…	0	1000	0	mitochondria	PROTEIN_ASSOCIATION: ( bscSobic003G276500 or bscSobic010G250500 or bscSobic008G170600 or bscSobic006G262800 or bscSobic010G197400 or bscSobic003G137300 or bscSobic001G256400 or bscSobic004G290400 or bscSobic003G420000 or bscSobic003G356100 or bscSobic010G015700 or bscSobic009G116400 or bscSobic002G198801 or bscSobic001G491500 or bscSobic006G146900 or bscSobic009G250700 or bscSobic008G129400 or bs…	EC 1.9.3.1
mcDayISOCITRATEDEHYDROGENASENADRXNmitochondrion	EC 1.1.1.41 (ISOCITRATE-DEHYDROGENASE-NAD+-RXN) [mitochondrion]	mcDayDIsocitrateMitochondrion[mcDaym] + mcDayNADMitochondrion[mcDaym] -> mcDay2KetoglutarateMitochondrion[mcDaym] + mcDayCO2Mitochondrion[mcDaym] + mcDayNADHMitochondrion[mcDaym]	( mcSobic003G129900 or mcSobic006G120900 or mcSobic004G202100 )	0	1000	0	mitochondria	PROTEIN_ASSOCIATION: ( mcSobic003G129900 or mcSobic006G120900 or mcSobic004G202100 ) rxnNotes: PARENTFRAME: ISOCITRATE-DEHYDROGENASE-NAD+-RXN Directionality References: Irreversibility Rule: Irreversibility Rule Overruling Assumption:	EC 1.1.1.41
bscDayISOCITRATEDEHYDROGENASENADRXNmitochondrion	EC 1.1.1.41 (ISOCITRATE-DEHYDROGENASE-NAD+-RXN) [mitochondrion]	bscDayDIsocitrateMitochondrion[bscDaym] + bscDayNADMitochondrion[bscDaym] -> bscDay2KetoglutarateMitochondrion[bscDaym] + bscDayCO2Mitochondrion[bscDaym] + bscDayNADHMitochondrion[bscDaym]	( bscSobic003G129900 or bscSobic006G120900 or bscSobic004G202100 )	0	1000	0	mitochondria	PROTEIN_ASSOCIATION: ( bscSobic003G129900 or bscSobic006G120900 or bscSobic004G202100 ) rxnNotes: PARENTFRAME: ISOCITRATE-DEHYDROGENASE-NAD+-RXN Directionality References: Irreversibility Rule: Irreversibility Rule Overruling Assumption:	EC 1.1.1.41
mcDayComplexImodmitochondrion	EC 1.6.5.3 (ComplexI-mod) [mitochondrion]	mcDayNADHMitochondrion[mcDaym] + 5 mcDayProtonMitochondrion[mcDaym] + mcDayUbiquinone8Mitochondrion[mcDaym] -> mcDayCPD9956Mitochondrion[mcDaym] + mcDayNADMitochondrion[mcDaym] + 4 mcDayProtonMitochondrialIntermembraneSpace[mcDayi]	( mcSobic001G073600 or mcSobic009G191400 or mcSobic004G155100 or mcSobic002G246200 or mcSobic002G395000 or mcSobic004G344800 or mcSobic001G073700 or mcSobic002G396700 or mcSobic007G211500 or mcSobic002G308300 or mcSobic003G322300 or mcSobic003G317600 or mcSobic003G135600 or mcSobic001G230050 or mcSobic003G172966 or mcSobic003G279200 or mcSobic001G115700 or mcSobic001G282500 or mcSobic002G340600 o…	0	1000	0	mitochondria	PROTEIN_ASSOCIATION: ( mcSobic001G073600 or mcSobic009G191400 or mcSobic004G155100 or mcSobic002G246200 or mcSobic002G395000 or mcSobic004G344800 or mcSobic001G073700 or mcSobic002G396700 or mcSobic007G211500 or mcSobic002G308300 or mcSobic003G322300 or mcSobic003G317600 or mcSobic003G135600 or mcSobic001G230050 or mcSobic003G172966 or mcSobic003G279200 or mcSobic001G115700 or mcSobic001G282500 o…	EC 1.6.5.3
bscDayComplexImodmitochondrion	EC 1.6.5.3 (ComplexI-mod) [mitochondrion]	bscDayNADHMitochondrion[bscDaym] + 5 bscDayProtonMitochondrion[bscDaym] + bscDayUbiquinone8Mitochondrion[bscDaym] -> bscDayCPD9956Mitochondrion[bscDaym] + bscDayNADMitochondrion[bscDaym] + 4 bscDayProtonMitochondrialIntermembraneSpace[bscDayi]	( bscSobic001G073600 or bscSobic009G191400 or bscSobic004G155100 or bscSobic002G246200 or bscSobic002G395000 or bscSobic004G344800 or bscSobic001G073700 or bscSobic002G396700 or bscSobic007G211500 or bscSobic002G308300 or bscSobic003G322300 or bscSobic003G317600 or bscSobic003G135600 or bscSobic001G230050 or bscSobic003G172966 or bscSobic003G279200 or bscSobic001G115700 or bscSobic001G282500 or b…	0	1000	0	mitochondria	PROTEIN_ASSOCIATION: ( bscSobic001G073600 or bscSobic009G191400 or bscSobic004G155100 or bscSobic002G246200 or bscSobic002G395000 or bscSobic004G344800 or bscSobic001G073700 or bscSobic002G396700 or bscSobic007G211500 or bscSobic002G308300 or bscSobic003G322300 or bscSobic003G317600 or bscSobic003G135600 or bscSobic001G230050 or bscSobic003G172966 or bscSobic003G279200 or bscSobic001G115700 or bs…	EC 1.6.5.3
mcDayComplexIIImodmitochondrion	EC 1.10.2.2 (ComplexIII-mod) [mitochondrion]	mcDayCPD9956Mitochondrion[mcDaym] + 2 mcDayCytochromesCOxidizedMitochondrion[mcDaym] + 2 mcDayProtonMitochondrion[mcDaym] -> 2 mcDayCytochromesCReducedMitochondrion[mcDaym] + 4 mcDayProtonMitochondrialIntermembraneSpace[mcDayi] + mcDayUbiquinone8Mitochondrion[mcDaym]	( mcSobic009G204601 or mcSobic003G034900 or mcSobic006G058900 or mcSobic001G013900 or mcSobic003G440600 or mcSobic007G171500 or mcSobic004G159000 )	0	1000	0	mitochondria	PROTEIN_ASSOCIATION: ( mcSobic009G204601 or mcSobic003G034900 or mcSobic006G058900 or mcSobic001G013900 or mcSobic003G440600 or mcSobic007G171500 or mcSobic004G159000 ) rxnNotes: PARENTFRAME: 1.10.2.2-RXN Directionality References: Irreversibility Rule: Irreversibility Rule Overruling Assumption:	EC 1.10.2.2
bscDayComplexIIImodmitochondrion	EC 1.10.2.2 (ComplexIII-mod) [mitochondrion]	bscDayCPD9956Mitochondrion[bscDaym] + 2 bscDayCytochromesCOxidizedMitochondrion[bscDaym] + 2 bscDayProtonMitochondrion[bscDaym] -> 2 bscDayCytochromesCReducedMitochondrion[bscDaym] + 4 bscDayProtonMitochondrialIntermembraneSpace[bscDayi] + bscDayUbiquinone8Mitochondrion[bscDaym]	( bscSobic009G204601 or bscSobic003G034900 or bscSobic006G058900 or bscSobic001G013900 or bscSobic003G440600 or bscSobic007G171500 or bscSobic004G159000 )	0	1000	0	mitochondria	PROTEIN_ASSOCIATION: ( bscSobic009G204601 or bscSobic003G034900 or bscSobic006G058900 or bscSobic001G013900 or bscSobic003G440600 or bscSobic007G171500 or bscSobic004G159000 ) rxnNotes: PARENTFRAME: 1.10.2.2-RXN Directionality References: Irreversibility Rule: Irreversibility Rule Overruling Assumption:	EC 1.10.2.2
mcDayComplexIImodmitochondrion	EC 1.3.5.1 (ComplexII-mod) [mitochondrion]	mcDaySucMitochondrion[mcDaym] + mcDayUbiquinone8Mitochondrion[mcDaym] -> mcDayCPD9956Mitochondrion[mcDaym] + mcDayFumMitochondrion[mcDaym]	( mcSobic002G028700 or mcSobic009G129400 or mcSobic001G132100 or mcSobic007G013900 or mcSobic002G249800 or mcSobic007G023400 )	0	1000	0	mitochondria	PROTEIN_ASSOCIATION: ( mcSobic002G028700 or mcSobic009G129400 or mcSobic001G132100 or mcSobic007G013900 or mcSobic002G249800 or mcSobic007G023400 ) rxnNotes: PARENTFRAME: SUCCINATE-DEHYDROGENASE-UBIQUINONE-RXN Directionality References: Irreversibility Rule: Irreversibility Rule Overruling Assumption:	EC 1.3.5.1
bscDayComplexIImodmitochondrion	EC 1.3.5.1 (ComplexII-mod) [mitochondrion]	bscDaySucMitochondrion[bscDaym] + bscDayUbiquinone8Mitochondrion[bscDaym] -> bscDayCPD9956Mitochondrion[bscDaym] + bscDayFumMitochondrion[bscDaym]	( bscSobic002G028700 or bscSobic009G129400 or bscSobic001G132100 or bscSobic007G013900 or bscSobic002G249800 or bscSobic007G023400 )	0	1000	0	mitochondria	PROTEIN_ASSOCIATION: ( bscSobic002G028700 or bscSobic009G129400 or bscSobic001G132100 or bscSobic007G013900 or bscSobic002G249800 or bscSobic007G023400 ) rxnNotes: PARENTFRAME: SUCCINATE-DEHYDROGENASE-UBIQUINONE-RXN Directionality References: Irreversibility Rule: Irreversibility Rule Overruling Assumption:	EC 1.3.5.1
mcDay2OXOGLUTARATEDEHRXNmitochondrion	mcDay2-oxoglutarate dehydrogenase complex (2OXOGLUTARATEDEH-RXN) [mitochondrion]	mcDay2KetoglutarateMitochondrion[mcDaym] + mcDayCoAMitochondrion[mcDaym] + mcDayNADMitochondrion[mcDaym] -> mcDayCO2Mitochondrion[mcDaym] + mcDayNADHMitochondrion[mcDaym] + mcDaySucCoAMitochondrion[mcDaym]	( mcSobic006G052800 or mcSobic006G052500 )	0	1000	0	mitochondria	PROTEIN_ASSOCIATION: ( mcSobic006G052800 or mcSobic006G052500 ) rxnNotes: PARENTFRAME: 2OXOGLUTARATEDEH-RXN Directionality References: Irreversibility Rule: Irreversibility Rule Overruling Assumption:
bscDay2OXOGLUTARATEDEHRXNmitochondrion	bscDay2-oxoglutarate dehydrogenase complex (2OXOGLUTARATEDEH-RXN) [mitochondrion]	bscDay2KetoglutarateMitochondrion[bscDaym] + bscDayCoAMitochondrion[bscDaym] + bscDayNADMitochondrion[bscDaym] -> bscDayCO2Mitochondrion[bscDaym] + bscDayNADHMitochondrion[bscDaym] + bscDaySucCoAMitochondrion[bscDaym]	( bscSobic006G052800 or bscSobic006G052500 )	0	1000	0	mitochondria	PROTEIN_ASSOCIATION: ( bscSobic006G052800 or bscSobic006G052500 ) rxnNotes: PARENTFRAME: 2OXOGLUTARATEDEH-RXN Directionality References: Irreversibility Rule: Irreversibility Rule Overruling Assumption:
mcDayperoxisomeglycolateexchange	mcDayperoxisomeglycolateexchange	mcDayGlycollate[mcDayc] <=> mcDayGlycollatePeroxisome[mcDayx]		-1000	1000	0	peroxisomal transport	PROTEIN_ASSOCIATION: rxnNotes: PARENTFRAME: None Directionality References: Irreversibility Rule: 1a Irreversibility Rule Overruling Assumption:		11893511;
bscDayperoxisomeglycolateexchange	bscDayperoxisomeglycolateexchange	bscDayGlycollate[bscDayc] <=> bscDayGlycollatePeroxisome[bscDayx]		-1000	1000	0	peroxisomal transport	PROTEIN_ASSOCIATION: rxnNotes: PARENTFRAME: None Directionality References: Irreversibility Rule: 1a Irreversibility Rule Overruling Assumption:
mcDayperoxisomeglycineexchange	mcDayperoxisomeglycineexchange	mcDayGly[mcDayc] <=> mcDayGlyPeroxisome[mcDayx]		-1000	1000	0	peroxisomal transport	PROTEIN_ASSOCIATION: rxnNotes: PARENTFRAME: None Directionality References: Irreversibility Rule: 1a Irreversibility Rule Overruling Assumption:		10.1111/j.1365-3040.2005.01372.x;
bscDayperoxisomeglycineexchange	bscDayperoxisomeglycineexchange	bscDayGly[bscDayc] <=> bscDayGlyPeroxisome[bscDayx]		-1000	1000	0	peroxisomal transport	PROTEIN_ASSOCIATION: rxnNotes: PARENTFRAME: None Directionality References: Irreversibility Rule: none Irreversibility Rule Overruling Assumption:
mcDayperoxisomeserineexchange	mcDayperoxisomeserineexchange	mcDaySer[mcDayc] <=> mcDaySerPeroxisome[mcDayx]		-1000	1000	0	peroxisomal transport	PROTEIN_ASSOCIATION: rxnNotes: PARENTFRAME: None Directionality References: Irreversibility Rule: 2b(-) Irreversibility Rule Overruling Assumption: generally assumed to function in the context of glycolysis as well as gluceoneogenesis; therefore assumed bidirectional
bscDayperoxisomeserineexchange	bscDayperoxisomeserineexchange	bscDaySer[bscDayc] <=> bscDaySerPeroxisome[bscDayx]		-1000	1000	0	peroxisomal transport	PROTEIN_ASSOCIATION: rxnNotes: PARENTFRAME: None Directionality References: Irreversibility Rule: 2b Irreversibility Rule Overruling Assumption:
mcDayperoxisomeO2exchange	mcDayperoxisomeO2exchange	mcDayOxygen[mcDayc] <=> mcDayOxygenPeroxisome[mcDayx]		-1000	1000	0	peroxisomal transport	PROTEIN_ASSOCIATION: rxnNotes: PARENTFRAME: None Directionality References: Irreversibility Rule: none Irreversibility Rule Overruling Assumption:		12805578;
bscDayperoxisomeO2exchange	bscDayperoxisomeO2exchange	bscDayOxygen[bscDayc] <=> bscDayOxygenPeroxisome[bscDayx]		-1000	1000	0	peroxisomal transport	PROTEIN_ASSOCIATION: rxnNotes: PARENTFRAME: None Directionality References: Irreversibility Rule: 2a Irreversibility Rule Overruling Assumption:
mcDayperoxisomewaterexchange	mcDayperoxisomewaterexchange	mcDayWater[mcDayc] <=> mcDayWaterPeroxisome[mcDayx]		-1000	1000	0	peroxisomal transport	PROTEIN_ASSOCIATION: rxnNotes: PARENTFRAME: None Directionality References: 11337394; Irreversibility Rule: 2a Irreversibility Rule Overruling Assumption:		11337394;
bscDayperoxisomewaterexchange	bscDayperoxisomewaterexchange	bscDayWater[bscDayc] <=> bscDayWaterPeroxisome[bscDayx]		-1000	1000	0	peroxisomal transport	PROTEIN_ASSOCIATION: rxnNotes: PARENTFRAME: None Directionality References: 11337394; Irreversibility Rule: none Irreversibility Rule Overruling Assumption:		11337394;
mcDayperoxisomeglutamateexchange	mcDayperoxisomeglutamateexchange	mcDayGlu[mcDayc] <=> mcDayGluPeroxisome[mcDayx]		-1000	1000	0	peroxisomal transport	PROTEIN_ASSOCIATION: rxnNotes: PARENTFRAME: None Directionality References: Irreversibility Rule: none Irreversibility Rule Overruling Assumption:		16543413;
bscDayperoxisomeglutamateexchange	bscDayperoxisomeglutamateexchange	bscDayGlu[bscDayc] <=> bscDayGluPeroxisome[bscDayx]		-1000	1000	0	peroxisomal transport	PROTEIN_ASSOCIATION: rxnNotes: PARENTFRAME: None Directionality References: Irreversibility Rule: 2a Irreversibility Rule Overruling Assumption:		16543413;
mcDayperoxisomeoxoglutarateexchange	mcDayperoxisomeoxoglutarateexchange	mcDay2Ketoglutarate[mcDayc] <=> mcDay2KetoglutaratePeroxisome[mcDayx]		-1000	1000	0	peroxisomal transport	PROTEIN_ASSOCIATION: rxnNotes: PARENTFRAME: None Directionality References: Irreversibility Rule: 2a Irreversibility Rule Overruling Assumption:
bscDayperoxisomeoxoglutarateexchange	bscDayperoxisomeoxoglutarateexchange	bscDay2Ketoglutarate[bscDayc] <=> bscDay2KetoglutaratePeroxisome[bscDayx]		-1000	1000	0	peroxisomal transport	PROTEIN_ASSOCIATION: rxnNotes: PARENTFRAME: None Directionality References: Irreversibility Rule: 2e Irreversibility Rule Overruling Assumption:
mcDayperoxisomeglycerateexchange	mcDayperoxisomeglycerateexchange	mcDayGlycerate[mcDayc] <=> mcDayGlyceratePeroxisome[mcDayx]		-1000	1000	0	peroxisomal transport	PROTEIN_ASSOCIATION: rxnNotes: PARENTFRAME: None Directionality References: Irreversibility Rule: Irreversibility Rule Overruling Assumption:
bscDayperoxisomeglycerateexchange	bscDayperoxisomeglycerateexchange	bscDayGlycerate[bscDayc] <=> bscDayGlyceratePeroxisome[bscDayx]		-1000	1000	0	peroxisomal transport	PROTEIN_ASSOCIATION: rxnNotes: PARENTFRAME: None Directionality References: Irreversibility Rule: Irreversibility Rule Overruling Assumption:
mcDaychloroplastpepexchange	mcDaychloroplastpepexchange	mcDayPhosphateChloroplast[mcDayp] + mcDayPhosphoenolpyruvate[mcDayc] <=> mcDayPhosphate[mcDayc] + mcDayPhosphoenolpyruvateChloroplast[mcDayp]	( mcSobic002G159900 or mcSobic003G050800 or mcSobic004G353100 or mcSobic009G062500 )	-1000	1000	0	chloroplast transport	PROTEIN_ASSOCIATION: ( mcSobic002G159900 or mcSobic003G050800 or mcSobic004G353100 or mcSobic009G062500 ) rxnNotes: PARENTFRAME: None Directionality References: Irreversibility Rule: none Irreversibility Rule Overruling Assumption:		11842155;
bscDaychloroplastpepexchange	bscDaychloroplastpepexchange	bscDayPhosphateChloroplast[bscDayp] + bscDayPhosphoenolpyruvate[bscDayc] <=> bscDayPhosphate[bscDayc] + bscDayPhosphoenolpyruvateChloroplast[bscDayp]	( bscSobic002G159900 or bscSobic003G050800 or bscSobic004G353100 or bscSobic009G062500 )	-1000	1000	0	chloroplast transport	PROTEIN_ASSOCIATION: ( bscSobic002G159900 or bscSobic003G050800 or bscSobic004G353100 or bscSobic009G062500 ) rxnNotes: PARENTFRAME: None Directionality References: Irreversibility Rule: none Irreversibility Rule Overruling Assumption:		15012202;15208349;
mcDaychloroplastabscDaytractferredoxinexchange	mcDaychloroplastabscDaytractferredoxinexchange	mcDayOxidizedFerredoxins[mcDayc] + mcDayReducedFerredoxinsChloroplast[mcDayp] <=> mcDayOxidizedFerredoxinsChloroplast[mcDayp] + mcDayReducedFerredoxins[mcDayc]		-1000	1000	0	chloroplast transport	PROTEIN_ASSOCIATION: rxnNotes: PARENTFRAME: None Directionality References: Irreversibility Rule: none Irreversibility Rule Overruling Assumption:
bscDaychloroplastabscDaytractferredoxinexchange	bscDaychloroplastabscDaytractferredoxinexchange	bscDayOxidizedFerredoxins[bscDayc] + bscDayReducedFerredoxinsChloroplast[bscDayp] <=> bscDayOxidizedFerredoxinsChloroplast[bscDayp] + bscDayReducedFerredoxins[bscDayc]		-1000	1000	0	chloroplast transport	PROTEIN_ASSOCIATION: rxnNotes: PARENTFRAME: None Directionality References: Irreversibility Rule: 2a Irreversibility Rule Overruling Assumption:		18075595
mcDaychloroplastCO2exchange	mcDaychloroplastCO2exchange	mcDayCO2[mcDayc] <=> mcDayCO2Chloroplast[mcDayp]		-1000	1000	0	chloroplast transport	PROTEIN_ASSOCIATION: rxnNotes: PARENTFRAME: None Directionality References: Irreversibility Rule: 2c Irreversibility Rule Overruling Assumption:		14742880;18444898;
bscDaychloroplastCO2exchange	bscDaychloroplastCO2exchange	bscDayCO2[bscDayc] <=> bscDayCO2Chloroplast[bscDayp]		-1000	1000	0	chloroplast transport	PROTEIN_ASSOCIATION: rxnNotes: PARENTFRAME: None Directionality References: Irreversibility Rule: none Irreversibility Rule Overruling Assumption: Due to the presence of abundant catalase in peroxisomes removing H2O2, it is assumed that glycolate oxidase is unidirectional		18444898;11755682;
mcDaychloroplastlightexchange	mcDaychloroplastlightexchange	mcDayLight[mcDayc] <=> mcDayLightChloroplast[mcDayp]		-1000	1000	0	chloroplast transport	PROTEIN_ASSOCIATION: rxnNotes: PARENTFRAME: None Directionality References: Irreversibility Rule: none Irreversibility Rule Overruling Assumption:		18444898;11755682;
bscDaychloroplastlightexchange	bscDaychloroplastlightexchange	bscDayLight[bscDayc] <=> bscDayLightChloroplast[bscDayp]		-1000	1000	0	chloroplast transport	PROTEIN_ASSOCIATION: rxnNotes: PARENTFRAME: None Directionality References: Irreversibility Rule: none Irreversibility Rule Overruling Assumption:		18444898;11755682;
mcDaychloroplastglycolateglycerateexchange	mcDaychloroplastglycolateglycerateexchange	mcDayGlycerate[mcDayc] <=> mcDayGlycerateChloroplast[mcDayp]		-1000	1000	0	chloroplast transport	PROTEIN_ASSOCIATION: rxnNotes: PARENTFRAME: None Directionality References: Irreversibility Rule: none Irreversibility Rule Overruling Assumption:
bscDaychloroplastglycolateglycerateexchange	bscDaychloroplastglycolateglycerateexchange	bscDayGlycerate[bscDayc] <=> bscDayGlycerateChloroplast[bscDayp]		-1000	1000	0	chloroplast transport	PROTEIN_ASSOCIATION: rxnNotes: PARENTFRAME: None Directionality References: Irreversibility Rule: none Irreversibility Rule Overruling Assumption:
mcDaychloroplastprotonexchange	mcDaychloroplastprotonexchange	mcDayProton[mcDayc] <=> mcDayProtonChloroplast[mcDayp]		-1000	1000	0	chloroplast transport	PROTEIN_ASSOCIATION: rxnNotes: PARENTFRAME: None Directionality References: Irreversibility Rule: none Irreversibility Rule Overruling Assumption:		12242393;15012217;12805578;9847135;
bscDaychloroplastprotonexchange	bscDaychloroplastprotonexchange	bscDayProton[bscDayc] <=> bscDayProtonChloroplast[bscDayp]		-1000	1000	0	chloroplast transport	PROTEIN_ASSOCIATION: rxnNotes: PARENTFRAME: None Directionality References: Irreversibility Rule: none Irreversibility Rule Overruling Assumption:
mcDaychloroplastglycolateexchange	mcDaychloroplastglycolateexchange	mcDayGlycollateChloroplast[mcDayp] <=> mcDayGlycollate[mcDayc]		-1000	1000	0	chloroplast transport	PROTEIN_ASSOCIATION: rxnNotes: PARENTFRAME: None Directionality References: Irreversibility Rule: 2d Irreversibility Rule Overruling Assumption:
bscDaychloroplastglycolateexchange	bscDaychloroplastglycolateexchange	bscDayGlycollateChloroplast[bscDayp] <=> bscDayGlycollate[bscDayc]		-1000	1000	0	chloroplast transport	PROTEIN_ASSOCIATION: rxnNotes: PARENTFRAME: None Directionality References: 10889231; Irreversibility Rule: 2a Irreversibility Rule Overruling Assumption: literature assumes glutamate dehydrogenase to play a role in Glu synthesis or degradation. Anaplerosis of alKG if Glu is nutrient.
mcDaychloroplastTPTG3Pexchange	mcDaychloroplastTPTG3Pexchange	mcDayG3P[mcDayc] + mcDayPhosphateChloroplast[mcDayp] <=> mcDayG3PChloroplast[mcDayp] + mcDayPhosphate[mcDayc]	( mcSobic009G088200 or mcSobic003G002300 )	-1000	1000	0	chloroplast transport	PROTEIN_ASSOCIATION: ( mcSobic009G088200 or mcSobic003G002300 ) rxnNotes: PARENTFRAME: None Directionality References: Irreversibility Rule: 2d Irreversibility Rule Overruling Assumption:		11442062;
bscDaychloroplastTPTG3Pexchange	bscDaychloroplastTPTG3Pexchange	bscDayG3P[bscDayc] + bscDayPhosphateChloroplast[bscDayp] <=> bscDayG3PChloroplast[bscDayp] + bscDayPhosphate[bscDayc]	( bscSobic009G088200 or bscSobic003G002300 )	-1000	1000	0	chloroplast transport	PROTEIN_ASSOCIATION: ( bscSobic009G088200 or bscSobic003G002300 ) rxnNotes: PARENTFRAME: None Directionality References: Irreversibility Rule: 2e Irreversibility Rule Overruling Assumption:		15708363;
mcDaychloroplastphosphateexchange	mcDaychloroplastphosphateexchange	mcDayPhosphate[mcDayc] <=> mcDayPhosphateChloroplast[mcDayp]		-1000	1000	0	chloroplast transport	PROTEIN_ASSOCIATION: rxnNotes: Directionality References: Irreversibility Rule: Irreversibility Rule Overruling Assumption:
bscDaychloroplastphosphateexchange	bscDaychloroplastphosphateexchange	bscDayPhosphate[bscDayc] <=> bscDayPhosphateChloroplast[bscDayp]		-1000	1000	0	chloroplast transport	PROTEIN_ASSOCIATION: rxnNotes: Directionality References: Irreversibility Rule: Irreversibility Rule Overruling Assumption:
bscDayChloroplastATPADPexchange	Chloroplast ATP exchange	bscDayADPChloroplast[bscDayp] + bscDayATP[bscDayc] + bscDayPhosphateChloroplast[bscDayp] -> bscDayADP[bscDayc] + bscDayATPChloroplast[bscDayp] + bscDayPhosphate[bscDayc]		0	1000	0	chloroplast transport	PROTEIN_ASSOCIATION: rxnNotes: Directionality References: Irreversibility Rule: Irreversibility Rule Overruling Assumption:
mcDayChloroplastATPADPexchange	Chloroplast ATP exchange	mcDayADPChloroplast[mcDayp] + mcDayATP[mcDayc] + mcDayPhosphateChloroplast[mcDayp] -> mcDayADP[mcDayc] + mcDayATPChloroplast[mcDayp] + mcDayPhosphate[mcDayc]		0	1000	0	chloroplast transport	PROTEIN_ASSOCIATION: rxnNotes: Directionality References: Irreversibility Rule: Irreversibility Rule Overruling Assumption:
mcDaychloroplastwaterexchange	mcDaychloroplastwaterexchange	mcDayWater[mcDayc] <=> mcDayWaterChloroplast[mcDayp]		-1000	1000	0	chloroplast transport	PROTEIN_ASSOCIATION: rxnNotes: PARENTFRAME: None Directionality References: Irreversibility Rule: 2b Irreversibility Rule Overruling Assumption:
bscDaychloroplastwaterexchange	bscDaychloroplastwaterexchange	bscDayWater[bscDayc] <=> bscDayWaterChloroplast[bscDayp]		-1000	1000	0	chloroplast transport	PROTEIN_ASSOCIATION: rxnNotes: PARENTFRAME: None Directionality References: Irreversibility Rule: none Irreversibility Rule Overruling Assumption:
mcDaychloroplastmalateexchange	mcDaychloroplastmalateexchange	mcDayMal[mcDayc] <=> mcDayMalChloroplast[mcDayp]		-1000	1000	0	chloroplast transport	PROTEIN_ASSOCIATION: rxnNotes: PARENTFRAME: None Directionality References: Irreversibility Rule: Irreversibility Rule Overruling Assumption:
bscDaychloroplastmalateexchange	bscDaychloroplastmalateexchange	bscDayMal[bscDayc] <=> bscDayMalChloroplast[bscDayp]		-1000	1000	0	chloroplast transport	PROTEIN_ASSOCIATION: rxnNotes: PARENTFRAME: None Directionality References: Irreversibility Rule: Irreversibility Rule Overruling Assumption:
mcDaychloroplastoxaloacetateexchange	mcDaychloroplastoxaloacetateexchange	mcDayOxalaceticAcid[mcDayc] <=> mcDayOxalaceticAcidChloroplast[mcDayp]		-1000	1000	0	chloroplast transport	PROTEIN_ASSOCIATION: rxnNotes: PARENTFRAME: None Directionality References: Irreversibility Rule: Irreversibility Rule Overruling Assumption:
bscDaychloroplastoxaloacetateexchange	bscDaychloroplastoxaloacetateexchange	bscDayOxalaceticAcid[bscDayc] <=> bscDayOxalaceticAcidChloroplast[bscDayp]		-1000	1000	0	chloroplast transport	PROTEIN_ASSOCIATION: rxnNotes: PARENTFRAME: None Directionality References: Irreversibility Rule: Irreversibility Rule Overruling Assumption:
mcDaychloroplastTPTGAPexchange	mcDaychloroplastTPTGAPexchange	mcDayGAP[mcDayc] + mcDayPhosphateChloroplast[mcDayp] <=> mcDayGAPChloroplast[mcDayp] + mcDayPhosphate[mcDayc]	( mcSobic009G088200 or mcSobic003G002300 )	-1000	1000	0	chloroplast transport	PROTEIN_ASSOCIATION: ( mcSobic009G088200 or mcSobic003G002300 ) rxnNotes: PARENTFRAME: None Directionality References: Irreversibility Rule: Irreversibility Rule Overruling Assumption:
bscDaychloroplastTPTGAPexchange	bscDaychloroplastTPTGAPexchange	bscDayGAP[bscDayc] + bscDayPhosphateChloroplast[bscDayp] <=> bscDayGAPChloroplast[bscDayp] + bscDayPhosphate[bscDayc]	( bscSobic009G088200 or bscSobic003G002300 )	-1000	1000	0	chloroplast transport	PROTEIN_ASSOCIATION: ( bscSobic009G088200 or bscSobic003G002300 ) rxnNotes: PARENTFRAME: None Directionality References: Irreversibility Rule: Irreversibility Rule Overruling Assumption:
mcDaychloroplastTPTDHAPexchange	mcDaychloroplastTPTDHAPexchange	mcDayDihydroxyacetonePhosphate[mcDayc] + mcDayPhosphateChloroplast[mcDayp] <=> mcDayDihydroxyacetonePhosphateChloroplast[mcDayp] + mcDayPhosphate[mcDayc]	( mcSobic009G088200 or mcSobic003G002300 )	-1000	1000	0	chloroplast transport	PROTEIN_ASSOCIATION: ( mcSobic009G088200 or mcSobic003G002300 ) rxnNotes: PARENTFRAME: None Directionality References: Irreversibility Rule: Irreversibility Rule Overruling Assumption:
bscDaychloroplastTPTDHAPexchange	bscDaychloroplastTPTDHAPexchange	bscDayDihydroxyacetonePhosphate[bscDayc] + bscDayPhosphateChloroplast[bscDayp] <=> bscDayDihydroxyacetonePhosphateChloroplast[bscDayp] + bscDayPhosphate[bscDayc]	( bscSobic009G088200 or bscSobic003G002300 )	-1000	1000	0	chloroplast transport	PROTEIN_ASSOCIATION: ( bscSobic009G088200 or bscSobic003G002300 ) rxnNotes: PARENTFRAME: None Directionality References: Irreversibility Rule: Irreversibility Rule Overruling Assumption:
mcDaychloroplastpyruvateexchange	mcDaychloroplastpyruvateexchange	mcDayPyruvate[mcDayc] <=> mcDayPyruvateChloroplast[mcDayp]	( mcSobic003G236800 )	-1000	1000	0	chloroplast transport	PROTEIN_ASSOCIATION: ( mcSobic003G236800 ) rxnNotes: PARENTFRAME: None Directionality References: Irreversibility Rule: Irreversibility Rule Overruling Assumption:
bscDaychloroplastpyruvateexchange	bscDaychloroplastpyruvateexchange	bscDayPyruvate[bscDayc] <=> bscDayPyruvateChloroplast[bscDayp]	( bscSobic003G236800 )	-1000	1000	0	chloroplast transport	PROTEIN_ASSOCIATION: ( bscSobic003G236800 ) rxnNotes: PARENTFRAME: None Directionality References: Irreversibility Rule: Irreversibility Rule Overruling Assumption:
mcDaychloroplastO2exchange	mcDaychloroplastO2exchange	mcDayOxygen[mcDayc] <=> mcDayOxygenChloroplast[mcDayp]		-1000	1000	0	chloroplast transport	PROTEIN_ASSOCIATION: rxnNotes: PARENTFRAME: None Directionality References: Irreversibility Rule: Irreversibility Rule Overruling Assumption:
bscDaychloroplastO2exchange	bscDaychloroplastO2exchange	bscDayOxygen[bscDayc] <=> bscDayOxygenChloroplast[bscDayp]		-1000	1000	0	chloroplast transport	PROTEIN_ASSOCIATION: rxnNotes: PARENTFRAME: None Directionality References: Irreversibility Rule: Irreversibility Rule Overruling Assumption:
mcDaymitochondrionammoniaexchange	mcDaymitochondrionammoniaexchange	mcDayAmmonia[mcDayc] <=> mcDayAmmoniaMitochondrion[mcDaym]		-1000	1000	0	mitochondrial transport	PROTEIN_ASSOCIATION: rxnNotes: PARENTFRAME: None Directionality References: Irreversibility Rule: none Irreversibility Rule Overruling Assumption:		12805578;
bscDaymitochondrionammoniaexchange	bscDaymitochondrionammoniaexchange	bscDayAmmonia[bscDayc] <=> bscDayAmmoniaMitochondrion[bscDaym]		-1000	1000	0	mitochondrial transport	PROTEIN_ASSOCIATION: rxnNotes: PARENTFRAME: None Directionality References: Irreversibility Rule: 2d Irreversibility Rule Overruling Assumption:
mcDaymitochondrionorotateexchange	mcDaymitochondrionorotateexchange	mcDayDiHOrotate[mcDayc] + mcDayOrotateMitochondrion[mcDaym] <=> mcDayDiHOrotateMitochondrion[mcDaym] + mcDayOrotate[mcDayc]		-1000	1000	0	mitochondrial transport	PROTEIN_ASSOCIATION: rxnNotes: PARENTFRAME: None Directionality References: Irreversibility Rule: 2e Irreversibility Rule Overruling Assumption:
bscDaymitochondrionorotateexchange	bscDaymitochondrionorotateexchange	bscDayDiHOrotate[bscDayc] + bscDayOrotateMitochondrion[bscDaym] <=> bscDayDiHOrotateMitochondrion[bscDaym] + bscDayOrotate[bscDayc]		-1000	1000	0	mitochondrial transport	PROTEIN_ASSOCIATION: rxnNotes: PARENTFRAME: None Directionality References: Irreversibility Rule: none Irreversibility Rule Overruling Assumption:		12805578;
mcDaymitochondrionsuccinateexchange	mcDaymitochondrionsuccinateexchange	mcDaySuc[mcDayc] <=> mcDaySucMitochondrion[mcDaym]		-1000	1000	0	mitochondrial transport	PROTEIN_ASSOCIATION: rxnNotes: PARENTFRAME: None Directionality References: 11337394; Irreversibility Rule: 2b Irreversibility Rule Overruling Assumption:		11337394;
bscDaymitochondrionsuccinateexchange	bscDaymitochondrionsuccinateexchange	bscDaySuc[bscDayc] <=> bscDaySucMitochondrion[bscDaym]		-1000	1000	0	mitochondrial transport	PROTEIN_ASSOCIATION: rxnNotes: PARENTFRAME: None Directionality References: Irreversibility Rule: 2a(-) Irreversibility Rule Overruling Assumption: must proceed in direction of dGTP synthesis
mcDaymitochondrionoxoglutarateexchange	mcDaymitochondrionoxoglutarateexchange	mcDay2Ketoglutarate[mcDayc] <=> mcDay2KetoglutarateMitochondrion[mcDaym]		-1000	1000	0	mitochondrial transport	PROTEIN_ASSOCIATION: rxnNotes: PARENTFRAME: None Directionality References: Irreversibility Rule: 2a Irreversibility Rule Overruling Assumption:
bscDaymitochondrionoxoglutarateexchange	bscDaymitochondrionoxoglutarateexchange	bscDay2Ketoglutarate[bscDayc] <=> bscDay2KetoglutarateMitochondrion[bscDaym]		-1000	1000	0	mitochondrial transport	PROTEIN_ASSOCIATION: rxnNotes: PARENTFRAME: None Directionality References: Irreversibility Rule: 2a(-) Irreversibility Rule Overruling Assumption: must proceed in direction of dCTP synthesis
mcDaymitochondrionglycineexchange	mcDaymitochondrionglycineexchange	mcDayGly[mcDayc] <=> mcDayGlyMitochondrion[mcDaym]		-1000	1000	0	mitochondrial transport	PROTEIN_ASSOCIATION: rxnNotes: PARENTFRAME: None Directionality References: Irreversibility Rule: none Irreversibility Rule Overruling Assumption:		provisional;
bscDaymitochondrionglycineexchange	bscDaymitochondrionglycineexchange	bscDayGly[bscDayc] <=> bscDayGlyMitochondrion[bscDaym]		-1000	1000	0	mitochondrial transport	PROTEIN_ASSOCIATION: rxnNotes: PARENTFRAME: None Directionality References: 10.1016/S0040-6031(97)00363-8; Irreversibility Rule: none Irreversibility Rule Overruling Assumption: Standard enthalpy very large ( -89 Kj/mol)		18931141;12805578;
mcDaymitochondrionpyruvateexchange	mcDaymitochondrionpyruvateexchange	mcDayPyruvate[mcDayc] <=> mcDayPyruvateMitochondrion[mcDaym]		-1000	1000	0	mitochondrial transport	PROTEIN_ASSOCIATION: rxnNotes: PARENTFRAME: None Directionality References: Irreversibility Rule: 2e(-), 2d Irreversibility Rule Overruling Assumption:		15611146;
bscDaymitochondrionpyruvateexchange	bscDaymitochondrionpyruvateexchange	bscDayPyruvate[bscDayc] <=> bscDayPyruvateMitochondrion[bscDaym]		-1000	1000	0	mitochondrial transport	PROTEIN_ASSOCIATION: rxnNotes: PARENTFRAME: None Directionality References: Irreversibility Rule: 2d Irreversibility Rule Overruling Assumption:		10712540;
mcDaymitochondrioncitrateexchange	mcDaymitochondrioncitrateexchange	mcDayCit[mcDayc] <=> mcDayCitMitochondrion[mcDaym]		-1000	1000	0	mitochondrial transport	PROTEIN_ASSOCIATION: rxnNotes: PARENTFRAME: None Directionality References: Irreversibility Rule: none Irreversibility Rule Overruling Assumption:		15611146;
bscDaymitochondrioncitrateexchange	bscDaymitochondrioncitrateexchange	bscDayCit[bscDayc] <=> bscDayCitMitochondrion[bscDaym]		-1000	1000	0	mitochondrial transport	PROTEIN_ASSOCIATION: rxnNotes: PARENTFRAME: None Directionality References: Irreversibility Rule: none Irreversibility Rule Overruling Assumption:		15611146;
mcDaymitochondrionoxaloacetateexchange	mcDaymitochondrionoxaloacetateexchange	mcDayOxalaceticAcid[mcDayc] <=> mcDayOxalaceticAcidMitochondrion[mcDaym]		-1000	1000	0	mitochondrial transport	PROTEIN_ASSOCIATION: rxnNotes: PARENTFRAME: None Directionality References: Irreversibility Rule: none Irreversibility Rule Overruling Assumption:		16543413;10712540;
bscDaymitochondrionoxaloacetateexchange	bscDaymitochondrionoxaloacetateexchange	bscDayOxalaceticAcid[bscDayc] <=> bscDayOxalaceticAcidMitochondrion[bscDaym]		-1000	1000	0	mitochondrial transport	PROTEIN_ASSOCIATION: rxnNotes: PARENTFRAME: None Directionality References: Irreversibility Rule: none Irreversibility Rule Overruling Assumption:		15611146;
mcDaymitochondrionmalateexchange	mcDaymitochondrionmalateexchange	mcDayMal[mcDayc] <=> mcDayMalMitochondrion[mcDaym]		-1000	1000	0	mitochondrial transport	PROTEIN_ASSOCIATION: rxnNotes: PARENTFRAME: None Directionality References: Irreversibility Rule: 2d Irreversibility Rule Overruling Assumption:		;21684928;
bscDaymitochondrionmalateexchange	bscDaymitochondrionmalateexchange	bscDayMal[bscDayc] <=> bscDayMalMitochondrion[bscDaym]		-1000	1000	0	mitochondrial transport	PROTEIN_ASSOCIATION: rxnNotes: PARENTFRAME: None Directionality References: Irreversibility Rule: 2e Irreversibility Rule Overruling Assumption:
mcDaymitochondrionCO2exchange	mcDaymitochondrionCO2exchange	mcDayCO2[mcDayc] <=> mcDayCO2Mitochondrion[mcDaym]		-1000	1000	0	mitochondrial transport	PROTEIN_ASSOCIATION: rxnNotes: PARENTFRAME: None Directionality References: Irreversibility Rule: Irreversibility Rule Overruling Assumption:
bscDaymitochondrionCO2exchange	bscDaymitochondrionCO2exchange	bscDayCO2[bscDayc] <=> bscDayCO2Mitochondrion[bscDaym]		-1000	1000	0	mitochondrial transport	PROTEIN_ASSOCIATION: rxnNotes: PARENTFRAME: None Directionality References: Irreversibility Rule: Irreversibility Rule Overruling Assumption:
mcDaymitochondrionisocitrateexchange	mcDaymitochondrionisocitrateexchange	mcDayDIsocitrate[mcDayc] <=> mcDayDIsocitrateMitochondrion[mcDaym]		-1000	1000	0	mitochondrial transport	PROTEIN_ASSOCIATION: rxnNotes: PARENTFRAME: None Directionality References: Irreversibility Rule: Irreversibility Rule Overruling Assumption:
bscDaymitochondrionisocitrateexchange	bscDaymitochondrionisocitrateexchange	bscDayDIsocitrate[bscDayc] <=> bscDayDIsocitrateMitochondrion[bscDaym]		-1000	1000	0	mitochondrial transport	PROTEIN_ASSOCIATION: rxnNotes: PARENTFRAME: None Directionality References: Irreversibility Rule: Irreversibility Rule Overruling Assumption:
mcDaymitochondrionprotonexchange	mcDaymitochondrionprotonexchange	mcDayProton[mcDayc] <=> mcDayProtonMitochondrion[mcDaym]		-1000	1000	0	mitochondrial transport	PROTEIN_ASSOCIATION: rxnNotes: PARENTFRAME: None Directionality References: Irreversibility Rule: Irreversibility Rule Overruling Assumption:
bscDaymitochondrionprotonexchange	bscDaymitochondrionprotonexchange	bscDayProton[bscDayc] <=> bscDayProtonMitochondrion[bscDaym]		-1000	1000	0	mitochondrial transport	PROTEIN_ASSOCIATION: rxnNotes: PARENTFRAME: None Directionality References: Irreversibility Rule: Irreversibility Rule Overruling Assumption:
mcDaymitochondrionserineexchange	mcDaymitochondrionserineexchange	mcDaySer[mcDayc] <=> mcDaySerMitochondrion[mcDaym]		-1000	1000	0	mitochondrial transport	PROTEIN_ASSOCIATION: rxnNotes: PARENTFRAME: None Directionality References: Irreversibility Rule: Irreversibility Rule Overruling Assumption:
bscDaymitochondrionserineexchange	bscDaymitochondrionserineexchange	bscDaySer[bscDayc] <=> bscDaySerMitochondrion[bscDaym]		-1000	1000	0	mitochondrial transport	PROTEIN_ASSOCIATION: rxnNotes: PARENTFRAME: None Directionality References: Irreversibility Rule: Irreversibility Rule Overruling Assumption:
mcDaymitochondrionO2exchange	mcDaymitochondrionO2exchange	mcDayOxygen[mcDayc] <=> mcDayOxygenMitochondrion[mcDaym]		-1000	1000	0	mitochondrial transport	PROTEIN_ASSOCIATION: rxnNotes: PARENTFRAME: None Directionality References: Irreversibility Rule: Irreversibility Rule Overruling Assumption:
bscDaymitochondrionO2exchange	bscDaymitochondrionO2exchange	bscDayOxygen[bscDayc] <=> bscDayOxygenMitochondrion[bscDaym]		-1000	1000	0	mitochondrial transport	PROTEIN_ASSOCIATION: rxnNotes: PARENTFRAME: None Directionality References: Irreversibility Rule: Irreversibility Rule Overruling Assumption:
mcDaymitochondrionATPADPexchange	mcDaymitochondrionATPADPexchange	mcDayADP[mcDayc] + mcDayATPMitochondrion[mcDaym] + mcDayPhosphate[mcDayc] <=> mcDayADPMitochondrion[mcDaym] + mcDayATP[mcDayc] + mcDayPhosphateMitochondrion[mcDaym]		-1000	1000	0	mitochondrial transport	PROTEIN_ASSOCIATION: rxnNotes: PARENTFRAME: None Directionality References: Irreversibility Rule: Irreversibility Rule Overruling Assumption:
bscDaymitochondrionATPADPexchange	bscDaymitochondrionATPADPexchange	bscDayADP[bscDayc] + bscDayATPMitochondrion[bscDaym] + bscDayPhosphate[bscDayc] <=> bscDayADPMitochondrion[bscDaym] + bscDayATP[bscDayc] + bscDayPhosphateMitochondrion[bscDaym]		-1000	1000	0	mitochondrial transport	PROTEIN_ASSOCIATION: rxnNotes: PARENTFRAME: None Directionality References: Irreversibility Rule: Irreversibility Rule Overruling Assumption:
mcDaymitochondrionwaterexchange	mcDaymitochondrionwaterexchange	mcDayWater[mcDayc] <=> mcDayWaterMitochondrion[mcDaym]		-1000	1000	0	mitochondrial transport	PROTEIN_ASSOCIATION: rxnNotes: PARENTFRAME: None Directionality References: Irreversibility Rule: Irreversibility Rule Overruling Assumption:
bscDaymitochondrionwaterexchange	bscDaymitochondrionwaterexchange	bscDayWater[bscDayc] <=> bscDayWaterMitochondrion[bscDaym]		-1000	1000	0	mitochondrial transport	PROTEIN_ASSOCIATION: rxnNotes: PARENTFRAME: None Directionality References: Irreversibility Rule: Irreversibility Rule Overruling Assumption:
mcDaymitochondrioncisaconitateexchange	mcDaymitochondrioncisaconitateexchange	mcDayCisAconitate[mcDayc] <=> mcDayCisAconitateMitochondrion[mcDaym]		-1000	1000	0	mitochondrial transport	PROTEIN_ASSOCIATION: rxnNotes: PARENTFRAME: None Directionality References: Irreversibility Rule: Irreversibility Rule Overruling Assumption:
bscDaymitochondrioncisaconitateexchange	bscDaymitochondrioncisaconitateexchange	bscDayCisAconitate[bscDayc] <=> bscDayCisAconitateMitochondrion[bscDaym]		-1000	1000	0	mitochondrial transport	PROTEIN_ASSOCIATION: rxnNotes: PARENTFRAME: None Directionality References: Irreversibility Rule: Irreversibility Rule Overruling Assumption:
mcDaytxOXYGENMOLECULE	mcDaytxOXYGEN-MOLECULE	<=> mcDayOxygen[mcDayc]		-1000	1000	0	intercellularairspace transport	PROTEIN_ASSOCIATION: rxnNotes: PARENTFRAME: None Directionality References: Irreversibility Rule: none Irreversibility Rule Overruling Assumption:		18444898;11755682;
mcDaytxCARBONDIOXIDE	mcDaytxCARBON-DIOXIDE	<=> mcDayCO2[mcDayc]		-1000	1.344	0	intercellularairspace transport	PROTEIN_ASSOCIATION: rxnNotes: PARENTFRAME: None Directionality References: Irreversibility Rule: Irreversibility Rule Overruling Assumption:
bscDaytxLYS	bscDaytxLYS	<=> bscDayLys[bscDayc]		-1000	0	0	phloem transport	PROTEIN_ASSOCIATION: rxnNotes: PARENTFRAME: None Directionality References: Irreversibility Rule: 2a Irreversibility Rule Overruling Assumption:		15135060;10.1016/0005-2728(87)90143-5;
bscDaytxARG	bscDaytxARG	<=> bscDayArg[bscDayc]		-1000	0	0	phloem transport	PROTEIN_ASSOCIATION: rxnNotes: PARENTFRAME: None Directionality References: 11212326; Irreversibility Rule: none Irreversibility Rule Overruling Assumption: symporter		11212326;
bscDaytxTYR	bscDaytxTYR	<=> bscDayTyr[bscDayc]		-1000	0	0	phloem transport	PROTEIN_ASSOCIATION: rxnNotes: PARENTFRAME: None Directionality References: Irreversibility Rule: none Irreversibility Rule Overruling Assumption: Due to the presence of abundant catalase in peroxisomes removing H2O2, it is assumed that glycolate oxidase is unidirectional		18444898;11755682;
bscDaytxGLU	bscDaytxGLT	<=> bscDayGlu[bscDayc]		-1000	0	0	phloem transport	PROTEIN_ASSOCIATION: rxnNotes: PARENTFRAME: None Directionality References: Irreversibility Rule: none Irreversibility Rule Overruling Assumption:
bscDaytxGLY	bscDaytxGLY	<=> bscDayGly[bscDayc]		-1000	0	0	phloem transport	PROTEIN_ASSOCIATION: rxnNotes: PARENTFRAME: None Directionality References: Irreversibility Rule: 2a Irreversibility Rule Overruling Assumption:
bscDaytxILE	bscDaytxILE	<=> bscDayIle[bscDayc]		-1000	0	0	phloem transport	PROTEIN_ASSOCIATION: rxnNotes: PARENTFRAME: None Directionality References: Irreversibility Rule: none Irreversibility Rule Overruling Assumption:
bscDaytxLASPARTATE	bscDaytxL-ASPARTATE	<=> bscDayLAspartate[bscDayc]		-1000	0	0	phloem transport	PROTEIN_ASSOCIATION: rxnNotes: PARENTFRAME: None Directionality References: Irreversibility Rule: 2e Irreversibility Rule Overruling Assumption:
bscDaytxTHR	bscDaytxTHR	<=> bscDayThr[bscDayc]		-1000	0	0	phloem transport	PROTEIN_ASSOCIATION: rxnNotes: PARENTFRAME: None Directionality References: Irreversibility Rule: none Irreversibility Rule Overruling Assumption:
bscDaytxHIS	bscDaytxHIS	<=> bscDayHis[bscDayc]		-1000	0	0	phloem transport	PROTEIN_ASSOCIATION: rxnNotes: PARENTFRAME: None Directionality References: Irreversibility Rule: none Irreversibility Rule Overruling Assumption:		15708363;
bscDaytxSUCROSE	bscDaytxSUCROSE	<=> bscDaySucrose[bscDayc]		-1000	0	0	phloem transport	PROTEIN_ASSOCIATION: rxnNotes: PARENTFRAME: None Directionality References: Irreversibility Rule: none Irreversibility Rule Overruling Assumption:		10.1046/j.1365-313X.1994.6060795.x;
bscDaytxGLUTATHIONE	bscDaytxGLUTATHIONE	<=> bscDayGlutathione[bscDayc]		-1000	0	0	phloem transport	PROTEIN_ASSOCIATION: rxnNotes: PARENTFRAME: None Directionality References: Irreversibility Rule: Irreversibility Rule Overruling Assumption:
bscDaytxPHE	bscDaytxPHE	<=> bscDayPhe[bscDayc]		-1000	0	0	phloem transport	PROTEIN_ASSOCIATION: rxnNotes: PARENTFRAME: None Directionality References: Irreversibility Rule: Irreversibility Rule Overruling Assumption:
bscDaytxLALPHAALANINE	bscDaytxL-ALPHA-ALANINE	<=> bscDayLAlanine[bscDayc]		-1000	0	0	phloem transport	PROTEIN_ASSOCIATION: rxnNotes: PARENTFRAME: None Directionality References: Irreversibility Rule: Irreversibility Rule Overruling Assumption:
bscDaytxASN	bscDaytxASN	<=> bscDayAsn[bscDayc]		-1000	0	0	phloem transport	PROTEIN_ASSOCIATION: rxnNotes: PARENTFRAME: None Directionality References: Irreversibility Rule: Irreversibility Rule Overruling Assumption:
bscDaytxVAL	bscDaytxVAL	<=> bscDayVal[bscDayc]		-1000	0	0	phloem transport	PROTEIN_ASSOCIATION: rxnNotes: PARENTFRAME: None Directionality References: Irreversibility Rule: Irreversibility Rule Overruling Assumption:
bscDaytxLEU	bscDaytxLEU	<=> bscDayLeu[bscDayc]		-1000	0	0	phloem transport	PROTEIN_ASSOCIATION: rxnNotes: PARENTFRAME: None Directionality References: Irreversibility Rule: Irreversibility Rule Overruling Assumption:
bscDaytxMET	bscDaytxMET	<=> bscDayMet[bscDayc]		-1000	0	0	phloem transport	PROTEIN_ASSOCIATION: rxnNotes: PARENTFRAME: None Directionality References: Irreversibility Rule: Irreversibility Rule Overruling Assumption:
bscDaytxSER	bscDaytxSER	<=> bscDaySer[bscDayc]		-1000	0	0	phloem transport	PROTEIN_ASSOCIATION: rxnNotes: PARENTFRAME: None Directionality References: Irreversibility Rule: Irreversibility Rule Overruling Assumption:
bscDaytxMG2	bscDaytxMG+2	<=> bscDayMg2[bscDayc]		-1000	1000	0	xylem transport	PROTEIN_ASSOCIATION: rxnNotes: PARENTFRAME: None Directionality References: Irreversibility Rule: 2b Irreversibility Rule Overruling Assumption:
bscDaytxWATER	bscDaytxWATER	<=> bscDayWater[bscDayc]		-1000	1000	0	xylem transport	PROTEIN_ASSOCIATION: rxnNotes: PARENTFRAME: None Directionality References: Irreversibility Rule: none Irreversibility Rule Overruling Assumption: Due to the presence of abundant catalase in peroxisomes removing H2O2, it is assumed that glycolate oxidase is unidirectional		18444898;11755682;
bscDaytxNITRATE	bscDaytxNITRATE	<=> bscDayNitrate[bscDayc]		-1000	1000	0	xylem transport	PROTEIN_ASSOCIATION: rxnNotes: PARENTFRAME: None Directionality References: Irreversibility Rule: Irreversibility Rule Overruling Assumption:
bscDayChloroplastNitriteExchange	bscDayChloroplastNitriteExchange	bscDayNitrite[bscDayc] <=> bscDayNitriteChloroplast[bscDayp]		-1000	1000	0	chloroplast transport	PROTEIN_ASSOCIATION: rxnNotes: PARENTFRAME: None Directionality References: Irreversibility Rule: Irreversibility Rule Overruling Assumption:
mcDayChloroplastNitriteExchange	mcDayChloroplastNitriteExchange	mcDayNitrite[mcDayc] <=> mcDayNitriteChloroplast[mcDayp]		-1000	1000	0	chloroplast transport	PROTEIN_ASSOCIATION: rxnNotes: PARENTFRAME: None Directionality References: Irreversibility Rule: Irreversibility Rule Overruling Assumption:
bscDaytxPi	bscDaytx|Pi|	<=> bscDayPhosphate[bscDayc]		-1000	1000	0	xylem transport	PROTEIN_ASSOCIATION: rxnNotes: PARENTFRAME: None Directionality References: Irreversibility Rule: Irreversibility Rule Overruling Assumption:
bscDaytxPROTON	bscDaytxPROTON	<=> bscDayProton[bscDayc]		-1000	1000	0	xylem transport	PROTEIN_ASSOCIATION: rxnNotes: PARENTFRAME: None Directionality References: Irreversibility Rule: Irreversibility Rule Overruling Assumption:
bscDaytxSULFATE	bscDaytxSULFATE	<=> bscDaySulfate[bscDayc]		-1000	1000	0	xylem transport	PROTEIN_ASSOCIATION: rxnNotes: PARENTFRAME: None Directionality References: Irreversibility Rule: Irreversibility Rule Overruling Assumption:
mcDaySinkGLN	EC 6.1.1.18 (sinkGLN)	mcDayGln[mcDayc] -> GlnBiomass[bio]	( mcSobic003G038100 )	0	0	0	variable biomass sink	PROTEIN_ASSOCIATION: ( mcSobic003G038100 ) rxnNotes: PARENTFRAME: GLUTAMINE--TRNA-LIGASE-RXN Directionality References: Irreversibility Rule: none Irreversibility Rule Overruling Assumption:	EC 6.1.1.18
bscDaySinkGLN	EC 6.1.1.18 (sinkGLN)	bscDayGln[bscDayc] -> GlnBiomass[bio]	( bscSobic003G038100 )	0	0	0	variable biomass sink	PROTEIN_ASSOCIATION: ( bscSobic003G038100 ) rxnNotes: PARENTFRAME: GLUTAMINE--TRNA-LIGASE-RXN Directionality References: Irreversibility Rule: none Irreversibility Rule Overruling Assumption:	EC 6.1.1.18
mcDaySinkGLU	EC 6.1.1.17 (sinkGLT)	mcDayGlu[mcDayc] -> GluBiomass[bio]	( mcSobic004G018000 or mcSobic004G018100 or mcSobic001G509500 )	0	0	0	variable biomass sink	PROTEIN_ASSOCIATION: ( mcSobic004G018000 or mcSobic004G018100 or mcSobic001G509500 ) rxnNotes: PARENTFRAME: GLURS-RXN Directionality References: Irreversibility Rule: none Irreversibility Rule Overruling Assumption:	EC 6.1.1.17
bscDaySinkGLU	EC 6.1.1.17 (sinkGLT)	bscDayGlu[bscDayc] -> GluBiomass[bio]	( bscSobic004G018000 or bscSobic004G018100 or bscSobic001G509500 )	0	0	0	variable biomass sink	PROTEIN_ASSOCIATION: ( bscSobic004G018000 or bscSobic004G018100 or bscSobic001G509500 ) rxnNotes: PARENTFRAME: GLURS-RXN Directionality References: Irreversibility Rule: none Irreversibility Rule Overruling Assumption:	EC 6.1.1.17
mcDaySinkGLY	EC 6.1.1.14 (sinkGLY)	mcDayGly[mcDayc] -> GlyBiomass[bio]	( mcSobic007G188600 or mcSobic006G058800 )	0	0	0	variable biomass sink	PROTEIN_ASSOCIATION: ( mcSobic007G188600 or mcSobic006G058800 ) rxnNotes: PARENTFRAME: GLYCINE--TRNA-LIGASE-RXN Directionality References: Irreversibility Rule: 1a Irreversibility Rule Overruling Assumption:	EC 6.1.1.14	11893511;
bscDaySinkGLY	EC 6.1.1.14 (sinkGLY)	bscDayGly[bscDayc] -> GlyBiomass[bio]	( bscSobic007G188600 or bscSobic006G058800 )	0	0	0	variable biomass sink	PROTEIN_ASSOCIATION: ( bscSobic007G188600 or bscSobic006G058800 ) rxnNotes: PARENTFRAME: GLYCINE--TRNA-LIGASE-RXN Directionality References: Irreversibility Rule: 1a Irreversibility Rule Overruling Assumption:	EC 6.1.1.14
mcDaySinkCPD13612	mcDaysinkCPD-13612	mcDayDihydrosphingosine[mcDayc] -> DihydrosphingosineBiomass[bio]		0	0	0	variable biomass sink	PROTEIN_ASSOCIATION: rxnNotes: PARENTFRAME: None Directionality References: Irreversibility Rule: 1a Irreversibility Rule Overruling Assumption:
bscDaySinkCPD13612	bscDaysinkCPD-13612	bscDayDihydrosphingosine[bscDayc] -> DihydrosphingosineBiomass[bio]		0	0	0	variable biomass sink	PROTEIN_ASSOCIATION: rxnNotes: PARENTFRAME: None Directionality References: Irreversibility Rule: 1a Irreversibility Rule Overruling Assumption:
mcDaySinkLALPHAALANINE	EC 6.1.1.7 (sinkL-ALPHA-ALANINE)	mcDayLAlanine[mcDayc] -> LAlanineBiomass[bio]	( mcSobic010G100900 or mcSobic008G082500 )	0	0	0	variable biomass sink	PROTEIN_ASSOCIATION: ( mcSobic010G100900 or mcSobic008G082500 ) rxnNotes: PARENTFRAME: ALANINE--TRNA-LIGASE-RXN Directionality References: Irreversibility Rule: 1a Irreversibility Rule Overruling Assumption:	EC 6.1.1.7	10871900;
bscDaySinkLALPHAALANINE	EC 6.1.1.7 (sinkL-ALPHA-ALANINE)	bscDayLAlanine[bscDayc] -> LAlanineBiomass[bio]	( bscSobic010G100900 or bscSobic008G082500 )	0	0	0	variable biomass sink	PROTEIN_ASSOCIATION: ( bscSobic010G100900 or bscSobic008G082500 ) rxnNotes: PARENTFRAME: ALANINE--TRNA-LIGASE-RXN Directionality References: Irreversibility Rule: 2e Irreversibility Rule Overruling Assumption:	EC 6.1.1.7
mcDaySinkXylogalacturonanmonomerequivalent	mcDaysinkXylogalacturonan-monomer-equivalent	mcDayXylogalacturonanMonomerEquivalent[mcDayc] -> XylogalacturonanMonomerEquivalentBiomass[bio]		0	0	0	variable biomass sink	PROTEIN_ASSOCIATION: rxnNotes: PARENTFRAME: None Directionality References: 14367316; Irreversibility Rule: 2a, 2d(-) Irreversibility Rule Overruling Assumption: Unidirectionality suggested by large free enthalpy (-30 KJ/mol). PEP carboxylase is generally regarded as unidirectional in producing OxA.		10880970;15012290;
bscDaySinkXylogalacturonanmonomerequivalent	bscDaysinkXylogalacturonan-monomer-equivalent	bscDayXylogalacturonanMonomerEquivalent[bscDayc] -> XylogalacturonanMonomerEquivalentBiomass[bio]		0	0	0	variable biomass sink	PROTEIN_ASSOCIATION: rxnNotes: PARENTFRAME: None Directionality References: 12692343; Irreversibility Rule: 2b , 2d Irreversibility Rule Overruling Assumption: PEP carboxykinase is regarded as converting OxA to PEP in gluconeogenesis		17283014;15767324;10592027;
mcDaySinkGlucuronoxylanmonomerequivalent	mcDaysinkGlucuronoxylan-monomer-equivalent	mcDayGlucuronoxylanMonomerEquivalent[mcDayc] -> GlucuronoxylanMonomerEquivalentBiomass[bio]		0	0	0	variable biomass sink	PROTEIN_ASSOCIATION: rxnNotes: PARENTFRAME: None Directionality References: 10.1016/j.jct.2003.08.002;ISBN:0879010479; Irreversibility Rule: 2b(-) Irreversibility Rule Overruling Assumption: Because standard Gibbsfree Energy is large (-31 Kj/mol), irreversibility in direction of formation of ATP assumed.		10712540;
bscDaySinkGlucuronoxylanmonomerequivalent	bscDaysinkGlucuronoxylan-monomer-equivalent	bscDayGlucuronoxylanMonomerEquivalent[bscDayc] -> GlucuronoxylanMonomerEquivalentBiomass[bio]		0	0	0	variable biomass sink	PROTEIN_ASSOCIATION: rxnNotes: PARENTFRAME: None Directionality References: 15012287; Irreversibility Rule: 2e(-) Irreversibility Rule Overruling Assumption: This enzyme is thought to function in glycolysis as an alternative to the &quot;phosphorylating&quot; dehydrogenases (EC 1.2.1.12, EC 1.2.1.13)		16927206;
mcDaySinkSUCROSE	mcDaysinkSUCROSE	mcDaySucrose[mcDayc] -> SucroseBiomass[bio]		0	0	0	variable biomass sink	PROTEIN_ASSOCIATION: rxnNotes: PARENTFRAME: None Directionality References: Irreversibility Rule: 2b Irreversibility Rule Overruling Assumption:		10712540;16543413;
bscDaySinkSUCROSE	bscDaysinkSUCROSE	bscDaySucrose[bscDayc] -> SucroseBiomass[bio]		0	0	0	variable biomass sink	PROTEIN_ASSOCIATION: rxnNotes: PARENTFRAME: None Directionality References: Irreversibility Rule: none Irreversibility Rule Overruling Assumption:		15611146;10.1046/j.1365-313X.1994.6060795.x;
mcDaySinkCHLOROPHYLLB	mcDaysinkCHLOROPHYLL-B	mcDayChlorophyllB[mcDayc] -> ChlorophyllBBiomass[bio]		0	0	0	variable biomass sink	PROTEIN_ASSOCIATION: rxnNotes: PARENTFRAME: None Directionality References: Irreversibility Rule: none Irreversibility Rule Overruling Assumption:		9390175;
bscDaySinkCHLOROPHYLLB	bscDaysinkCHLOROPHYLL-B	bscDayChlorophyllB[bscDayc] -> ChlorophyllBBiomass[bio]		0	0	0	variable biomass sink	PROTEIN_ASSOCIATION: rxnNotes: PARENTFRAME: None Directionality References: Irreversibility Rule: 2a Irreversibility Rule Overruling Assumption:		17509628;
mcDaySinkCHLOROPHYLLA	mcDaysinkCHLOROPHYLL-A	mcDayChlorophyllA[mcDayc] -> ChlorophyllABiomass[bio]		0	0	0	variable biomass sink	PROTEIN_ASSOCIATION: rxnNotes: PARENTFRAME: None Directionality References: Irreversibility Rule: none Irreversibility Rule Overruling Assumption:		7894512;9611168;9535706;17509628;
bscDaySinkCHLOROPHYLLA	bscDaysinkCHLOROPHYLL-A	bscDayChlorophyllA[bscDayc] -> ChlorophyllABiomass[bio]		0	0	0	variable biomass sink	PROTEIN_ASSOCIATION: rxnNotes: PARENTFRAME: None Directionality References: Irreversibility Rule: 2b Irreversibility Rule Overruling Assumption:		10889231;
mcDaySinkMET	EC 6.1.1.10 (sinkMET)	mcDayMet[mcDayc] -> MetBiomass[bio]	( mcSobic001G455800 or mcSobic001G461700 or mcSobic004G251200 )	0	0	0	variable biomass sink	PROTEIN_ASSOCIATION: ( mcSobic001G455800 or mcSobic001G461700 or mcSobic004G251200 ) rxnNotes: PARENTFRAME: METHIONINE--TRNA-LIGASE-RXN Directionality References: Irreversibility Rule: none Irreversibility Rule Overruling Assumption:	EC 6.1.1.10	18444898;11755682;
bscDaySinkMET	EC 6.1.1.10 (sinkMET)	bscDayMet[bscDayc] -> MetBiomass[bio]	( bscSobic001G455800 or bscSobic001G461700 or bscSobic004G251200 )	0	0	0	variable biomass sink	PROTEIN_ASSOCIATION: ( bscSobic001G455800 or bscSobic001G461700 or bscSobic004G251200 ) rxnNotes: PARENTFRAME: METHIONINE--TRNA-LIGASE-RXN Directionality References: Irreversibility Rule: none Irreversibility Rule Overruling Assumption:	EC 6.1.1.10	18444898;11755682;
mcDaySinkPRO	EC 6.1.1.15 (sinkPRO)	mcDayPro[mcDayc] -> ProBiomass[bio]	( mcSobic002G043600 or mcSobic007G180100 )	0	0	0	variable biomass sink	PROTEIN_ASSOCIATION: ( mcSobic002G043600 or mcSobic007G180100 ) rxnNotes: PARENTFRAME: PROLINE--TRNA-LIGASE-RXN Directionality References: Irreversibility Rule: none Irreversibility Rule Overruling Assumption:	EC 6.1.1.15	18444898;11755682;
bscDaySinkPRO	EC 6.1.1.15 (sinkPRO)	bscDayPro[bscDayc] -> ProBiomass[bio]	( bscSobic002G043600 or bscSobic007G180100 )	0	0	0	variable biomass sink	PROTEIN_ASSOCIATION: ( bscSobic002G043600 or bscSobic007G180100 ) rxnNotes: PARENTFRAME: PROLINE--TRNA-LIGASE-RXN Directionality References: Irreversibility Rule: none Irreversibility Rule Overruling Assumption:	EC 6.1.1.15	18444898;11755682;
mcDaySinkHIS	EC 6.1.1.21 (sinkHIS)	mcDayHis[mcDayc] -> HisBiomass[bio]	( mcSobic009G045900 or mcSobic003G040000 )	0	0	0	variable biomass sink	PROTEIN_ASSOCIATION: ( mcSobic009G045900 or mcSobic003G040000 ) rxnNotes: PARENTFRAME: HISTIDINE--TRNA-LIGASE-RXN Directionality References: Irreversibility Rule: none Irreversibility Rule Overruling Assumption: Due to the presence of abundant catalase in peroxisomes removing H2O2, it is assumed that glycolate oxidase is unidirectional	EC 6.1.1.21	18444898;11755682;
bscDaySinkHIS	EC 6.1.1.21 (sinkHIS)	bscDayHis[bscDayc] -> HisBiomass[bio]	( bscSobic009G045900 or bscSobic003G040000 )	0	0	0	variable biomass sink	PROTEIN_ASSOCIATION: ( bscSobic009G045900 or bscSobic003G040000 ) rxnNotes: PARENTFRAME: HISTIDINE--TRNA-LIGASE-RXN Directionality References: Irreversibility Rule: none Irreversibility Rule Overruling Assumption:	EC 6.1.1.21	18444898;11755682;
mcDaySinkCPD649	mcDaysinkCPD-649	mcDayCPD649[mcDayc] -> CPD649Biomass[bio]		0	0	0	variable biomass sink	PROTEIN_ASSOCIATION: rxnNotes: PARENTFRAME: None Directionality References: Irreversibility Rule: 2a Irreversibility Rule Overruling Assumption:		18444898;
bscDaySinkCPD649	bscDaysinkCPD-649	bscDayCPD649[bscDayc] -> CPD649Biomass[bio]		0	0	0	variable biomass sink	PROTEIN_ASSOCIATION: rxnNotes: PARENTFRAME: None Directionality References: Irreversibility Rule: 2a Irreversibility Rule Overruling Assumption:		18444898;
mcDaySinkLEU	EC 6.1.1.4 (sinkLEU)	mcDayLeu[mcDayc] -> LeuBiomass[bio]	( mcSobic003G094350 or mcSobic006G256300 or mcSobic001G407700 )	0	0	0	variable biomass sink	PROTEIN_ASSOCIATION: ( mcSobic003G094350 or mcSobic006G256300 or mcSobic001G407700 ) rxnNotes: PARENTFRAME: LEUCINE--TRNA-LIGASE-RXN Directionality References: Irreversibility Rule: 2a Irreversibility Rule Overruling Assumption:	EC 6.1.1.4	18444898;
bscDaySinkLEU	EC 6.1.1.4 (sinkLEU)	bscDayLeu[bscDayc] -> LeuBiomass[bio]	( bscSobic003G094350 or bscSobic006G256300 or bscSobic001G407700 )	0	0	0	variable biomass sink	PROTEIN_ASSOCIATION: ( bscSobic003G094350 or bscSobic006G256300 or bscSobic001G407700 ) rxnNotes: PARENTFRAME: LEUCINE--TRNA-LIGASE-RXN Directionality References: Irreversibility Rule: 2a Irreversibility Rule Overruling Assumption:	EC 6.1.1.4	18444898;
mcDaySinkILE	EC 6.1.1.5 (sinkILE)	mcDayIle[mcDayc] -> IleBiomass[bio]	( mcSobic004G317700 or mcSobic010G206300 )	0	0	0	variable biomass sink	PROTEIN_ASSOCIATION: ( mcSobic004G317700 or mcSobic010G206300 ) rxnNotes: PARENTFRAME: ISOLEUCINE--TRNA-LIGASE-RXN Directionality References: Irreversibility Rule: 2a Irreversibility Rule Overruling Assumption:	EC 6.1.1.5	18444898;
bscDaySinkILE	EC 6.1.1.5 (sinkILE)	bscDayIle[bscDayc] -> IleBiomass[bio]	( bscSobic004G317700 or bscSobic010G206300 )	0	0	0	variable biomass sink	PROTEIN_ASSOCIATION: ( bscSobic004G317700 or bscSobic010G206300 ) rxnNotes: PARENTFRAME: ISOLEUCINE--TRNA-LIGASE-RXN Directionality References: Irreversibility Rule: 2d Irreversibility Rule Overruling Assumption:	EC 6.1.1.5	12805578;
mcDaySinkASN	EC 6.1.1.22 (sinkASN)	mcDayAsn[mcDayc] -> AsnBiomass[bio]	( mcSobic002G304100 or mcSobic001G420400 )	0	0	0	variable biomass sink	PROTEIN_ASSOCIATION: ( mcSobic002G304100 or mcSobic001G420400 ) rxnNotes: PARENTFRAME: ASPARAGINE--TRNA-LIGASE-RXN Directionality References: Irreversibility Rule: none Irreversibility Rule Overruling Assumption:	EC 6.1.1.22
bscDaySinkASN	EC 6.1.1.22 (sinkASN)	bscDayAsn[bscDayc] -> AsnBiomass[bio]	( bscSobic002G304100 or bscSobic001G420400 )	0	0	0	variable biomass sink	PROTEIN_ASSOCIATION: ( bscSobic002G304100 or bscSobic001G420400 ) rxnNotes: PARENTFRAME: ASPARAGINE--TRNA-LIGASE-RXN Directionality References: Irreversibility Rule: 2d Irreversibility Rule Overruling Assumption:	EC 6.1.1.22
mcDaySink14betaDxylanmonomerequivalent	mcDaysink1-4-beta-D-xylan-monomer-equivalent	mcDay14BetaDXylanMonomerEquivalent[mcDayc] -> 14BetaDXylanMonomerEquivalentBiomass[bio]		0	0	0	variable biomass sink	PROTEIN_ASSOCIATION: rxnNotes: PARENTFRAME: None Directionality References: Irreversibility Rule: 2e Irreversibility Rule Overruling Assumption:
bscDaySink14betaDxylanmonomerequivalent	bscDaysink1-4-beta-D-xylan-monomer-equivalent	bscDay14BetaDXylanMonomerEquivalent[bscDayc] -> 14BetaDXylanMonomerEquivalentBiomass[bio]		0	0	0	variable biomass sink	PROTEIN_ASSOCIATION: rxnNotes: PARENTFRAME: None Directionality References: Irreversibility Rule: none Irreversibility Rule Overruling Assumption:
mcDaySinkHomogalacturonanmonomerequivalent	mcDaysinkHomogalacturonan-monomer-equivalent	mcDayHomogalacturonanMonomerEquivalent[mcDayc] -> HomogalacturonanMonomerEquivalentBiomass[bio]		0	0	0	variable biomass sink	PROTEIN_ASSOCIATION: rxnNotes: PARENTFRAME: None Directionality References: Irreversibility Rule: 2a(-) Irreversibility Rule Overruling Assumption: rule conflicts with direction of dTTP synthesis subset / pathway.
bscDaySinkHomogalacturonanmonomerequivalent	bscDaysinkHomogalacturonan-monomer-equivalent	bscDayHomogalacturonanMonomerEquivalent[bscDayc] -> HomogalacturonanMonomerEquivalentBiomass[bio]		0	0	0	variable biomass sink	PROTEIN_ASSOCIATION: rxnNotes: PARENTFRAME: None Directionality References: Irreversibility Rule: 2b Irreversibility Rule Overruling Assumption: exception nucleoside dophisphate kinase
mcDaySinkCOUMARYLALCOHOL	mcDaysinkCOUMARYL-ALCOHOL	mcDayCoumarylAlcohol[mcDayc] -> CoumarylAlcoholBiomass[bio]		0	0	0	variable biomass sink	PROTEIN_ASSOCIATION: rxnNotes: PARENTFRAME: None Directionality References: Irreversibility Rule: 2a, 2d(-) Irreversibility Rule Overruling Assumption:
bscDaySinkCOUMARYLALCOHOL	bscDaysinkCOUMARYL-ALCOHOL	bscDayCoumarylAlcohol[bscDayc] -> CoumarylAlcoholBiomass[bio]		0	0	0	variable biomass sink	PROTEIN_ASSOCIATION: rxnNotes: PARENTFRAME: None Directionality References: Irreversibility Rule: none Irreversibility Rule Overruling Assumption:
mcDaySinkVAL	EC 6.1.1.9 (sinkVAL)	mcDayVal[mcDayc] -> ValBiomass[bio]	( mcSobic002G042500 or mcSobic007G054800 )	0	0	0	variable biomass sink	PROTEIN_ASSOCIATION: ( mcSobic002G042500 or mcSobic007G054800 ) rxnNotes: PARENTFRAME: VALINE--TRNA-LIGASE-RXN Directionality References: Irreversibility Rule: none Irreversibility Rule Overruling Assumption:	EC 6.1.1.9
bscDaySinkVAL	EC 6.1.1.9 (sinkVAL)	bscDayVal[bscDayc] -> ValBiomass[bio]	( bscSobic002G042500 or bscSobic007G054800 )	0	0	0	variable biomass sink	PROTEIN_ASSOCIATION: ( bscSobic002G042500 or bscSobic007G054800 ) rxnNotes: PARENTFRAME: VALINE--TRNA-LIGASE-RXN Directionality References: Irreversibility Rule: none Irreversibility Rule Overruling Assumption:	EC 6.1.1.9	12805578;9847135;
mcDaySink14alphaDGlucanmonomerequivalentchloroplast	mcDaysink1-4-alpha-D-Glucanmonomerequivalent [chloroplast]	mcDay14AlphaDGlucanMonomerEquivalentChloroplast[mcDayp] -> 14AlphaDGlucanMonomerEquivalentChloroplastBiomass[bio]		0	0	0	variable biomass sink	PROTEIN_ASSOCIATION: rxnNotes: PARENTFRAME: None Directionality References: Irreversibility Rule: 1a Irreversibility Rule Overruling Assumption:		10398698;
bscDaySink14alphaDGlucanmonomerequivalentchloroplast	bscDaysink1-4-alpha-D-Glucanmonomerequivalent [chloroplast]	bscDay14AlphaDGlucanMonomerEquivalentChloroplast[bscDayp] -> 14AlphaDGlucanMonomerEquivalentChloroplastBiomass[bio]		0	0	0	variable biomass sink	PROTEIN_ASSOCIATION: rxnNotes: PARENTFRAME: None Directionality References: Irreversibility Rule: 1a Irreversibility Rule Overruling Assumption:		17176390;
mcDaySinkTYR	EC 6.1.1.1 (sinkTYR)	mcDayTyr[mcDayc] -> TyrBiomass[bio]	( mcSobic001G455800 or mcSobic006G105800 or mcSobic007G039400 or mcSobic003G338100 or mcSobic001G010800 )	0	0	0	variable biomass sink	PROTEIN_ASSOCIATION: ( mcSobic001G455800 or mcSobic006G105800 or mcSobic007G039400 or mcSobic003G338100 or mcSobic001G010800 ) rxnNotes: PARENTFRAME: TYROSINE--TRNA-LIGASE-RXN Directionality References: Irreversibility Rule: none Irreversibility Rule Overruling Assumption:	EC 6.1.1.1
bscDaySinkTYR	EC 6.1.1.1 (sinkTYR)	bscDayTyr[bscDayc] -> TyrBiomass[bio]	( bscSobic001G455800 or bscSobic006G105800 or bscSobic007G039400 or bscSobic003G338100 or bscSobic001G010800 )	0	0	0	variable biomass sink	PROTEIN_ASSOCIATION: ( bscSobic001G455800 or bscSobic006G105800 or bscSobic007G039400 or bscSobic003G338100 or bscSobic001G010800 ) rxnNotes: PARENTFRAME: TYROSINE--TRNA-LIGASE-RXN Directionality References: Irreversibility Rule: none Irreversibility Rule Overruling Assumption:	EC 6.1.1.1
mcDaySinkArabinoxylanmonomerequivalent	mcDaysinkArabinoxylan-monomer-equivalent	mcDayArabinoxylanMonomerEquivalent[mcDayc] -> ArabinoxylanMonomerEquivalentBiomass[bio]		0	0	0	variable biomass sink	PROTEIN_ASSOCIATION: rxnNotes: PARENTFRAME: None Directionality References: Irreversibility Rule: none Irreversibility Rule Overruling Assumption:
bscDaySinkArabinoxylanmonomerequivalent	bscDaysinkArabinoxylan-monomer-equivalent	bscDayArabinoxylanMonomerEquivalent[bscDayc] -> ArabinoxylanMonomerEquivalentBiomass[bio]		0	0	0	variable biomass sink	PROTEIN_ASSOCIATION: rxnNotes: PARENTFRAME: None Directionality References: Irreversibility Rule: none Irreversibility Rule Overruling Assumption:
mcDaySinkRNAbaseequivalent	mcDaysinkRNAbaseequivalent	mcDayRNABaseEquivalent[mcDayc] -> RNABaseEquivalentBiomass[bio]		0	0	0	variable biomass sink	PROTEIN_ASSOCIATION: rxnNotes: PARENTFRAME: None Directionality References: Irreversibility Rule: none Irreversibility Rule Overruling Assumption:
bscDaySinkRNAbaseequivalent	bscDaysinkRNAbaseequivalent	bscDayRNABaseEquivalent[bscDayc] -> RNABaseEquivalentBiomass[bio]		0	0	0	variable biomass sink	PROTEIN_ASSOCIATION: rxnNotes: PARENTFRAME: None Directionality References: Irreversibility Rule: none Irreversibility Rule Overruling Assumption:
mcDaySinkSINAPYLALCOHOL	mcDaysinkSINAPYL-ALCOHOL	mcDaySinapylAlcohol[mcDayc] -> SinapylAlcoholBiomass[bio]		0	0	0	variable biomass sink	PROTEIN_ASSOCIATION: rxnNotes: PARENTFRAME: None Directionality References: Irreversibility Rule: none Irreversibility Rule Overruling Assumption:
[truncated: 3,197 more rows]

## Sheet: Metabolite List
Abbreviation	Description	Charged formula	Charge	Compartment
sharedStarch[phl]	starch		0	phloem
13BetaDGlucanMonomerEquivalentBiomass[bio]	a glucan		0	biomass
[truncated: 3,205 more rows]
