# Supplementary material for: Elucidation of Triacylglycerol Overproduction in the C4 Bioenergy Crop Sorghum bicolor by Constraint-Based Analysis
Source: Front Plant Sci. 2022 Feb 17;13:787265. doi: 10.3389/fpls.2022.787265 (PMC8892208; doi:10.3389/fpls.2022.787265)
Supplement: Supplementary File 2 — Sorghum bicolor iTJC1414x4 in SBML and Excel formats, and MATLAB scripts for running model simulations. [file Data_Sheet_2.zip › README.txt]

In the “code_dielModel.m” file, specify which of the 3 simulation stages to run:
1. Determine the light uptake and drain constraints from the inputted CO2 net uptake and respiratory loss rates. 
2. Use the above parameters to simulate variation in 1 of TAG cycling, FA cycling, and C allocation. 
3. Simulate simultaneous variation in TAG cycling, FA cycling, and C allocation 
