# Supplementary material for: Elucidation of Triacylglycerol Overproduction in the C4 Bioenergy Crop Sorghum bicolor by Constraint-Based Analysis
Source: Front Plant Sci. 2022 Feb 17;13:787265. doi: 10.3389/fpls.2022.787265 (PMC8892208; doi:10.3389/fpls.2022.787265)
Supplement: Supplementary File 2 — Sorghum bicolor iTJC1414x4 in SBML and Excel formats, and MATLAB scripts for running model simulations. [file Data_Sheet_2.zip › subroutine_autotrophic.m]

% Elucidation of triacylglycerol overproduction in the C4 bioenergy crop Sorghum bicolor by constraint-based analysis
% Teresa J Clark, Jorg Schwender, Brookhaven National Laboratory, 2021
% This information is provided "AS IS", without any warranty;
% without even the implied warranty of merchantability or fitness for a particular purpose.


function [model] = mySubroutine(model)
 
% set BS cells to only export C metabolites
model = changeRxnBounds(model, 'bscDaytxSUCROSE',0,'u');
model = changeRxnBounds(model, 'bscDaytxLYS',0,'u');
model = changeRxnBounds(model, 'bscDaytxARG',0,'u');
model = changeRxnBounds(model, 'bscDaytxTYR',0,'u');
model = changeRxnBounds(model, 'bscDaytxGLU',0,'u');
model = changeRxnBounds(model, 'bscDaytxGLY',0,'u');
model = changeRxnBounds(model, 'bscDaytxILE',0,'u');
model = changeRxnBounds(model, 'bscDaytxLASPARTATE',0,'u');
model = changeRxnBounds(model, 'bscDaytxTHR',0,'u');
model = changeRxnBounds(model, 'bscDaytxHIS',0,'u');
model = changeRxnBounds(model, 'bscDaytxGLUTATHIONE',0,'u');
model = changeRxnBounds(model, 'bscDaytxPHE',0,'u');
model = changeRxnBounds(model, 'bscDaytxLALPHAALANINE',0,'u');
model = changeRxnBounds(model, 'bscDaytxASN',0,'u');
model = changeRxnBounds(model, 'bscDaytxVAL',0,'u');
model = changeRxnBounds(model, 'bscDaytxLEU',0,'u');
model = changeRxnBounds(model, 'bscDaytxMET',0,'u');
model = changeRxnBounds(model, 'bscDaytxSER',0,'u');
 
model = changeRxnBounds(model, 'bscNighttxSUCROSE',0,'u');
model = changeRxnBounds(model, 'bscNighttxLYS',0,'u');
model = changeRxnBounds(model, 'bscNighttxARG',0,'u');
model = changeRxnBounds(model, 'bscNighttxTYR',0,'u');
model = changeRxnBounds(model, 'bscNighttxGLU',0,'u');
model = changeRxnBounds(model, 'bscNighttxGLY',0,'u');
model = changeRxnBounds(model, 'bscNighttxILE',0,'u');
model = changeRxnBounds(model, 'bscNighttxLASPARTATE',0,'u');
model = changeRxnBounds(model, 'bscNighttxTHR',0,'u');
model = changeRxnBounds(model, 'bscNighttxHIS',0,'u');
model = changeRxnBounds(model, 'bscNighttxGLUTATHIONE',0,'u');
model = changeRxnBounds(model, 'bscNighttxPHE',0,'u');
model = changeRxnBounds(model, 'bscNighttxLALPHAALANINE',0,'u');
model = changeRxnBounds(model, 'bscNighttxASN',0,'u');
model = changeRxnBounds(model, 'bscNighttxVAL',0,'u');
model = changeRxnBounds(model, 'bscNighttxLEU',0,'u');
model = changeRxnBounds(model, 'bscNighttxMET',0,'u');
model = changeRxnBounds(model, 'bscNighttxSER',0,'u');
 
end
