# Supplementary material for: Elucidation of Triacylglycerol Overproduction in the C4 Bioenergy Crop Sorghum bicolor by Constraint-Based Analysis
Source: Front Plant Sci. 2022 Feb 17;13:787265. doi: 10.3389/fpls.2022.787265 (PMC8892208; doi:10.3389/fpls.2022.787265)
Supplement: Supplementary File 2 — Sorghum bicolor iTJC1414x4 in SBML and Excel formats, and MATLAB scripts for running model simulations. [file Data_Sheet_2.zip › subroutine_biomassComposition.m]

% Elucidation of triacylglycerol overproduction in the C4 bioenergy crop Sorghum bicolor by constraint-based analysis
% Teresa J Clark, Jorg Schwender, Brookhaven National Laboratory, 2021
% This information is provided "AS IS", without any warranty;
% without even the implied warranty of merchantability or fitness for a particular purpose.


function [model] = mySubroutine(model)

%%%%%%%%%%%%%%%%%%%%%%%%%%%%%%%%%%%%%%%%%%%%%%%%%%%%%%%%%
%%%      Add constraints for biomass composition      %%%
%%%%%%%%%%%%%%%%%%%%%%%%%%%%%%%%%%%%%%%%%%%%%%%%%%%%%%%%%
 
% remove variable biomass composition rxns from the original Bogart & Myers 2016 model
model = changeRxnBounds(model, 'mcDaySinkCPD13612', 0,'b');
model = changeRxnBounds(model, 'bscDaySinkCPD13612', 0,'b');
model = changeRxnBounds(model, 'mcDaySinkLALPHAALANINE', 0,'b');
model = changeRxnBounds(model, 'bscDaySinkLALPHAALANINE', 0,'b');
model = changeRxnBounds(model, 'mcDaySinkXylogalacturonanmonomerequivalent', 0,'b');
model = changeRxnBounds(model, 'bscDaySinkXylogalacturonanmonomerequivalent', 0,'b');
model = changeRxnBounds(model, 'mcDaySinkGlucuronoxylanmonomerequivalent', 0,'b');
model = changeRxnBounds(model, 'bscDaySinkGlucuronoxylanmonomerequivalent', 0,'b');
model = changeRxnBounds(model, 'mcDaySinkSUCROSE', 0,'b');
model = changeRxnBounds(model, 'bscDaySinkSUCROSE', 0,'b');
model = changeRxnBounds(model, 'mcDaySinkCHLOROPHYLLB', 0,'b');
model = changeRxnBounds(model, 'bscDaySinkCHLOROPHYLLB', 0,'b');
model = changeRxnBounds(model, 'mcDaySinkCHLOROPHYLLA', 0,'b');
model = changeRxnBounds(model, 'bscDaySinkCHLOROPHYLLA', 0,'b');
model = changeRxnBounds(model, 'mcDaySinkCPD649', 0,'b');
model = changeRxnBounds(model, 'bscDaySinkCPD649', 0,'b');
model = changeRxnBounds(model, 'mcDaySink14betaDxylanmonomerequivalent', 0,'b');
model = changeRxnBounds(model, 'bscDaySink14betaDxylanmonomerequivalent', 0,'b');
model = changeRxnBounds(model, 'mcDaySinkHomogalacturonanmonomerequivalent', 0,'b');
model = changeRxnBounds(model, 'bscDaySinkHomogalacturonanmonomerequivalent', 0,'b');
model = changeRxnBounds(model, 'mcDaySinkCOUMARYLALCOHOL', 0,'b');
model = changeRxnBounds(model, 'bscDaySinkCOUMARYLALCOHOL', 0,'b');
model = changeRxnBounds(model, 'mcDaySink14alphaDGlucanmonomerequivalentchloroplast', 0,'b');
model = changeRxnBounds(model, 'bscDaySink14alphaDGlucanmonomerequivalentchloroplast', 0,'b');
model = changeRxnBounds(model, 'mcDaySinkArabinoxylanmonomerequivalent', 0,'b');
model = changeRxnBounds(model, 'bscDaySinkArabinoxylanmonomerequivalent', 0,'b');
model = changeRxnBounds(model, 'mcDaySinkRNAbaseequivalent', 0,'b');
model = changeRxnBounds(model, 'bscDaySinkRNAbaseequivalent', 0,'b');
model = changeRxnBounds(model, 'mcDaySinkSINAPYLALCOHOL', 0,'b');
model = changeRxnBounds(model, 'bscDaySinkSINAPYLALCOHOL', 0,'b');
model = changeRxnBounds(model, 'mcDaySinkCELLULOSEmonomerequivalent', 0,'b');
model = changeRxnBounds(model, 'bscDaySinkCELLULOSEmonomerequivalent', 0,'b');
model = changeRxnBounds(model, 'mcDaySinkamylopectinmonomerequivalentchloroplast', 0,'b');
model = changeRxnBounds(model, 'bscDaySinkamylopectinmonomerequivalentchloroplast', 0,'b');
model = changeRxnBounds(model, 'mcDaySinkSULFOQUINOVOSYLDIACYLGLYCEROL', 0,'b');
model = changeRxnBounds(model, 'bscDaySinkSULFOQUINOVOSYLDIACYLGLYCEROL', 0,'b');
model = changeRxnBounds(model, 'mcDaySinkDNAbaseequivalent', 0,'b');
model = changeRxnBounds(model, 'bscDaySinkDNAbaseequivalent', 0,'b');
model = changeRxnBounds(model, 'mcDaySinkXyloglucanmonomerequivalent', 0,'b');
model = changeRxnBounds(model, 'bscDaySinkXyloglucanmonomerequivalent', 0,'b');
model = changeRxnBounds(model, 'mcDaySink13betaDglucanmonomerequivalent', 0,'b');
model = changeRxnBounds(model, 'bscDaySink13betaDglucanmonomerequivalent', 0,'b');
model = changeRxnBounds(model, 'mcDaySinkGalactosylgalactosyldiacylglycerols', 0,'b');
model = changeRxnBounds(model, 'bscDaySinkGalactosylgalactosyldiacylglycerols', 0,'b');
model = changeRxnBounds(model, 'mcDaySinkDGalactosyl12diacylglycerols', 0,'b');
model = changeRxnBounds(model, 'bscDaySinkDGalactosyl12diacylglycerols', 0,'b');
model = changeRxnBounds(model, 'mcDaySinkPHYTOSPINGOSINE', 0,'b');
model = changeRxnBounds(model, 'bscDaySinkPHYTOSPINGOSINE', 0,'b');
model = changeRxnBounds(model, 'mcDaySinkASCORBATE', 0,'b');
model = changeRxnBounds(model, 'bscDaySinkASCORBATE', 0,'b');
model = changeRxnBounds(model, 'mcDaySinkGlucomannanmonomerequivalent', 0,'b');
model = changeRxnBounds(model, 'bscDaySinkGlucomannanmonomerequivalent', 0,'b');
model = changeRxnBounds(model, 'mcDaySinkCPD440', 0,'b');
model = changeRxnBounds(model, 'bscDaySinkCPD440', 0,'b');
model = changeRxnBounds(model, 'mcDaySinkCONIFERYLALCOHOL', 0,'b');
model = changeRxnBounds(model, 'bscDaySinkCONIFERYLALCOHOL', 0,'b');

model = changeRxnBounds(model, 'mcNightSinkCPD13612', 0,'b');
model = changeRxnBounds(model, 'bscNightSinkCPD13612', 0,'b');
model = changeRxnBounds(model, 'mcNightSinkLALPHAALANINE', 0,'b');
model = changeRxnBounds(model, 'bscNightSinkLALPHAALANINE', 0,'b');
model = changeRxnBounds(model, 'mcNightSinkXylogalacturonanmonomerequivalent', 0,'b');
model = changeRxnBounds(model, 'bscNightSinkXylogalacturonanmonomerequivalent', 0,'b');
model = changeRxnBounds(model, 'mcNightSinkGlucuronoxylanmonomerequivalent', 0,'b');
model = changeRxnBounds(model, 'bscNightSinkGlucuronoxylanmonomerequivalent', 0,'b');
model = changeRxnBounds(model, 'mcNightSinkSUCROSE', 0,'b');
model = changeRxnBounds(model, 'bscNightSinkSUCROSE', 0,'b');
model = changeRxnBounds(model, 'mcNightSinkCHLOROPHYLLB', 0,'b');
model = changeRxnBounds(model, 'bscNightSinkCHLOROPHYLLB', 0,'b');
model = changeRxnBounds(model, 'mcNightSinkCHLOROPHYLLA', 0,'b');
model = changeRxnBounds(model, 'bscNightSinkCHLOROPHYLLA', 0,'b');
model = changeRxnBounds(model, 'mcNightSinkCPD649', 0,'b');
model = changeRxnBounds(model, 'bscNightSinkCPD649', 0,'b');
model = changeRxnBounds(model, 'mcNightSink14betaDxylanmonomerequivalent', 0,'b');
model = changeRxnBounds(model, 'bscNightSink14betaDxylanmonomerequivalent', 0,'b');
model = changeRxnBounds(model, 'mcNightSinkHomogalacturonanmonomerequivalent', 0,'b');
model = changeRxnBounds(model, 'bscNightSinkHomogalacturonanmonomerequivalent', 0,'b');
model = changeRxnBounds(model, 'mcNightSinkCOUMARYLALCOHOL', 0,'b');
model = changeRxnBounds(model, 'bscNightSinkCOUMARYLALCOHOL', 0,'b');
model = changeRxnBounds(model, 'mcNightSink14alphaDGlucanmonomerequivalentchloroplast', 0,'b');
model = changeRxnBounds(model, 'bscNightSink14alphaDGlucanmonomerequivalentchloroplast', 0,'b');
model = changeRxnBounds(model, 'mcNightSinkArabinoxylanmonomerequivalent', 0,'b');
model = changeRxnBounds(model, 'bscNightSinkArabinoxylanmonomerequivalent', 0,'b');
model = changeRxnBounds(model, 'mcNightSinkRNAbaseequivalent', 0,'b');
model = changeRxnBounds(model, 'bscNightSinkRNAbaseequivalent', 0,'b');
model = changeRxnBounds(model, 'mcNightSinkSINAPYLALCOHOL', 0,'b');
model = changeRxnBounds(model, 'bscNightSinkSINAPYLALCOHOL', 0,'b');
model = changeRxnBounds(model, 'mcNightSinkCELLULOSEmonomerequivalent', 0,'b');
model = changeRxnBounds(model, 'bscNightSinkCELLULOSEmonomerequivalent', 0,'b');
model = changeRxnBounds(model, 'mcNightSinkamylopectinmonomerequivalentchloroplast', 0,'b');
model = changeRxnBounds(model, 'bscNightSinkamylopectinmonomerequivalentchloroplast', 0,'b');
model = changeRxnBounds(model, 'mcNightSinkSULFOQUINOVOSYLDIACYLGLYCEROL', 0,'b');
model = changeRxnBounds(model, 'bscNightSinkSULFOQUINOVOSYLDIACYLGLYCEROL', 0,'b');
model = changeRxnBounds(model, 'mcNightSinkDNAbaseequivalent', 0,'b');
model = changeRxnBounds(model, 'bscNightSinkDNAbaseequivalent', 0,'b');
model = changeRxnBounds(model, 'mcNightSinkXyloglucanmonomerequivalent', 0,'b');
model = changeRxnBounds(model, 'bscNightSinkXyloglucanmonomerequivalent', 0,'b');
model = changeRxnBounds(model, 'mcNightSink13betaDglucanmonomerequivalent', 0,'b');
model = changeRxnBounds(model, 'bscNightSink13betaDglucanmonomerequivalent', 0,'b');
model = changeRxnBounds(model, 'mcNightSinkGalactosylgalactosyldiacylglycerols', 0,'b');
model = changeRxnBounds(model, 'bscNightSinkGalactosylgalactosyldiacylglycerols', 0,'b');
model = changeRxnBounds(model, 'mcNightSinkDGalactosyl12diacylglycerols', 0,'b');
model = changeRxnBounds(model, 'bscNightSinkDGalactosyl12diacylglycerols', 0,'b');
model = changeRxnBounds(model, 'mcNightSinkPHYTOSPINGOSINE', 0,'b');
model = changeRxnBounds(model, 'bscNightSinkPHYTOSPINGOSINE', 0,'b');
model = changeRxnBounds(model, 'mcNightSinkASCORBATE', 0,'b');
model = changeRxnBounds(model, 'bscNightSinkASCORBATE', 0,'b');
model = changeRxnBounds(model, 'mcNightSinkGlucomannanmonomerequivalent', 0,'b');
model = changeRxnBounds(model, 'bscNightSinkGlucomannanmonomerequivalent', 0,'b');
model = changeRxnBounds(model, 'mcNightSinkCPD440', 0,'b');
model = changeRxnBounds(model, 'bscNightSinkCPD440', 0,'b');
model = changeRxnBounds(model, 'mcNightSinkCONIFERYLALCOHOL', 0,'b');
model = changeRxnBounds(model, 'bscNightSinkCONIFERYLALCOHOL', 0,'b');

model = changeRxnBounds(model, 'mcDaySinkGLN', 0,'b');
model = changeRxnBounds(model, 'bscDaySinkGLN', 0,'b');
model = changeRxnBounds(model, 'mcDaySinkGLU', 0,'b');
model = changeRxnBounds(model, 'bscDaySinkGLU', 0,'b');
model = changeRxnBounds(model, 'mcDaySinkGLY', 0,'b');
model = changeRxnBounds(model, 'bscDaySinkGLY', 0,'b');
model = changeRxnBounds(model, 'mcDaySinkMET', 0,'b');
model = changeRxnBounds(model, 'bscDaySinkMET', 0,'b');
model = changeRxnBounds(model, 'mcDaySinkPRO', 0,'b');
model = changeRxnBounds(model, 'bscDaySinkPRO', 0,'b');
model = changeRxnBounds(model, 'mcDaySinkHIS', 0,'b');
model = changeRxnBounds(model, 'bscDaySinkHIS', 0,'b');
model = changeRxnBounds(model, 'mcDaySinkLEU', 0,'b');
model = changeRxnBounds(model, 'bscDaySinkLEU', 0,'b');
model = changeRxnBounds(model, 'mcDaySinkILE', 0,'b');
model = changeRxnBounds(model, 'bscDaySinkILE', 0,'b');
model = changeRxnBounds(model, 'mcDaySinkASN', 0,'b');
model = changeRxnBounds(model, 'bscDaySinkASN', 0,'b');
model = changeRxnBounds(model, 'mcDaySinkVAL', 0,'b');
model = changeRxnBounds(model, 'bscDaySinkVAL', 0,'b');
model = changeRxnBounds(model, 'mcDaySinkTYR', 0,'b');
model = changeRxnBounds(model, 'bscDaySinkTYR', 0,'b');
model = changeRxnBounds(model, 'mcDaySinkLYS', 0,'b');
model = changeRxnBounds(model, 'bscDaySinkLYS', 0,'b');
model = changeRxnBounds(model, 'mcDaySinkLASPARTATE', 0,'b');
model = changeRxnBounds(model, 'bscDaySinkLASPARTATE', 0,'b');
model = changeRxnBounds(model, 'mcDaySinkTRP', 0,'b');
model = changeRxnBounds(model, 'bscDaySinkTRP', 0,'b');
model = changeRxnBounds(model, 'mcDaySinkCYS', 0,'b');
model = changeRxnBounds(model, 'bscDaySinkCYS', 0,'b');
model = changeRxnBounds(model, 'mcDaySinkARG', 0,'b');
model = changeRxnBounds(model, 'bscDaySinkARG', 0,'b');
model = changeRxnBounds(model, 'mcDaySinkSER', 0,'b');
model = changeRxnBounds(model, 'bscDaySinkSER', 0,'b');
model = changeRxnBounds(model, 'mcDaySinkTHR', 0,'b');
model = changeRxnBounds(model, 'bscDaySinkTHR', 0,'b');
model = changeRxnBounds(model, 'mcDaySinkPHE', 0,'b');
model = changeRxnBounds(model, 'bscDaySinkPHE', 0,'b');

model = changeRxnBounds(model, 'mcNightSinkGLN', 0,'b');
model = changeRxnBounds(model, 'bscNightSinkGLN', 0,'b');
model = changeRxnBounds(model, 'mcNightSinkGLU', 0,'b');
model = changeRxnBounds(model, 'bscNightSinkGLU', 0,'b');
model = changeRxnBounds(model, 'mcNightSinkGLY', 0,'b');
model = changeRxnBounds(model, 'bscNightSinkGLY', 0,'b');
model = changeRxnBounds(model, 'mcNightSinkMET', 0,'b');
model = changeRxnBounds(model, 'bscNightSinkMET', 0,'b');
model = changeRxnBounds(model, 'mcNightSinkPRO', 0,'b');
model = changeRxnBounds(model, 'bscNightSinkPRO', 0,'b');
model = changeRxnBounds(model, 'mcNightSinkHIS', 0,'b');
model = changeRxnBounds(model, 'bscNightSinkHIS', 0,'b');
model = changeRxnBounds(model, 'mcNightSinkLEU', 0,'b');
model = changeRxnBounds(model, 'bscNightSinkLEU', 0,'b');
model = changeRxnBounds(model, 'mcNightSinkILE', 0,'b');
model = changeRxnBounds(model, 'bscNightSinkILE', 0,'b');
model = changeRxnBounds(model, 'mcNightSinkASN', 0,'b');
model = changeRxnBounds(model, 'bscNightSinkASN', 0,'b');
model = changeRxnBounds(model, 'mcNightSinkVAL', 0,'b');
model = changeRxnBounds(model, 'bscNightSinkVAL', 0,'b');
model = changeRxnBounds(model, 'mcNightSinkTYR', 0,'b');
model = changeRxnBounds(model, 'bscNightSinkTYR', 0,'b');
model = changeRxnBounds(model, 'mcNightSinkLYS', 0,'b');
model = changeRxnBounds(model, 'bscNightSinkLYS', 0,'b');
model = changeRxnBounds(model, 'mcNightSinkLASPARTATE', 0,'b');
model = changeRxnBounds(model, 'bscNightSinkLASPARTATE', 0,'b');
model = changeRxnBounds(model, 'mcNightSinkTRP', 0,'b');
model = changeRxnBounds(model, 'bscNightSinkTRP', 0,'b');
model = changeRxnBounds(model, 'mcNightSinkCYS', 0,'b');
model = changeRxnBounds(model, 'bscNightSinkCYS', 0,'b');
model = changeRxnBounds(model, 'mcNightSinkARG', 0,'b');
model = changeRxnBounds(model, 'bscNightSinkARG', 0,'b');
model = changeRxnBounds(model, 'mcNightSinkSER', 0,'b');
model = changeRxnBounds(model, 'bscNightSinkSER', 0,'b');
model = changeRxnBounds(model, 'mcNightSinkTHR', 0,'b');
model = changeRxnBounds(model, 'bscNightSinkTHR', 0,'b');
model = changeRxnBounds(model, 'mcNightSinkPHE', 0,'b');
model = changeRxnBounds(model, 'bscNightSinkPHE', 0,'b');

end
