# Supplementary material for: Elucidation of Triacylglycerol Overproduction in the C4 Bioenergy Crop Sorghum bicolor by Constraint-Based Analysis
Source: Front Plant Sci. 2022 Feb 17;13:787265. doi: 10.3389/fpls.2022.787265 (PMC8892208; doi:10.3389/fpls.2022.787265)
Supplement: Supplementary File 2 — Sorghum bicolor iTJC1414x4 in SBML and Excel formats, and MATLAB scripts for running model simulations. [file Data_Sheet_2.zip › subroutine_constrainingLightDrain.m]

% Elucidation of triacylglycerol overproduction in the C4 bioenergy crop Sorghum bicolor by constraint-based analysis
% Teresa J Clark, Jorg Schwender, Brookhaven National Laboratory, 2021
% This information is provided "AS IS", without any warranty;
% without even the implied warranty of merchantability or fitness for a particular purpose.


function[model] = mySubroutine(model, netCO2uptake, respCO2loss, mc_lightUptake, bsc_lightUptake, dayATPdrain, dayNADPHdrain, nightATPdrain, nightNADPHdrain)

% constrain CO2 uptake to be up to the input value
model = changeRxnBounds(model, 'mcDaytxCARBONDIOXIDE', netCO2uptake,'u');

% constrain MC and BSC light uptakes to be up to the input values
model = changeRxnBounds(model, 'mcDaytxLight', mc_lightUptake,'u');
model = changeRxnBounds(model, 'bscDaytxLight', bsc_lightUptake,'u');

% constrain day/night ATP/NADPH drains to be at least the input values 
model = changeRxnBounds(model, 'bscDayGenericATPasemod', dayATPdrain,'l');
model = changeRxnBounds(model, 'mcDayGenericATPasemod', dayATPdrain,'l');
model = changeRxnBounds(model, 'bscDayGenericNADPOxidasemod', dayNADPHdrain,'l');
model = changeRxnBounds(model, 'mcDayGenericNADPOxidasemod', dayNADPHdrain,'l');
model = changeRxnBounds(model, 'bscNightGenericATPasemod', nightATPdrain,'l');
model = changeRxnBounds(model, 'mcNightGenericATPasemod', nightATPdrain,'l');
model = changeRxnBounds(model, 'bscNightGenericNADPOxidasemod', nightNADPHdrain,'l');
model = changeRxnBounds(model, 'mcNightGenericNADPOxidasemod', nightNADPHdrain,'l');

end
