# Supplementary material for: Elucidation of Triacylglycerol Overproduction in the C4 Bioenergy Crop Sorghum bicolor by Constraint-Based Analysis
Source: Front Plant Sci. 2022 Feb 17;13:787265. doi: 10.3389/fpls.2022.787265 (PMC8892208; doi:10.3389/fpls.2022.787265)
Supplement: Supplementary File 2 — Sorghum bicolor iTJC1414x4 in SBML and Excel formats, and MATLAB scripts for running model simulations. [file Data_Sheet_2.zip › subroutine_determiningLightDrain.m]

% Elucidation of triacylglycerol overproduction in the C4 bioenergy crop Sorghum bicolor by constraint-based analysis
% Teresa J Clark, Jorg Schwender, Brookhaven National Laboratory, 2021
% This information is provided "AS IS", without any warranty;
% without even the implied warranty of merchantability or fitness for a particular purpose.


function [mc_lightUptake, bsc_lightUptake, dayATPdrain, dayNADPHdrain, nightATPdrain, nightNADPHdrain] = mySubroutine(model, netCO2uptake, respCO2loss)

%%%%%%%%%%%%%%%%%%%%%%%%%%%%%%%%%%%%%%%%%%%%%%%%%%%%%
%%%             determine light uptake            %%%
%%%%%%%%%%%%%%%%%%%%%%%%%%%%%%%%%%%%%%%%%%%%%%%%%%%%%

% find the minimum light required to convert all net CO2 taken up into sucrose 
model_light = model;

% constrain the model to have a fixed MC-to-BSC light uptake ratio
model_light = addCOBRAConstraints(model_light, {'mcDaytxLight', 'bscDaytxLight'}, 0, 'c', [0.3984358392, -1], 'dsense', 'E');

% constrain the model to take up CO2 at a rate that corresponds to the sum of daily net CO2 uptake and daily dark respiration
% 1.344 NET uptake + 0.131 respiration loss = 1.475 mol CO2/m2/day GROSS uptake
totalCO2 = netCO2uptake + respCO2loss;
model_light = changeRxnBounds(model_light, 'mcDaytxCARBONDIOXIDE', totalCO2,'b');    

% constrain sucrose export so that all the CO2 uptake is fixed into sucrose
model_light = changeRxnBounds(model_light, 'bscDaytxSUCROSE',-totalCO2/12,'b'); 

% determine the minimum light uptake needed to fix the CO2 uptake into sucrose
model_light = changeObjective(model_light, {'bscDaytxLight', 'mcDaytxLight'}, [-1,-1]);
solution_light = optimizeCbModel(model_light,'max');
if isfield(solution_light, 'f') == 0;
	solution_light.f=solution_light.obj; 
end
if isfield(solution_light, 'v') == 0;
	solution_light.v=solution_light.full; 
end

% get the results
mc_lightUptake=solution_light.v(findRxnIDs(model_light,'mcDaytxLight')) 
bsc_lightUptake=solution_light.v(findRxnIDs(model_light,'bscDaytxLight')) 
CO2uptake=solution_light.v(findRxnIDs(model_light,'mcDaytxCARBONDIOXIDE')) 
bssucrose=solution_light.v(findRxnIDs(model_light,'bscDaytxSUCROSE')) 

% save the simulation fluxes
csvFile = strcat('fluxes_determineLightUptake.csv');
writecell([['Reactions'; model_light.rxns], ['Fluxes'; cellstr(num2str(solution_light.v))]], csvFile);


%%%%%%%%%%%%%%%%%%%%%%%%%%%%%%%%%%%%%%%%%%%%%%%%%%%%%
%%%        determine ATP and NADPH drains         %%%
%%%%%%%%%%%%%%%%%%%%%%%%%%%%%%%%%%%%%%%%%%%%%%%%%%%%%
% based on established light levels, adjust cellular energy maintenance to determine the daytime drains needed to lower the CO2 uptake from 1.475 (GROSS) to 1.344 (NET)
model_drain = model;

% constrain MC and BSC light uptakes based on above results.
model_drain = changeRxnBounds(model_drain, 'mcDaytxLight', mc_lightUptake,'b');  
model_drain = changeRxnBounds(model_drain, 'bscDaytxLight', bsc_lightUptake,'b');  

% constrain the daily NET CO2 uptake.
model_drain = changeRxnBounds(model_drain, 'mcDaytxCARBONDIOXIDE', netCO2uptake,'b');   

% constrain sucrose export so that all the CO2 uptake is fixed into sucrose.
model_drain = changeRxnBounds(model_drain, 'bscDaytxSUCROSE', -1*netCO2uptake/12,'b');  

% constrain the ratio of ATP:NADPH drains to be 3:1
model_drain = addCOBRAConstraints(model_drain, {'bscDayGenericATPasemod', 'bscDayGenericNADPOxidasemod'}, 0, 'c', [1, -3], 'dsense', 'E');
model_drain = addCOBRAConstraints(model_drain, {'mcDayGenericATPasemod', 'mcDayGenericNADPOxidasemod'}, 0, 'c', [1, -3], 'dsense', 'E');

% constrain the ATP and NADPH drains to be equal in BS and MS cells
model_drain = addCOBRAConstraints(model_drain, {'mcDayGenericATPasemod', 'bscDayGenericATPasemod'}, 0, 'c', [1, -1], 'dsense', 'E');

% set the objective function to maximize ATPase
model_drain = changeObjective(model_drain, {'bscDayGenericATPasemod'}, [1]);
solution_drain = optimizeCbModel(model_drain,'max');
if isfield(solution_drain, 'f') == 0;
	solution_drain.f=solution_drain.obj; 
end
if isfield(solution_drain, 'v') == 0;
	solution_drain.v=solution_drain.full; 
end

% get the results
bsATPdrain= solution_drain.v(findRxnIDs(model_drain,'bscDayGenericATPasemod')) 
msATPdrain= solution_drain.v(findRxnIDs(model_drain,'mcDayGenericATPasemod')) 
bsNADPHdrain= solution_drain.v(findRxnIDs(model_drain,'bscDayGenericNADPOxidasemod')) 
msNADPHdrain= solution_drain.v(findRxnIDs(model_drain,'mcDayGenericNADPOxidasemod')) 

% assume the day and night cells have the same drain rates; however, the model assumes 14hr day/10hr night cycle, so the Night drains should be reduced to (10/14)-times the day drains
dayATPdrain = bsATPdrain 
dayNADPHdrain = bsNADPHdrain 
nightATPdrain = (10/14) * bsATPdrain 
nightNADPHdrain = (10/14) * bsNADPHdrain  

% save the simulation fluxes
csvFile = strcat('fluxes_determineDrains.csv');
writecell([['Reactions'; model_drain.rxns], ['Fluxes'; cellstr(num2str(solution_drain.v))]], csvFile);

end
