# Supplementary material for: Elucidation of Triacylglycerol Overproduction in the C4 Bioenergy Crop Sorghum bicolor by Constraint-Based Analysis
Source: Front Plant Sci. 2022 Feb 17;13:787265. doi: 10.3389/fpls.2022.787265 (PMC8892208; doi:10.3389/fpls.2022.787265)
Supplement: Supplementary File 2 — Sorghum bicolor iTJC1414x4 in SBML and Excel formats, and MATLAB scripts for running model simulations. [file Data_Sheet_2.zip › subroutine_geneExpression.m]

% Elucidation of triacylglycerol overproduction in the C4 bioenergy crop Sorghum bicolor by constraint-based analysis
% Teresa J Clark, Jorg Schwender, Brookhaven National Laboratory, 2021
% This information is provided "AS IS", without any warranty;
% without even the implied warranty of merchantability or fitness for a particular purpose.


function [model] = mySubroutine(model)
 
 
%%%%%%%%%%%%%%%%%%%%%%%%%%%%%%%%%%%%%%%%%%%%%%%%%%%%%%%%%%%%%%
%%%   Add constraints to match NADP-ME C4 photosynthesis   %%%
%%%%%%%%%%%%%%%%%%%%%%%%%%%%%%%%%%%%%%%%%%%%%%%%%%%%%%%%%%%%%%

% constrain rubisco to only be active in BS cells
model = changeRxnBounds(model,'mcDayRIBULOSEBISPHOSPHATECARBOXYLASERXNchloroplast',0,'b');
model = changeRxnBounds(model,'mcDayRXN961chloroplast',0,'b');
model = changeRxnBounds(model,'mcNightRIBULOSEBISPHOSPHATECARBOXYLASERXNchloroplast',0,'b');
model = changeRxnBounds(model,'mcNightRXN961chloroplast',0,'b');


% constrain MAL -> PYR and OAA -> MAL reactions during the day to be in plastid with NADP 
model = changeRxnBounds(model, 'mcDayEC11139', 0,'b');
model = changeRxnBounds(model, 'bscDayEC11139', 0,'b');
% MAL -> PYR + NADH (cytosol)

model = changeRxnBounds(model, 'mcDayEC11139chloroplast', 0,'b');
model = changeRxnBounds(model, 'bscDayEC11139chloroplast', 0,'b');
% MAL -> PYR + NADH (plastid)

model = changeRxnBounds(model, 'mcDayMALICNADPRXN', 0,'b');
model = changeRxnBounds(model, 'bscDayMALICNADPRXN', 0,'b');
% Mal -> PYR + NADPH (cytosol)


% constrain MAL to go only one direction through the plasmodesmata (MS to BS)
model = changeRxnBounds(model, 'plasmodesmatamcDayMALbscDayMAL',-1000,'l');
model = changeRxnBounds(model, 'plasmodesmatamcDayMALbscDayMAL',0,'u');


% block Glu, AKG, and PEP plasmodesmata movement
model = changeRxnBounds(model, 'plasmodesmatamcDayGLUbscDayGLU',0,'b');
model = changeRxnBounds(model, 'plasmodesmatamcDay2KETOGLUTARATEbscDay2KETOGLUTARATE',0,'b');
model = changeRxnBounds(model, 'plasmodesmatamcDayphosphoenolpyruvatebscDayphosphoenolpyruvate',0,'b');
model = changeRxnBounds(model, 'plasmodesmatamcNightphosphoenolpyruvatebscNightphosphoenolpyruvate',0,'b');


% restrict the direction of Ala, Asp, G3P, and pyruvate plasmodesmata movement
model = changeRxnBounds(model, 'plasmodesmatamcDayLalaninebscDayLalanine',0,'l');
model = changeRxnBounds(model, 'plasmodesmatamcDayLalaninebscDayLalanine',1000,'u');

model = changeRxnBounds(model, 'plasmodesmatamcDayLASPARTATEbscDayLASPARTATE',-1000,'l');
model = changeRxnBounds(model, 'plasmodesmatamcDayLASPARTATEbscDayLASPARTATE',0,'u');

model = changeRxnBounds(model, 'plasmodesmatamcDayG3PbscDayG3P',0,'l');
model = changeRxnBounds(model, 'plasmodesmatamcDayG3PbscDayG3P',1000,'u');

model = changeRxnBounds(model, 'plasmodesmatamcDayPYRUVATEbscDayPYRUVATE',0,'l');
model = changeRxnBounds(model, 'plasmodesmatamcDayPYRUVATEbscDayPYRUVATE',1000,'u');


%%%%%%%%%%%%%%%%%%%%%%%%%%%%%%%%%%%%%%%%%%%%%%%%%%%%
%%%   Add constraints based on transcript data   %%%
%%%%%%%%%%%%%%%%%%%%%%%%%%%%%%%%%%%%%%%%%%%%%%%%%%%%

% Besides malic enzyme, phosphoenolpyruvate carboxykinase is another decarboxylating enzyme in C4 metabolism known to be of relevance in species of the NADPH-ME sub type. However, Sorghum has been reported to lack detectable amounts of phosphoenolpyruvate carboxykinase activity (Gutierrez et al., 1974 https://doi.org/10.1007/BF00388331 ,Walker et al., 1997 https://doi.org/10.1071/PP97007)
% Also, citing D�ring et al (2016): 
%  "... Maize, which was assumed to be an archetypal NADP-ME-type C4 plant, uses in parallel the PEP-CK type pathway to a considerable extent (Wingler et al., 1999; Pick et al., 2011). Interestingly this does not apply for Sorghum, although maize and Sorghum possess a common C4 origin. We did not find a highly expressed PEP-CK gene in bundle sheath cells and no abundantly expressed NAD-ME genes could be detected (Supplementary Table S3)."
model = changeRxnBounds(model, 'bscDayPEPCARBOXYKINRXN', 0,'b');
model = changeRxnBounds(model, 'mcDayPEPCARBOXYKINRXN', 0,'b');


% constraints generated from the BSC vs. MC expression data by D�ring et al (2016); reactions turned off if all associated genes were found to have significantly less expression in that cell type and the reaction wasn�t necessary for protein synthesis
 
model = changeRxnBounds(model,'bscDayGUANPRIBOSYLTRANRXN',0,'b');
model = changeRxnBounds(model,'bscDayPHOSPHASERDECARBRXN',0,'b');
model = changeRxnBounds(model,'bscDayPYRUVATEORTHOPHOSPHATEDIKINASERXNchloroplast',0,'b');

model = changeRxnBounds(model,'mcDayEC1849Chloroplast',0,'b');
model = changeRxnBounds(model,'mcDayEC63416',0,'b');
model = changeRxnBounds(model,'mcDayOHMETHYLBILANESYNRXN',0,'b');
model = changeRxnBounds(model,'mcDayRIBULP3EPIMRXNchloroplast',0,'b');
model = changeRxnBounds(model,'mcDayPHOSPHOGLUCMUTRXN',0,'b');
model = changeRxnBounds(model,'mcDayRXN13191',0,'b');  % chlorophyll synthesis
model = changeRxnBounds(model,'mcDayRXN1884',0,'b');   % galactose metabolism
model = changeRxnBounds(model,'mcDayRXN3522',0,'b');   % ascorbate metabolism
model = changeRxnBounds(model,'mcDayRXN969peroxisome',0,'b');  % photorespiration
% model = changeRxnBounds(model,'mcDay1TRANSKETORXNchloroplast',0,'b'); % required for protein synthesis
% model = changeRxnBounds(model,'mcDay2TRANSKETORXNchloroplast',0,'b'); % required for protein synthesis
% model = changeRxnBounds(model,'mcDay3DehydroquinateSynthaseRxnChloroplast',0,'b'); % required for protein synthesis
% model = changeRxnBounds(model,'mcDayATPPHOSPHORIBOSYLTRANSRXNChloroplast',0,'b');  % required for protein synthesis
% model = changeRxnBounds(model,'mcDayThrDehydRXNChloroplast',0,'b');  % required for protein synthesis

model = changeRxnBounds(model,'bscNightGUANPRIBOSYLTRANRXN',0,'b');
model = changeRxnBounds(model,'bscNightPHOSPHASERDECARBRXN',0,'b');
model = changeRxnBounds(model,'bscNightPYRUVATEORTHOPHOSPHATEDIKINASERXNchloroplast',0,'b');

model = changeRxnBounds(model,'mcNightEC1849Chloroplast',0,'b');
model = changeRxnBounds(model,'mcNightEC63416',0,'b');
model = changeRxnBounds(model,'mcNightOHMETHYLBILANESYNRXN',0,'b');
model = changeRxnBounds(model,'mcNightRIBULP3EPIMRXNchloroplast',0,'b');
model = changeRxnBounds(model,'mcNightPHOSPHOGLUCMUTRXN',0,'b');
model = changeRxnBounds(model,'mcNightRXN13191',0,'b');  % chlorophyll synthesis
model = changeRxnBounds(model,'mcNightRXN1884',0,'b');   % galactose metabolism
model = changeRxnBounds(model,'mcNightRXN3522',0,'b');   % ascorbate metabolism
model = changeRxnBounds(model,'mcNightRXN969peroxisome',0,'b');  % photorespiration
% model = changeRxnBounds(model,'mcNight1TRANSKETORXNchloroplast',0,'b'); % required for protein synthesis
% model = changeRxnBounds(model,'mcNight2TRANSKETORXNchloroplast',0,'b'); % required for protein synthesis
% model = changeRxnBounds(model,'mcNight3DehydroquinateSynthaseRxnChloroplast',0,'b'); % required for protein synthesis
% model = changeRxnBounds(model,'mcNightATPPHOSPHORIBOSYLTRANSRXNChloroplast',0,'b');  % required for protein synthesis
% model = changeRxnBounds(model,'mcNightThrDehydRXNChloroplast',0,'b');  % required for protein synthesis

end
