# Supplementary material for: Elucidation of Triacylglycerol Overproduction in the C4 Bioenergy Crop Sorghum bicolor by Constraint-Based Analysis
Source: Front Plant Sci. 2022 Feb 17;13:787265. doi: 10.3389/fpls.2022.787265 (PMC8892208; doi:10.3389/fpls.2022.787265)
Supplement: Supplementary File 2 — Sorghum bicolor iTJC1414x4 in SBML and Excel formats, and MATLAB scripts for running model simulations. [file Data_Sheet_2.zip › subroutine_parallelSimulations.m]

% Elucidation of triacylglycerol overproduction in the C4 bioenergy crop Sorghum bicolor by constraint-based analysis
% Teresa J Clark, Jorg Schwender, Brookhaven National Laboratory, 2021
% This information is provided "AS IS", without any warranty;
% without even the implied warranty of merchantability or fitness for a particular purpose.


function[] = mySubroutine(model_futileCycling, environment, x0, xf, y0, yf, z0, zf, folder, csvNameType)

%%%%%%%%%%%%%%%%%%%%%%%%%%%%%%%%%%%%%%%%%%%%%%%%%%%%
%%%             simulate TAG cycling             %%%
%%%%%%%%%%%%%%%%%%%%%%%%%%%%%%%%%%%%%%%%%%%%%%%%%%%%

% constrain TAG cycling so that x mol TAG is synthesized per mol TAG stored

% set up a parallel-for loop to have (xf-x0) iterations 
parfor xcount = x0:xf;

restoreEnvironment(environment);
changeCobraSolver('glpk','all');
allObj = [];
allFluxes = [];
allStat = [];
allOrigStat  = [];

% simulate TAG cycling=1 and increase at an intervals of 2.5
if xcount == 1
	x = xcount
else
	x = 2.5*(xcount-1);
end

% maximize TAG accumulation
model_xfutile = model_futileCycling;
model_xfutile = changeObjective(model_xfutile, {'mcDayOilDroplet', 'bscDayOilDroplet'}, [1,1]);

% simulate TAG futile cycling while constraining the TAG composition (% of each FA) to match literature measurements (see Supplementary Table 3)

% 16:0 TAG cycling reactions
model_xfutile = addCOBRAConstraints(model_xfutile, {'bscDayDGAT16c0c18c1c18c1', 'bscDayDGAT16c0c18c1c18c2', 'bscDayDGAT16c0c18c1c18c3', 'bscDayDGAT16c0c18c2c18c1', 'bscDayDGAT16c0c18c2c18c2', 'bscDayDGAT16c0c18c2c18c3', 'bscDayDGAT16c0c18c3c18c1', 'bscDayDGAT16c0c18c3c18c2', 'bscDayDGAT16c0c18c3c18c3', 'bscDayDGAT18c1c18c1c16c0', 'bscDayDGAT18c1c18c2c16c0', 'bscDayDGAT18c1c18c3c16c0', 'bscDayDGAT18c2c18c2c16c0', 'bscDayDGAT18c2c18c3c16c0', 'bscDayDGAT18c3c18c3c16c0', 'bscDayDGAT16c0c16c0c18c1', 'bscDayDGAT16c0c16c0c18c2', 'bscDayDGAT16c0c16c0c18c3', 'bscDayDGAT16c0c18c1c16c0', 'bscDayDGAT16c0c18c2c16c0', 'bscDayDGAT16c0c18c3c16c0', 'bscDayDGAT16c0c16c0c16c0', 'bscDayOilDroplet'}, 0, 'c', [1,1,1,1,1,1,1,1,1,1,1,1,1,1,1,2,2,2,2,2,2,3,(-x*0.4)], 'dsense', 'G');

model_xfutile = addCOBRAConstraints(model_xfutile, {'mcDayDGAT16c0c18c1c18c1', 'mcDayDGAT16c0c18c1c18c2', 'mcDayDGAT16c0c18c1c18c3', 'mcDayDGAT16c0c18c2c18c1', 'mcDayDGAT16c0c18c2c18c2', 'mcDayDGAT16c0c18c2c18c3', 'mcDayDGAT16c0c18c3c18c1', 'mcDayDGAT16c0c18c3c18c2', 'mcDayDGAT16c0c18c3c18c3', 'mcDayDGAT18c1c18c1c16c0', 'mcDayDGAT18c1c18c2c16c0', 'mcDayDGAT18c1c18c3c16c0', 'mcDayDGAT18c2c18c2c16c0', 'mcDayDGAT18c2c18c3c16c0', 'mcDayDGAT18c3c18c3c16c0', 'mcDayDGAT16c0c16c0c18c1', 'mcDayDGAT16c0c16c0c18c2', 'mcDayDGAT16c0c16c0c18c3', 'mcDayDGAT16c0c18c1c16c0', 'mcDayDGAT16c0c18c2c16c0', 'mcDayDGAT16c0c18c3c16c0', 'mcDayDGAT16c0c16c0c16c0', 'mcDayOilDroplet' }, 0, 'c', [1,1,1,1,1,1,1,1,1,1,1,1,1,1,1,2,2,2,2,2,2,3,(-x*0.4)], 'dsense', 'G');

% 18:1 TAG cycling reactions
model_xfutile = addCOBRAConstraints(model_xfutile, {'bscDayDGAT16c0c16c0c18c1', 'bscDayDGAT16c0c18c1c16c0', 'bscDayDGAT16c0c18c1c18c2', 'bscDayDGAT16c0c18c1c18c3', 'bscDayDGAT16c0c18c2c18c1', 'bscDayDGAT16c0c18c3c18c1', 'bscDayDGAT18c1c18c2c16c0', 'bscDayDGAT18c1c18c2c18c2', 'bscDayDGAT18c1c18c2c18c3', 'bscDayDGAT18c1c18c3c16c0', 'bscDayDGAT18c1c18c3c18c2', 'bscDayDGAT18c1c18c3c18c3', 'bscDayDGAT18c2c18c2c18c1', 'bscDayDGAT18c2c18c3c18c1', 'bscDayDGAT18c3c18c3c18c1', 'bscDayDGAT16c0c18c1c18c1', 'bscDayDGAT18c1c18c1c16c0', 'bscDayDGAT18c1c18c1c18c2', 'bscDayDGAT18c1c18c1c18c3', 'bscDayDGAT18c1c18c2c18c1', 'bscDayDGAT18c1c18c3c18c1', 'bscDayDGAT18c1c18c1c18c1', 'bscDayOilDroplet' }, 0, 'c', [1,1,1,1,1,1,1,1,1,1,1,1,1,1,1,2,2,2,2,2,2,3,(-x*0.2)], 'dsense', 'G');

model_xfutile = addCOBRAConstraints(model_xfutile, {'mcDayDGAT16c0c16c0c18c1', 'mcDayDGAT16c0c18c1c16c0', 'mcDayDGAT16c0c18c1c18c2', 'mcDayDGAT16c0c18c1c18c3', 'mcDayDGAT16c0c18c2c18c1', 'mcDayDGAT16c0c18c3c18c1', 'mcDayDGAT18c1c18c2c16c0', 'mcDayDGAT18c1c18c2c18c2', 'mcDayDGAT18c1c18c2c18c3', 'mcDayDGAT18c1c18c3c16c0', 'mcDayDGAT18c1c18c3c18c2', 'mcDayDGAT18c1c18c3c18c3', 'mcDayDGAT18c2c18c2c18c1', 'mcDayDGAT18c2c18c3c18c1', 'mcDayDGAT18c3c18c3c18c1', 'mcDayDGAT16c0c18c1c18c1', 'mcDayDGAT18c1c18c1c16c0', 'mcDayDGAT18c1c18c1c18c2', 'mcDayDGAT18c1c18c1c18c3', 'mcDayDGAT18c1c18c2c18c1', 'mcDayDGAT18c1c18c3c18c1', 'mcDayDGAT18c1c18c1c18c1', 'mcDayOilDroplet' }, 0, 'c', [1,1,1,1,1,1,1,1,1,1,1,1,1,1,1,2,2,2,2,2,2,3,(-x*0.2)], 'dsense', 'G');

% 18:2 TAG cycling reactions
model_xfutile = addCOBRAConstraints(model_xfutile, {'bscDayDGAT16c0c16c0c18c2', 'bscDayDGAT16c0c18c1c18c2', 'bscDayDGAT16c0c18c2c16c0', 'bscDayDGAT16c0c18c2c18c1', 'bscDayDGAT16c0c18c2c18c3', 'bscDayDGAT16c0c18c3c18c2', 'bscDayDGAT18c1c18c1c18c2', 'bscDayDGAT18c1c18c2c16c0', 'bscDayDGAT18c1c18c2c18c1', 'bscDayDGAT18c1c18c2c18c3', 'bscDayDGAT18c1c18c3c18c2', 'bscDayDGAT18c2c18c3c16c0', 'bscDayDGAT18c2c18c3c18c1', 'bscDayDGAT18c2c18c3c18c3', 'bscDayDGAT18c3c18c3c18c2', 'bscDayDGAT16c0c18c2c18c2', 'bscDayDGAT18c1c18c2c18c2', 'bscDayDGAT18c2c18c2c16c0', 'bscDayDGAT18c2c18c2c18c1', 'bscDayDGAT18c2c18c2c18c3', 'bscDayDGAT18c2c18c3c18c2', 'bscDayDGAT18c2c18c2c18c2', 'bscDayOilDroplet'}, 0, 'c', [1,1,1,1,1,1,1,1,1,1,1,1,1,1,1,2,2,2,2,2,2,3,(-x*0.6)], 'dsense', 'G');

model_xfutile = addCOBRAConstraints(model_xfutile, {'mcDayDGAT16c0c16c0c18c2', 'mcDayDGAT16c0c18c1c18c2', 'mcDayDGAT16c0c18c2c16c0', 'mcDayDGAT16c0c18c2c18c1', 'mcDayDGAT16c0c18c2c18c3', 'mcDayDGAT16c0c18c3c18c2', 'mcDayDGAT18c1c18c1c18c2', 'mcDayDGAT18c1c18c2c16c0', 'mcDayDGAT18c1c18c2c18c1', 'mcDayDGAT18c1c18c2c18c3', 'mcDayDGAT18c1c18c3c18c2', 'mcDayDGAT18c2c18c3c16c0', 'mcDayDGAT18c2c18c3c18c1', 'mcDayDGAT18c2c18c3c18c3', 'mcDayDGAT18c3c18c3c18c2', 'mcDayDGAT16c0c18c2c18c2', 'mcDayDGAT18c1c18c2c18c2', 'mcDayDGAT18c2c18c2c16c0', 'mcDayDGAT18c2c18c2c18c1', 'mcDayDGAT18c2c18c2c18c3', 'mcDayDGAT18c2c18c3c18c2', 'mcDayDGAT18c2c18c2c18c2', 'mcDayOilDroplet'}, 0, 'c', [1,1,1,1,1,1,1,1,1,1,1,1,1,1,1,2,2,2,2,2,2,3,(-x*0.6)], 'dsense', 'G');

% 18:3 TAG cycling reactions
model_xfutile = addCOBRAConstraints(model_xfutile, {'bscDayDGAT16c0c16c0c18c3', 'bscDayDGAT16c0c18c1c18c3', 'bscDayDGAT16c0c18c2c18c3', 'bscDayDGAT16c0c18c3c16c0', 'bscDayDGAT16c0c18c3c18c1', 'bscDayDGAT16c0c18c3c18c2', 'bscDayDGAT18c1c18c1c18c3', 'bscDayDGAT18c1c18c2c18c3', 'bscDayDGAT18c1c18c3c16c0', 'bscDayDGAT18c1c18c3c18c1', 'bscDayDGAT18c1c18c3c18c2', 'bscDayDGAT18c2c18c2c18c3', 'bscDayDGAT18c2c18c3c16c0', 'bscDayDGAT18c2c18c3c18c1', 'bscDayDGAT18c2c18c3c18c2', 'bscDayDGAT16c0c18c3c18c3', 'bscDayDGAT18c1c18c3c18c3', 'bscDayDGAT18c2c18c3c18c3', 'bscDayDGAT18c3c18c3c16c0', 'bscDayDGAT18c3c18c3c18c1', 'bscDayDGAT18c3c18c3c18c2', 'bscDayDGAT18c3c18c3c18c3', 'bscDayOilDroplet'}, 0, 'c', [1,1,1,1,1,1,1,1,1,1,1,1,1,1,1,2,2,2,2,2,2,3,(-x*1.8)], 'dsense', 'G');

model_xfutile = addCOBRAConstraints(model_xfutile, {'mcDayDGAT16c0c16c0c18c3', 'mcDayDGAT16c0c18c1c18c3', 'mcDayDGAT16c0c18c2c18c3', 'mcDayDGAT16c0c18c3c16c0', 'mcDayDGAT16c0c18c3c18c1', 'mcDayDGAT16c0c18c3c18c2', 'mcDayDGAT18c1c18c1c18c3', 'mcDayDGAT18c1c18c2c18c3', 'mcDayDGAT18c1c18c3c16c0', 'mcDayDGAT18c1c18c3c18c1', 'mcDayDGAT18c1c18c3c18c2', 'mcDayDGAT18c2c18c2c18c3', 'mcDayDGAT18c2c18c3c16c0', 'mcDayDGAT18c2c18c3c18c1', 'mcDayDGAT18c2c18c3c18c2', 'mcDayDGAT16c0c18c3c18c3', 'mcDayDGAT18c1c18c3c18c3', 'mcDayDGAT18c2c18c3c18c3', 'mcDayDGAT18c3c18c3c16c0', 'mcDayDGAT18c3c18c3c18c1', 'mcDayDGAT18c3c18c3c18c2', 'mcDayDGAT18c3c18c3c18c3', 'mcDayOilDroplet'}, 0, 'c', [1,1,1,1,1,1,1,1,1,1,1,1,1,1,1,2,2,2,2,2,2,3,(-x*1.8)], 'dsense', 'G');
 
model_tempx = model_xfutile;


%%%%%%%%%%%%%%%%%%%%%%%%%%%%%%%%%%%%%%%%%%%%%%%%%%%%
%%%              simulate FA cycling             %%%
%%%%%%%%%%%%%%%%%%%%%%%%%%%%%%%%%%%%%%%%%%%%%%%%%%%%

% constrain FA cycling so that y mol FA is synthesized per 3 mol TAG stored

% set up a FOR loop to have (yf-y0) iterations 
for ycount = [y0:yf]

% simulate FA cycling=1 and increase at intervals of 2.5
if ycount == 1
	y = ycount
else
	y = 2.5*(ycount-1);
end

model_yfutile = model_tempx;
model_yfutile.ycount = model_yfutile;

% simulate FA futile cycling while constraining the FA composition to match literature measurements (see Supplementary Table 3)

% 16-carbon FA cycling reactions
model_yfutile.ycount = addCOBRAConstraints(model_yfutile.ycount, {'bscDayChloroplastPalmitateExchange', 'bscDayOilDroplet'}, 0, 'c', [1,-3*0.13*y], 'dsense', 'G');
model_yfutile.ycount = addCOBRAConstraints(model_yfutile.ycount, {'mcDayChloroplastPalmitateExchange', 'mcDayOilDroplet'}, 0, 'c', [1,-3*0.13*y], 'dsense', 'G');

% 18-carbon FA cycling reactions
model_yfutile.ycount = addCOBRAConstraints(model_yfutile.ycount, {'bscDayChloroplastStearicAcidExchange', 'bscDayChloroplastOleateExchange', 'bscDayOilDroplet'}, 0, 'c', [1,1,-3*0.87*y], 'dsense', 'G');
model_yfutile.ycount = addCOBRAConstraints(model_yfutile.ycount, {'mcDayChloroplastStearicAcidExchange', 'mcDayChloroplastOleateExchange', 'mcDayOilDroplet'}, 0, 'c', [1,1,-3*0.87*y], 'dsense', 'G');

model_tempy = model_yfutile.ycount;

 
%%%%%%%%%%%%%%%%%%%%%%%%%%%%%%%%%%%%%%%%%%%%%%%%%%%%
%%%             simulate C allocation            %%%
%%%%%%%%%%%%%%%%%%%%%%%%%%%%%%%%%%%%%%%%%%%%%%%%%%%%

% constrain C allocation so that z% of the net C is used to make TAG while (100-z)% is used to make and export the sucrose + amino acid phloem sap

% set up a FOR loop to have (zf-z0) iterations 
for zcount = z0:zf
            z = zcount;

model_zallocation = model_tempy;
model_zallocation.zcount = model_zallocation;

model_zallocation.zcount = addCOBRAConstraints(model_zallocation.zcount, {'bscDaytxAssimilates', 'mcDaytxCARBONDIOXIDE', 'mcNighttxCARBONDIOXIDE'}, 0, 'c', [-12.77162, (100-z)/100, (100-z)/100], 'dsense', 'L');
 
% maximize TAG accumulation
model_zallocation.zcount = changeObjective(model_zallocation.zcount, {'mcDayOilDroplet', 'bscDayOilDroplet'}, [1,1]);
solution = optimizeCbModel(model_zallocation.zcount,'max');

if isfield(solution, 'f') == 0;
	solution.f=solution.obj; 
end
if isfield(solution, 'v') == 0;
	solution.v=solution.full; 
end

flux=transpose([solution.v]);
fluxOutput = [x,y,z,flux];
                allFluxes = [allFluxes; fluxOutput];
objOutput=solution.f;
                allObj = [allObj; objOutput];
statOutput=solution.stat;
                allStat = [allStat; statOutput];
origStatOutput=solution.origStat;
               allOrigStat = [allOrigStat; origStatOutput];

%z for loop
end

%y for loop
end

if ~exist(folder, 'dir');
mkdir(folder);
end

% export the fluxes for all simulations
csvFile = strcat('flux_file_', string(csvNameType), '_', string(x),'TAGcycling_',string(y),'FAcycling_',string(z), 'Callocation.csv');
writecell([transpose(['Obj'; 'Stat'; 'OrigStat'; 'TAG cycling (mol TAG synthesized/mol TAG stored)'; 'FA cycling (mol FA synthesized/3 mol TAG stored)'; 'C allocation (% net C allocated toward TAG storage vs phloem sap export)'; model_futileCycling.rxns]); num2cell(allObj), num2cell(allStat), num2cell(allOrigStat), num2cell(allFluxes)], string(folder) + '/' + string(csvFile));

%x parfor loop
end
end
