# Supplementary material for: Elucidation of Triacylglycerol Overproduction in the C4 Bioenergy Crop Sorghum bicolor by Constraint-Based Analysis
Source: Front Plant Sci. 2022 Feb 17;13:787265. doi: 10.3389/fpls.2022.787265 (PMC8892208; doi:10.3389/fpls.2022.787265)
Supplement: Supplementary File 2 — Sorghum bicolor iTJC1414x4 in SBML and Excel formats, and MATLAB scripts for running model simulations. [file Data_Sheet_2.zip › subroutine_simulations.m]

% Elucidation of triacylglycerol overproduction in the C4 bioenergy crop Sorghum bicolor by constraint-based analysis
% Teresa J Clark, Jorg Schwender, Brookhaven National Laboratory, 2021
% This information is provided "AS IS", without any warranty;
% without even the implied warranty of merchantability or fitness for a particular purpose.


function [rxns, allFluxes, allObj, allStat, allOrigStat] = mySubroutine(model, x0, xf, xdelta, y0, yf, ydelta, z0, zf, zdelta)
 
clear allObf allFluxes
clear x y z
allObj = [];
allFluxes = [];
allStat = [];
allOrigStat  = [];
 
%%%%%%%%%%%%%%%%%%%%%%%%%%%%%%%%%%%%%%%%%%%%%%%%%%%%
%%%             simulate TAG cycling             %%%
%%%%%%%%%%%%%%%%%%%%%%%%%%%%%%%%%%%%%%%%%%%%%%%%%%%%
 
% constrain TAG cycling so that x mol TAG is synthesized per mol TAG stored
  
% set up the FOR loop to start at x0 and increase to xf at an interval of xdelta
xruns = ceil((xf-x0+1)/xdelta);
x = x0 - xdelta
for xcount = 1:xruns
    x=x+xdelta;
model_xfutile(x+xdelta) = model;
 
% simulate TAG futile cycling while constraining the TAG composition (% of each FA) to match literature measurements (see Supplementary Table 3)
 
% 16:0 TAG cycling reactions
model_xfutile(x+xdelta) = addCOBRAConstraints(model_xfutile(x+xdelta), {'bscDayDGAT16c0c18c1c18c1', 'bscDayDGAT16c0c18c1c18c2', 'bscDayDGAT16c0c18c1c18c3', 'bscDayDGAT16c0c18c2c18c1', 'bscDayDGAT16c0c18c2c18c2', 'bscDayDGAT16c0c18c2c18c3', 'bscDayDGAT16c0c18c3c18c1', 'bscDayDGAT16c0c18c3c18c2', 'bscDayDGAT16c0c18c3c18c3', 'bscDayDGAT18c1c18c1c16c0', 'bscDayDGAT18c1c18c2c16c0', 'bscDayDGAT18c1c18c3c16c0', 'bscDayDGAT18c2c18c2c16c0', 'bscDayDGAT18c2c18c3c16c0', 'bscDayDGAT18c3c18c3c16c0', 'bscDayDGAT16c0c16c0c18c1', 'bscDayDGAT16c0c16c0c18c2', 'bscDayDGAT16c0c16c0c18c3', 'bscDayDGAT16c0c18c1c16c0', 'bscDayDGAT16c0c18c2c16c0', 'bscDayDGAT16c0c18c3c16c0', 'bscDayDGAT16c0c16c0c16c0', 'bscDayOilDroplet'}, 0, 'c', [1,1,1,1,1,1,1,1,1,1,1,1,1,1,1,2,2,2,2,2,2,3,-(x*40/100)], 'dsense', 'G');
 
model_xfutile(x+xdelta) = addCOBRAConstraints(model_xfutile(x+xdelta), {'mcDayDGAT16c0c18c1c18c1', 'mcDayDGAT16c0c18c1c18c2', 'mcDayDGAT16c0c18c1c18c3', 'mcDayDGAT16c0c18c2c18c1', 'mcDayDGAT16c0c18c2c18c2', 'mcDayDGAT16c0c18c2c18c3', 'mcDayDGAT16c0c18c3c18c1', 'mcDayDGAT16c0c18c3c18c2', 'mcDayDGAT16c0c18c3c18c3', 'mcDayDGAT18c1c18c1c16c0', 'mcDayDGAT18c1c18c2c16c0', 'mcDayDGAT18c1c18c3c16c0', 'mcDayDGAT18c2c18c2c16c0', 'mcDayDGAT18c2c18c3c16c0', 'mcDayDGAT18c3c18c3c16c0', 'mcDayDGAT16c0c16c0c18c1', 'mcDayDGAT16c0c16c0c18c2', 'mcDayDGAT16c0c16c0c18c3', 'mcDayDGAT16c0c18c1c16c0', 'mcDayDGAT16c0c18c2c16c0', 'mcDayDGAT16c0c18c3c16c0', 'mcDayDGAT16c0c16c0c16c0', 'mcDayOilDroplet' }, 0, 'c', [1,1,1,1,1,1,1,1,1,1,1,1,1,1,1,2,2,2,2,2,2,3,(- x*40/100)], 'dsense', 'G');
 
% 18:1 TAG cycling reactions
model_xfutile(x+xdelta) = addCOBRAConstraints(model_xfutile(x+xdelta), {'bscDayDGAT16c0c16c0c18c1', 'bscDayDGAT16c0c18c1c16c0', 'bscDayDGAT16c0c18c1c18c2', 'bscDayDGAT16c0c18c1c18c3', 'bscDayDGAT16c0c18c2c18c1', 'bscDayDGAT16c0c18c3c18c1', 'bscDayDGAT18c1c18c2c16c0', 'bscDayDGAT18c1c18c2c18c2', 'bscDayDGAT18c1c18c2c18c3', 'bscDayDGAT18c1c18c3c16c0', 'bscDayDGAT18c1c18c3c18c2', 'bscDayDGAT18c1c18c3c18c3', 'bscDayDGAT18c2c18c2c18c1', 'bscDayDGAT18c2c18c3c18c1', 'bscDayDGAT18c3c18c3c18c1', 'bscDayDGAT16c0c18c1c18c1', 'bscDayDGAT18c1c18c1c16c0', 'bscDayDGAT18c1c18c1c18c2', 'bscDayDGAT18c1c18c1c18c3', 'bscDayDGAT18c1c18c2c18c1', 'bscDayDGAT18c1c18c3c18c1', 'bscDayDGAT18c1c18c1c18c1', 'bscDayOilDroplet' }, 0, 'c', [1,1,1,1,1,1,1,1,1,1,1,1,1,1,1,2,2,2,2,2,2,3,(-x*20/100)], 'dsense', 'G');
 
model_xfutile(x+xdelta) = addCOBRAConstraints(model_xfutile(x+xdelta), {'mcDayDGAT16c0c16c0c18c1', 'mcDayDGAT16c0c18c1c16c0', 'mcDayDGAT16c0c18c1c18c2', 'mcDayDGAT16c0c18c1c18c3', 'mcDayDGAT16c0c18c2c18c1', 'mcDayDGAT16c0c18c3c18c1', 'mcDayDGAT18c1c18c2c16c0', 'mcDayDGAT18c1c18c2c18c2', 'mcDayDGAT18c1c18c2c18c3', 'mcDayDGAT18c1c18c3c16c0', 'mcDayDGAT18c1c18c3c18c2', 'mcDayDGAT18c1c18c3c18c3', 'mcDayDGAT18c2c18c2c18c1', 'mcDayDGAT18c2c18c3c18c1', 'mcDayDGAT18c3c18c3c18c1', 'mcDayDGAT16c0c18c1c18c1', 'mcDayDGAT18c1c18c1c16c0', 'mcDayDGAT18c1c18c1c18c2', 'mcDayDGAT18c1c18c1c18c3', 'mcDayDGAT18c1c18c2c18c1', 'mcDayDGAT18c1c18c3c18c1', 'mcDayDGAT18c1c18c1c18c1', 'mcDayOilDroplet' }, 0, 'c', [1,1,1,1,1,1,1,1,1,1,1,1,1,1,1,2,2,2,2,2,2,3,(-x*20/100)], 'dsense', 'G');
 
% 18:2 TAG cycling reactions
model_xfutile(x+xdelta) = addCOBRAConstraints(model_xfutile(x+xdelta), {'bscDayDGAT16c0c16c0c18c2', 'bscDayDGAT16c0c18c1c18c2', 'bscDayDGAT16c0c18c2c16c0', 'bscDayDGAT16c0c18c2c18c1', 'bscDayDGAT16c0c18c2c18c3', 'bscDayDGAT16c0c18c3c18c2', 'bscDayDGAT18c1c18c1c18c2', 'bscDayDGAT18c1c18c2c16c0', 'bscDayDGAT18c1c18c2c18c1', 'bscDayDGAT18c1c18c2c18c3', 'bscDayDGAT18c1c18c3c18c2', 'bscDayDGAT18c2c18c3c16c0', 'bscDayDGAT18c2c18c3c18c1', 'bscDayDGAT18c2c18c3c18c3', 'bscDayDGAT18c3c18c3c18c2', 'bscDayDGAT16c0c18c2c18c2', 'bscDayDGAT18c1c18c2c18c2', 'bscDayDGAT18c2c18c2c16c0', 'bscDayDGAT18c2c18c2c18c1', 'bscDayDGAT18c2c18c2c18c3', 'bscDayDGAT18c2c18c3c18c2', 'bscDayDGAT18c2c18c2c18c2', 'bscDayOilDroplet'}, 0, 'c', [1,1,1,1,1,1,1,1,1,1,1,1,1,1,1,2,2,2,2,2,2,3,(-x*60/100)], 'dsense', 'G');
 
model_xfutile(x+xdelta) = addCOBRAConstraints(model_xfutile(x+xdelta), {'mcDayDGAT16c0c16c0c18c2', 'mcDayDGAT16c0c18c1c18c2', 'mcDayDGAT16c0c18c2c16c0', 'mcDayDGAT16c0c18c2c18c1', 'mcDayDGAT16c0c18c2c18c3', 'mcDayDGAT16c0c18c3c18c2', 'mcDayDGAT18c1c18c1c18c2', 'mcDayDGAT18c1c18c2c16c0', 'mcDayDGAT18c1c18c2c18c1', 'mcDayDGAT18c1c18c2c18c3', 'mcDayDGAT18c1c18c3c18c2', 'mcDayDGAT18c2c18c3c16c0', 'mcDayDGAT18c2c18c3c18c1', 'mcDayDGAT18c2c18c3c18c3', 'mcDayDGAT18c3c18c3c18c2', 'mcDayDGAT16c0c18c2c18c2', 'mcDayDGAT18c1c18c2c18c2', 'mcDayDGAT18c2c18c2c16c0', 'mcDayDGAT18c2c18c2c18c1', 'mcDayDGAT18c2c18c2c18c3', 'mcDayDGAT18c2c18c3c18c2', 'mcDayDGAT18c2c18c2c18c2', 'mcDayOilDroplet'}, 0, 'c', [1,1,1,1,1,1,1,1,1,1,1,1,1,1,1,2,2,2,2,2,2,3,(-x*60/100)], 'dsense', 'G');
 
% 18:3 TAG cycling reactions
model_xfutile(x+xdelta) = addCOBRAConstraints(model_xfutile(x+xdelta), {'bscDayDGAT16c0c16c0c18c3', 'bscDayDGAT16c0c18c1c18c3', 'bscDayDGAT16c0c18c2c18c3', 'bscDayDGAT16c0c18c3c16c0', 'bscDayDGAT16c0c18c3c18c1', 'bscDayDGAT16c0c18c3c18c2', 'bscDayDGAT18c1c18c1c18c3', 'bscDayDGAT18c1c18c2c18c3', 'bscDayDGAT18c1c18c3c16c0', 'bscDayDGAT18c1c18c3c18c1', 'bscDayDGAT18c1c18c3c18c2', 'bscDayDGAT18c2c18c2c18c3', 'bscDayDGAT18c2c18c3c16c0', 'bscDayDGAT18c2c18c3c18c1', 'bscDayDGAT18c2c18c3c18c2', 'bscDayDGAT16c0c18c3c18c3', 'bscDayDGAT18c1c18c3c18c3', 'bscDayDGAT18c2c18c3c18c3', 'bscDayDGAT18c3c18c3c16c0', 'bscDayDGAT18c3c18c3c18c1', 'bscDayDGAT18c3c18c3c18c2', 'bscDayDGAT18c3c18c3c18c3', 'bscDayOilDroplet'}, 0, 'c', [1,1,1,1,1,1,1,1,1,1,1,1,1,1,1,2,2,2,2,2,2,3,(-x*180/100)], 'dsense', 'G');
 
model_xfutile(x+xdelta) = addCOBRAConstraints(model_xfutile(x+xdelta), {'mcDayDGAT16c0c16c0c18c3', 'mcDayDGAT16c0c18c1c18c3', 'mcDayDGAT16c0c18c2c18c3', 'mcDayDGAT16c0c18c3c16c0', 'mcDayDGAT16c0c18c3c18c1', 'mcDayDGAT16c0c18c3c18c2', 'mcDayDGAT18c1c18c1c18c3', 'mcDayDGAT18c1c18c2c18c3', 'mcDayDGAT18c1c18c3c16c0', 'mcDayDGAT18c1c18c3c18c1', 'mcDayDGAT18c1c18c3c18c2', 'mcDayDGAT18c2c18c2c18c3', 'mcDayDGAT18c2c18c3c16c0', 'mcDayDGAT18c2c18c3c18c1', 'mcDayDGAT18c2c18c3c18c2', 'mcDayDGAT16c0c18c3c18c3', 'mcDayDGAT18c1c18c3c18c3', 'mcDayDGAT18c2c18c3c18c3', 'mcDayDGAT18c3c18c3c16c0', 'mcDayDGAT18c3c18c3c18c1', 'mcDayDGAT18c3c18c3c18c2', 'mcDayDGAT18c3c18c3c18c3', 'mcDayOilDroplet'}, 0, 'c', [1,1,1,1,1,1,1,1,1,1,1,1,1,1,1,2,2,2,2,2,2,3,(-x*180/100)], 'dsense', 'G');
 
model_tempx = model_xfutile(x+xdelta);
xcount = xcount + 1;
 
 
%%%%%%%%%%%%%%%%%%%%%%%%%%%%%%%%%%%%%%%%%%%%%%%%%%%%
%%%              simulate FA cycling             %%%
%%%%%%%%%%%%%%%%%%%%%%%%%%%%%%%%%%%%%%%%%%%%%%%%%%%%
 
% constrain FA cycling so that y mol FA is synthesized per 3 mol TAG stored
 
% set up the FOR loop to start at y0 and increase to yf at an interval of ydelta
yruns = ceil((yf-y0+1)/ydelta);
y = y0 - ydelta;
for ycount = 1:yruns
        y=y+ydelta;
model_yfutile(y+ydelta) = model_tempx;
 
% simulate FA futile cycling while constraining the FA composition to match literature measurements (see Supplementary Table 3)
 
% 16-carbon FA cycling reactions
model_yfutile(y+ydelta) = addCOBRAConstraints(model_yfutile(y+ydelta), {'bscDayChloroplastPalmitateExchange', 'bscDayOilDroplet'}, 0, 'c', [1,(-3*13/100)*y], 'dsense', 'G');

model_yfutile(y+ydelta) = addCOBRAConstraints(model_yfutile(y+ydelta), {'mcDayChloroplastPalmitateExchange', 'mcDayOilDroplet'}, 0, 'c', [1,(-3*13/100)*y], 'dsense', 'G');
 
% 18-carbon FA cycling reactions
model_yfutile(y+ydelta) = addCOBRAConstraints(model_yfutile(y+ydelta), {'bscDayChloroplastStearicAcidExchange', 'bscDayChloroplastOleateExchange', 'bscDayOilDroplet'}, 0, 'c', [1,1,(-3*87/100)*y], 'dsense', 'G');

% 18-carbon FA cycling reactions
model_yfutile(y+ydelta) = addCOBRAConstraints(model_yfutile(y+ydelta), {'mcDayChloroplastStearicAcidExchange', 'mcDayChloroplastOleateExchange', 'mcDayOilDroplet'}, 0, 'c', [1,1,(-3*87/100)*y], 'dsense', 'G');
 
model_tempy = model_yfutile(y+ydelta);
ycount = ycount + 1;
 
 
%%%%%%%%%%%%%%%%%%%%%%%%%%%%%%%%%%%%%%%%%%%%%%%%%%%%
%%%             simulate C allocation            %%%
%%%%%%%%%%%%%%%%%%%%%%%%%%%%%%%%%%%%%%%%%%%%%%%%%%%%
 
% constrain C allocation so that z% of the net C is used to make TAG while (100-z)% is used to make sucrose + amino acids
 
% set up the FOR loop to start at z0 and increase to zf at an interval of zdelta
zruns = ceil((zf-z0+1)/zdelta);
z = z0 - zdelta;
for zcount = 1:zruns
            z=z+zdelta;
model_zallocation(z+zdelta) = model_tempy;
 
model_zallocation(z+zdelta) = addCOBRAConstraints(model_zallocation(z+zdelta), {'bscDaytxAssimilates', 'mcDaytxCARBONDIOXIDE', 'mcNighttxCARBONDIOXIDE'}, 0, 'c', [-12.77162, (100-z)/100, (100-z)/100], 'dsense', 'L');

% maximize TAG accumulation
      model_max_TAG = changeObjective(model_zallocation(z+zdelta), {'mcDayOilDroplet', 'bscDayOilDroplet'}, [1,1]);
solution_max_TAG = optimizeCbModel(model_max_TAG,'max');
 
if isfield(solution_max_TAG, 'f') == 0;
    solution_max_TAG.f= solution_max_TAG.obj; 
end
if isfield(solution_max_TAG, 'v') == 0;
    solution_max_TAG.v= solution_max_TAG.full; 
end
 
zcount = zcount + 1;
 
% export the flux and TAG accumulation for each simulation 
obj=transpose([solution_max_TAG.f]);
flux=transpose([solution_max_TAG.v]);
stat=transpose([solution_max_TAG.stat]);
origStat=transpose([solution_max_TAG.origStat]);
 
for i = 1:length(obj)
fluxOutput = [x,y,z,flux(i,:)];
                allFluxes = [allFluxes; fluxOutput];
objOutput = [obj(i)];
                allObj = [allObj; objOutput];
statOutput = [stat(i)];
                allStat = [allStat; statOutput];
origStatOutput  = [origStat(i)];
               allOrigStat = [allOrigStat; origStatOutput];
disp(['xyz = ', num2str(x), '  ', num2str(y), '  ', num2str(z)])
 
end
         end
    end
end
 
rxns = model_max_TAG.rxns; 
 
end
