# Supplementary material for: Elucidation of Triacylglycerol Overproduction in the C4 Bioenergy Crop Sorghum bicolor by Constraint-Based Analysis
Source: Front Plant Sci. 2022 Feb 17;13:787265. doi: 10.3389/fpls.2022.787265 (PMC8892208; doi:10.3389/fpls.2022.787265)
Supplement: Supplementary File 2 — Sorghum bicolor iTJC1414x4 in SBML and Excel formats, and MATLAB scripts for running model simulations. [file Data_Sheet_2.zip › visualizationSubset_slices.py]

# Elucidation of triacylglycerol overproduction in the C4 bioenergy crop Sorghum bicolor by constraint-based analysis
# Teresa J Clark, Jorg Schwender, Brookhaven National Laboratory, 2021
# This information is provided "AS IS", without any warranty;
# without even the implied warranty of merchantability or fitness for a particular purpose.


outputFile = open("selectedOutput_forMATLAB_slices.txt", "w")

with open("output_slices.csv") as f:
	first=f.readline()
	first=first.split(",")
	keep = []

	for index in range(0,len(first)): 

# objective values and indicators on it the model ran properly
		if "Obj" in first[index]:
			keep.append(index)
		if "Stat" in first[index]:
			keep.append(index)
		if "OrigStat" in first[index]:
			keep.append(index)

# simulation descriptors
		if "TAG cycling" in first[index]:
			keep.append(index)
		elif "TAG cycling" in first[index]:
			keep.append(index)
		if "FA cycling" in first[index]:
			keep.append(index)
		elif "FA cycling" in first[index]:
			keep.append(index)
		if "C allocation" in first[index]:
			keep.append(index)
		elif "C allocation" in first[index]:
			keep.append(index)

# major carbon source and sinks
		if "mcDaytxCARBONDIOXIDE" in first[index]:
			keep.append(index)
		if "mcNighttxCARBONDIOXIDE" in first[index]:
			keep.append(index)
		if "bscDaytxAssimilates" in first[index]:
			keep.append(index)
		if "bscDayOilDroplet" in first[index]:
			keep.append(index)
		if "mcDayOilDroplet" in first[index]:
			keep.append(index)

# fatty acids export from the plastid after being synthesized or import into the peroxisome for oxidation
		if "PalmitateExchange" in first[index]:
			keep.append(index)
		if "StearicAcidExchange" in first[index]:
			keep.append(index)
		if "OleateExchange" in first[index]:
			keep.append(index)
		if "LinoleicAcidExchange" in first[index]:
			keep.append(index)
		if "LinolenicAcidExchange" in first[index]:
			keep.append(index)

# TAG synthesis and degradation
		if "PalmitoylCoASynthesis" in first[index]:
			keep.append(index)
		if "OleoylCoASynthesis" in first[index]:
			keep.append(index)
		if "LinoleoylCoASynthesis" in first[index]:
			keep.append(index)
		if "LinolenoylCoASynthesis" in first[index]:
			keep.append(index)
		if "DGAT" in first[index]:
			keep.append(index)
		if "Lipase1" in first[index]:
			keep.append(index)


	for items in keep:
		outputFile.write(first[items] + '\t')
	outputFile.write('\n')


        for line in f:
		line2 = line.split(",")
		if "Stat" not in line2[1]:
			if 0 <= float(line2[3]) <= 250 and 0 <= float(line2[4]) <= 250:
				for items in keep:
					outputFile.write(line2[items] + '\t')
				outputFile.write('\n')

outputFile.close()
