# Supplementary material for: Elucidation of Triacylglycerol Overproduction in the C4 Bioenergy Crop Sorghum bicolor by Constraint-Based Analysis
Source: Front Plant Sci. 2022 Feb 17;13:787265. doi: 10.3389/fpls.2022.787265 (PMC8892208; doi:10.3389/fpls.2022.787265)
Supplement: Supplementary File 2 — Sorghum bicolor iTJC1414x4 in SBML and Excel formats, and MATLAB scripts for running model simulations. [file Data_Sheet_2.zip › cmap4.csv]

0	0	0.0625
0	0	0.125
0	0	0.1875
0	0	0.25
0	0	0.3125
0	0	0.375
0	0	0.4375
0	0	0.5
0	0	0.5625
0	0	0.625
0	0	0.6875
0	0	0.75
0	0	0.8125
0	0	0.875
0	0	0.9375
0	0	1
0	0.0625	1
0	0.125	1
0	0.1875	1
0	0.25	1
0	0.3125	1
0	0.375	1
0	0.4375	1
0	0.5	1
0	0.5625	1
0	0.625	1
0	0.6875	1
0	0.75	1
0	0.8125	1
0	0.875	1
0	0.9375	1
0	1	1
0.0625	1	0.9375
0.125	1	0.875
0.1875	1	0.8125
0.25	1	0.75
0.3125	1	0.6875
0.375	1	0.625
0.4375	1	0.5625
0.5	1	0.5
0.5625	1	0.4375
0.625	1	0.375
0.6875	1	0.3125
0.75	1	0.25
0.8125	1	0.1875
0.875	1	0.125
0.9375	1	0.0625
1	1	0
1	0.9375	0
1	0.875	0
1	0.8125	0
1	0.75	0
1	0.6875	0
1	0.625	0
1	0.5625	0
1	0.5	0
1	0.4375	0
1	0.375	0
1	0.3125	0
1	0.25	0
1	0.1875	0
1	0.125	0
1	0.0625	0
1	0	0
0.9375	0	0
0.875	0	0
0.8125	0	0
0.75	0	0
0.6875	0	0
0.625	0	0
0.5625	0	0
