# Supplementary material for: Elucidation of Triacylglycerol Overproduction in the C4 Bioenergy Crop Sorghum bicolor by Constraint-Based Analysis
Source: Front Plant Sci. 2022 Feb 17;13:787265. doi: 10.3389/fpls.2022.787265 (PMC8892208; doi:10.3389/fpls.2022.787265)
Supplement: Supplementary File 2 — Sorghum bicolor iTJC1414x4 in SBML and Excel formats, and MATLAB scripts for running model simulations. [file Data_Sheet_2.zip › code_dielModel.m]

% Elucidation of triacylglycerol overproduction in the C4 bioenergy crop Sorghum bicolor by constraint-based analysis
% Teresa J Clark, Jorg Schwender, Brookhaven National Laboratory, 2021
% This information is provided "AS IS", without any warranty;
% without even the implied warranty of merchantability or fitness for a particular purpose.


%%%%%%%%%%%%%%%%%%%%%%%%%%%%%%%%%%%%%%%%%%%%%%%%%%%%%
%%%          Input simulation parameters          %%%
%%%%%%%%%%%%%%%%%%%%%%%%%%%%%%%%%%%%%%%%%%%%%%%%%%%%%

% select which code component(s) to run
determineLightDrain = "yes"
independentSimulations = "yes"
parallelSimulations = "yes"

% necessary input for all code components 
netCO2uptake =  1.344;
respCO2loss = 0.131;

% necessary input if not running the ‘determineLightDrain’ component
mc_lightUptake=15.8152;
bsc_lightUptake=6.3013;
dayATPdrain = 0.3692;
dayNADPHdrain = 0.1231;
nightATPdrain = (10/14)*0.3692;
nightNADPHdrain = (10/14)*0.1231;

% necessary input if running the ‘analyze3Dsimulations’ component
slices = [2, 5, 10];


%%%%%%%%%%%%%%%%%%%%%%%%%%%%%%%%%%%%%%%%%%%%%%%%%%%%%
%%%   Load the model in COBRA toolbox structure   %%%
%%%%%%%%%%%%%%%%%%%%%%%%%%%%%%%%%%%%%%%%%%%%%%%%%%%%%

initCobraToolbox(false);
changeCobraSolver('glpk','all'); 

model = readCbModel('iTJC1414x4.xml');

% Notes about compatibility changes between COBRA versions
% added "false" to commands "model = removeMetabolites(modelXXX, {'YYY', 'ZZZ'},false); "
% added "isfield" functions to check if the solution structure had properly named fields
% FBA solution ".obj" was replaced with ".f"
% FBA solution ".full" was replaced with ".v"

%%%%%%%%%%%%%%%%%%%%%%%%%%%%%%%%%%%%%%%%%%%%%%%
%%%         Set initial constraints         %%%
%%%%%%%%%%%%%%%%%%%%%%%%%%%%%%%%%%%%%%%%%%%%%%%

% remove RubisCO activity in MC
model = changeRxnBounds(model, 'mcDayRIBULOSEBISPHOSPHATECARBOXYLASERXNchloroplast',0,'b');
model = changeRxnBounds(model, 'mcNightRIBULOSEBISPHOSPHATECARBOXYLASERXNchloroplast',0,'b');
 
% prevent CO2 from moving from M to BS cells and constrain CO2 leakage from BS to M cells during the day to equal 13% (Jenkins et al 1989) of the rubisco flux
model = changeRxnBounds(model,'plasmodesmatamcDayCO2bscDayCO2',0,'l');
model = addCOBRAConstraints(model, {'bscDayRIBULOSEBISPHOSPHATECARBOXYLASERXNchloroplast', 'plasmodesmatamcDayCO2bscDayCO2'}, 0, 'c', [0.13, -1], 'dsense', 'E');

% constrain light to not be taken up at night 
model = changeRxnBounds(model, 'mcNighttxLight',0,'b');
model = changeRxnBounds(model, 'bscNighttxLight',0,'b');
 
% constrain the photorespiration carboxy/oxy ratio to be 29.2 (Jenkins et al 1989)
model = addCOBRAConstraints(model, {'bscDayRIBULOSEBISPHOSPHATECARBOXYLASERXNchloroplast', 'bscDayRXN961chloroplast'}, 0, 'c', [1, -29.2], 'dsense', 'E');
model = addCOBRAConstraints(model, {'bscNightRIBULOSEBISPHOSPHATECARBOXYLASERXNchloroplast', 'bscNightRXN961chloroplast'}, 0, 'c', [1, -29.2], 'dsense', 'E');

% constrain photosynthetic electron transport based on the Yin and Struik (2018) model 
fL_BSC_ET = 0.031823475299005; % Fraction of light absorbed in BS cells that drives LET
fL_MC_ET = 0.895109612313154; % Fraction of light absorbed in M cells that drives LET
model = addCOBRAConstraints(model, {'bscDayPhotosystemImodchloroplast', 'bscDayPhotosystemIImodchloroplast'}, 0, 'c', [1.0625*fL_BSC_ET, (5*fL_BSC_ET-9.25)], 'dsense', 'E');
model = addCOBRAConstraints(model, {'mcDayPhotosystemImodchloroplast', 'mcDayPhotosystemIImodchloroplast'}, 0, 'c', [1.0625*fL_MC_ET, (5*fL_MC_ET-9.25)], 'dsense', 'E');
% 'mcDaytxLight' / 'bscDaytxLight' = 0.3984358392

% constrain the system to be autotrophic
model = subroutine_autotrophic(model);

% constrain the system to have a fixed biomass composition
model = subroutine_biomassComposition(model);

% constrain reactions to be inactivated based on NADP-ME physiology and literature experimental data
model = subroutine_geneExpression(model);

model = checkDuplicateRxn(model, 'S', 1, 1);


%%%%%%%%%%%%%%%%%%%%%%%%%%%%%%%%%%%%%%%%%%%%%%%%%%%%%%%%%%%%%
%%%  Component 1 – Determine light and drain constraints  %%%
%%%%%%%%%%%%%%%%%%%%%%%%%%%%%%%%%%%%%%%%%%%%%%%%%%%%%%%%%%%%%

if determineLightDrain == "yes"

% determine constraint values to be used for light uptake and ATP/NADPH drain 
[mc_lightUptake, bsc_lightUptake, dayATPdrain, dayNADPHdrain, nightATPdrain, nightNADPHdrain] = subroutine_determiningLightDrain(model, netCO2uptake, respCO2loss);

% mc_lightUptake=0.3*mc_lightUptake; % shaded
% bsc_lightUptake=0.3*bsc_lightUptake; % shaded

end


%%%%%%%%%%%%%%%%%%%%%%%%%%%%%%%%%%%%%%%%%%%%%%%%%%%%%
%%%     Component 2 – Independent simulations     %%%
%%%%%%%%%%%%%%%%%%%%%%%%%%%%%%%%%%%%%%%%%%%%%%%%%%%%%

if independentSimulations == "yes"
% independently simulate variation in TAG cycling, FA cycling, and C allocation 
% [model_withVariation] = subroutine_constrainingLightDrain(model, netCO2uptake, respCO2loss, mc_lightUptake, bsc_lightUptake, dayATPdrain, dayNADPHdrain, nightATPdrain, nightNADPHdrain);

% constrain the light uptake and drains using the values found in Component 1 or entered by the user
[model_independentSimulations] = subroutine_constrainingLightDrain(model, netCO2uptake, respCO2loss, mc_lightUptake, bsc_lightUptake, dayATPdrain, dayNADPHdrain, nightATPdrain, nightNADPHdrain);

% make folder to hold the independent simulation output
folder = 'csvFiles_independentSimulations';
mkdir('csvFiles_independentSimulations');

% simulate TAG accumulation when 0 to 100% of net C is allocated to TAG and there is no lipid futile cycling
[rxns, allFluxes, allObj, allStat, allOrigStat] = subroutine_simulations(model_independentSimulations, 1, 1, 1, 1, 1, 1, 0, 100, 1);
csvFile = strcat('fluxes_simulateCallocation.csv');
writecell(['TAG cycling (mol TAG synthesized/mol TAG stored)', 'FA cycling (mol FA synthesized/3 mol TAG stored)', 'C allocation (% net C allocated toward TAG storage vs phloem sap export)',transpose(rxns(:,1)); num2cell(allFluxes)], string(folder) + '/' + string(csvFile));

% simulate TAG accumulation when 1 to 1000 mol TAG is synthesized per mol TAG stored, there is no FA futile cycling, and 100% of net C is allocated to TAG
[rxns, allFluxes, allObj, allStat, allOrigStat] = subroutine_simulations(model_independentSimulations, 1, 1000, 1, 1, 1, 1, 100, 100, 1);
csvFile = strcat('fluxes_simulateTAGcycling.csv');
writecell(['TAG cycling (mol TAG synthesized/mol TAG stored)', 'FA cycling (mol FA synthesized/3 mol TAG stored)', 'C allocation (% net C allocated toward TAG storage vs phloem sap export)',transpose(rxns(:,1)); num2cell(allFluxes)], string(folder) + '/' + string(csvFile));

% simulate TAG accumulation when 1 to 1000 mol FA is synthesized per 3 mol TAG stored, there is no TAG futile cycling, and 100% of net C is allocated to TAG
[rxns, allFluxes, allObj, allStat, allOrigStat] = subroutine_simulations(model_independentSimulations, 1, 1, 1, 1, 1000, 1, 100, 100, 1);
csvFile = strcat('fluxes_simulateFAcycling.csv');
writecell(['TAG cycling (mol TAG synthesized/mol TAG stored)', 'FA cycling (mol FA synthesized/3 mol TAG stored)', 'C allocation (% net C allocated toward TAG storage vs phloem sap export)',transpose(rxns(:,1)); num2cell(allFluxes)], string(folder) + '/' + string(csvFile));

end


%%%%%%%%%%%%%%%%%%%%%%%%%%%%%%%%%%%%%%%%%%%%%%%%%%%%%
%%%   Component 3 – Parallel simulations – Cube   %%%
%%%%%%%%%%%%%%%%%%%%%%%%%%%%%%%%%%%%%%%%%%%%%%%%%%%%%

if parallelSimulations == "yes"
% simultaneously simulate variation in TAG cycling, FA cycling, and C allocation
% this code will lead to generating graphs of how long these simulations would take to reach 20% leaf TAG and the shapes being produced will be referred to as a “cube” or “slice” to indicate all 3 variables are varied or the net %C allocation is kept constant, respectively. 
% x refers to the TAG futile cycle ratio, y refers to the FA futile cycle ratio, and z refers to the net %C values

% constrain the light uptake and drains using the values found in Component 1 or entered by the user
[model_parallelSimulations] = subroutine_constrainingLightDrain(model, netCO2uptake, respCO2loss, mc_lightUptake, bsc_lightUptake, dayATPdrain, dayNADPHdrain, nightATPdrain, nightNADPHdrain);

model_threshold = model_parallelSimulations;

environment = getEnvironment();

folder1 = 'csvFiles_cube';
mkdir('csvFiles_cube');

% simulate the xz planes of the cube
subroutine_parallelSimulations(model_parallelSimulations, environment, 1, 101, 1, 2, 1, 100, folder1, 'xz');
subroutine_parallelSimulations(model_parallelSimulations, environment, 1, 101, 100, 101, 1, 100, folder1, 'xz');

% simulate the xy planes of the cube
subroutine_parallelSimulations(model_parallelSimulations, environment, 1, 101, 1, 101, 1, 2, folder1, 'xy');
subroutine_parallelSimulations(model_parallelSimulations, environment, 1, 101, 1, 101, 99, 100, folder1, 'xy');

% simulate the yz planes of the cube
subroutine_parallelSimulations(model_parallelSimulations, environment, 1, 2, 1, 101, 1, 100, folder1, 'yz');
subroutine_parallelSimulations(model_parallelSimulations, environment, 100, 101, 1, 101, 1, 100, folder1, 'yz');

% to compile the cube output files, run the 'combineFiles_cube.sh' script
% to process the compiled data for MATLAB visualization, run the 'visualizationSubset_cube.py' script
% to visualize the processed data, run the 'image_cube.m' script

folder2 = 'csvFiles_slices';
mkdir('csvFiles_slices');

% simulate the net %C allocation slices 
for zcount = slices
subroutine_parallelSimulations(model_parallelSimulations, environment, 1, 101, 1, 101, zcount, zcount, folder2, 'slice');
end

restoreEnvironment(environment);
changeCobraSolver('glpk','all');

% optimize biomass growth in order to obtain the threshold vales needed to define feasible space
model_threshold = removeMetabolites(model_threshold, {'bscDayTotalFixedBiomass[bscDaysink]', 'mcDayTotalFixedBiomass[mcDaysink]'}, false);
model_threshold = changeObjective(model_threshold, {'bscDayTotalBiomassSink', 'mcDayTotalBiomassSink'}, [1,1]);

allObj = [];
allFluxes = [];
allStat = [];
allOrigStat  = [];

solution = optimizeCbModel(model_threshold,'max');
if isfield(solution, 'f') == 0;
	solution.f=solution.obj; 
end
if isfield(solution, 'v') == 0;
	solution.v=solution.full; 
end

flux=transpose([solution.v]);
fluxOutput = [0,0,0,flux];
                allFluxes = [allFluxes; fluxOutput];
objOutput=solution.f;
                allObj = [allObj; objOutput];
statOutput=solution.stat;
                allStat = [allStat; statOutput];
origStatOutput=solution.origStat;
               allOrigStat = [allOrigStat; origStatOutput];

csvFile = strcat('fluxes_slice_threshold.csv');
writecell([transpose(['Obj'; 'Stat'; 'OrigStat'; 'TAG cycling (mol TAG synthesized/mol TAG stored)'; 'FA cycling (mol FA synthesized/3 mol TAG stored)'; 'C allocation (% net C allocated toward TAG storage vs phloem sap export)'; model_parallelSimulations.rxns]); num2cell(allObj), num2cell(allStat), num2cell(allOrigStat), num2cell(allFluxes)], string(folder2) + '/' + string(csvFile));

% to compile the slice output files, run the 'combineFiles_slices.sh' script
% to process the compiled data for MATLAB visualization, run the 'visualizationSubset_slices.py' script
% to visualize the processed data, run the 'image_slices.m' script

end
