# Supplementary material for: Elucidation of Triacylglycerol Overproduction in the C4 Bioenergy Crop Sorghum bicolor by Constraint-Based Analysis
Source: Front Plant Sci. 2022 Feb 17;13:787265. doi: 10.3389/fpls.2022.787265 (PMC8892208; doi:10.3389/fpls.2022.787265)
Supplement: Supplementary File 2 — Sorghum bicolor iTJC1414x4 in SBML and Excel formats, and MATLAB scripts for running model simulations. [file Data_Sheet_2.zip › combineFiles_cube.sh]

> output_cube.csv
mv output_cube.csv 'csvFiles_cube'

cd 'csvFiles_cube'


cat flux_file_xy_1TAGcycling_250FAcycling_2Callocation.csv >> output_cube.csv

for x in {5..250..5}
do
cat flux_file_xy_$x\TAGcycling_250FAcycling_100Callocation.csv >> output_cube.csv
done

for x in {2..247..5}
do
cat flux_file_xy_$x\.5TAGcycling_250FAcycling_100Callocation.csv >> output_cube.csv
done


for x in {5..250..5}
do
cat flux_file_xz_$x\TAGcycling_2.5FAcycling_100Callocation.csv >> output_cube.csv
done

for x in {2..247..5}
do
cat flux_file_xz_$x\.5TAGcycling_2.5FAcycling_100Callocation.csv >> output_cube.csv
done

for x in {5..250..5}
do
cat flux_file_xz_$x\TAGcycling_2.5FAcycling_100Callocation.csv >> output_cube.csv
done

for x in {2..247..5}
do
cat flux_file_xz_$x\.5TAGcycling_2.5FAcycling_100Callocation.csv >> output_cube.csv
done

for x in {5..250..5}
do
cat flux_file_xz_$x\TAGcycling_250FAcycling_100Callocation.csv >> output_cube.csv
done

for x in {2..247..5}
do
cat flux_file_xz_$x\.5TAGcycling_250FAcycling_100Callocation.csv >> output_cube.csv
done


cat flux_file_yz_1TAGcycling_250FAcycling_100Callocation.csv >> output_cube.csv
cat flux_file_yz_2.5TAGcycling_250FAcycling_100Callocation.csv >> output_cube.csv
cat flux_file_yz_247.5TAGcycling_250FAcycling_100Callocation.csv >> output_cube.csv
cat flux_file_yz_250TAGcycling_250FAcycling_100Callocation.csv >> output_cube.csv

mv output_cube.csv ../
cd ..
