# Supplementary material for: Elucidation of Triacylglycerol Overproduction in the C4 Bioenergy Crop Sorghum bicolor by Constraint-Based Analysis
Source: Front Plant Sci. 2022 Feb 17;13:787265. doi: 10.3389/fpls.2022.787265 (PMC8892208; doi:10.3389/fpls.2022.787265)
Supplement: Supplementary File 2 — Sorghum bicolor iTJC1414x4 in SBML and Excel formats, and MATLAB scripts for running model simulations. [file Data_Sheet_2.zip › combineFiles_slices.sh]

> output_slices.csv
mv output_slices.csv 'csvFiles_slices'
cd 'csvFiles_slices'

for x in {5..250..5}
do
cat flux_file_slice_$x\TAGcycling_250FAcycling_2Callocation.csv >> output_slices.csv
done

for x in {2..24..5}
do
cat flux_file_slice_$x\.5TAGcycling_250FAcycling_2Callocation.csv >> output_slices.csv
done

cat flux_file_slice_1TAGcycling_250FAcycling_2Callocation.csv >> output_slices.csv


for x in {5..250..5}
do
cat flux_file_slice_$x\TAGcycling_250FAcycling_5Callocation.csv >> output_slices.csv
done

for x in {2..24..5}
do
cat flux_file_slice_$x\.5TAGcycling_250FAcycling_5Callocation.csv >> output_slices.csv
done

cat flux_file_slice_1TAGcycling_250FAcycling_5Callocation.csv >> output_slices.csv


for x in {5..250..5}
do
cat flux_file_slice_$x\TAGcycling_250FAcycling_10Callocation.csv >> output_slices.csv
done

for x in {2..24..5}
do
cat flux_file_slice_$x\.5TAGcycling_250FAcycling_10Callocation.csv >> output_slices.csv
done

cat flux_file_slice_1TAGcycling_250FAcycling_10Callocation.csv >> output_slices.csv


cat fluxes_slice_threshold.csv >> output_slices.csv

mv output_slices.csv ../
cd ..
