# Supplementary material for: Elucidation of Triacylglycerol Overproduction in the C4 Bioenergy Crop Sorghum bicolor by Constraint-Based Analysis
Source: Front Plant Sci. 2022 Feb 17;13:787265. doi: 10.3389/fpls.2022.787265 (PMC8892208; doi:10.3389/fpls.2022.787265)
Supplement: Supplementary File 2 — Sorghum bicolor iTJC1414x4 in SBML and Excel formats, and MATLAB scripts for running model simulations. [file Data_Sheet_2.zip › create_suppl_S7.m]

% Teresa Clark, Jorg Schwender, Brookhaven National Laboratory, 2021
% This information is provided "AS IS", without any warranty;
% without even the implied warranty of merchantability or fitness for a particular purpose.

% requires COBRA model structure for iTJC1429x4 ('model').
% uses function: 
%     modelscenarios(model, modelpar, zrange, MCONST, rTAGBSM, FAcycling, TAGcycling)

%%%%%%%%%%%%%%%%%%%%%%%%%%%%%%%%%%%%%%%
%%%%%%%%% Initializations %%%%%%%%%%%%%
%%%%%%%%%%%%%%%%%%%%%%%%%%%%%%%%%%%%%%%
initCobraToolbox(false);
changeCobraSolver('glpk','all'); 
% Get iTJC1414x4.xml into MatLab memory as structure 'model' and make basic configurations.
%%%%%%%%%%%%%%%%%%%%%%%%%%%%%%%%%%%%%%%

%%%%%%%%%%%%%%%%%%%%%%%%%%%%%%%%%%%%%%%%%%%%%%%%%%%%%%%%%%%%%%%%%%%%%%%%%%%%%%%%%%%%%%%%%%%%%%%%%%%%%%%%%%%%%%%%%%%%%
% Get iTJC1414x4.xml into MatLab memory as structure 'model' and make basic configurations.

% Load model from XML file %%%%%
model = readCbModel('iTJC1414x4.xml'); 

% constrain light to not be taken up at night 
model = changeRxnBounds(model, 'mcNighttxLight',0,'b');
model = changeRxnBounds(model, 'bscNighttxLight',0,'b');

% Apply basic physiological configuration of the model:
model = subroutine_autotrophic(model);
model = subroutine_biomassComposition(model);
model = subroutine_geneExpression(model);  

model = checkDuplicateRxn(model, 'S', 1, 1);

% Add ATPsurplus and NADPHsurplus reactions to the model:
model = addReaction(model, 'bscDayATPsurplus','reactionFormula', 'bscDayATP[bscDayc] + bscDayWater[bscDayc]  -> bscDayADP[bscDayc] + bscDayPhosphate[bscDayc] + bscDayProton[bscDayc]');
model = addReaction(model, 'mcDayATPsurplus','reactionFormula', 'mcDayATP[mcDayc] + mcDayWater[mcDayc]  -> mcDayADP[mcDayc] + mcDayPhosphate[mcDayc] + mcDayProton[mcDayc]');
model = addReaction(model, 'bscDayNADPHsurplus','reactionFormula', 'bscDayNADPH[bscDayc] + 0.5 bscDayOxygen[bscDayc] + bscDayProton[bscDayc] -> bscDayNADP[bscDayc] + bscDayWater[bscDayc]');
model = addReaction(model, 'mcDayNADPHsurplus','reactionFormula', 'mcDayNADPH[mcDayc] + 0.5 mcDayOxygen[mcDayc] + mcDayProton[mcDayc] -> mcDayNADP[mcDayc] + mcDayWater[mcDayc]');
% initially, inactivate these reactions.
model = changeRxnBounds(model, 'bscDayATPsurplus',0,'b');
model = changeRxnBounds(model, 'mcDayATPsurplus',0,'b');
model = changeRxnBounds(model, 'bscDayNADPHsurplus',0,'b');
model = changeRxnBounds(model, 'mcDayNADPHsurplus',0,'b');
%%%%%%%%%%%%%%%%%%%%%%%%%%%%%%%%%%%%%%%%%%%%%%%%%%%%%%%%%%%%%%%%%%%%%%%%%%%%%%%%%%%%%%%%%%%%%%%%%%%%%%%%%%%%%%%%%%%%%

%%%%%%%%%%%%%%%%%%%%%%%%%%%%%%%%%%%%%%%%%%%%%%%%%%%%%%%
%%%% Model configurations (Value for 'MCONST') %%%%%%%%
%%%%%%%%%%%%%%%%%%%%%%%%%%%%%%%%%%%%%%%%%%%%%%%%%%%%%%%
%                         | photon absorption ratio  | linear electron transport  | RubisCO oxygenase     | CO2 leakage |     light uptakes     | ATPdrain  | NADPHdrain |
%                         | BS-cells/M-cells(aBSM)   | constraints (fLETM,fLETBS) | carboxylase/oxygenase |             |    BS-cells/M-cells   |           |            |
% 'full constraints'     :          x                |             x              |          x            |      x      |           x           |      x    |      x     | 
% 'minimal constraints 1':          x                |             x              |                       |             |                       |           |            | 
% 'minimal constraints 2':          x                |                            |                       |             |                       |           |            | 
% 'minimal constraints 3':                           |                            |                       |             |                       |           |            | 


% Parameters 'minimal constraints' scenarios.
% Point where the ATP/NADPH energy budget is balanced determined using Yin and Struik model for sucrose as the photosynthesis product.
% No other ATP or NADPH demands other than sucrose synthesis.
% In these scenarios, C_O_ratio, CO2Leakage, ms_lightuptake, bs_lightuptake, ATPdrain and NADPHdrain are not used.
% 07/26/2021 
  modelpar_MinConstr.aBSM = 0.3984358392;        % photon absorption ratio BS-cells/M-cells
  modelpar_MinConstr.fLETM = 0.9331018227;       % fraction of absorbed light that drives Linear Electron Transport (M-cells)
  modelpar_MinConstr.fLETBS = 0.0318234753;      % fraction of absorbed light that drives Linear Electron Transport (BS-cells)
  modelpar_MinConstr.C_O_ratio = nan;            % ratio carboxylation/oxygenation at RubisCO
  modelpar_MinConstr.CO2Leakage = nan;           % CO2 leakage
  modelpar_MinConstr.ms_lightuptake = nan;       % light uptake, M-cells
  modelpar_MinConstr.bs_lightuptake = nan;       % light uptake, BS-cells
  modelpar_MinConstr.ATPdrain = nan;             % ATP drain, maintenance cost
  modelpar_MinConstr.NADPHdrain= nan;            % NADPH drain, maintenance cost

% Parameters 'full constraints' scenarios.
% Photoassimilates N:C = 0.014824:1.
% aBSM, fLETM and fLETBS are derived from Yin and Struik model for sucrose as the photosynthesis product (above).
% fLETM was then adjusted by grid search until ATP/NADPH energy budget is balanced.
  modelpar_FullConstr.aBSM = 0.3984358392;
  modelpar_FullConstr.fLETM = 0.895109612;          
  modelpar_FullConstr.fLETBS = 0.031823475;         
  modelpar_FullConstr.C_O_ratio = 29.2;
  modelpar_FullConstr.CO2Leakage = 0.13;
  modelpar_FullConstr.ms_lightuptake = 15.81516676;
  modelpar_FullConstr.bs_lightuptake = 6.301329239;
  modelpar_FullConstr.ATPdrain = 0.369241228;       
  modelpar_FullConstr.NADPHdrain= 0.123080409;     

% sucrose scenarios
output = modelscenarios(model, modelpar_MinConstr, 0, 'minimal constraints 3', 0, 0, 0);  % modelscenarios(model, modelpar, zrange, MCONST, rTAGBSM, FAcycling, TAGcycling)
Table_S7 = output;
output = modelscenarios(model, modelpar_MinConstr, 0, 'minimal constraints 2', 0, 0, 0);
Table_S7 = [Table_S7,output(:,2:4)];
output = modelscenarios(model, modelpar_MinConstr, 0, 'minimal constraints 1', 0, 0, 0);
Table_S7 = [Table_S7,output(:,2:4)];
output = modelscenarios(model, modelpar_FullConstr, 0, 'full constraints', 0, 0, 0);
Table_S7 = [Table_S7,output(:,2:4)];

% TAG scenarios, TAG only in BSC
output = modelscenarios(model, modelpar_MinConstr, 100, 'minimal constraints 3', 1000, 0, 0); % modelscenarios(model, modelpar, zrange, MCONST, rTAGBSM, FAcycling, TAGcycling)
Table_S7 = [Table_S7,output(:,2:4)];
output = modelscenarios(model, modelpar_MinConstr, 100, 'minimal constraints 2', 1000, 0, 0);
Table_S7 = [Table_S7,output(:,2:4)];
output = modelscenarios(model, modelpar_MinConstr, 100, 'minimal constraints 1', 1000, 0, 0);
Table_S7 = [Table_S7,output(:,2:4)];
output = modelscenarios(model, modelpar_FullConstr, 100, 'full constraints', 1000, 0, 0);
Table_S7 = [Table_S7,output(:,2:4)];
output = modelscenarios(model, modelpar_FullConstr, 100, 'full constraints', 1000, 5, 0);
Table_S7 = [Table_S7,output(:,2:4)];
output = modelscenarios(model, modelpar_FullConstr, 100, 'full constraints', 1000, 0, 5);
Table_S7 = [Table_S7,output(:,2:4)];

% TAG scenarios, TAG only in MC
output = modelscenarios(model, modelpar_MinConstr, 100, 'minimal constraints 3', 0, 0, 0); % modelscenarios(model, modelpar, zrange, MCONST, rTAGBSM, FAcycling, TAGcycling)
Table_S7 = [Table_S7,output(:,2:4)];
output = modelscenarios(model, modelpar_MinConstr, 100, 'minimal constraints 2', 0, 0, 0);
Table_S7 = [Table_S7,output(:,2:4)];
output = modelscenarios(model, modelpar_MinConstr, 100, 'minimal constraints 1', 0, 0, 0);
Table_S7 = [Table_S7,output(:,2:4)];
output = modelscenarios(model, modelpar_FullConstr, 100, 'full constraints', 0, 0, 0);
Table_S7 = [Table_S7,output(:,2:4)];
output = modelscenarios(model, modelpar_FullConstr, 100, 'full constraints', 0, 5, 0);
Table_S7 = [Table_S7,output(:,2:4)];
output = modelscenarios(model, modelpar_FullConstr, 100, 'full constraints', 0, 0, 5);
Table_S7 = [Table_S7,output(:,2:4)];


function [output] = modelscenarios(model, modelpar, zrange, MCONST, rTAGBSM, FAcycling, TAGcycling)


% Jorg Schwender, Brookhaven National Laboratory, 2021
% This information is provided "AS IS", without any warranty;
% without even the implied warranty of merchantability or fitness for a particular purpose.

% Using COBRA model structure (iTJC1429x4) to generate 
% 1st optimization:
%  maximize sucrose or TAG. Add obj. value as constraint for 2nd level optimization.
% 2nd level optimization:
%  maximize "ATPsurplus" to reveal ATP surplus. Add obj. value as constraint for 3nd level optimization.
%  Calculate values related to ATP/NADPH budget.
% 3rd level optimizations:
%  Generate flux projections with flux variability bounds. 


% 
% Two different outputs can be generated:
% If 'zrange' is double: Generate flux variability outputs for summed reactions (projections) that can be mapped to flux map of C4 metabolism.
% If 'zrange' is column vector: Analyze ATP/NADPH budget for a range of carbon partitioning ratios.

% Example:
%   initializeModel;  % Get iTJC1414x4.xml into MatLab memory as structure 'model' and make basic configurations.
%   output = modelscenarios(model, modelpar_MinConstr, 0, 'full constraints', 0, 0);
% 
% INPUTS:
% These variables need to be set: 
% model      structure        COBRA model structure for iTJC1429x4 (saved in sorghum_v08072021.mat)
% modelpar   structure        9 numerical constraints (below)
% zrange     double           Carbon partitioning ratio: sucrose (0) TAG (100).
%              or
%            array            Range for values for carbon partitioning ratio to be iterated. 
% rTAGBSM    double           If TAG is simulated, ratio of TAG fluxes in BS and M cells (rTAGBSM =  bscDayTAGoverflow / mcDayTAGoverflow).
%                             Apply ratio for 0 < rTAGBSM < 100. If rTAGBSM=0 then bscDayTAGoverflow=0; if rTAGBSM=0 then bscDayTAGoverflow=0.
% MCONST     string           Model configuration to be used ('full constraints', 'minimal constraints 1', 'minimal constraints 2', 'minimal constraints 3').
% FAcycling  double           Fatty acid cycling (0: no cycling)
% TAGcycling double           TAG cycling (0: no cycling)
%
% OUTPUTS:
% output     cell array
%
%


%%%%%%%%%%%%%%%%%%%%%%%%%%%%%%%
% Model configurations %%%%%%%%
%%%%%%%%%%%%%%%%%%%%%%%%%%%%%%%
% Value for 'MCONST':
%                           photon absorption ratio BS-cells/M-cells(aBSM) | linear electron transport (LET) constraints (fLETM,fLETBS) | CO2 leakage | RubisCO oxygenase | ATPdrain  | NADPHdrain |
% 'full constraints'     :                     x                           |                             x                              |      x      |        x          |     x     |     x      |
% 'minimal constraints 1':                     x                           |                             x                              |             |                   |           |            |
% 'minimal constraints 2':                     x                           |                                                            |             |                   |           |            | 
% 'minimal constraints 3':                                                 |                                                            |             |                   |           |            |  


%%%%%%%%%%%%%%%%%%%%%%%%%%%%%%%%%%%%%%%%%%%%%%%%%%%%%%%%%%%%%%%%%%%%%%%%%%%%%%%%%%%%%%%%%%
%% DEPENDENCIES (all included in this file) %%%%%%%%%%%%%%%%%%%%%%%%%%%%%%%%%%%%%%%%%%%%%%
% AddPhysiolConstraints     Set fLETBS, fLETM, photorespiration, leakage, ATPdrain, NADPHdrain
% SetSurplusBounds          Make reactions '..ATPsurplus', '..NADPHsurplus' active (bounds [0, 1000]).
% Add_TAG_overflow
% set_lumpedreaction       
% Set_TAG_cycling          
% Set_FA_cycling           
%
%%%%%%%%%%%%%%%%%%%%%%%%%%%%%%%%%%%%%%%%%%%%%%%%%%%%%%%%%%%%%%%%%%%%%%%%%%%%%%%%%%%%%%%%%%


% TEST, string,            Output to be generated.
% zrange, double or array,         Range for values for z to be iterated (z, sucrose - TAG carbon partitioning).  
% MCONST, string,          Model configuration to be used.
% y, double,                 Fatty acid cycling (y=0 = no cycling)
% x, double,                 TAG cycling (x=0 = no cycling)


% from input 'modelpar'
  aBSM = modelpar.aBSM;
  fLETM = modelpar.fLETM;
  fLETBS = modelpar.fLETBS;
  C_O_ratio = modelpar.C_O_ratio;
  CO2Leakage = modelpar.CO2Leakage;
  ms_lightuptake_2 = modelpar.ms_lightuptake;
  bs_lightuptake_2 = modelpar.bs_lightuptake;
  ATPdrain = modelpar.ATPdrain;
  NADPHdrain = modelpar.NADPHdrain;
  
 
% determine which type of output is to be generated.
zrange=zrange(:).';
if size(zrange,2)==1
 TEST = 'output 1';   % Only one sucrose/TAG partitioning ratio was selected. Create flux variability outputs for summed reactions (projections) that can be mapped to flux map of C4 metabolism.
else 
 TEST = 'output z range';  % A range of sucrose/TAG partitioning ratio was selected. Calculate table with major uptakes, effluxes and ATP/NADPH energy budget values across the range.
end

%%%%%%%%%%%%%%%%%%%%%%%%%%%%%%%
% Other OPTIONS %%%%%%%%%%%%%%%
%%%%%%%%%%%%%%%%%%%%%%%%%%%%%%%

minNorm = 0;          % compute standard FBA solution

%%%%%%%%%%%%%%%%%%%%%%%%%%%%%%%%%%%%%%%%%%%%%%%%%%%%%%%%%%%%%%%%%%%%%%%%%%%%%%%%%%%%%%%%%%%%%%%%%%%%%%%%%%%%%%%%%%%%%%%%%%%%
% Define the photo-assimilate phloem export and the TAG biosynthesis/deposition.
if strcmp(MCONST, 'full constraints')
 % For photo-assimilate export, use a reaction that combines sucrose and amino acids as assimilate output.
 % TAG biosynthesis/deposition is already in the model.
 model = changeRxnBounds(model, 'bscDaytxAssimilates',0,'l');
 model = changeRxnBounds(model, 'bscDaytxAssimilates',1000,'u');
 model = changeRxnBounds(model, 'bscDaytxSUCROSE',0,'b');
else
 % cases 'minimal constraints 1', 'minimal constraints 2', 'minimal constraints 3'.
 % For photo-assimilate export, use sucrose as assimilate output. TAG production is only TAG synthesis without oleosin.
 model = changeRxnBounds(model, 'bscDaytxSUCROSE',-1000,'l');
 model = changeRxnBounds(model, 'bscDaytxSUCROSE',0,'u');
 model = changeRxnBounds(model, 'bscDaytxAssimilates',0,'b');
 model = Add_TAG_overflow(model);
end
%%%%%%%%%%%%%%%%%%%%%%%%%%%%%%%%%%%%%%%%%%%%%%%%%%%%%%%%%%%%%%%%%%%%%%%%%%%%%%%%%%%%%%%%%%%%%%%%%%%%%%%%%%%%%%%%%%%%%%%%%%%%


%%%%%%%%%%%%%%%%%%%%%%%%%%%%%%%%%%%%%%%%%%%%%%%%%%%%%%%%%%%%%%%%%%%%%%%%%%%%%%%%%%%%%%%%%%%%%%%%%%%%%%%%%%%%%%%%%%%%%%%%%
% Set here light level once for all subsequent iterations. 
% Light levels are always referenced to the synthesis of sucrose by a known net CO2 assimilation rate of 1.344 mol/m2/day.
% For 'full constraints', light fluxes were determined before by a more complex process integrating net CO2 assimilation 
% and dark respiration rates. 
%%%%%%%%%%%%%%%%%%%%%%%%%%%%%%%%%%%%%%%%%%%%%%%%%%%%%%%%%%%%%%%%%%%%%%%%%%%%%%%%%%%%%%%%%%%%%%%%%%%%%%%%%%%%%%%%%%%%%%%%%
%%

if strcmp(MCONST, 'full constraints')==false % If MCONST = 'full constraints' we do nothing below here:
 if strcmp(MCONST, 'minimal constraints 1')
  model_TAGSink = AddPhysiolConstraints(model, fLETBS, fLETM, 0, 0, 0, 0);  % fLETBS, fLETM, photorespiration, leakage, ATPdrain, NADPHdrain
 elseif strcmp(MCONST, 'minimal constraints 2') || strcmp(MCONST, 'minimal constraints 3')
  model_TAGSink = AddPhysiolConstraints(model, -1, -1, 0, 0, 0, 0);  % fLETBS, fLETM, photorespiration, leakage, ATPdrain, NADPHdrain
 end


 % For minimal constraints 1-3, determine light levels by minimization of light fluxes.
 if strcmp(MCONST, 'minimal constraints 1') || strcmp(MCONST, 'minimal constraints 2') || strcmp(MCONST, 'minimal constraints 3')
   % While for 'full constraints' we have determined light levels once ('bs_lightuptake', 'ms_lightuptake'),
   % for minimal constraints we need first to set light levels if the model is set to produce sucrose.
   % Minimize light uptake: Determine minimum light flux needed to fix 1.344 mol CO2/m2/day into sucrose.
   if strcmp(MCONST, 'minimal constraints 1') || strcmp(MCONST, 'minimal constraints 2')
      model_TAGSink = addCOBRAConstraints(model_TAGSink, {'mcDaytxLight', 'bscDaytxLight'}, 0, 'c', [aBSM, -1], 'dsense', 'E'); % 'mcDaytxLight' / 'bscDaytxLight' = aBSM
   end
   model_TAGSink = changeRxnBounds(model_TAGSink, 'mcDaytxCARBONDIOXIDE', 1.344,'u');
   model_TAGSink = changeRxnBounds(model_TAGSink, 'bscDaytxSUCROSE',-1.344/12,'b');  % NET CO2 uptake / 12
   model_TAGSink = changeObjective(model_TAGSink, {'bscDaytxLight', 'mcDaytxLight'}, [1,1]);
   solution_TAGSink = optimizeCbModel(model_TAGSink,'min', minNorm);
   bs_lightuptake_2 = solution_TAGSink.v(findRxnIDs(model_TAGSink,'bscDaytxLight'));
   ms_lightuptake_2 = solution_TAGSink.v(findRxnIDs(model_TAGSink,'mcDaytxLight')); 
 end
end
%%%%%%%%%%%%%%%%%%%%%%%%%%%%%%%%%%%%%%%%%%%%%%%%%%%%%%%%%%%%%%%%%%%%%%%%%%%%%%%%%%%%%%%%%%%%%%%%%%%%%%%%%%%%%%%%%%%%%%%%%


%%%%%%%%%%%%%%%%%%%%%%%%%%%%%%%%%%%%%%%%%%%%%%%%%%%%%%%%%%%%%%%%%%%%%%%%%%%%%%%%%%%%%%%%%%%%%%%%%%%%%%%%%%%%%%%%%%%%%%%%%%%%%%%%%%%%%%%%%%%%%%%%%%%%%%
%% M A I N   L O O P %%%%%%%%%%%%%%%%%%%%%%%%%%%%%%%%%%%%%%%%%%%%%%%%%%%%%%%%%%%%%%%%%%%%%%%%%%%%%%%%%%%%%%%%%%%%%%%%%%%%%%%%%%%%%%%%%%%%%%%%%%%%%%%%%
%% For each iteration of main loop re-define model constraints, starting with the configuration in 'model'.
%% if TEST = 'output 1', then 'zrange' is supposed be a constant within [0, ... 100].
%% if TEST = 'output 2', then 'zrange' is supposed be a range [0, ... 100].
%%%%%%%%%%%%%%%%%%%%%%%%%%%%%%%%%%%%%%%%%%%%%%%%%%%%%%%%%%%%%%%%%%%%%%%%%%%%%%%%%%%%%%%%%%%%%%%%%%%%%%%%%%%%%%%%%%%%%%%%%%%%%%%%%%%%%%%%%%%%%%%%%%%%%%
for z=zrange

if strcmp(MCONST, 'full constraints')
 %model_TAGSink = AddPhysiolConstraints(model, -1, -1, 0, 0, 0, 0);
 model_TAGSink = AddPhysiolConstraints(model, fLETBS, fLETM, C_O_ratio, CO2Leakage, ATPdrain, NADPHdrain);  % fLETBS, fLETM, photorespiration, leakage, ATPdrain, NADPHdrain
elseif strcmp(MCONST, 'minimal constraints 1')
 model_TAGSink = AddPhysiolConstraints(model, fLETBS, fLETM, 0, 0, 0, 0);  % fLETBS, fLETM, photorespiration, leakage, ATPdrain, NADPHdrain
else % 'minimal constraints 2', 'minimal constraints 3'
 model_TAGSink = AddPhysiolConstraints(model, -1, -1, 0, 0, 0, 0);  % fLETBS, fLETM, photorespiration, leakage, ATPdrain, NADPHdrain
end

% constrain CO2 uptake to be up to 1.344 mol CO2/m2/day
model_TAGSink = changeRxnBounds(model_TAGSink, 'mcDaytxCARBONDIOXIDE', 1.344 ,'u'); 

% Set light levels for all cases (minimal constraints 1-3, full constraints)
% constrain MS and BS light uptakes to according to settings obtained from sucrose synthesis
if strcmp(MCONST, 'minimal constraints 3')
 model_TAGSink = addCOBRAConstraints(model_TAGSink, {'bscDaytxLight', 'mcDaytxLight'}, bs_lightuptake_2 + ms_lightuptake_2, 'c', [1,1], 'dsense', 'E');
else
 model_TAGSink = changeRxnBounds(model_TAGSink, 'mcDaytxLight',ms_lightuptake_2,'u');
 model_TAGSink = changeRxnBounds(model_TAGSink, 'bscDaytxLight',bs_lightuptake_2,'u');
end


% TAG cycling can be included here. No cycling constraints if TAGcycling=0.
if TAGcycling > 0
 if strcmp(MCONST, 'full constraints')   
  model_TAGSink = Set_TAG_cycling_fc(model_TAGSink,TAGcycling);
 else
  model_TAGSink = Set_TAG_cycling(model_TAGSink,TAGcycling);
 end
end

% Fatty acid cycling can be included here. No cycling constraints if FAcycling=0.
if FAcycling > 0
 if strcmp(MCONST, 'full constraints')
  model_TAGSink = Set_FA_cycling_fc(model_TAGSink,FAcycling);
 else
  model_TAGSink = Set_FA_cycling(model_TAGSink,FAcycling);
 end
end

% Set carbon allocation ratio constraint unless only sucrose production is demanded (z=0) or only TAG production is demanded (z=100).
if (z > 0) && (z < 100)
 if strcmp(MCONST, 'full constraints')
   model_TAGSink = addCOBRAConstraints(model_TAGSink, {'bscDaytxAssimilates', 'mcDaytxCARBONDIOXIDE', 'mcNighttxCARBONDIOXIDE'}, 0, 'c', [-12.77162, (100-z)/100, (100-z)/100], 'dsense', 'E');
 else
   model_TAGSink = addCOBRAConstraints(model_TAGSink, {'bscDaytxSUCROSE', 'mcDaytxCARBONDIOXIDE', 'mcNighttxCARBONDIOXIDE'}, 0, 'c', [12, (100-z)/100, (100-z)/100], 'dsense', 'E');
 end
end


%%%%%%%%%%%%%%%%%%%%%%%%%%%%%%%%%%%%%%%%%%%%
% maximize sucrose or TAG (dependent on 'z')
if z==0 % maximize sucrose and add obj. value as constraint for 2nd level optimization
 if strcmp(MCONST, 'full constraints')
  model_TAGSink = changeObjective(model_TAGSink, {'bscDaytxAssimilates'}, [1]);
  solution_TAGSink = optimizeCbModel(model_TAGSink,'max', minNorm);
  disp(['Obj. function value 1st optimization: ',num2str(solution_TAGSink.f)]);
  disp(['bscDaytxAssimilates: ',num2str(solution_TAGSink.v(findRxnIDs(model_TAGSink,'bscDaytxAssimilates')))]);
  model_TAGSink = changeRxnBounds(model_TAGSink, 'bscDaytxAssimilates',solution_TAGSink.v(findRxnIDs(model_TAGSink,'bscDaytxAssimilates')),'b');
  bs_suc_max = solution_TAGSink.v(findRxnIDs(model_TAGSink,'bscDaytxAssimilates'));
 else
  model_TAGSink = changeObjective(model_TAGSink, {'bscDaytxSUCROSE'}, [-1]);
  solution_TAGSink = optimizeCbModel(model_TAGSink,'max', minNorm);
  disp(['Obj. function value 1st optimization: ',num2str(solution_TAGSink.f)]);
  disp(['bscDaytxSUCROSE: ',num2str(solution_TAGSink.v(findRxnIDs(model_TAGSink,'bscDaytxSUCROSE')))]);
  model_TAGSink = changeRxnBounds(model_TAGSink, 'bscDaytxSUCROSE',solution_TAGSink.v(findRxnIDs(model_TAGSink,'bscDaytxSUCROSE')),'b');
  bs_suc_max = -solution_TAGSink.v(findRxnIDs(model_TAGSink,'bscDaytxSUCROSE'));
 end
 totalTAG = 0;
 bsTAGmax = 0;
 msTAGmax = 0;
else % maximize TAG and add obj. value as constraint for 2nd level optimization
 if strcmp(MCONST, 'full constraints')       
     model_TAGSink = changeObjective(model_TAGSink, {'bscDayOilDroplet', 'mcDayOilDroplet'}, [1,1]); % set the objective function to maximize TAG accumulation 
     if rTAGBSM==0
      model_TAGSink = changeRxnBounds(model_TAGSink, 'bscDayOilDroplet',0,'b');  
     else
      if rTAGBSM > 100
        model_TAGSink = changeRxnBounds(model_TAGSink, 'mcDayOilDroplet',0,'b');
      else
        model_TAGSink = addCOBRAConstraints(model_TAGSink, {'bscDayOilDroplet', 'mcDayOilDroplet'}, 0, 'c', [1,-rTAGBSM], 'dsense', 'E');  %08132021A
      end
     end
     %
     % Maximize TAG
     solution_TAGSink = optimizeCbModel(model_TAGSink,'max', minNorm);
     solution_TAGSink_level2 = optimizeCbModel(model_TAGSink,'max', 'one');   % This solution is used below for "FBA value"
     disp(['Obj. function value 1st optimization XXXX: ',num2str(solution_TAGSink.f)]);
     disp(['bscDayOilDroplet: ',num2str(solution_TAGSink.v(findRxnIDs(model_TAGSink,'bscDayOilDroplet')))]);
     disp(['mcDayOilDroplet: ',num2str(solution_TAGSink.v(findRxnIDs(model_TAGSink,'mcDayOilDroplet')))]);
     % 
     bs_suc_max = solution_TAGSink.v(findRxnIDs(model_TAGSink,'bscDaytxAssimilates'));
     totalTAG = solution_TAGSink.v(findRxnIDs(model_TAGSink,'bscDayOilDroplet')) + solution_TAGSink.v(findRxnIDs(model_TAGSink,'mcDayOilDroplet'));
     bsTAGmax = solution_TAGSink.v(findRxnIDs(model_TAGSink,'bscDayOilDroplet'));
     msTAGmax = solution_TAGSink.v(findRxnIDs(model_TAGSink,'mcDayOilDroplet'));
     model_TAGSink = addCOBRAConstraints(model_TAGSink, {'bscDayOilDroplet', 'mcDayOilDroplet'}, solution_TAGSink.f, 'c', [1,1], 'dsense', 'E');
 else
     model_TAGSink = changeObjective(model_TAGSink, {'bscDayTAGoverflow', 'mcDayTAGoverflow'}, [1,1]); % set the objective function to maximize TAG accumulation 
     if rTAGBSM==0
      model_TAGSink = changeRxnBounds(model_TAGSink, 'bscDayTAGoverflow',0,'b');  
     else
      if rTAGBSM > 100
        model_TAGSink = changeRxnBounds(model_TAGSink, 'mcDayTAGoverflow',0,'b');
      else
        model_TAGSink = addCOBRAConstraints(model_TAGSink, {'bscDayTAGoverflow', 'mcDayTAGoverflow'}, 0, 'c', [1,-rTAGBSM], 'dsense', 'E');  %08132021A
      end
     end
     %
     %
     % Maximize TAG
     solution_TAGSink = optimizeCbModel(model_TAGSink,'max', minNorm);
     solution_TAGSink_level2 = optimizeCbModel(model_TAGSink,'max', 'one');   % This solution is used below for "FBA value"
     disp(['Obj. function value 1st optimization: ',num2str(solution_TAGSink.f)]);
     disp(['bscDayTAGoverflow: ',num2str(solution_TAGSink.v(findRxnIDs(model_TAGSink,'bscDayTAGoverflow')))]);
     disp(['mcDayTAGoverflow: ',num2str(solution_TAGSink.v(findRxnIDs(model_TAGSink,'mcDayTAGoverflow')))]);
     % 
     bs_suc_max = -solution_TAGSink.v(findRxnIDs(model_TAGSink,'bscDaytxSUCROSE'));
     totalTAG = solution_TAGSink.v(findRxnIDs(model_TAGSink,'bscDayTAGoverflow')) + solution_TAGSink.v(findRxnIDs(model_TAGSink,'mcDayTAGoverflow'));
     bsTAGmax = solution_TAGSink.v(findRxnIDs(model_TAGSink,'bscDayTAGoverflow'));
     msTAGmax = solution_TAGSink.v(findRxnIDs(model_TAGSink,'mcDayTAGoverflow'));
     model_TAGSink = addCOBRAConstraints(model_TAGSink, {'bscDayTAGoverflow', 'mcDayTAGoverflow'}, solution_TAGSink.f, 'c', [1,1], 'dsense', 'E');
 end
  %
end
opt_origstat = solution_TAGSink.origStat;

%%%%%%%%%%%%%%%%%%%%%%%%%%%%%%%%%%%%%%%%%%%%%%%%%%%%%%%%%%%%%%%
% Determine ATP and NADPH surplus
%%%%%%%%%%%%%%%%%%%%%%%%%%%%%%%%%%%%%%%%%%%%%%%%%%%%%%%%%%%%%%%
  % 2nd level optimization to reveal ATP surplus
  model_TAGSink = SetSurplusBounds(model_TAGSink);
  model_TAGSink = changeObjective(model_TAGSink, {'bscDayATPsurplus', 'mcDayATPsurplus'}, [1,1]);  % maximize ATPsurplus
  solution_TAGSink = optimizeCbModel(model_TAGSink,'min', minNorm);
  ATPsurplus_min = solution_TAGSink.f;
  solution_TAGSink_a = optimizeCbModel(model_TAGSink,'max', minNorm);
  opt_origstat = solution_TAGSink_a.origStat;
  ATPsurplus_max = solution_TAGSink_a.f;
  disp(['Obj. function value 2nd optimization: ',num2str(solution_TAGSink_a.f)]);
  disp(['bscDayATPsurplus: ',num2str(solution_TAGSink_a.v(findRxnIDs(model_TAGSink,'bscDayATPsurplus')))]);
  disp(['mcDayATPsurplus: ',num2str(solution_TAGSink_a.v(findRxnIDs(model_TAGSink,'mcDayATPsurplus')))]);  

  %08/22/2021
  % 2nd level optimization to reveal NADPH surplus
  model_TAGSink = changeObjective(model_TAGSink, {'bscDayNADPHsurplus', 'mcDayNADPHsurplus'}, [1,1]);  % maximize ATPsurplus
  solution_TAGSink = optimizeCbModel(model_TAGSink,'min', minNorm);
  NADPHsurplus_min = solution_TAGSink.f;
  solution_TAGSink_b = optimizeCbModel(model_TAGSink,'max', minNorm);
  opt_origstat = solution_TAGSink_b.origStat;
  NADPHsurplus_max = solution_TAGSink_b.f;
  disp(['Obj. function value 2nd optimization: ',num2str(solution_TAGSink_b.f)]);
  disp(['bscDayNADPHsurplus: ',num2str(solution_TAGSink_b.v(findRxnIDs(model_TAGSink,'bscDayNADPHsurplus')))]);
  disp(['mcDayNADPHsurplus: ',num2str(solution_TAGSink_b.v(findRxnIDs(model_TAGSink,'mcDayNADPHsurplus')))]);  
% Fix ATP and NADPH surplus values and compute a FBA solution. 
  model_TAGSink = addCOBRAConstraints(model_TAGSink, {'bscDayATPsurplus', 'mcDayATPsurplus'}, solution_TAGSink_a.f, 'c', [1,1], 'dsense', 'E');
  model_TAGSink = addCOBRAConstraints(model_TAGSink, {'bscDayNADPHsurplus', 'mcDayNADPHsurplus'}, solution_TAGSink_b.f, 'c', [1,1], 'dsense', 'E');
  solution_TAGSink_level2 = optimizeCbModel(model_TAGSink,'max', 'one');   % Use here One-norm !!!!
  
% 'FVA_TAG_Sink'
% After secondary optimization: min/max several summed reactions

% 3rd level optimizations for different reactions or lumped reactions of interest.

    %%%%%%%%%%%%%%%%%%%%%
    % Calculate values related to ATP/NADPH budget.
    CO2NET = solution_TAGSink_level2.v(findRxnIDs(model_TAGSink,{'mcDaytxCARBONDIOXIDE'})); %+solution_TAGSink_level2.v(findRxnIDs(model_TAGSink,{'mcNighttxCARBONDIOXIDE'}));

    H2PSETBS = 2*(solution_TAGSink_level2.v(findRxnIDs(model_TAGSink,{'bscDayPhotosystemIImodchloroplast'})) - solution_TAGSink_level2.v(findRxnIDs(model_TAGSink,{'bscDayMehlerReactionchloroplast'})) + solution_TAGSink_level2.v(findRxnIDs(model_TAGSink,{'bscDaySUPEROXDISMUTRXNchloroplast'})));
    H2METBS = 2*solution_TAGSink_level2.v(findRxnIDs(model_TAGSink,{'bscDayComplexIVmodmitochondrion'}));
    ATP_PSBS = 3*solution_TAGSink_level2.v(findRxnIDs(model_TAGSink,{'bscDayChloroplasticATPasemodchloroplast'}));
    ATP_mit_BS = solution_TAGSink_level2.v(findRxnIDs(model_TAGSink,{'bscDayComplexVmodmitochondrion'}));

    H2PSETM = 2*(solution_TAGSink_level2.v(findRxnIDs(model_TAGSink,{'mcDayPhotosystemIImodchloroplast'})) - solution_TAGSink_level2.v(findRxnIDs(model_TAGSink,{'mcDayMehlerReactionchloroplast'})) + solution_TAGSink_level2.v(findRxnIDs(model_TAGSink,{'mcDaySUPEROXDISMUTRXNchloroplast'})));
    H2METM = 2*solution_TAGSink_level2.v(findRxnIDs(model_TAGSink,{'mcDayComplexIVmodmitochondrion'}));
    ATP_PSM = 3*solution_TAGSink_level2.v(findRxnIDs(model_TAGSink,{'mcDayChloroplasticATPasemodchloroplast'}));
    ATP_mit_M = solution_TAGSink_level2.v(findRxnIDs(model_TAGSink,{'mcDayComplexVmodmitochondrion'}));

    H2biosynthesisBS = (H2PSETBS - H2METBS)/CO2NET;
    H2biosynthesisM = (H2PSETM - H2METM)/CO2NET;
    H2biosynthesis = (H2PSETBS - H2METBS + H2PSETM - H2METM)/CO2NET;
    if abs(H2PSETBS - H2METBS) >= 1e-8 supply_ATP_NADPH_ratioBS = (ATP_PSBS + ATP_mit_BS)/(H2PSETBS - H2METBS); else supply_ATP_NADPH_ratioBS = nan; end
    if abs(H2PSETM - H2METM) >= 1e-8 supply_ATP_NADPH_ratioM = (ATP_PSM + ATP_mit_M)/(H2PSETM - H2METM); else supply_ATP_NADPH_ratioM = nan; end
    if abs(H2PSETBS + H2PSETM - H2METBS - H2METM) >= 1e-8 supply_ATP_NADPH_ratio = (ATP_PSBS + ATP_mit_BS + ATP_PSM + ATP_mit_M)/(H2PSETBS + H2PSETM - H2METBS - H2METM); else supply_ATP_NADPH_ratio = nan; end
    
    MET_H2consumptionBS = (H2METBS)/CO2NET;
    MET_H2consumptionM = (H2METM)/CO2NET;
    MET_H2consumption = (H2METBS + H2METM)/CO2NET;
    ATP_biosynthesisBS = (ATP_PSBS + ATP_mit_BS)/CO2NET;
    ATP_biosynthesisM = (ATP_PSM + ATP_mit_M)/CO2NET;
    ATP_biosynthesis = (ATP_PSBS + ATP_mit_BS + ATP_PSM + ATP_mit_M)/CO2NET;
    ATPsurplusBS = solution_TAGSink_level2.v(findRxnIDs(model_TAGSink,'bscDayATPsurplus'))/CO2NET;
    ATPsurplusM = solution_TAGSink_level2.v(findRxnIDs(model_TAGSink,'mcDayATPsurplus'))/CO2NET;
    ATPsurplus = (solution_TAGSink_level2.v(findRxnIDs(model_TAGSink,'bscDayATPsurplus')) + solution_TAGSink_level2.v(findRxnIDs(model_TAGSink,'mcDayATPsurplus')))/CO2NET;

    NADPHsurplusBS = solution_TAGSink_level2.v(findRxnIDs(model_TAGSink,'bscDayNADPHsurplus'))/CO2NET;
    NADPHsurplusM = solution_TAGSink_level2.v(findRxnIDs(model_TAGSink,'mcDayNADPHsurplus'))/CO2NET;
    NADPHsurplus = (solution_TAGSink_level2.v(findRxnIDs(model_TAGSink,'bscDayNADPHsurplus')) + solution_TAGSink_level2.v(findRxnIDs(model_TAGSink,'mcDayNADPHsurplus')))/CO2NET;
    
    PS_ATP_NADPH_ratioBS = ATP_PSBS/H2PSETBS;   
    PS_ATP_NADPH_ratioM = ATP_PSM/H2PSETM;  
    PS_ATP_NADPH_ratio = (ATP_PSBS + ATP_PSM)/(H2PSETBS + H2PSETM); 
    PhiCO2 = CO2NET/(solution_TAGSink_level2.v(findRxnIDs(model_TAGSink,{'bscDaytxLight'})) + solution_TAGSink_level2.v(findRxnIDs(model_TAGSink,{'mcDaytxLight'})));

    vPSII_BS = solution_TAGSink_level2.v(findRxnIDs(model_TAGSink,{'bscDayPhotosystemIImodchloroplast'}));
    vPSI_BS = solution_TAGSink_level2.v(findRxnIDs(model_TAGSink,{'bscDayPhotosystemImodchloroplast'}));
    fLETBS_indirect = 9.25*vPSII_BS/(5*vPSII_BS + 1.0625*vPSI_BS);
    vPSII_M = solution_TAGSink_level2.v(findRxnIDs(model_TAGSink,{'mcDayPhotosystemIImodchloroplast'}));
    vPSI_M = solution_TAGSink_level2.v(findRxnIDs(model_TAGSink,{'mcDayPhotosystemImodchloroplast'}));
    fLETM_indirect = 9.25*vPSII_M/(5*vPSII_M + 1.0625*vPSI_M);
    
% 
if strcmp(TEST, 'output 1')
% Generate flux projections with flux variability bounds.

disp('output 1');
    
  
    % Top 2 lines of output: 
    output = [{''},{strcat('MCONST = ',"'",MCONST,"'; zrange = ",num2str(zrange),'; ratioTAG BS,M = ',num2str(rTAGBSM),'; FAcycling = ',num2str(FAcycling),'; TAGcycling = ',num2str(TAGcycling),'; TEST = ',"'",TEST)},{''},{''}];  
    output = [output;{''},{'FBA value'},{'min'},{'max'}];  

    %for lumpedreaction_selection=1:1:89
	for lumpedreaction_selection=[1,2,3,4,5,6,7,8,9,10,11,12,13,14,15,16,17,18,19,20,21,22,23,24, 24.1 ,25,26,27,28,29,30,31,32,33,34,35,36,37,38,39,40,41,42,43,44,45,46,47,48,49,50,...
                                  51,52,53,54,55,56,57,58,59,60,61,62,63,64,65,66,67,68,69,70,71,72,73,74,75,76,77,78,79,80,81,82,83,84,85,86,87,88,89]
    % Iterate here through 70 sets of lumped reactions. For example, for #40 function 'set_lumpedreaction' delivers:
      %   summedRct = '3PGA > GAP (BS)';                                                    % A description of the lumped reaction.
      %   rcxn_c = [-1,1,1];                                                                % A set of coefficients used to align directionalities of reactions when adding up values and in the objective function. 
      %   rcxn = [{'bscDayEC1219','bscDayPHOSGLYPHOSRXN','bscDayPHOSGLYPHOSRXNchloroplast'}];  % set of reaction names in FBA model
      %   sign2opt = 1;                                                                     % is '1' or '-1'.

      [summedRct,rcxn_c,rcxn,sign2opt] = set_lumpedreaction(lumpedreaction_selection, MCONST);
       if strcmp(summedRct, 'unknown value') 
         disp ('unknown value'); 
       end
      sol_value = sum(solution_TAGSink_level2.v(findRxnIDs(model_TAGSink,rcxn))'.*rcxn_c);  % Get summed flux solution from above calculated one-norm solution.
      model_TAGSink = changeObjective(model_TAGSink, rcxn, rcxn_c);                         % Set objective to min/max the same set of reactions.
      solution_TAGSink = optimizeCbModel(model_TAGSink,'min', minNorm);
      min = num2str(sign2opt*solution_TAGSink.f,15);
      solution_TAGSink = optimizeCbModel(model_TAGSink,'max', minNorm);
      max = num2str(sign2opt*solution_TAGSink.f,15);
      disp([summedRct,min,' ',max]);
      output = [output;{summedRct},sol_value,str2num(min),str2num(max)];                    % aggregate results (FBA value, FVA minimum, FVA maximum)
    end

    % Additional flux projections normalized to CO2 uptake flux.
    for lumpedreaction_selection=90:1:104  %[90,91,92,93,94,95,96,97,98,99,100,101,102,103,104]

      [summedRct,rcxn_c,rcxn,sign2opt] = set_lumpedreaction(lumpedreaction_selection, MCONST);
       if strcmp(summedRct, 'unknown value') 
         disp ('unknown value'); 
       end
      sol_value = sum(solution_TAGSink_level2.v(findRxnIDs(model_TAGSink,rcxn))'.*rcxn_c);  % Get summed flux solution from above calculated one-norm solution.
      model_TAGSink = changeObjective(model_TAGSink, rcxn, rcxn_c);                         % Set objective to min/max the same set of reactions.
      solution_TAGSink = optimizeCbModel(model_TAGSink,'min', minNorm);
      min = num2str(sign2opt*solution_TAGSink.f/CO2NET,15);
      solution_TAGSink = optimizeCbModel(model_TAGSink,'max', minNorm);
      max = num2str(sign2opt*solution_TAGSink.f/CO2NET,15);
      disp([summedRct,min,' ',max]);
      output = [output;{summedRct},sol_value/CO2NET,str2num(min),str2num(max)];                    % aggregate results (FBA value, FVA minimum, FVA maximum)
    end
    
    % Additional flux projections
    for lumpedreaction_selection=105:1:110  % [105,106,107,108,109,110]
      [summedRct,rcxn_c,rcxn,sign2opt] = set_lumpedreaction(lumpedreaction_selection, MCONST);
       if strcmp(summedRct, 'unknown value') 
         disp ('unknown value'); 
       end
      sol_value = sum(solution_TAGSink_level2.v(findRxnIDs(model_TAGSink,rcxn))'.*rcxn_c);  % Get summed flux solution from above calculated one-norm solution.
      model_TAGSink = changeObjective(model_TAGSink, rcxn, rcxn_c);                         % Set objective to min/max the same set of reactions.
      solution_TAGSink = optimizeCbModel(model_TAGSink,'min', minNorm);
      min = num2str(sign2opt*solution_TAGSink.f,15);
      solution_TAGSink = optimizeCbModel(model_TAGSink,'max', minNorm);
      max = num2str(sign2opt*solution_TAGSink.f,15);
      disp([summedRct,min,' ',max]);
      output = [output;{summedRct},sol_value,str2num(min),str2num(max)];                    % aggregate results (FBA value, FVA minimum, FVA maximum)
    end

    
    % At the end of the table some outputs that are not computed with flux variability.
    output = [output;{'ATP/NADPH (BS, supply)'},supply_ATP_NADPH_ratioBS,{'n/a'},{'n/a'}];
    output = [output;{'ATP/NADPH (M, supply)'},supply_ATP_NADPH_ratioM,{'n/a'},{'n/a'}];
    output = [output;{'ATP/NADPH (BS, M, supply)'},supply_ATP_NADPH_ratio,{'n/a'},{'n/a'}];
    output = [output;{'ATP/NADPH (BS, PS)'},PS_ATP_NADPH_ratioBS,{'n/a'},{'n/a'}];
    output = [output;{'ATP/NADPH (M, PS)'},PS_ATP_NADPH_ratioM,{'n/a'},{'n/a'}];
    output = [output;{'ATP/NADPH (BS, M, PS)'},PS_ATP_NADPH_ratio,{'n/a'},{'n/a'}];
    output = [output;{'ATP surplus (BS, per CO2)'},ATPsurplusBS,{'n/a'},{'n/a'}];
    output = [output;{'ATP surplus (M, per CO2)'},ATPsurplusM,{'n/a'},{'n/a'}]; 
    output = [output;{'ATP surplus (per CO2)'},ATPsurplus,{'n/a'},{'n/a'}];
    output = [output;{'NADPH surplus (BS, per CO2)'},NADPHsurplusBS,{'n/a'},{'n/a'}];
    output = [output;{'NADPH surplus (M, per CO2)'},NADPHsurplusM,{'n/a'},{'n/a'}]; 
    output = [output;{'NADPH surplus (per CO2)'},NADPHsurplus,{'n/a'},{'n/a'}];
    output = [output;{'fLET,BS'}, fLETBS_indirect,{'n/a'},{'n/a'}]; 
    output = [output;{'fLET,M'}, fLETM_indirect,{'n/a'},{'n/a'}];   
    output = [output;{'Phi CO2'}, PhiCO2,{'n/a'},{'n/a'}];

elseif strcmp(TEST, 'output z range')
    %%%%%%%%%%%%%%%%%%%%%
    % Aggregate above calculated ATP/NADPH budget for a range of carbon partitioning ratios.

    if exist ('output')
      output = [output; z, ATP_biosynthesis, H2biosynthesis, ATPsurplus, CO2NET, bs_suc_max, bsTAGmax, msTAGmax, opt_origstat];  
     else
      output = [z, ATP_biosynthesis, H2biosynthesis, ATPsurplus, CO2NET, bs_suc_max, bsTAGmax, msTAGmax, opt_origstat];  
    end

end

end % for 


function [model] = Add_TAG_overflow(model)
model = addReaction(model, 'bscDayTAGoverflow','reactionFormula', '0.4 bscDayTAG16c0[bscDayc] + 0.2 bscDayTAG18c1[bscDayc] + 0.6 bscDayTAG18c2[bscDayc] + 1.8 bscDayTAG18c3[bscDayc]  ->');
model = addReaction(model, 'mcDayTAGoverflow','reactionFormula', '0.4 mcDayTAG16c0[mcDayc] + 0.2 mcDayTAG18c1[mcDayc] + 0.6 mcDayTAG18c2[mcDayc] + 1.8 mcDayTAG18c3[mcDayc]  ->');
%model = changeRxnBounds(model, 'bscDayTAGoverflow',0,'b');
%model = changeRxnBounds(model, 'mcDayTAGoverflow',0,'b');
end

function [model] = Set_FA_cycling(model,y)  % Set fatty acid cycling constraint.
% 16-carbon FA cycling reactions
model = addCOBRAConstraints(model, {'bscDayChloroplastPalmitateExchange', 'bscDayTAGoverflow'}, 0, 'c', [1,-3*13/100*y], 'dsense', 'E');

model = addCOBRAConstraints(model, {'mcDayChloroplastPalmitateExchange', 'mcDayTAGoverflow'}, 0, 'c', [1,-3*13/100*y], 'dsense', 'E');
 
% 18-carbon FA cycling reactions
model = addCOBRAConstraints(model, {'bscDayChloroplastStearicAcidExchange', 'bscDayChloroplastOleateExchange', 'bscDayTAGoverflow'}, 0, 'c', [1,1,(-3*87/100)*y], 'dsense', 'E');

% 18-carbon FA cycling reactions
model = addCOBRAConstraints(model, {'mcDayChloroplastStearicAcidExchange', 'mcDayChloroplastOleateExchange', 'mcDayTAGoverflow'}, 0, 'c', [1,1,(-3*87/100)*y], 'dsense', 'E');
end

function [model] = Set_FA_cycling_fc(model,y)  % Set fatty acid cycling constraint. Full constraints scenario
% 16-carbon FA cycling reactions
model = addCOBRAConstraints(model, {'bscDayChloroplastPalmitateExchange', 'bscDayOilDroplet'}, 0, 'c', [1,-3*13/100*y], 'dsense', 'E');

model = addCOBRAConstraints(model, {'mcDayChloroplastPalmitateExchange', 'mcDayOilDroplet'}, 0, 'c', [1,-3*13/100*y], 'dsense', 'E');
 
% 18-carbon FA cycling reactions
model = addCOBRAConstraints(model, {'bscDayChloroplastStearicAcidExchange', 'bscDayChloroplastOleateExchange', 'bscDayOilDroplet'}, 0, 'c', [1,1,(-3*87/100)*y], 'dsense', 'E');

% 18-carbon FA cycling reactions
model = addCOBRAConstraints(model, {'mcDayChloroplastStearicAcidExchange', 'mcDayChloroplastOleateExchange', 'mcDayOilDroplet'}, 0, 'c', [1,1,(-3*87/100)*y], 'dsense', 'E');
end

function [model] = Set_TAG_cycling(model,x)  % Set TAG cycling constraint.
% 160 TAG cycling reactions
model = addCOBRAConstraints(model, {'bscDayDGAT16c0c18c1c18c1', 'bscDayDGAT16c0c18c1c18c2', 'bscDayDGAT16c0c18c1c18c3', 'bscDayDGAT16c0c18c2c18c1', ...
       'bscDayDGAT16c0c18c2c18c2', 'bscDayDGAT16c0c18c2c18c3', 'bscDayDGAT16c0c18c3c18c1', 'bscDayDGAT16c0c18c3c18c2', 'bscDayDGAT16c0c18c3c18c3', ...
	   'bscDayDGAT18c1c18c1c16c0', 'bscDayDGAT18c1c18c2c16c0', 'bscDayDGAT18c1c18c3c16c0', 'bscDayDGAT18c2c18c2c16c0', 'bscDayDGAT18c2c18c3c16c0', ...
	   'bscDayDGAT18c3c18c3c16c0', 'bscDayDGAT16c0c16c0c18c1', 'bscDayDGAT16c0c16c0c18c2', 'bscDayDGAT16c0c16c0c18c3', 'bscDayDGAT16c0c18c1c16c0', ...
	   'bscDayDGAT16c0c18c2c16c0', 'bscDayDGAT16c0c18c3c16c0', 'bscDayDGAT16c0c16c0c16c0', 'bscDayTAGoverflow'}, 0, 'c', [1,1,1,1,1,1,1,1,1,1,1,1,1,1,1,2,2,2,2,2,2,3,-(x*40/100)], 'dsense', 'E');
 
model = addCOBRAConstraints(model, {'mcDayDGAT16c0c18c1c18c1', 'mcDayDGAT16c0c18c1c18c2', 'mcDayDGAT16c0c18c1c18c3', 'mcDayDGAT16c0c18c2c18c1', ...
       'mcDayDGAT16c0c18c2c18c2', 'mcDayDGAT16c0c18c2c18c3', 'mcDayDGAT16c0c18c3c18c1', 'mcDayDGAT16c0c18c3c18c2', 'mcDayDGAT16c0c18c3c18c3', ...
	   'mcDayDGAT18c1c18c1c16c0', 'mcDayDGAT18c1c18c2c16c0', 'mcDayDGAT18c1c18c3c16c0', 'mcDayDGAT18c2c18c2c16c0', 'mcDayDGAT18c2c18c3c16c0', ...
	   'mcDayDGAT18c3c18c3c16c0', 'mcDayDGAT16c0c16c0c18c1', 'mcDayDGAT16c0c16c0c18c2', 'mcDayDGAT16c0c16c0c18c3', 'mcDayDGAT16c0c18c1c16c0', ...
	   'mcDayDGAT16c0c18c2c16c0', 'mcDayDGAT16c0c18c3c16c0', 'mcDayDGAT16c0c16c0c16c0', 'mcDayTAGoverflow' }, 0, 'c', [1,1,1,1,1,1,1,1,1,1,1,1,1,1,1,2,2,2,2,2,2,3,(- x*40/100)], 'dsense', 'E');
 
% 181 TAG cycling reactions
model = addCOBRAConstraints(model, {'bscDayDGAT16c0c16c0c18c1', 'bscDayDGAT16c0c18c1c16c0', 'bscDayDGAT16c0c18c1c18c2', 'bscDayDGAT16c0c18c1c18c3', ...
       'bscDayDGAT16c0c18c2c18c1', 'bscDayDGAT16c0c18c3c18c1', 'bscDayDGAT18c1c18c2c16c0', 'bscDayDGAT18c1c18c2c18c2', 'bscDayDGAT18c1c18c2c18c3', ...
	   'bscDayDGAT18c1c18c3c16c0', 'bscDayDGAT18c1c18c3c18c2', 'bscDayDGAT18c1c18c3c18c3', 'bscDayDGAT18c2c18c2c18c1', 'bscDayDGAT18c2c18c3c18c1', ...
	   'bscDayDGAT18c3c18c3c18c1', 'bscDayDGAT16c0c18c1c18c1', 'bscDayDGAT18c1c18c1c16c0', 'bscDayDGAT18c1c18c1c18c2', 'bscDayDGAT18c1c18c1c18c3', ...
	   'bscDayDGAT18c1c18c2c18c1', 'bscDayDGAT18c1c18c3c18c1', 'bscDayDGAT18c1c18c1c18c1', 'bscDayTAGoverflow' }, 0, 'c', [1,1,1,1,1,1,1,1,1,1,1,1,1,1,1,2,2,2,2,2,2,3,(-x*20/100)], 'dsense', 'E');
 
model = addCOBRAConstraints(model, {'mcDayDGAT16c0c16c0c18c1', 'mcDayDGAT16c0c18c1c16c0', 'mcDayDGAT16c0c18c1c18c2', 'mcDayDGAT16c0c18c1c18c3', ...
       'mcDayDGAT16c0c18c2c18c1', 'mcDayDGAT16c0c18c3c18c1', 'mcDayDGAT18c1c18c2c16c0', 'mcDayDGAT18c1c18c2c18c2', 'mcDayDGAT18c1c18c2c18c3', ...
       'mcDayDGAT18c1c18c3c16c0', 'mcDayDGAT18c1c18c3c18c2', 'mcDayDGAT18c1c18c3c18c3', 'mcDayDGAT18c2c18c2c18c1', 'mcDayDGAT18c2c18c3c18c1', ...
       'mcDayDGAT18c3c18c3c18c1', 'mcDayDGAT16c0c18c1c18c1', 'mcDayDGAT18c1c18c1c16c0', 'mcDayDGAT18c1c18c1c18c2', 'mcDayDGAT18c1c18c1c18c3', ...
	   'mcDayDGAT18c1c18c2c18c1', 'mcDayDGAT18c1c18c3c18c1', 'mcDayDGAT18c1c18c1c18c1', 'mcDayTAGoverflow' }, 0, 'c', [1,1,1,1,1,1,1,1,1,1,1,1,1,1,1,2,2,2,2,2,2,3,(-x*20/100)], 'dsense', 'E');
 
% 182 TAG cycling reactions
model = addCOBRAConstraints(model, {'bscDayDGAT16c0c16c0c18c2', 'bscDayDGAT16c0c18c1c18c2', 'bscDayDGAT16c0c18c2c16c0', 'bscDayDGAT16c0c18c2c18c1', ...
       'bscDayDGAT16c0c18c2c18c3', 'bscDayDGAT16c0c18c3c18c2', 'bscDayDGAT18c1c18c1c18c2', 'bscDayDGAT18c1c18c2c16c0', 'bscDayDGAT18c1c18c2c18c1', ...
	   'bscDayDGAT18c1c18c2c18c3', 'bscDayDGAT18c1c18c3c18c2', 'bscDayDGAT18c2c18c3c16c0', 'bscDayDGAT18c2c18c3c18c1', 'bscDayDGAT18c2c18c3c18c3', ...
	   'bscDayDGAT18c3c18c3c18c2', 'bscDayDGAT16c0c18c2c18c2', 'bscDayDGAT18c1c18c2c18c2', 'bscDayDGAT18c2c18c2c16c0', 'bscDayDGAT18c2c18c2c18c1', ...
	   'bscDayDGAT18c2c18c2c18c3', 'bscDayDGAT18c2c18c3c18c2', 'bscDayDGAT18c2c18c2c18c2', 'bscDayTAGoverflow'}, 0, 'c', [1,1,1,1,1,1,1,1,1,1,1,1,1,1,1,2,2,2,2,2,2,3,(-x*60/100)], 'dsense', 'E');
 
model = addCOBRAConstraints(model, {'mcDayDGAT16c0c16c0c18c2', 'mcDayDGAT16c0c18c1c18c2', 'mcDayDGAT16c0c18c2c16c0', 'mcDayDGAT16c0c18c2c18c1', ...
       'mcDayDGAT16c0c18c2c18c3', 'mcDayDGAT16c0c18c3c18c2', 'mcDayDGAT18c1c18c1c18c2', 'mcDayDGAT18c1c18c2c16c0', 'mcDayDGAT18c1c18c2c18c1', ...
	   'mcDayDGAT18c1c18c2c18c3', 'mcDayDGAT18c1c18c3c18c2', 'mcDayDGAT18c2c18c3c16c0', 'mcDayDGAT18c2c18c3c18c1', 'mcDayDGAT18c2c18c3c18c3', ...
	   'mcDayDGAT18c3c18c3c18c2', 'mcDayDGAT16c0c18c2c18c2', 'mcDayDGAT18c1c18c2c18c2', 'mcDayDGAT18c2c18c2c16c0', 'mcDayDGAT18c2c18c2c18c1', ...
	   'mcDayDGAT18c2c18c2c18c3', 'mcDayDGAT18c2c18c3c18c2', 'mcDayDGAT18c2c18c2c18c2', 'mcDayTAGoverflow'}, 0, 'c', [1,1,1,1,1,1,1,1,1,1,1,1,1,1,1,2,2,2,2,2,2,3,(-x*60/100)], 'dsense', 'E');
 
% 183 TAG cycling reactions
model = addCOBRAConstraints(model, {'bscDayDGAT16c0c16c0c18c3', 'bscDayDGAT16c0c18c1c18c3', 'bscDayDGAT16c0c18c2c18c3', 'bscDayDGAT16c0c18c3c16c0', ...
       'bscDayDGAT16c0c18c3c18c1', 'bscDayDGAT16c0c18c3c18c2', 'bscDayDGAT18c1c18c1c18c3', 'bscDayDGAT18c1c18c2c18c3', 'bscDayDGAT18c1c18c3c16c0', ...
	   'bscDayDGAT18c1c18c3c18c1', 'bscDayDGAT18c1c18c3c18c2', 'bscDayDGAT18c2c18c2c18c3', 'bscDayDGAT18c2c18c3c16c0', 'bscDayDGAT18c2c18c3c18c1', ...
	   'bscDayDGAT18c2c18c3c18c2', 'bscDayDGAT16c0c18c3c18c3', 'bscDayDGAT18c1c18c3c18c3', 'bscDayDGAT18c2c18c3c18c3', 'bscDayDGAT18c3c18c3c16c0', ...
	   'bscDayDGAT18c3c18c3c18c1', 'bscDayDGAT18c3c18c3c18c2', 'bscDayDGAT18c3c18c3c18c3', 'bscDayTAGoverflow'}, 0, 'c', [1,1,1,1,1,1,1,1,1,1,1,1,1,1,1,2,2,2,2,2,2,3,(-x*18/10)], 'dsense', 'E');
 
model = addCOBRAConstraints(model, {'mcDayDGAT16c0c16c0c18c3', 'mcDayDGAT16c0c18c1c18c3', 'mcDayDGAT16c0c18c2c18c3', 'mcDayDGAT16c0c18c3c16c0', ...
        'mcDayDGAT16c0c18c3c18c1', 'mcDayDGAT16c0c18c3c18c2', 'mcDayDGAT18c1c18c1c18c3', 'mcDayDGAT18c1c18c2c18c3', 'mcDayDGAT18c1c18c3c16c0', ...
		'mcDayDGAT18c1c18c3c18c1', 'mcDayDGAT18c1c18c3c18c2', 'mcDayDGAT18c2c18c2c18c3', 'mcDayDGAT18c2c18c3c16c0', 'mcDayDGAT18c2c18c3c18c1', ...
		'mcDayDGAT18c2c18c3c18c2', 'mcDayDGAT16c0c18c3c18c3', 'mcDayDGAT18c1c18c3c18c3', 'mcDayDGAT18c2c18c3c18c3', 'mcDayDGAT18c3c18c3c16c0', ...
		'mcDayDGAT18c3c18c3c18c1', 'mcDayDGAT18c3c18c3c18c2', 'mcDayDGAT18c3c18c3c18c3', 'mcDayTAGoverflow'}, 0, 'c', [1,1,1,1,1,1,1,1,1,1,1,1,1,1,1,2,2,2,2,2,2,3,(-x*18/10)], 'dsense', 'E');
end

function [model] = Set_TAG_cycling_fc(model,x)  % Set TAG cycling constraint. Full constraints scenario
% 160 TAG cycling reactions
testfactor=1; 
model = addCOBRAConstraints(model, {'bscDayDGAT16c0c18c1c18c1', 'bscDayDGAT16c0c18c1c18c2', 'bscDayDGAT16c0c18c1c18c3', 'bscDayDGAT16c0c18c2c18c1', ...
       'bscDayDGAT16c0c18c2c18c2', 'bscDayDGAT16c0c18c2c18c3', 'bscDayDGAT16c0c18c3c18c1', 'bscDayDGAT16c0c18c3c18c2', 'bscDayDGAT16c0c18c3c18c3', ...
	   'bscDayDGAT18c1c18c1c16c0', 'bscDayDGAT18c1c18c2c16c0', 'bscDayDGAT18c1c18c3c16c0', 'bscDayDGAT18c2c18c2c16c0', 'bscDayDGAT18c2c18c3c16c0', ...
	   'bscDayDGAT18c3c18c3c16c0', 'bscDayDGAT16c0c16c0c18c1', 'bscDayDGAT16c0c16c0c18c2', 'bscDayDGAT16c0c16c0c18c3', 'bscDayDGAT16c0c18c1c16c0', ...
	   'bscDayDGAT16c0c18c2c16c0', 'bscDayDGAT16c0c18c3c16c0', 'bscDayDGAT16c0c16c0c16c0', 'bscDayOilDroplet'}, 0, 'c', [1,1,1,1,1,1,1,1,1,1,1,1,1,1,1,2,2,2,2,2,2,3,-(x*testfactor*40/100)], 'dsense', 'E');
 
model = addCOBRAConstraints(model, {'mcDayDGAT16c0c18c1c18c1', 'mcDayDGAT16c0c18c1c18c2', 'mcDayDGAT16c0c18c1c18c3', 'mcDayDGAT16c0c18c2c18c1', ...
       'mcDayDGAT16c0c18c2c18c2', 'mcDayDGAT16c0c18c2c18c3', 'mcDayDGAT16c0c18c3c18c1', 'mcDayDGAT16c0c18c3c18c2', 'mcDayDGAT16c0c18c3c18c3', ...
	   'mcDayDGAT18c1c18c1c16c0', 'mcDayDGAT18c1c18c2c16c0', 'mcDayDGAT18c1c18c3c16c0', 'mcDayDGAT18c2c18c2c16c0', 'mcDayDGAT18c2c18c3c16c0', ...
	   'mcDayDGAT18c3c18c3c16c0', 'mcDayDGAT16c0c16c0c18c1', 'mcDayDGAT16c0c16c0c18c2', 'mcDayDGAT16c0c16c0c18c3', 'mcDayDGAT16c0c18c1c16c0', ...
	   'mcDayDGAT16c0c18c2c16c0', 'mcDayDGAT16c0c18c3c16c0', 'mcDayDGAT16c0c16c0c16c0', 'mcDayOilDroplet' }, 0, 'c', [1,1,1,1,1,1,1,1,1,1,1,1,1,1,1,2,2,2,2,2,2,3,(- x*testfactor*40/100)], 'dsense', 'E');
 
% 181 TAG cycling reactions
model = addCOBRAConstraints(model, {'bscDayDGAT16c0c16c0c18c1', 'bscDayDGAT16c0c18c1c16c0', 'bscDayDGAT16c0c18c1c18c2', 'bscDayDGAT16c0c18c1c18c3', ...
       'bscDayDGAT16c0c18c2c18c1', 'bscDayDGAT16c0c18c3c18c1', 'bscDayDGAT18c1c18c2c16c0', 'bscDayDGAT18c1c18c2c18c2', 'bscDayDGAT18c1c18c2c18c3', ...
	   'bscDayDGAT18c1c18c3c16c0', 'bscDayDGAT18c1c18c3c18c2', 'bscDayDGAT18c1c18c3c18c3', 'bscDayDGAT18c2c18c2c18c1', 'bscDayDGAT18c2c18c3c18c1', ...
	   'bscDayDGAT18c3c18c3c18c1', 'bscDayDGAT16c0c18c1c18c1', 'bscDayDGAT18c1c18c1c16c0', 'bscDayDGAT18c1c18c1c18c2', 'bscDayDGAT18c1c18c1c18c3', ...
	   'bscDayDGAT18c1c18c2c18c1', 'bscDayDGAT18c1c18c3c18c1', 'bscDayDGAT18c1c18c1c18c1', 'bscDayOilDroplet' }, 0, 'c', [1,1,1,1,1,1,1,1,1,1,1,1,1,1,1,2,2,2,2,2,2,3,(-x*testfactor*20/100)], 'dsense', 'E');
 
model = addCOBRAConstraints(model, {'mcDayDGAT16c0c16c0c18c1', 'mcDayDGAT16c0c18c1c16c0', 'mcDayDGAT16c0c18c1c18c2', 'mcDayDGAT16c0c18c1c18c3', ...
       'mcDayDGAT16c0c18c2c18c1', 'mcDayDGAT16c0c18c3c18c1', 'mcDayDGAT18c1c18c2c16c0', 'mcDayDGAT18c1c18c2c18c2', 'mcDayDGAT18c1c18c2c18c3', ...
       'mcDayDGAT18c1c18c3c16c0', 'mcDayDGAT18c1c18c3c18c2', 'mcDayDGAT18c1c18c3c18c3', 'mcDayDGAT18c2c18c2c18c1', 'mcDayDGAT18c2c18c3c18c1', ...
       'mcDayDGAT18c3c18c3c18c1', 'mcDayDGAT16c0c18c1c18c1', 'mcDayDGAT18c1c18c1c16c0', 'mcDayDGAT18c1c18c1c18c2', 'mcDayDGAT18c1c18c1c18c3', ...
	   'mcDayDGAT18c1c18c2c18c1', 'mcDayDGAT18c1c18c3c18c1', 'mcDayDGAT18c1c18c1c18c1', 'mcDayOilDroplet' }, 0, 'c', [1,1,1,1,1,1,1,1,1,1,1,1,1,1,1,2,2,2,2,2,2,3,(-x*testfactor*20/100)], 'dsense', 'E');
 
% 182 TAG cycling reactions
model = addCOBRAConstraints(model, {'bscDayDGAT16c0c16c0c18c2', 'bscDayDGAT16c0c18c1c18c2', 'bscDayDGAT16c0c18c2c16c0', 'bscDayDGAT16c0c18c2c18c1', ...
       'bscDayDGAT16c0c18c2c18c3', 'bscDayDGAT16c0c18c3c18c2', 'bscDayDGAT18c1c18c1c18c2', 'bscDayDGAT18c1c18c2c16c0', 'bscDayDGAT18c1c18c2c18c1', ...
	   'bscDayDGAT18c1c18c2c18c3', 'bscDayDGAT18c1c18c3c18c2', 'bscDayDGAT18c2c18c3c16c0', 'bscDayDGAT18c2c18c3c18c1', 'bscDayDGAT18c2c18c3c18c3', ...
	   'bscDayDGAT18c3c18c3c18c2', 'bscDayDGAT16c0c18c2c18c2', 'bscDayDGAT18c1c18c2c18c2', 'bscDayDGAT18c2c18c2c16c0', 'bscDayDGAT18c2c18c2c18c1', ...
	   'bscDayDGAT18c2c18c2c18c3', 'bscDayDGAT18c2c18c3c18c2', 'bscDayDGAT18c2c18c2c18c2', 'bscDayOilDroplet'}, 0, 'c', [1,1,1,1,1,1,1,1,1,1,1,1,1,1,1,2,2,2,2,2,2,3,(-x*testfactor*60/100)], 'dsense', 'E');
 
model = addCOBRAConstraints(model, {'mcDayDGAT16c0c16c0c18c2', 'mcDayDGAT16c0c18c1c18c2', 'mcDayDGAT16c0c18c2c16c0', 'mcDayDGAT16c0c18c2c18c1', ...
       'mcDayDGAT16c0c18c2c18c3', 'mcDayDGAT16c0c18c3c18c2', 'mcDayDGAT18c1c18c1c18c2', 'mcDayDGAT18c1c18c2c16c0', 'mcDayDGAT18c1c18c2c18c1', ...
	   'mcDayDGAT18c1c18c2c18c3', 'mcDayDGAT18c1c18c3c18c2', 'mcDayDGAT18c2c18c3c16c0', 'mcDayDGAT18c2c18c3c18c1', 'mcDayDGAT18c2c18c3c18c3', ...
	   'mcDayDGAT18c3c18c3c18c2', 'mcDayDGAT16c0c18c2c18c2', 'mcDayDGAT18c1c18c2c18c2', 'mcDayDGAT18c2c18c2c16c0', 'mcDayDGAT18c2c18c2c18c1', ...
	   'mcDayDGAT18c2c18c2c18c3', 'mcDayDGAT18c2c18c3c18c2', 'mcDayDGAT18c2c18c2c18c2', 'mcDayOilDroplet'}, 0, 'c', [1,1,1,1,1,1,1,1,1,1,1,1,1,1,1,2,2,2,2,2,2,3,(-x*testfactor*60/100)], 'dsense', 'E');
 
% 183 TAG cycling reactions
model = addCOBRAConstraints(model, {'bscDayDGAT16c0c16c0c18c3', 'bscDayDGAT16c0c18c1c18c3', 'bscDayDGAT16c0c18c2c18c3', 'bscDayDGAT16c0c18c3c16c0', ...
       'bscDayDGAT16c0c18c3c18c1', 'bscDayDGAT16c0c18c3c18c2', 'bscDayDGAT18c1c18c1c18c3', 'bscDayDGAT18c1c18c2c18c3', 'bscDayDGAT18c1c18c3c16c0', ...
	   'bscDayDGAT18c1c18c3c18c1', 'bscDayDGAT18c1c18c3c18c2', 'bscDayDGAT18c2c18c2c18c3', 'bscDayDGAT18c2c18c3c16c0', 'bscDayDGAT18c2c18c3c18c1', ...
	   'bscDayDGAT18c2c18c3c18c2', 'bscDayDGAT16c0c18c3c18c3', 'bscDayDGAT18c1c18c3c18c3', 'bscDayDGAT18c2c18c3c18c3', 'bscDayDGAT18c3c18c3c16c0', ...
	   'bscDayDGAT18c3c18c3c18c1', 'bscDayDGAT18c3c18c3c18c2', 'bscDayDGAT18c3c18c3c18c3', 'bscDayOilDroplet'}, 0, 'c', [1,1,1,1,1,1,1,1,1,1,1,1,1,1,1,2,2,2,2,2,2,3,(-x*testfactor*18/10)], 'dsense', 'E');
 
model = addCOBRAConstraints(model, {'mcDayDGAT16c0c16c0c18c3', 'mcDayDGAT16c0c18c1c18c3', 'mcDayDGAT16c0c18c2c18c3', 'mcDayDGAT16c0c18c3c16c0', ...
        'mcDayDGAT16c0c18c3c18c1', 'mcDayDGAT16c0c18c3c18c2', 'mcDayDGAT18c1c18c1c18c3', 'mcDayDGAT18c1c18c2c18c3', 'mcDayDGAT18c1c18c3c16c0', ...
		'mcDayDGAT18c1c18c3c18c1', 'mcDayDGAT18c1c18c3c18c2', 'mcDayDGAT18c2c18c2c18c3', 'mcDayDGAT18c2c18c3c16c0', 'mcDayDGAT18c2c18c3c18c1', ...
		'mcDayDGAT18c2c18c3c18c2', 'mcDayDGAT16c0c18c3c18c3', 'mcDayDGAT18c1c18c3c18c3', 'mcDayDGAT18c2c18c3c18c3', 'mcDayDGAT18c3c18c3c16c0', ...
		'mcDayDGAT18c3c18c3c18c1', 'mcDayDGAT18c3c18c3c18c2', 'mcDayDGAT18c3c18c3c18c3', 'mcDayOilDroplet'}, 0, 'c', [1,1,1,1,1,1,1,1,1,1,1,1,1,1,1,2,2,2,2,2,2,3,(-x*testfactor*18/10)], 'dsense', 'E');
end

function [summedRct,rcxn_c,rcxn,sign2opt] = set_lumpedreaction(lumpedreaction_selection, MCONST)
  switch lumpedreaction_selection

    case 1
    summedRct = 'ATP surplus, BSC';
    rcxn_c = [1];  
    rcxn = [{'bscDayATPsurplus'}];
    sign2opt = 1;

    case 2
    summedRct = 'ATP surplus, MC';
    rcxn_c = [1];  
    rcxn = [{'mcDayATPsurplus'}];
    sign2opt = 1;

    case 3
    summedRct = 'ATP surplus, BSC & MC';
    rcxn_c = [1,1];  
    rcxn = [{'bscDayATPsurplus','mcDayATPsurplus'}];
    sign2opt = 1;

    case 4
    summedRct = 'NADPH surplus, BSC';
    rcxn_c = [1];  
    rcxn = [{'bscDayNADPHsurplus'}];
    sign2opt = 1;

    case 5
    summedRct = 'NADPH surplus, MC';
    rcxn_c = [1];  
    rcxn = [{'mcDayNADPHsurplus'}];
    sign2opt = 1;

    case 6
    summedRct = 'NADPH surplus, BSC & MC';
    rcxn_c = [1,1];  
    rcxn = [{'bscDayNADPHsurplus','mcDayNADPHsurplus'}];
    sign2opt = 1;

    case 7
    summedRct = 'light uptake, BSC';
    rcxn_c = [1];  
    rcxn = [{'bscDaytxLight'}];
    sign2opt = 1;

    case 8
    summedRct = 'light uptake, MC';
    rcxn_c = [1];  
    rcxn = [{'mcDaytxLight'}];
    sign2opt = 1;

    case 9
    summedRct = 'PSII, BSC';
    rcxn_c = [1];  
    rcxn = [{'bscDayPhotosystemIImodchloroplast'}];
    sign2opt = 1;

    case 10
    summedRct = 'Mehler reaction, BSC';
    rcxn_c = [1];  
    rcxn = [{'bscDayMehlerReactionchloroplast'}];
    sign2opt = 1;

    case 11
    summedRct = 'Superoxide Dismutase, BSC';
    rcxn_c = [1];  
    rcxn = [{'bscDaySUPEROXDISMUTRXNchloroplast'}];
    sign2opt = 1;

    case 12
    summedRct = 'Chloroplast ATPase, BSC';
    rcxn_c = [1];  
    rcxn = [{'bscDayChloroplasticATPasemodchloroplast'}];
    sign2opt = 1;

    case 13
    summedRct = 'mitochondrial complex V, BSC';
    rcxn_c = [1];  
    rcxn = [{'bscDayComplexVmodmitochondrion'}];
    sign2opt = 1;

    case 14
    summedRct = 'PSII, MC';
    rcxn_c = [1];  
    rcxn = [{'mcDayPhotosystemIImodchloroplast'}];
    sign2opt = 1;

    case 15
    summedRct = 'Mehler reaction, MC';
    rcxn_c = [1];  
    rcxn = [{'mcDayMehlerReactionchloroplast'}];
    sign2opt = 1;

    case 16
    summedRct = 'Superoxide Dismutase, MC';
    rcxn_c = [1];  
    rcxn = [{'mcDaySUPEROXDISMUTRXNchloroplast'}];
    sign2opt = 1;

    case 17
    summedRct = 'Chloroplast ATPase, MC';
    rcxn_c = [1];  
    rcxn = [{'mcDayChloroplasticATPasemodchloroplast'}];
    sign2opt = 1;

    case 18
    summedRct = 'mitochondrial complex V, MC';
    rcxn_c = [1];  
    rcxn = [{'mcDayComplexVmodmitochondrion'}];
    sign2opt = 1;

    case 19
    summedRct = 'cyclic electron flow, BSC';
    rcxn_c = [1];  
    rcxn = [{'bscDayCyclicElectronFlowPSImodchloroplast'}];
    sign2opt = 1;

    case 20
    summedRct = 'cyclic electron flow, MC';
    rcxn_c = [1];  
    rcxn = [{'mcDayCyclicElectronFlowPSImodchloroplast'}];
    sign2opt = 1;

    case 21
    summedRct = 'mitochondrial complex IV, BSC';
    rcxn_c = [1];  
    rcxn = [{'bscDayComplexIVmodmitochondrion'}];
    sign2opt = 1;

    case 22
    summedRct = 'mitochondrial complex IV, MC';
    rcxn_c = [1];  
    rcxn = [{'mcDayComplexIVmodmitochondrion'}];
    sign2opt = 1;

    case 23
    summedRct = 'CO2 uptake';
    rcxn_c = [1];  
    rcxn = [{'mcDaytxCARBONDIOXIDE'}];
    sign2opt = 1;

    case 24
    summedRct = 'CO2 efflux';
    rcxn_c = [1];  
    rcxn = [{'mcNighttxCARBONDIOXIDE'}];
    sign2opt = 1;

    case 24.1  % 11/11/2021
    summedRct = 'Nitrate uptake';
    rcxn_c = [1];  
    rcxn = [{'bscDaytxNITRATE'}];
    sign2opt = 1;
	
    case 25
    summedRct = 'Assimilate export, BSC';
    if strcmp(MCONST, 'full constraints')
     rcxn_c = [1];  
     rcxn = [{'bscDaytxAssimilates'}];
    else
     rcxn_c = [-1];  
     rcxn = [{'bscDaytxSUCROSE'}];
    end
    sign2opt = 1;

    case 26
    summedRct = 'TAG accumulation, BSC';
    rcxn_c = [1];  
    if strcmp(MCONST, 'full constraints')
     rcxn = [{'bscDayOilDroplet'}];
    else
     rcxn = [{'bscDayTAGoverflow'}];
    end
    sign2opt = 1;

    case 27
    summedRct = 'TAG accumulation, MC';
    rcxn_c = [1];  
    if strcmp(MCONST, 'full constraints')
     rcxn = [{'mcDayOilDroplet'}];
    else
     rcxn = [{'mcDayTAGoverflow'}];
    end
    sign2opt = 1;

    case 28
    summedRct = 'starch synthesis, BSC';
    rcxn_c = [1];  
    rcxn = [{'bscDayStarchSynthesis'}];
    sign2opt = 1;

    case 29
    summedRct = 'ATP drain, BSC';
    rcxn_c = [1];  
    rcxn = [{'bscDayGenericATPasemod'}];
    sign2opt = 1;

    case 30
    summedRct = 'ATP drain, MC';
    rcxn_c = [1];  
    rcxn = [{'mcDayGenericATPasemod'}];
    sign2opt = 1;

    case 31
    summedRct = 'NADPH drain, BSC';
    rcxn_c = [1];  
    rcxn = [{'bscDayGenericNADPOxidasemod'}];
    sign2opt = 1;

    case 32
    summedRct = 'NADPH drain, MC';
    rcxn_c = [1];  
    rcxn = [{'mcDayGenericNADPOxidasemod'}];
    sign2opt = 1;

    case 33
    summedRct = 'Phosphoribulokinase (total RBP consumption)';
    rcxn_c = [1];  
    rcxn = [{'bscDayPHOSPHORIBULOKINASERXNchloroplast'}];
    sign2opt = 1;

    case 34
    summedRct = 'RubisCO oxygenase, BSC';
    rcxn_c = [1];  
    rcxn = [{'bscDayRXN961chloroplast'}];
    sign2opt = 1;

    case 35
    summedRct = '3PGA from RubisCO total, BSC';
    rcxn_c = [2,1];  
    rcxn = [{'bscDayRIBULOSEBISPHOSPHATECARBOXYLASERXNchloroplast','bscDayRXN961chloroplast'}];
    sign2opt = 1;

    case 36
    summedRct = '3PGA from glycerate, BSC, MC';
    rcxn_c = [1,1];  
    rcxn = [{'bscDayGLY3KINRXNchloroplast','mcDayGLY3KINRXNchloroplast'}];
    sign2opt = 1;

    case 37
    summedRct = '3PGA from glycerate, BSC';
    rcxn_c = [1];  
    rcxn = [{'bscDayGLY3KINRXNchloroplast'}];
    sign2opt = 1;

    case 38
    summedRct = '3PGA from glycerate, MC';
    rcxn_c = [1];  
    rcxn = [{'mcDayGLY3KINRXNchloroplast'}];
    sign2opt = 1;

    case 39
    summedRct = '3PGA > TP, MC';
    rcxn_c = [-1,1,1];  
    rcxn = [{'mcDayEC1219','mcDayPHOSGLYPHOSRXNchloroplast','mcDayPHOSGLYPHOSRXN'}];
    sign2opt = 1;

    case 40
    summedRct = '3PGA > TP, BSC';
    rcxn_c = [-1,1,1];  
    rcxn = [{'bscDayEC1219','bscDayPHOSGLYPHOSRXN','bscDayPHOSGLYPHOSRXNchloroplast'}];
    sign2opt = 1;

    case 41
    summedRct = 'malate > pyruvate, BSC';
    rcxn_c = [1,1];  
    rcxn = [{'bscDayMALICNADPRXN','bscDayMALICNADPRXNchloroplast'}];
    sign2opt = 1;

    case 42
    summedRct = 'malate > pyruvate, MC';
    rcxn_c = [1,1];  
    rcxn = [{'mcDayMALICNADPRXN','mcDayMALICNADPRXNchloroplast'}];
    sign2opt = 1;

    case 43
    summedRct = 'phosphoenol pyruvate carboxylase, BSC';
    rcxn_c = [1];  
    rcxn = [{'bscDayPEPCARBOXRXN'}];
    sign2opt = 1;

    case 44
    summedRct = 'phosphoenol pyruvate carboxylase, MC';
    rcxn_c = [1];  
    rcxn = [{'mcDayPEPCARBOXRXN'}];
    sign2opt = 1;

    case 45
    summedRct = 'OXA > malate, BSC';
    rcxn_c = [-1,-1,-1,1];  
    rcxn = [{'bscDayMalateDHPeroxisome','bscDayMalateDH','bscDayMALATEDEHRXNmitochondrion','bscDayMALATEDEHYDROGENASENADPRXNchloroplast'}];
    sign2opt = 1;

    case 46
    summedRct = 'OXA > malate, MC';
    rcxn_c = [-1,-1,-1,1];  
    rcxn = [{'mcDayMalateDHPeroxisome','mcDayMalateDH','mcDayMALATEDEHRXNmitochondrion','mcDayMALATEDEHYDROGENASENADPRXNchloroplast'}];
    sign2opt = 1;

    case 47
    summedRct = 'pyruvate > PEP, MC';
    rcxn_c = [-1,-1,1];  
    rcxn = [{'mcDayPEPDEPHOSRXN','mcDayPEPDEPHOSRXNchloroplast','mcDayPYRUVATEORTHOPHOSPHATEDIKINASERXNchloroplast'}];
    sign2opt = 1;

    case 48
    summedRct = 'malate (MC) > (BSC)';
    rcxn_c = [-1];  
    rcxn = [{'plasmodesmatamcDayMALbscDayMAL'}];
    sign2opt = 1;

    case 49
    summedRct = 'pyruvate (BSC) > (MC)';
    rcxn_c = [1];  
    rcxn = [{'plasmodesmatamcDayPYRUVATEbscDayPYRUVATE'}];
    sign2opt = 1;

    case 50
    summedRct = 'Asp (MC) > (BSC)';
    rcxn_c = [-1];  
    rcxn = [{'plasmodesmatamcDayLASPARTATEbscDayLASPARTATE'}];
    sign2opt = 1;

    case 51
    summedRct = 'Ala (BSC) > (MC)';
    rcxn_c = [1];  
    rcxn = [{'plasmodesmatamcDayLalaninebscDayLalanine'}];
    sign2opt = 1;

    case 52
    summedRct = '3PGA (BSC) > (MC)';
    rcxn_c = [1];  
    rcxn = [{'plasmodesmatamcDayG3PbscDayG3P'}];
    sign2opt = 1;

    case 53
    summedRct = 'TP (MC) > (BSC)';
    rcxn_c = [-1];  
    rcxn = [{'plasmodesmatamcDayGAPbscDayGAP'}];
    sign2opt = 1;

    case 54
    summedRct = 'glycerate (BSC) > (MC)';
    rcxn_c = [1];  
    rcxn = [{'plasmodesmatamcDayGLYCERATEbscDayGLYCERATE'}];
    sign2opt = 1;

    case 55
    summedRct = 'PEP (BSC) > (MC)';
    rcxn_c = [1];  
    rcxn = [{'plasmodesmatamcDayphosphoenolpyruvatebscDayphosphoenolpyruvate'}];
    sign2opt = 1;

    case 56
    summedRct = 'Glycollate (BSC) > (MC)';
    rcxn_c = [1];  
    rcxn = [{'plasmodesmatamcDayGLYCOLLATEbscDayGLYCOLLATE'}];
    sign2opt = 1;

    case 57
    summedRct = 'Gly (BSC) > (MC)';
    rcxn_c = [1];  
    rcxn = [{'plasmodesmatamcDayGLYbscDayGLY'}];
    sign2opt = 1;

    case 58
    summedRct = 'water (BSC) > (MC)';
    rcxn_c = [1];  
    rcxn = [{'plasmodesmatamcDayWATERbscDayWATER'}];
    sign2opt = 1;

    case 59
    summedRct = 'phosphate (BSC) > (MC)';
    rcxn_c = [1];  
    rcxn = [{'plasmodesmatamcDayphosphatebscDayphosphate'}];
    sign2opt = 1;

    case 60
    summedRct = 'nitrate (BSC) > (MC)';
    rcxn_c = [1];  
    rcxn = [{'plasmodesmatamcDayNITRATEbscDayNITRATE'}];
    sign2opt = 1;

    case 61
    summedRct = 'Ammonia (BSC) > (MC)';
    rcxn_c = [1];  
    rcxn = [{'plasmodesmatamcDayAMMONIAbscDayAMMONIA'}];
    sign2opt = 1;

    case 62
    summedRct = 'Sulfate (BSC) > (MC)';
    rcxn_c = [1];  
    rcxn = [{'plasmodesmatamcDaySULFATEbscDaySULFATE'}];
    sign2opt = 1;

    case 63
    summedRct = 'Oxygen (BSC) > (MC)';
    rcxn_c = [1];  
    rcxn = [{'plasmodesmatamcDayoxygenbscDayoxygen'}];
    sign2opt = 1;

    case 64
    summedRct = 'Mg2 (BSC) > (MC)';
    rcxn_c = [1];  
    rcxn = [{'plasmodesmatamcDayMG2bscDayMG2'}];
    sign2opt = 1;

    case 65
    summedRct = 'Glu (BSC) > (MC)';
    rcxn_c = [1];  
    rcxn = [{'plasmodesmatamcDayGLUbscDayGLU'}];
    sign2opt = 1;

    case 66
    summedRct = 'Ketoglutarate (BSC) > (MC)';
    rcxn_c = [1];  
    rcxn = [{'plasmodesmatamcDay2KETOGLUTARATEbscDay2KETOGLUTARATE'}];
    sign2opt = 1;

    case 67
    summedRct = 'Cys (BSC) > (MC)';
    rcxn_c = [1];  
    rcxn = [{'plasmodesmatamcDayCYSbscDayCYS'}];
    sign2opt = 1;

    case 68
    summedRct = 'Glutathione (BSC) > (MC)';
    rcxn_c = [1];  
    rcxn = [{'plasmodesmatamcDayGLUTATHIONEbscDayGLUTATHIONE'}];
    sign2opt = 1;

    case 69
    summedRct = 'Proton (BSC) > (MC)';
    rcxn_c = [1];  
    rcxn = [{'plasmodesmatamcDayPROTONbscDayPROTON'}];
    sign2opt = 1;

    case 70
    summedRct = 'serine (BSC) > (MC)';
    rcxn_c = [1];  
    rcxn = [{'plasmodesmatamcDaySERbscDaySER'}];
    sign2opt = 1;

    case 71
    summedRct = 'CO2 leakage';
    rcxn_c = [1];  
    rcxn = [{'plasmodesmatamcDayCO2bscDayCO2'}];
    sign2opt = 1;

    case 72
    summedRct = 'sucrose (BSC) > (MC)';
    rcxn_c = [-1];  
    rcxn = [{'plasmodesmatamcDaySUCROSEbscDaySUCROSE'}];
    sign2opt = 1;

    case 73
    summedRct = '2PGA > PEP  BSC';
    rcxn_c = [1,1];  
    rcxn = [{'bscDay2PGADEHYDRATRXN','bscDay2PGADEHYDRATRXNChloroplast'}];
    sign2opt = 1;

    case 74
    summedRct = '2PGA > PEP  MC';
    rcxn_c = [1,1];  
    rcxn = [{'mcDay2PGADEHYDRATRXN','mcDay2PGADEHYDRATRXNChloroplast'}];
    sign2opt = 1;

    case 75
    summedRct = 'PEP > pyruvate, BSC';
    rcxn_c = [1,1,-1];  
    rcxn = [{'bscDayPEPDEPHOSRXN','bscDayPEPDEPHOSRXNchloroplast','bscDayPYRUVATEORTHOPHOSPHATEDIKINASERXNchloroplast'}];
    sign2opt = 1;

    case 76
    summedRct = 'pyruvate > Ac-CoA, BSC';
    rcxn_c = [1];  
    rcxn = [{'bscDayRXN01133Chloroplast'}];
    sign2opt = 1;

    case 77
    summedRct = 'pyruvate > Ac-CoA, MC';
    rcxn_c = [1];  
    rcxn = [{'mcDayRXN01133Chloroplast'}];
    sign2opt = 1;

    case 78
    summedRct = 'Chloroplast FA exchange, BSC';
    rcxn_c = [1,1,1];
    rcxn = [{'bscDayChloroplastOleateExchange','bscDayChloroplastPalmitateExchange','bscDayChloroplastStearicAcidExchange'}];
    sign2opt = 1;

    case 79
    summedRct = 'Chloroplast FA exchange, MC';
    rcxn_c = [1,1,1];
    rcxn = [{'mcDayChloroplastOleateExchange','mcDayChloroplastPalmitateExchange','mcDayChloroplastStearicAcidExchange'}];
    sign2opt = 1;

    case 80
    summedRct = 'FA into TAG synthesis, BSC';
    rcxn_c = [1,1,1,-1,-1,-1,-1,-1];  
    rcxn = [{'bscDayChloroplastOleateExchange','bscDayChloroplastPalmitateExchange','bscDayChloroplastStearicAcidExchange','bscDayPeroxisomeStearicAcidExchange','bscDayPeroxisomePalmitateExchange','bscDayPeroxisomeOleateExchange','bscDayPeroxisomeLinoleicAcidExchange','bscDayPeroxisomeLinolenicAcidExchange'}];
    sign2opt = 1;

    case 81
    summedRct = 'FA into TAG synthesis, MC';
    rcxn_c = [1,1,1,-1,-1,-1,-1,-1];  
    rcxn = [{'mcDayChloroplastOleateExchange','mcDayChloroplastPalmitateExchange','mcDayChloroplastStearicAcidExchange','mcDayPeroxisomeStearicAcidExchange','mcDayPeroxisomePalmitateExchange','mcDayPeroxisomeOleateExchange','mcDayPeroxisomeLinoleicAcidExchange','mcDayPeroxisomeLinolenicAcidExchange'}];
    sign2opt = 1;

    case 82
    summedRct = 'TAG lipase FA flux, BSC';
    rcxn_c = 3*ones(1,20);
    rcxn = [{'bscDayLipase16c0c16c0c16c0', 'bscDayLipase16c0c16c0c18c1', 'bscDayLipase16c0c16c0c18c2', 'bscDayLipase16c0c16c0c18c3', 'bscDayLipase16c0c18c1c18c1', ...
    'bscDayLipase16c0c18c1c18c2', 'bscDayLipase16c0c18c1c18c3', 'bscDayLipase16c0c18c2c18c2', 'bscDayLipase16c0c18c2c18c3', 'bscDayLipase16c0c18c3c18c3', ...
    'bscDayLipase18c1c18c1c18c1', 'bscDayLipase18c1c18c1c18c2', 'bscDayLipase18c1c18c1c18c3', 'bscDayLipase18c1c18c2c18c2', 'bscDayLipase18c1c18c2c18c3', ...
    'bscDayLipase18c1c18c3c18c3', 'bscDayLipase18c2c18c2c18c2', 'bscDayLipase18c2c18c2c18c3', 'bscDayLipase18c2c18c3c18c3', 'bscDayLipase18c3c18c3c18c3'}];
    sign2opt = 1;

    case 83
    summedRct = 'TAG lipase FA flux, MC';
    rcxn_c = 3*ones(1,20);
    rcxn = [{'mcDayLipase16c0c16c0c16c0', 'mcDayLipase16c0c16c0c18c1', 'mcDayLipase16c0c16c0c18c2', 'mcDayLipase16c0c16c0c18c3', 'mcDayLipase16c0c18c1c18c1', ...
    'mcDayLipase16c0c18c1c18c2', 'mcDayLipase16c0c18c1c18c3', 'mcDayLipase16c0c18c2c18c2', 'mcDayLipase16c0c18c2c18c3', 'mcDayLipase16c0c18c3c18c3', ...
    'mcDayLipase18c1c18c1c18c1', 'mcDayLipase18c1c18c1c18c2', 'mcDayLipase18c1c18c1c18c3', 'mcDayLipase18c1c18c2c18c2', 'mcDayLipase18c1c18c2c18c3', ...
    'mcDayLipase18c1c18c3c18c3', 'mcDayLipase18c2c18c2c18c2', 'mcDayLipase18c2c18c2c18c3', 'mcDayLipase18c2c18c3c18c3', 'mcDayLipase18c3c18c3c18c3'}];
    sign2opt = 1;

    case 84
    summedRct = 'Peroxisome FA exchange, BSC';
    rcxn_c = [1,1,1,1,1];  
    rcxn = [{'bscDayPeroxisomeStearicAcidExchange','bscDayPeroxisomePalmitateExchange','bscDayPeroxisomeOleateExchange','bscDayPeroxisomeLinoleicAcidExchange','bscDayPeroxisomeLinolenicAcidExchange'}];
    sign2opt = 1;

    case 85
    summedRct = 'Peroxisome FA exchange, MC';
    rcxn_c = [1,1,1,1,1];  
    rcxn = [{'mcDayPeroxisomeStearicAcidExchange','mcDayPeroxisomePalmitateExchange','mcDayPeroxisomeOleateExchange','mcDayPeroxisomeLinoleicAcidExchange','mcDayPeroxisomeLinolenicAcidExchange'}];
    sign2opt = 1;

    case 86
    summedRct = 'Peroxisome ac-CoA output, BSC';
    rcxn_c = [9,8,9,9,9];  
    rcxn = [{'bscDayPeroxisomeStearicAcidExchange','bscDayPeroxisomePalmitateExchange','bscDayPeroxisomeOleateExchange','bscDayPeroxisomeLinoleicAcidExchange','bscDayPeroxisomeLinolenicAcidExchange'}];
    sign2opt = 1;

    case 87
    summedRct = 'Peroxisome ac-CoA output, MC';
    rcxn_c = [9,8,9,9,9];  
    rcxn = [{'mcDayPeroxisomeStearicAcidExchange','mcDayPeroxisomePalmitateExchange','mcDayPeroxisomeOleateExchange','mcDayPeroxisomeLinoleicAcidExchange','mcDayPeroxisomeLinolenicAcidExchange'}];
    sign2opt = 1;

    case 88
    summedRct = 'malate synthase, BSC';
    rcxn_c = [1];  
    rcxn = [{'bscDayMalateSynthasePeroxisome'}];
    sign2opt = 1;

    case 89
    summedRct = 'malate synthase, MC';
    rcxn_c = [1];  
    rcxn = [{'mcDayMalateSynthasePeroxisome'}];
    sign2opt = 1;

    case 90
    summedRct = 'ATP/CO2, photosynthesis, BSC';
    rcxn_c = [3];  
    rcxn = [{'bscDayChloroplasticATPasemodchloroplast'}];
    sign2opt = 1;

    case 91
    summedRct = 'ATP/CO2, photosynthesis, MC';
    rcxn_c = [3];  
    rcxn = [{'mcDayChloroplasticATPasemodchloroplast'}];
    sign2opt = 1;

    case 92
    summedRct = 'ATP/CO2, photosynthesis, (BSC, MC)';
    rcxn_c = [3,3];  
    rcxn = [{'bscDayChloroplasticATPasemodchloroplast'},{'mcDayChloroplasticATPasemodchloroplast'}];
    sign2opt = 1;

    case 93
    summedRct = 'NADPH/CO2, photosynthesis, BSC';
    rcxn_c = [2,-1,1];  
    rcxn = [{'bscDayPhotosystemIImodchloroplast','bscDayMehlerReactionchloroplast','bscDaySUPEROXDISMUTRXNchloroplast'}];
    sign2opt = 1;

    case 94
    summedRct = 'NADPH/CO2, photosynthesis, MC';
    rcxn_c = [2,-1,1];  
    rcxn = [{'mcDayPhotosystemIImodchloroplast','mcDayMehlerReactionchloroplast','mcDaySUPEROXDISMUTRXNchloroplast'}];
    sign2opt = 1;

    case 95
    summedRct = 'NADPH/CO2, photosynthesis, (BSC, MC)';
    rcxn_c = [2,-1,1,2,-1,1];  
    rcxn = [{'bscDayPhotosystemIImodchloroplast','bscDayMehlerReactionchloroplast','bscDaySUPEROXDISMUTRXNchloroplast'},{'mcDayPhotosystemIImodchloroplast','mcDayMehlerReactionchloroplast','mcDaySUPEROXDISMUTRXNchloroplast'}];
    sign2opt = 1;

    case 96
    summedRct = 'ATP/CO2, BSC';
    rcxn_c = [3,1,-1];  
    rcxn = [{'bscDayChloroplasticATPasemodchloroplast'},{'bscDayComplexVmodmitochondrion'},{'bscDayATPsurplus'}];
    sign2opt = 1;

    case 97
    summedRct = 'ATP/CO2, MC';
    rcxn_c = [3,1,-1];  
    rcxn = [{'mcDayChloroplasticATPasemodchloroplast'},{'mcDayComplexVmodmitochondrion'},{'mcDayATPsurplus'}];
    sign2opt = 1;

    case 98
    summedRct = 'ATP/CO2, (BSC, MC)';
    rcxn_c = [3,1,3,1,-1,-1];  
    rcxn = [{'bscDayChloroplasticATPasemodchloroplast'},{'bscDayComplexVmodmitochondrion'},{'mcDayChloroplasticATPasemodchloroplast'},{'mcDayComplexVmodmitochondrion'},{'bscDayATPsurplus'},{'mcDayATPsurplus'}];
    sign2opt = 1;

    case 99
    summedRct = 'NADPH/CO2, BSC';
    rcxn_c = [2,-1,1,-2];  
    rcxn = [{'bscDayPhotosystemIImodchloroplast','bscDayMehlerReactionchloroplast','bscDaySUPEROXDISMUTRXNchloroplast'},{'bscDayComplexIVmodmitochondrion'}];
    sign2opt = 1;

    case 100
    summedRct = 'NADPH/CO2, MC';
    rcxn_c = [2,-1,1,-2];  
    rcxn = [{'mcDayPhotosystemIImodchloroplast','mcDayMehlerReactionchloroplast','mcDaySUPEROXDISMUTRXNchloroplast'},{'mcDayComplexIVmodmitochondrion'}];
    sign2opt = 1;

    case 101
    summedRct = 'NADPH/CO2, (BSC, MC)';
    rcxn_c = [2,-1,1,-2,2,-1,1,-2];  
    rcxn = [{'bscDayPhotosystemIImodchloroplast','bscDayMehlerReactionchloroplast','bscDaySUPEROXDISMUTRXNchloroplast'},{'bscDayComplexIVmodmitochondrion'},{'mcDayPhotosystemIImodchloroplast','mcDayMehlerReactionchloroplast','mcDaySUPEROXDISMUTRXNchloroplast'},{'mcDayComplexIVmodmitochondrion'}];
    sign2opt = 1;

    case 102
    summedRct = 'H2 consumption by mitochondrial ET, BS, per CO2';
    rcxn_c = [2];  
    rcxn = [{'bscDayComplexIVmodmitochondrion'}];
    sign2opt = 1;

    case 103
    summedRct = 'H2 consumption by mitochondrial ET, MC, per CO2';
    rcxn_c = [2];  
    rcxn = [{'mcDayComplexIVmodmitochondrion'}];
    sign2opt = 1;

    case 104
    summedRct = 'H2 consumption by mitochondrial ET, per CO2';
    rcxn_c = [2,2];  
    rcxn = [{'bscDayComplexIVmodmitochondrion'},{'mcDayComplexIVmodmitochondrion'}];
    sign2opt = 1;


    case 105
    summedRct = 'Chloroplast FAS C flux, BSC';
    rcxn_c = [18,16,18];
    rcxn = [{'bscDayChloroplastOleateExchange','bscDayChloroplastPalmitateExchange','bscDayChloroplastStearicAcidExchange'}];
    sign2opt = 1;

    case 106
    summedRct = 'Chloroplast FAS C flux, MC';
    rcxn_c = [18,16,18];
    rcxn = [{'mcDayChloroplastOleateExchange','mcDayChloroplastPalmitateExchange','mcDayChloroplastStearicAcidExchange'}];
    sign2opt = 1;

    case 107
    summedRct = 'FA C flux cytosolic LACS, BSC';
    rcxn_c = [16,18,18,18];  
    rcxn = [{'bscDayPalmitoylCoASynthesis','bscDayOleoylCoASynthesis','bscDayLinoleoylCoASynthesis','bscDayLinolenoylCoASynthesis'}];
    sign2opt = 1;

    case 108
    summedRct = 'FA C flux cytosolic LACS, MC';
    rcxn_c = [16,18,18,18];  
    rcxn = [{'mcDayPalmitoylCoASynthesis','mcDayOleoylCoASynthesis','mcDayLinoleoylCoASynthesis','mcDayLinolenoylCoASynthesis'}];
    sign2opt = 1;

   case 109
   summedRct = 'TAG synthesis flux, BSC';
   rcxn_c = 3*ones(1,76);
   rcxn = [{'bscDayDGAT16c0c16c0c16c0', 'bscDayDGAT16c0c16c0c18c1', 'bscDayDGAT16c0c16c0c18c2', 'bscDayDGAT16c0c16c0c18c3', 'bscDayDGAT16c0c18c1c16c0', 'bscDayDGAT16c0c18c1c18c1', ...
   'bscDayDGAT16c0c18c1c18c2', 'bscDayDGAT16c0c18c1c18c3', 'bscDayDGAT16c0c18c2c16c0', 'bscDayDGAT16c0c18c2c18c1', 'bscDayDGAT16c0c18c2c18c2', 'bscDayDGAT16c0c18c2c18c3', ...
   'bscDayDGAT16c0c18c3c16c0', 'bscDayDGAT16c0c18c3c18c1', 'bscDayDGAT16c0c18c3c18c2', 'bscDayDGAT16c0c18c3c18c3', 'bscDayDGAT18c1c18c1c16c0', 'bscDayDGAT18c1c18c1c18c1', ...
   'bscDayDGAT18c1c18c1c18c2', 'bscDayDGAT18c1c18c1c18c3', 'bscDayDGAT18c1c18c2c16c0', 'bscDayDGAT18c1c18c2c18c1', 'bscDayDGAT18c1c18c2c18c2', 'bscDayDGAT18c1c18c2c18c3', ...
   'bscDayDGAT18c1c18c3c16c0', 'bscDayDGAT18c1c18c3c18c1', 'bscDayDGAT18c1c18c3c18c2', 'bscDayDGAT18c1c18c3c18c3', 'bscDayDGAT18c2c18c2c16c0', 'bscDayDGAT18c2c18c2c18c1', ...
   'bscDayDGAT18c2c18c2c18c2', 'bscDayDGAT18c2c18c2c18c3', 'bscDayDGAT18c2c18c3c16c0', 'bscDayDGAT18c2c18c3c18c1', 'bscDayDGAT18c2c18c3c18c2', 'bscDayDGAT18c2c18c3c18c3', ...
   'bscDayDGAT18c3c18c3c16c0', 'bscDayDGAT18c3c18c3c18c1', 'bscDayDGAT18c3c18c3c18c2', 'bscDayDGAT18c3c18c3c18c3', 'bscDayPDAT16c0c16c0c16c0c16c0', 'bscDayPDAT16c0c16c0c18c1c18c1', ...
   'bscDayPDAT16c0c16c0c18c2c18c2', 'bscDayPDAT16c0c16c0c18c3c18c3', 'bscDayPDAT16c0c18c1c16c0c16c0', 'bscDayPDAT16c0c18c1c18c1c18c1', 'bscDayPDAT16c0c18c1c18c2c18c2', ...
   'bscDayPDAT16c0c18c1c18c3c18c3', 'bscDayPDAT16c0c18c2c16c0c16c0', 'bscDayPDAT16c0c18c2c18c2c18c2', 'bscDayPDAT16c0c18c2c18c3c18c3', 'bscDayPDAT16c0c18c3c16c0c16c0', ...
   'bscDayPDAT16c0c18c3c18c3c18c3', 'bscDayPDAT18c1c18c1c16c0c16c0', 'bscDayPDAT18c1c18c1c18c1c18c1', 'bscDayPDAT18c1c18c1c18c2c18c2', 'bscDayPDAT18c1c18c1c18c3c18c3', ...
   'bscDayPDAT18c1c18c2c16c0c16c0', 'bscDayPDAT18c1c18c2c18c1c18c1', 'bscDayPDAT18c1c18c2c18c2c18c2', 'bscDayPDAT18c1c18c2c18c3c18c3', 'bscDayPDAT18c1c18c3c16c0c16c0', ...
   'bscDayPDAT18c1c18c3c18c1c18c1', 'bscDayPDAT18c1c18c3c18c3c18c3', 'bscDayPDAT18c2c18c2c16c0c16c0', 'bscDayPDAT18c2c18c2c18c1c18c1', 'bscDayPDAT18c2c18c2c18c2c18c2', ...
   'bscDayPDAT18c2c18c2c18c3c18c3', 'bscDayPDAT18c2c18c3c16c0c16c0', 'bscDayPDAT18c2c18c3c18c1c18c1', 'bscDayPDAT18c2c18c3c18c2c18c2', 'bscDayPDAT18c2c18c3c18c3c18c3', ...
   'bscDayPDAT18c3c18c3c16c0c16c0', 'bscDayPDAT18c3c18c3c18c1c18c1', 'bscDayPDAT18c3c18c3c18c2c18c2', 'bscDayPDAT18c3c18c3c18c3c18c3'}];
   sign2opt = 1;

   case 110
   summedRct = 'TAG synthesis flux, MC';
   rcxn_c = 3*ones(1,76);
   rcxn = [{'mcDayDGAT16c0c16c0c16c0', 'mcDayDGAT16c0c16c0c18c1', 'mcDayDGAT16c0c16c0c18c2', 'mcDayDGAT16c0c16c0c18c3', 'mcDayDGAT16c0c18c1c16c0', 'mcDayDGAT16c0c18c1c18c1', ...
   'mcDayDGAT16c0c18c1c18c2', 'mcDayDGAT16c0c18c1c18c3', 'mcDayDGAT16c0c18c2c16c0', 'mcDayDGAT16c0c18c2c18c1', 'mcDayDGAT16c0c18c2c18c2', 'mcDayDGAT16c0c18c2c18c3', ...
   'mcDayDGAT16c0c18c3c16c0', 'mcDayDGAT16c0c18c3c18c1', 'mcDayDGAT16c0c18c3c18c2', 'mcDayDGAT16c0c18c3c18c3', 'mcDayDGAT18c1c18c1c16c0', 'mcDayDGAT18c1c18c1c18c1', ...
   'mcDayDGAT18c1c18c1c18c2', 'mcDayDGAT18c1c18c1c18c3', 'mcDayDGAT18c1c18c2c16c0', 'mcDayDGAT18c1c18c2c18c1', 'mcDayDGAT18c1c18c2c18c2', 'mcDayDGAT18c1c18c2c18c3', ...
   'mcDayDGAT18c1c18c3c16c0', 'mcDayDGAT18c1c18c3c18c1', 'mcDayDGAT18c1c18c3c18c2', 'mcDayDGAT18c1c18c3c18c3', 'mcDayDGAT18c2c18c2c16c0', 'mcDayDGAT18c2c18c2c18c1', ...
   'mcDayDGAT18c2c18c2c18c2', 'mcDayDGAT18c2c18c2c18c3', 'mcDayDGAT18c2c18c3c16c0', 'mcDayDGAT18c2c18c3c18c1', 'mcDayDGAT18c2c18c3c18c2', 'mcDayDGAT18c2c18c3c18c3', ...
   'mcDayDGAT18c3c18c3c16c0', 'mcDayDGAT18c3c18c3c18c1', 'mcDayDGAT18c3c18c3c18c2', 'mcDayDGAT18c3c18c3c18c3', 'mcDayPDAT16c0c16c0c16c0c16c0', 'mcDayPDAT16c0c16c0c18c1c18c1', ...
   'mcDayPDAT16c0c16c0c18c2c18c2', 'mcDayPDAT16c0c16c0c18c3c18c3', 'mcDayPDAT16c0c18c1c16c0c16c0', 'mcDayPDAT16c0c18c1c18c1c18c1', 'mcDayPDAT16c0c18c1c18c2c18c2', ...
   'mcDayPDAT16c0c18c1c18c3c18c3', 'mcDayPDAT16c0c18c2c16c0c16c0', 'mcDayPDAT16c0c18c2c18c2c18c2', 'mcDayPDAT16c0c18c2c18c3c18c3', 'mcDayPDAT16c0c18c3c16c0c16c0', ...
   'mcDayPDAT16c0c18c3c18c3c18c3', 'mcDayPDAT18c1c18c1c16c0c16c0', 'mcDayPDAT18c1c18c1c18c1c18c1', 'mcDayPDAT18c1c18c1c18c2c18c2', 'mcDayPDAT18c1c18c1c18c3c18c3', ...
   'mcDayPDAT18c1c18c2c16c0c16c0', 'mcDayPDAT18c1c18c2c18c1c18c1', 'mcDayPDAT18c1c18c2c18c2c18c2', 'mcDayPDAT18c1c18c2c18c3c18c3', 'mcDayPDAT18c1c18c3c16c0c16c0', ...
   'mcDayPDAT18c1c18c3c18c1c18c1', 'mcDayPDAT18c1c18c3c18c3c18c3', 'mcDayPDAT18c2c18c2c16c0c16c0', 'mcDayPDAT18c2c18c2c18c1c18c1', 'mcDayPDAT18c2c18c2c18c2c18c2', ...
   'mcDayPDAT18c2c18c2c18c3c18c3', 'mcDayPDAT18c2c18c3c16c0c16c0', 'mcDayPDAT18c2c18c3c18c1c18c1', 'mcDayPDAT18c2c18c3c18c2c18c2', 'mcDayPDAT18c2c18c3c18c3c18c3', ...
   'mcDayPDAT18c3c18c3c16c0c16c0', 'mcDayPDAT18c3c18c3c18c1c18c1', 'mcDayPDAT18c3c18c3c18c2c18c2', 'mcDayPDAT18c3c18c3c18c3c18c3'}];
   sign2opt = 1;
   
    otherwise
    summedRct = 'unknown value';
    rcxn_c=0; rcxn = 0; sign2opt = 0;
  end

end % function set_lumpedreaction 

end 


function [model] = AddPhysiolConstraints(model, fLETBS, fLETM, photorespiration, leakage, ATPdrain, NADPHdrain)

  disp(['fLETBS=',num2str(fLETBS),';','fLETM=',num2str(fLETM),';','photorespiration=',num2str(photorespiration),';','leakage=',num2str(leakage),';','ATPdrain=',num2str(ATPdrain),';','NADPHdrain=',num2str(NADPHdrain),';']);
  
  % INPUTS:
  % model             model structure
  % Set these constraints ONLY if value is >0:
  % fLETBS            Fraction of light absorbed in BS cells that drives LET
  % FfLETM            Fraction of light absorbed in M cells that drives LET
  % Set these constraints ONLY if value is <>0:
  % photorespiration  Ratio carboxylatio:oxygenation at RubisCO
  % leakage           Leakage of CO2 from BS cells back to M cells.
  %
  % Set these to as lower bound with whatever value (>=0) is given:
  % ATPdrain, NADPHdrain
  
  % Photosynthetic electron transport constraints (linear vs. cyclic electron transport).
  % vPSI∙fLET + vPSII∙(4∙fLET - 8) = 0
%  if fLETBS>=0 % Fraction of light absorbed in BS cells that drives LET
%    model = addCOBRAConstraints(model, {'bscDayPhotosystemImodchloroplast', 'bscDayPhotosystemIImodchloroplast'}, 0, 'c', [fLETBS, 4*fLETBS-8], 'dsense', 'E'); %'G'
%  end
%  if fLETM>=0
%     model = addCOBRAConstraints(model, {'mcDayPhotosystemImodchloroplast', 'mcDayPhotosystemIImodchloroplast'}, 0, 'c', [fLETM, 4*fLETM-8], 'dsense', 'E'); % 'L'
%  end
  %1.0625∙vPSI∙fLET + vPSII∙(5∙fLET – 9.25) = 0 
  if fLETBS>=0 % Fraction of light absorbed in BS cells that drives LET
    model = addCOBRAConstraints(model, {'bscDayPhotosystemImodchloroplast', 'bscDayPhotosystemIImodchloroplast'}, 0, 'c', [1.0625*fLETBS, 5*fLETBS-9.25], 'dsense', 'E'); %'G'
  end
  if fLETM>=0
     model = addCOBRAConstraints(model, {'mcDayPhotosystemImodchloroplast', 'mcDayPhotosystemIImodchloroplast'}, 0, 'c', [1.0625*fLETM, 5*fLETM-9.25], 'dsense', 'E'); % 'L'
  end
  
  % evenly distribute TAG accumulation
  %model = addCOBRAConstraints(model, {'mcDayTAGsink', 'bscDayTAGsink'}, 0, 'c', [1, -1], 'dsense', 'E'); % 'L'


  % photorespiration (carboxy/oxy = 29.2, Jenkins et al 1989)
  if ~(photorespiration==0)
    model = addCOBRAConstraints(model, {'bscDayRIBULOSEBISPHOSPHATECARBOXYLASERXNchloroplast', 'bscDayRXN961chloroplast'}, 0, 'c', [1, -photorespiration], 'dsense', 'E');
    model = addCOBRAConstraints(model, {'bscNightRIBULOSEBISPHOSPHATECARBOXYLASERXNchloroplast', 'bscNightRXN961chloroplast'}, 0, 'c', [1, -photorespiration], 'dsense', 'E');
  else
    model = changeRxnBounds(model, 'bscDayRXN961chloroplast', 0,'b');         % no RubisCO oxygenase
    model = changeRxnBounds(model, 'mcDayRXN961chloroplast', 0,'b');         % no RubisCO oxygenase  
  end

  % constrain CO2 leakage from bscDay cells to equal 13% (Jenkins et al 1989 https://www.ncbi.nlm.nih.gov/pmc/articles/PMC1062193/) of the fluxes for rubisco and bscDay_rxn_5224, which approximates the available bscDay CO2
  %model = addCOBRAConstraints(model, {'bscDayRIBULOSEBISPHOSPHATECARBOXYLASERXNchloroplast', 'bscDayRXN05224', 'plasmodesmatamcDayCO2bscDayCO2'}, 0, 'c', [0.13, 0.13, -1], 'dsense', 'E');
  % fix 07072021
  if ~(leakage==0)
    model = addCOBRAConstraints(model, {'bscDayRIBULOSEBISPHOSPHATECARBOXYLASERXNchloroplast', 'plasmodesmatamcDayCO2bscDayCO2'}, 0, 'c', [leakage, -1], 'dsense', 'E');
  else
    model = changeRxnBounds(model, 'plasmodesmatamcDayCO2bscDayCO2', 0,'b');
  end

  
 % Constrain day/night ATP/NADPH drains 
  if leakage >= 0
    model = changeRxnBounds(model, 'bscDayGenericATPasemod',ATPdrain,'l');
    model = changeRxnBounds(model, 'mcDayGenericATPasemod',ATPdrain,'l');
    model = changeRxnBounds(model, 'bscDayGenericNADPOxidasemod',NADPHdrain,'l');
    model = changeRxnBounds(model, 'mcDayGenericNADPOxidasemod',NADPHdrain,'l');
    model = changeRxnBounds(model, 'bscNightGenericATPasemod',ATPdrain*10/14,'l');
    model = changeRxnBounds(model, 'mcNightGenericATPasemod',ATPdrain*10/14,'l');
    model = changeRxnBounds(model, 'bscNightGenericNADPOxidasemod',NADPHdrain*10/14,'l');
    model = changeRxnBounds(model, 'mcNightGenericNADPOxidasemod',NADPHdrain*10/14,'l');
  end
end

function [model] = SetSurplusBounds(model)

model = changeRxnBounds(model, 'bscDayATPsurplus',0,'l');
model = changeRxnBounds(model, 'bscDayATPsurplus',1000,'u');
model = changeRxnBounds(model, 'mcDayATPsurplus',0,'l');
model = changeRxnBounds(model, 'mcDayATPsurplus',1000,'u');
model = changeRxnBounds(model, 'bscDayNADPHsurplus',0,'l');
model = changeRxnBounds(model, 'bscDayNADPHsurplus',1000,'u');
model = changeRxnBounds(model, 'mcDayNADPHsurplus',0,'l');
model = changeRxnBounds(model, 'mcDayNADPHsurplus',1000,'u');


end
