# Supplementary material for: Elucidation of Triacylglycerol Overproduction in the C4 Bioenergy Crop Sorghum bicolor by Constraint-Based Analysis
Source: Front Plant Sci. 2022 Feb 17;13:787265. doi: 10.3389/fpls.2022.787265 (PMC8892208; doi:10.3389/fpls.2022.787265)
Supplement: Supplementary File 2 — Sorghum bicolor iTJC1414x4 in SBML and Excel formats, and MATLAB scripts for running model simulations. [file Data_Sheet_2.zip › image_cube.m]

% Elucidation of triacylglycerol overproduction in the C4 bioenergy crop Sorghum bicolor by constraint-based analysis
% Teresa J Clark, Jorg Schwender, Brookhaven National Laboratory, 2021
% This information is provided "AS IS", without any warranty;
% without even the implied warranty of merchantability or fitness for a particular purpose.


%%%%%%%%%%%%%%%%%%%%%%%%%%%%%%%%%%%%%%%%%%%%%%%%%%%%%%
%%%                Load the 4D data                %%%
%%%%%%%%%%%%%%%%%%%%%%%%%%%%%%%%%%%%%%%%%%%%%%%%%%%%%%

% load the subset of simulation data obtained from running visualizationSubset_cube.py
data = [];
filename = ['selectedOutput_forMATLAB_cube.txt'];
data = readtable(filename);
clear filename;
 
% delete any data entries that were found in error by COBRA (i.e., have a stat value not equal to one)
toDelete = data.Stat ~= 1;
data(toDelete, :) = [];
 
% define the net CO2 uptake per data entry
[grossCO2] = data.mcDaytxCARBONDIOXIDE;
[CO2loss] = data.mcNighttxCARBONDIOXIDE; 
[netCO2] = [grossCO2] + [CO2loss];
 
% define the cycling and allocation parameters per data entry
TAGcycling = table2array(data(:,5));
FAcycling = table2array(data(:,6));
netTAGallocation = table2array(data(:,7));

% determine the total FA synthesis rate per data entry
FAsynthesis = 16*data.bscDayChloroplastPalmitateExchange + 18*data.bscDayChloroplastStearicAcidExchange + 18*data.bscDayChloroplastOleateExchange + 16*data.mcDayChloroplastPalmitateExchange + 18*data.mcDayChloroplastStearicAcidExchange + 18*data.mcDayChloroplastOleateExchange;
 
% determine the summed BS and M TAG synthesis rates per data entry
TAGsynthesis = 51*data.bscDayDGAT16c0c16c0c16c0 + 53*data.bscDayDGAT16c0c16c0c18c1 + 53*data.bscDayDGAT16c0c16c0c18c2 + 53*data.bscDayDGAT16c0c16c0c18c3 + 53*data.bscDayDGAT16c0c18c1c16c0 + 55*data.bscDayDGAT16c0c18c1c18c1 + 55*data.bscDayDGAT16c0c18c1c18c2 + 55*data.bscDayDGAT16c0c18c1c18c3 + 53*data.bscDayDGAT16c0c18c2c16c0 + 55*data.bscDayDGAT16c0c18c2c18c1 + 55*data.bscDayDGAT16c0c18c2c18c2 + 55*data.bscDayDGAT16c0c18c2c18c3 + 53*data.bscDayDGAT16c0c18c3c16c0 + 55*data.bscDayDGAT16c0c18c3c18c1 + 55*data.bscDayDGAT16c0c18c3c18c2 + 55*data.bscDayDGAT16c0c18c3c18c3 + 55*data.bscDayDGAT18c1c18c1c16c0 + 57*data.bscDayDGAT18c1c18c1c18c1 + 57*data.bscDayDGAT18c1c18c1c18c2 + 57*data.bscDayDGAT18c1c18c1c18c3 + 55*data.bscDayDGAT18c1c18c2c16c0 + 57*data.bscDayDGAT18c1c18c2c18c1 + 57*data.bscDayDGAT18c1c18c2c18c2 + 57*data.bscDayDGAT18c1c18c2c18c3 + 55*data.bscDayDGAT18c1c18c3c16c0 + 57*data.bscDayDGAT18c1c18c3c18c1 + 57*data.bscDayDGAT18c1c18c3c18c2 + 57*data.bscDayDGAT18c1c18c3c18c3 + 55*data.bscDayDGAT18c2c18c2c16c0 + 57*data.bscDayDGAT18c2c18c2c18c1 + 57*data.bscDayDGAT18c2c18c2c18c2 + 57*data.bscDayDGAT18c2c18c2c18c3 + 55*data.bscDayDGAT18c2c18c3c16c0 + 57*data.bscDayDGAT18c2c18c3c18c1 + 57*data.bscDayDGAT18c2c18c3c18c2 + 57*data.bscDayDGAT18c2c18c3c18c3 + 55*data.bscDayDGAT18c3c18c3c16c0 + 57*data.bscDayDGAT18c3c18c3c18c1 + 57*data.bscDayDGAT18c3c18c3c18c2 + 57*data.bscDayDGAT18c3c18c3c18c3 + 51*data.mcDayDGAT16c0c16c0c16c0 + 53*data.mcDayDGAT16c0c16c0c18c1 + 53*data.mcDayDGAT16c0c16c0c18c2 + 53*data.mcDayDGAT16c0c16c0c18c3 + 53*data.mcDayDGAT16c0c18c1c16c0 + 55*data.mcDayDGAT16c0c18c1c18c1 + 55*data.mcDayDGAT16c0c18c1c18c2 + 55*data.mcDayDGAT16c0c18c1c18c3 + 53*data.mcDayDGAT16c0c18c2c16c0 + 55*data.mcDayDGAT16c0c18c2c18c1 + 55*data.mcDayDGAT16c0c18c2c18c2 + 55*data.mcDayDGAT16c0c18c2c18c3 + 53*data.mcDayDGAT16c0c18c3c16c0 + 55*data.mcDayDGAT16c0c18c3c18c1 + 55*data.mcDayDGAT16c0c18c3c18c2 + 55*data.mcDayDGAT16c0c18c3c18c3 + 55*data.mcDayDGAT18c1c18c1c16c0 + 57*data.mcDayDGAT18c1c18c1c18c1 + 57*data.mcDayDGAT18c1c18c1c18c2 + 57*data.mcDayDGAT18c1c18c1c18c3 + 55*data.mcDayDGAT18c1c18c2c16c0 + 57*data.mcDayDGAT18c1c18c2c18c1 + 57*data.mcDayDGAT18c1c18c2c18c2 + 57*data.mcDayDGAT18c1c18c2c18c3 + 55*data.mcDayDGAT18c1c18c3c16c0 + 57*data.mcDayDGAT18c1c18c3c18c1 + 57*data.mcDayDGAT18c1c18c3c18c2 + 57*data.mcDayDGAT18c1c18c3c18c3 + 55*data.mcDayDGAT18c2c18c2c16c0 + 57*data.mcDayDGAT18c2c18c2c18c1 + 57*data.mcDayDGAT18c2c18c2c18c2 + 57*data.mcDayDGAT18c2c18c2c18c3 + 55*data.mcDayDGAT18c2c18c3c16c0 + 57*data.mcDayDGAT18c2c18c3c18c1 + 57*data.mcDayDGAT18c2c18c3c18c2 + 57*data.mcDayDGAT18c2c18c3c18c3 + 55*data.mcDayDGAT18c3c18c3c16c0 + 57*data.mcDayDGAT18c3c18c3c18c1 + 57*data.mcDayDGAT18c3c18c3c18c2 + 57*data.mcDayDGAT18c3c18c3c18c3;
 
 % define the TAG sink fluxes and make all nonnegative
[bscOilDroplet] = data.bscDayOilDroplet; 
[mcOilDroplet] = data.mcDayOilDroplet; 
[OilDroplet] = [mcOilDroplet] + [bscOilDroplet];
for index=length([OilDroplet]):-1:1;
if OilDroplet(index) < 0;
OilDroplet(index) = 0;
end
end
 
% Based on the TAG sink calculations and sorghum physiological measurements by Zhao te al 2005 (doi.org/10.1016/j.eja.2004.06.005), determine the number of days up to 1 year required to reach 20% leaf oil
daysTo20=rdivide((0.2*46.8),(0.8*OilDroplet*866.8108248*0.78));
for index=length([daysTo20]):-1:1;
if daysTo20 (index) < 0;
daysTo20(index) = 0;
end
if daysTo20 (index) > 365;
daysTo20(index) = 365;
    end
end

% define the number of days needed to reach 20% leaf oil in log scale
logScale = log10(daysTo20);
 
% collect data to be graphed
matrix = [
TAGcycling, FAcycling, netTAGallocation, daysTo20, logScale, TAGsynthesis, FAsynthesis, grossCO2];
  
% set TAG and FA synthesis to be nonnegative
for index=length(matrix):-1:1;
if matrix(index, 6) < 0;
matrix(index, 6) = 0;
end
if matrix(index, 7) < 0;
matrix(index, 7) = 0;
end
end
 
 
%%%%%%%%%%%%%%%%%%%%%%%%%%%%%%%%%%%%%%%%%%%%%%%%%%%%%%
%%%               Graph the 4D curve               %%%
%%%%%%%%%%%%%%%%%%%%%%%%%%%%%%%%%%%%%%%%%%%%%%%%%%%%%%

% load the colormap to be used
cmap4 = csvread('cmap4.csv');
colormap(cmap4)

% graph the C allocation, TAG cycling, and FA cycling simulations, using color to represent how long until 20% leaf TAG is reached
figure4D = scatter3(matrix(:,1), matrix(:,2), matrix(:,3), 50, matrix(:,5), 'filled');
xlabel('TAG cycling (mol synthesized per mol TAG stored)')
ylabel('FA cycling (mol synthesized per 3 mol TAG stored)')
zlabel(' %C allocated to oil')
caxis manual
caxis([0 log10(365)])
c = colorbar;
c.Ticks = [log10(1),log10(7),log10(30),log10(365)];
c.TickLabels = {'1 day','1 week','1 month','?1 year'};
c.TickLength = 0.02;
axis([0 250 0 250 0 100])
ax = gca;
ax.XTick = [0 50 100 150 200 250];
ax.YTick = [0 50 100 150 200 250];
ax.ZTick = [0 20 40 60 80 100];
 
% save 2 perspectives of the cube
view(-37.5,30)
saveas(figure4D, 'image_4D_view1.jpg');
 view(37.5,30)
saveas(figure4D, 'image_4D_view2.jpg');
