# Supplementary material for: Elucidation of Triacylglycerol Overproduction in the C4 Bioenergy Crop Sorghum bicolor by Constraint-Based Analysis
Source: Front Plant Sci. 2022 Feb 17;13:787265. doi: 10.3389/fpls.2022.787265 (PMC8892208; doi:10.3389/fpls.2022.787265)
Supplement: Supplementary File 4 — Input files for METATOOL analysis and model code for the cell type-specific electron transport model by Yin and Struik (2018). [file Data_Sheet_4.zip]

Archive with 4 entries (4 files):
- FAS_stoichiometry.txt
- photosynthesis_and_mitochondrial_ATP.txt
- Suc_TAG_stoichiometry.txt
- YinStruikModel.m
