# Supplementary material for: Elucidation of Triacylglycerol Overproduction in the C4 Bioenergy Crop Sorghum bicolor by Constraint-Based Analysis
Source: Front Plant Sci. 2022 Feb 17;13:787265. doi: 10.3389/fpls.2022.787265 (PMC8892208; doi:10.3389/fpls.2022.787265)
Supplement: Supplementary File 4 — Input files for METATOOL analysis and model code for the cell type-specific electron transport model by Yin and Struik (2018). [file Data_Sheet_4.zip › FAS_stoichiometry.txt]

// Derive stoichiometry to synthesize various fatty acids from acetyl-CoA and energy cofactors.
// ver 01/30/2021a
// Plant specific pathways:
// C16:0, C18:0, C18:1 are chloroplast-produced chains.
// Cytosolic desaturation reactions convert C18:1 to C18:2 and C18:3.
// 43 corresponing reactions in iTJC1429.
// Li-Beisson et al. (2013) Acyl-lipid metabolism. The Arabidopsis book / American Society of Plant Biologists 11: e0161
// http://aralip.plantbiology.msu.edu/pathways/pathways
//
// Input file for METATOOL Version 4.3 (Schuster et al. Nature Biotechnol. 18, 326-332, 2000)
// METATOOL Version 4.3 download: https://pinguin.biologie.uni-jena.de/bioinformatik/networks/metatool/metatool.html
//
// Run simulations:
// meta4.3_int.exe FAS_stoichiometry.txt out.txt 
// 
// Mixed fatty acid biosynthesis:
// TAG composition in iEB2140x4 is C16:0 (13.333%), C18:1 (6.667%), C18:2 (20%), C18:3 (60%). 
// This composition in integer numbers is 2:1:3:9.
// To obtain an overall integer-nummbered stoichiometry for mixed TAG, the stoichiometris of C16CoA, C18d1CoA, C18d2CoA and C18d3CoA were summed by the dummy-reaction:
// out3 : 2 C16CoA + 1 C18d1CoA + 3 C18d2CoA + 9 C18d3CoA = 15 Acyl_CoA .
//
// Corresponding to "out1", "out2" and "out3", three elementary flux modes are obtained:
//  1:	9 ATP + 8 NADH + 8 NADPH + H2O + 7 H + 9 AcCoA = 8 ADP + 8 Pi + 8 NAD + 8 NADP + 8 CoA + Acyl_CoA + AMP + PP . // C18:0
//  2:	9 ATP + 8 NADH + 8 NADPH + 13 H + 3 O2 + 9 AcCoA + 2 Fdred + 4 Cbred = 8 ADP + 8 Pi + 8 NAD + 8 NADP + 8 CoA + 5 H2O + Acyl_CoA + AMP + PP + 2 Fdox + 4 Cbox . // C18:3
//  3:	133 ATP + 118 NADH + 118 NADPH + 171 H + 34 O2 + 133 AcCoA + 26 Fdred + 42 Cbred = 118 ADP + 118 Pi + 118 NAD + 118 NADP + 118 CoA + 53 H2O + 15 Acyl_CoA + 15 AMP + 15 PP + 26 Fdox + 42 Cbox . // sorghum composition 
//
// Jorg Schwender, Brookhaven National Laboratory, 2020
// This information is provided AS IS, without any warranty;
// without even the implied warranty of merchantability or fitness for a particular purpose.
//
-ENZREV
HADa HADb HADc HADd HADe HADf HADg HADh CAH
-ENZIRREV
ACC MCMT 
KAS1b KAS1c KAS1d KAS1e KAS1f KAS1g KAS2h KAS3a  
KARa KARb KARc KARd KARe KARf KARg KARh
ENRa ENRb ENRc ENRd ENRe ENRf ENRg ENRh 
SAD FAD2 FAD3 FatA0 FatA1 FatA2 LACS0 LACS1 LACS2 
out1
out2
out3

-METINT
HCO3
MalCoA MalACP // malonyl-CoA, malonyl-ACP
hC4ACP hC6ACP hC8ACP hC10ACP hC12ACP hC14ACP hC16ACP hC18ACP // 3-hydroxyacyl-ACP
tC4ACP tC6ACP tC8ACP tC10ACP tC12ACP tC14ACP tC16ACP tC18ACP //  trans-2-enoyl-ACP
oC4ACP oC6ACP oC8ACP oC10ACP oC12ACP oC14ACP oC16ACP oC18ACP //  oxoacyl-ACP
C4ACP C6ACP C8ACP C10ACP C12ACP C14ACP C16ACP C18ACP  // acyl-ACP

C18d1ACP 
C18d1 C16 C18
C16CoA C18CoA C18d1CoA C18d2CoA C18d3CoA
ACP // Acyl carrier protein

-METEXT
ATP ADP Pi NAD NADH NADP NADPH
CoA H2O H O2 CO2 Acyl_CoA AcCoA AMP PP
Fdox  // ferredoxin
Fdred // ferredoxin
Cbox  // cytochrome b5
Cbred // cytochrome b5

-CAT

// Entry reactions
CAH : CO2 + H2O = HCO3 + H .  // EC 4.2.1.1  carbonic anhydrase  iTJC1429:RXN05224chloroplast
ACC : 1 ATP + 1 HCO3 + 1 AcCoA = 1 ADP + 1 MalCoA + 1 H + 1 Pi .  // Acetyl-CoA carboxylase EC 6.4.1.2 iTJC1429:ACETYLCOACARBOXYLTRANSFERRXN
MCMT : 1 MalCoA + 1 H + 1 ACP = 1 CoA + 1 MalACP . // Malonyl-CoA : ACP Malonyltransferase; EC 2.3.1.39  iTJC1429:MALONYLCOAACPTRANSACYLRXN

// Chain elongation cycles
// C4
KAS3a : 1 AcCoA + 1 MalACP = 1 oC4ACP + 1 CoA + 1 CO2 .  // Ketoacyl-ACP synthase 3; EC 2.3.1.180 iTJC1429:EC231180
KARa : 1 oC4ACP + 1 H + 1 NADPH = 1 hC4ACP + 1 NADP . // Ketoacyl-ACP reductase; EC 1.1.1.100 iTJC1429:RXN9514
HADa : 1 hC4ACP = 1 tC4ACP + 1 H2O .  // hydroxyacyl-ACP dehydeatase; EC 4.2.1.58 iTJC1429:42158RXN
ENRa : 1 tC4ACP + 1 H + 1 NADH = 1 C4ACP + 1 NAD . // enoyl-CoA reductase; EC 1.3.1.9 iTJC1429:RXN9657
// enoyl-CoA reductase uses NADH:
// Slabas et al., (1986)Biochimica et Biophysica Acta (BBA) - Lipids and Lipid Metabolism 877, 271-280 (1986), doi:http://dx.doi.org/10.1016/0005-2760(86)90304-8.
// Gonzalez-Thuillier et al. (2015) Planta 241, 43-56 (2015), doi:10.1007/s00425-014-2162-7.

// C6 to C18
KAS1b : 1 C4ACP + 1 MalACP = 1 oC6ACP + 1 ACP + 1 CO2 .    // ketoacyl-ACP synthase 3; EC 2.3.1.41 iTJC1429:RXN9516
KARb : 1 oC6ACP + 1 H + 1 NADPH = 1 hC6ACP + 1 NADP .      // iTJC1429:RXN9518
HADb : 1 hC6ACP = 1 tC6ACP + 1 H2O .                       // iTJC1429:RXN9520
ENRb : 1 tC6ACP + 1 H + 1 NADH = 1 C6ACP + 1 NAD .         // iTJC1429:RXN9658

KAS1c : 1 C6ACP + 1 MalACP = 1 oC8ACP + 1 ACP + 1 CO2 .    // iTJC1429:RXN9523
KARc : 1 oC8ACP + 1 H + 1 NADPH = 1 hC8ACP + 1 NADP .      // iTJC1429:RXN9524
HADc : 1 hC8ACP = 1 tC8ACP + 1 H2O .                       // iTJC1429:EC42159
ENRc : 1 tC8ACP + 1 H + 1 NADH = 1 C8ACP + 1 NAD .         // iTJC1429:RXN9659

KAS1d : 1 C8ACP + 1 MalACP = 1 oC10ACP + 1 ACP + 1 CO2 .   // iTJC1429:RXN9527
KARd : 1 oC10ACP + 1 H + 1 NADPH = 1 hC10ACP + 1 NADP .    // iTJC1429:RXN9528
HADd : 1 hC10ACP = 1 tC10ACP + 1 H2O .                     // iTJC1429:RXN9655
ENRd : 1 tC10ACP + 1 H + 1 NADH = 1 C10ACP + 1 NAD .       // iTJC1429:RXN9660

KAS1e : 1 C10ACP + 1 MalACP = 1 oC12ACP + 1 ACP + 1 CO2 .  // iTJC1429:RXN9531
KARe : 1 oC12ACP + 1 H + 1 NADPH = 1 hC12ACP + 1 NADP .    // iTJC1429:RXN9532
HADe : 1 hC12ACP = 1 tC12ACP + 1 H2O .                     // iTJC1429:RXN9533
ENRe : 1 tC12ACP + 1 H + 1 NADH = 1 C12ACP + 1 NAD .       // iTJC1429:RXN9661

KAS1f : 1 C12ACP + 1 MalACP = 1 oC14ACP + 1 ACP + 1 CO2 .  // iTJC1429:RXN9535 
KARf : 1 oC14ACP + 1 H + 1 NADPH = 1 hC14ACP + 1 NADP .    // iTJC1429:RXN9536
HADf : 1 hC14ACP = 1 tC14ACP + 1 H2O .                     // iTJC1429:RXN9537
ENRf : 1 tC14ACP + 1 H + 1 NADH = 1 C14ACP + 1 NAD .       // iTJC1429:RXN9662

KAS1g : 1 C14ACP + 1 MalACP = 1 oC16ACP + 1 ACP + 1 CO2 .  // 3iTJC1429:RXN9539
KARg : 1 oC16ACP + 1 H + 1 NADPH = 1 hC16ACP + 1 NADP .    // iTJC1429:RXN9540
HADg : 1 hC16ACP = 1 tC16ACP + 1 H2O .                     // iTJC1429:42161RXN
ENRg : 1 tC16ACP + 1 H + 1 NADH = 1 C16ACP + 1 NAD .       // iTJC1429:RXN9663

KAS2h : 1 C16ACP + 1 MalACP = 1 oC18ACP + 1 ACP + 1 CO2 .  // ketoacyl-ACP synthase 2; EC 2.3.1.41 iTJC1429:OXOACYLACPSYNTHRXNPalmitoylACPsMALONYLACP3oxostearoylACPsCARBONDIOXIDEACP67
KARh : 1 oC18ACP + 1 H + 1 NADPH = 1 hC18ACP + 1 NADP .    // iTJC1429:RXN9633
HADh : 1 hC18ACP = 1 tC18ACP + 1 H2O .                     // iTJC1429:RXN9634
ENRh : 1 tC18ACP + 1 H + 1 NADH = 1 C18ACP + 1 NAD .       // iTJC1429:RXN9635


// Chloroplast fatty acid desaturation
// Uses ferredoxin (Shanklin and Cahoon (1998) Annu Rev Plant Physiol Plant Mol Biol 49, 611-641, doi:10.1146/annurev.arplant.49.1.611.)
SAD : C18ACP + 2 H + O2 + 2 Fdred = C18d1ACP + 2 H2O + 2 Fdox . // stearoyl-ACP desaturase EC 1.14.19.2; iTJC1429:RXN7903

// Release of fatty acids in the plastid
FatA0 : C16ACP + H2O = 1 ACP + 1 C16 + 1 H .               // acyl-ACP thioesterase A; EC 3.1.2.14 iTJC1429:RXN9549
FatA1 : C18ACP + H2O = 1 ACP + 1 C18 + 1 H .               // acyl-ACP thioesterase A; EC 3.1.2.14 iTJC1429:RXN9548
FatA2 : C18d1ACP + H2O = 1 ACP + 1 C18d1 + 1 H .           //  acyl-ACP thioesterase A; EC 3.1.2.14 iTJC1429:31214RXNmod

// Formation of acyl-CoA in the cytosol
LACS0 : 1 C16 + 1 ATP + 1 CoA = 1 AMP + 1 PP + 1 C16CoA .  // Long-Chain Acyl-CoA Synthetase; EC 6.2.1.3 iTJC1429:PalmitoylCoASynthesis
LACS1 : 1 C18 + 1 ATP + 1 CoA = 1 AMP + 1 PP + 1 C18CoA .  // Long-Chain Acyl-CoA Synthetase; EC 6.2.1.3
LACS2 : 1 C18d1 + 1 ATP + 1 CoA = 1 AMP + 1 PP + 1 C18d1CoA . // Long-Chain Acyl-CoA Synthetase; EC 6.2.1.3 iTJC1429:OleoylCoASynthesis

// Cytosol/ER fatty acid desaturation (the real acyl substrate is bound to phosphatidyl choline)
FAD2 : C18d1CoA + 2 H + O2 + 2 Cbred = C18d2CoA + 2 H2O + 2 Cbox . // oleate desaturase EC 1.14.99.*  iTJC1429:FAD16c0c18c2; FAD18c1c18c2; FAD18c2c18c2; FAD18c2c18c3
FAD3 : C18d2CoA + 2 H + O2 + 2 Cbred = C18d3CoA + 2 H2O + 2 Cbox . // linoleate desaturase EC 1.14.99.*  iTJC1429:FAD16c0c18c1; FAD18c1c18c1; FAD18c2c18c1; FAD18c1c18c3

// Dummy-reaction to combine acyl-CoA products in defined composition.
out1 : 1 C18CoA = 1 Acyl_CoA .
out2 : 1 C18d3CoA = 1 Acyl_CoA .
out3 : 2 C16CoA + 1 C18d1CoA + 3 C18d2CoA + 9 C18d3CoA = 15 Acyl_CoA .
