# Supplementary material for: Elucidation of Triacylglycerol Overproduction in the C4 Bioenergy Crop Sorghum bicolor by Constraint-Based Analysis
Source: Front Plant Sci. 2022 Feb 17;13:787265. doi: 10.3389/fpls.2022.787265 (PMC8892208; doi:10.3389/fpls.2022.787265)
Supplement: Supplementary File 4 — Input files for METATOOL analysis and model code for the cell type-specific electron transport model by Yin and Struik (2018). [file Data_Sheet_4.zip › photosynthesis_and_mitochondrial_ATP.txt]

// D:\Data\Modeling\Metatool\photosynthesis_and_mitochondrial_ATP.txt
// 03/06/2021
// Light reaction stoichiometry of iTJC1429x4, linear and cyclic photosynthetic electron transport with ATP synthesis.
// Combined with mitochondrial electron transport and ATP production. 
// Reducing equivalents from photosynthesis can be transferred onto mitochondrial electron transport.
// 
// Run simulations:
//    meta4.3_int.exe photosynthesis_and_mitochondrial_ATP.txt out.txt
// 
// From the ELEMENTARY MODES output section:
//
/ enzymes
// # in () indicates # of enzymes used by the elementary mode
// # in [] indicates the diagonal block of the kernel matrix to which the elementary mode belongs
//  1: ( 4) [bl 1]  (3 CBf6) (3 PSI_CEF) (6 PSI) PSATPase irreversible
//  2: ( 9) [bl 1]  (6 TH) (3 PSII) (6 CBf6) (12 PSI) (3 PSATPase) (6 CI) (6 CIII) (3 CIV) (20 CV) irreversible
//  3: ( 5) [bl 1]  (2 FNR) PSII (2 CBf6) (4 PSI) PSATPase irreversible
// 
//  overall reaction
// 
//  1:	2 Light + ADP + Pi + H = H2O + ATP
//  2:	24 Light + 29 ADP + 29 Pi + 29 H = 29 H2O + 29 ATP
//  3:	8 Light + 2 NADP + 3 ADP + 3 Pi + H = O2 + H2O + 2 NADPH + 3 ATP
//  
// Mode 1: Photosynthesis, only cyclic electron transport: 2 photon / ATP
// Mode 2: Linear electron transport combined with oxidative phosphorylation. 0.828 photons / ATP.
// Mode 3: Photosynthesis, linear electron transport. 2.667 photons / ATP; ATP/NADPH = 1.5
//
// 
//
// Jorg Schwender, Brookhaven National Laboratory, 2020
// This information is provided AS IS, without any warranty;
// without even the implied warranty of merchantability or fitness for a particular purpose.
//
-ENZREV
TH
-ENZIRREV
FNR
PSII
CBf6
PSI_CEF
PSI
PSATPase
CI
CIII
CIV
CV


-METINT
PQH2     // iTJC1429: Plastoquinol1Chloroplast[p] 
PQ       // iTJC1429: PlastoquinoneChloroplast[p]
Fdred    // iTJC1429: ReducedFerredoxinsChloroplast[p]
Fdox     // iTJC1429: OxidizedFerredoxinsChloroplast[p]
PCred    // iTJC1429: PlastocyaninReducedChloroplast[p]
PCox     // iTJC1429: OxidizedPlastocyaninsChloroplast[p]
H_t      // iTJC1429: ProtonThylakoidLumen[t]

Cyt_ox   // iTJC1429: CytochromesCOxidizedMitochondrion[m]
Cyt_red  // iTJC1429: CytochromesCReducedMitochondrion[m]
H_i      // iTJC1429: ProtonMitochondrialIntermembraneSpace[i]
UQ       // iTJC1429: Ubiquinone8Mitochondrion[m]
UQH2     // iTJC1429: CPD9956Mitochondrion[m]
NAD      // iTJC1429: NADHMitochondrion[m]
NADH     // iTJC1429: NADMitochondrion[m]

-METEXT
Light    // iTJC1429: LightChloroplast[p]
O2       // iTJC1429: OxygenChloroplast[p]
H2O      // iTJC1429: WaterChloroplast[p]
NADPH    // iTJC1429: NADPHChloroplast[p]
NADP     // iTJC1429: NADPChloroplast[p]
ATP      // iTJC1429: ATPChloroplast[p]
ADP      // iTJC1429: ADPChloroplast[p]
Pi       // iTJC1429:PhosphateChloroplast[p]
H        // iTJC1429: ProtonChloroplast[p]


-CAT
//
// Photosynthesis part
//
PSII : 2 H2O + 2 PQ + 4 H + 4 Light = 2 PQH2 + 4 H_t + O2 . // EC 1.10.3.9; iTJC1429: PhotosystemIImodchloroplast
CBf6 : PQH2 + 2 H + 2 PCox = 2 PCred + PQ + 4 H_t .         // EC 1.10.9.1 (CytochromeBF6Complex); iTJC1429: CytochromeBF6Complexmodchloroplast
PSI_CEF : PQ + 2 H + 2 Fdred = PQH2 + 2 Fdox .              // iTJC1429: CyclicElectronFlowPSImodchloroplast
PSI : PCred + Light + Fdox = PCox + Fdred .                 // EC 1.97.1.12; iTJC1429: PhotosystemImodchloroplast
PSATPase : 3 Pi + 12 H_t + 3 ADP = 3 H2O + 9 H + 3 ATP .    // EC 3.6.3.14; iTJC1429: ChloroplasticATPasemodchloroplast; 4 H / ATP
FNR : NADP + H + 2 Fdred = NADPH + 2 Fdox .                 // EC 1.18.1.2; iTJC1429: EC11812chloroplast
//
// photosynthetic reducing equivalents to mitochondria
//
TH : NAD + H + 2 Fdred = NADH + 2 Fdox .                    // pseudoreaction (transhydrogenase), photosynthetic reducing equivalents to mitochondria
//
// mitochondrial section (see e.g. Lambers H (1997) Oxidation of mitochondrial NADH and the synthesis of ATP. 
//                                 In DT Dennis, DH Turpin, DD Lefebvre, DB Layzell, eds, Plant Metabolism. 
//                                                                 Addison Wesley Longman, Harlow, pp 200-219)
// 
CV : 3 H_i + Pi + ADP = H2O + 2 H + ATP .                   // ATPase, 3 H / ATP
CIV : 4 Cyt_red + O2 + 8 H = 2 H2O + 4 H_i + 4 Cyt_ox .     // Cytochrome C oxidase
CI : NADH + UQ + 5 H = UQH2 + 4 H_i + NAD .                 // proton-pumping NADH dehydrogenase
CIII : UQH2 + 2 Cyt_ox + 2 H = 4 H_i + 2 Cyt_red + UQ .     // Ubiquinol Cytochrome C oxidoreductase
