# Supplementary material for: Elucidation of Triacylglycerol Overproduction in the C4 Bioenergy Crop Sorghum bicolor by Constraint-Based Analysis
Source: Front Plant Sci. 2022 Feb 17;13:787265. doi: 10.3389/fpls.2022.787265 (PMC8892208; doi:10.3389/fpls.2022.787265)
Supplement: Supplementary File 4 — Input files for METATOOL analysis and model code for the cell type-specific electron transport model by Yin and Struik (2018). [file Data_Sheet_4.zip › Suc_TAG_stoichiometry.txt]

// Derive stoichiometry to synthesize sucrose and triacyl-glycerol from CO2 by generic plant pathways.
// ver 06/18/2021, Suc_TAG_stoichiometry.txt
// Input file for METATOOL Version 4.3 (Schuster et al. Nature Biotechnol. 18, 326-332, 2000)
// METATOOL Version 4.3 download: https://pinguin.biologie.uni-jena.de/bioinformatik/networks/metatool/metatool.html
//
// Run simulations:
//    meta4.3_int.exe Suc_TAG_stoichiometry.txt out.txt
// 
// This model was constructed to calculate cofactor burdens for 
// Assimilation of CO2 into sucrose or triacylglycerol (TAG). 
// Minimal pathways for Calvin cycle with photorespiration (CO2 uptake),
// sucrose synthesis and TAG synthesis (SUC and TAG are external).
// 3-phosphoglycerate ("x3PGA") is primary CO2 fixation product, which can be 
// used in the Calvin cycle to regenerate Ribulose 1,5 bisphosphate, transformed into sucrose
// or transformed into fatty acids. 
// 40 corresponing reactions in iTJC1429.
//
// Photorespiration: a 10 reaction section can regenerate 3-phosphoglycerate from 2-phosphoglycolate.
// Scheme as outlined by Peterhansel C, Horst I, Niessen M, Blume C, Kebeish R, Kurkcuoglu S, Kreuzaler F (2010) Photorespiration. Arabidopsis Book 8: e0130,
// (without compartmentation)
// A summary reaction for synthesis of Acyl_CoA (reaction 'FAS') was derived from another model:
//    meta4.3_int.exe FAS_stoichiometry.txt out.txt
//   (from the outputs. check consistency in spelling for 'Fdox', 'Fdred', 'C18_1CoA')
//
// "PSATP" and "PSH2" are dummy-species used to easily derive the overall demands in ATP and 
// reducing equivalents as well as the overall CO2, water and oxygen balance 
// from the METATOOL outputs (elementary modes section, overall reaction balances). 
// By using "PSATP" and "PSH2" we can easily obtain the overall chemical balance from the model outputs.
// Photorespiration:
// There are two versions of reaction 'RubisCO'. 
// 'RubisC' is only carboxylase. Reaction 'RubisCO' is the sum of carboxylations and one oxygenation (3:1).
// In the photorespiration context this means that 20% of the NET CO2 fixation is released as CO2 by Glycine decarboxylase/Ser hydroxymethyltransferase (reaction GDC). This is particularly the case for sucrose as the sole product.
// The 20% is typical for C3 plants at 25°C.
// Cousins AB, Ghannoum O, Von Caemmerer S, Badger MR (2010) Simultaneous determination of Rubisco carboxylase and oxygenase kinetic parameters in Triticum aestivum and Zea mays using membrane inlet mass spectrometry. Plant Cell Environ 33: 444-452
//
// ELEMENTARY MODES output:
// 1:	12 CO2 + 11 H2O + 37 PSATP + 24 PSH2 = 12 O2 + SUC                      sucrose synthesis, no photorespiration.
// 2:	60 CO2 + 55 H2O + 305 PSATP + 192 PSH2 = 60 O2 + 5 SUC                  sucrose synthesis, photorespiration (C/O = 3:1).
// 3:	562 CO2 + 474 H2O + 2248 PSATP + 1674 PSH2 = 769 O2 + 10 TAG            TAG synthesis, no photorespiration.
// 4:	2810 CO2 + 2370 H2O + 19520 PSATP + 13338 PSH2 = 3845 O2 + 50 TAG       TAG synthesis, photorespiration (C/O = 3:1).
//
// Jorg Schwender, Brookhaven National Laboratory, 2020
// This information is provided "AS IS", without any warranty;
// without even the implied warranty of merchantability or fitness for a particular purpose.
//
-ENZREV
Ald Tpi GapDH Pgk Rpi Rpe TktI TktII  
SAld SGA PGM Eno GGAT UGPase ADPK GPI PGLM TH 
-ENZIRREV
Fbp Sbp Prk RubisC RubisCO 2PGP Gox Kat GDC NHR GK GluS GS PK PDH FAS G3PDH TAGSyn PPase ADK NADPHsyn SPS SPP 
CB5R ATPinput H2input
-METINT
AcCoA    // acetyl-CoA; iTJC1429: AcetylCoA; KEGG compound: C00024
ADP      // adenosine-diphosphate; iTJC1429: ADP; KEGG compound: C00008
AMP      // adenosine-monophosphate; iTJC1429: AMP; KEGG compound: C00020
ATP      // adenosine-triphosphate; iTJC1429: ATP; KEGG compound: C00002
Acyl_CoA // octadecanoyl-CoA; iTJC1429: ; KEGG compound: 
Cbox     // ferricytochrome b oxidized; iTJC1429: CytochromesCOxidized; KEGG compound: C00125
Cbred    // ferricytochrome b reduced; iTJC1429: CytochromesCReduced; KEGG compound: C00126
CoA      // Coenzyme A; iTJC1429: CoA; KEGG compound: C00010
D13PG    // 1,3-Bisphospho-D-glycerate; iTJC1429: DPG; KEGG compound: C00236
DHAP     // 1,3-dihydroxyacetone-phosphate; iTJC1429: DihydroxyacetonePhosphate; KEGG compound: C00111
E4P      // D-erythrose-4-phosphate; iTJC1429: Erythrose4P; KEGG compound: C00279
F6P      // D-fructose-6-phosphate; iTJC1429: Fructose6P; KEGG compound: C00085
Fdox     // oxidized ferredoxin; iTJC1429: OxidizedFerredoxins; KEGG compound: C00139
FDP      // fructose-1,6-bisphosphate; iTJC1429: Fructose16Diphosphate; KEGG compound: C00354
Fdred    // reduced ferredoxin; iTJC1429: ReducedFerredoxins; KEGG compound: C00138
G        // glycolate; iTJC1429: Glycollate; KEGG compound: C00160
G1P      // alpha-D-glucose-1-phosphate; iTJC1429: Glc1P; KEGG compound: C00103
G6P      // D-glucose-6-phosphate; iTJC1429: Glc6P; KEGG compound: C01172
GAP      // D-glyceraldehyde 3-phosphate; iTJC1429: GAP; KEGG compound: C00118
Gln      // L-glutamine; iTJC1429: Gln; KEGG compound: C00064
Glu      // L-glutamate; iTJC1429: Glu; KEGG compound: C00025
Glx      // glyoxylate; iTJC1429: Glyox; KEGG compound: C00048
Gly      // glycine; iTJC1429: GlyBiomass; KEGG compound: C00037
Glyc     // glyceric acid; iTJC1429: Glycerate; KEGG compound: C00258
Glyc3P   // glycerol-3-phosphate; iTJC1429: Glycerol3P; KEGG compound: C00093
H2O2     // hydrogen peroxide; iTJC1429: HydrogenPeroxide; KEGG compound: C00027
Hpyr     // 3-hydroxypyruvate; iTJC1429: Hydroxypyruvate; KEGG compound: C00168
NADP     // NADP; iTJC1429: NADP; KEGG compound: C00006
NADPH    // NADPH; iTJC1429: NADPH; KEGG compound: C00005
NH3      // NH3; iTJC1429: Ammonia; KEGG compound: C00014
OG       // 2-oxoglutarate; iTJC1429: 2Ketoglutarate; KEGG compound: C00026
PEP      // phosphoenolpyruvate; iTJC1429: Phosphoenolpyruvate; KEGG compound: C00074
Pi       // orthophosphate; iTJC1429: Phosphate; KEGG compound: C00009
PP       // pyrophosphate; iTJC1429: PPi; KEGG compound: C00013
Pyr      // pyruvate; iTJC1429: Pyruvate; KEGG compound: c00022
R5P      // ribose-5-phosphate; iTJC1429: Ribose5P; KEGG compound: C00117
Ru5P     // D-ribose-5-phosphate; iTJC1429: Ribulose5P; KEGG compound: C00199
RuBP     // D-ribulose-1,5-bisphosphate; iTJC1429: DRibulose15P2; KEGG compound: C01182
S7P      // D-sedoheptulose-7-phosphate; iTJC1429: DSedoheptulose7P; KEGG compound: C05382
SBP      // D-sedoheptulose-1,7-bisphosphat; iTJC1429: DSedoheptulose17P2; KEGG compound: C00447
Ser      // L-serine; iTJC1429: Ser; KEGG compound: C00065
SUCP     // sucrose-6-phosphate; iTJC1429: Sucrose6P; KEGG compound: C02591
UDP      // deoxyuridine-diphosphate; iTJC1429: UDP; KEGG compound: C00015
UDPglc   // UDP-glucose; iTJC1429: UDPGlucose; KEGG compound: C00029
UTP      // deoxyuridine-triphosphate; iTJC1429: UTP; KEGG compound: C00075
x2PG     // 2-phosphoglycolate; iTJC1429: Phosphoglycolate; KEGG compound: C00988
x2PGA    // 2-phospho-D-glycerate; iTJC1429: 2Pg; KEGG compound: C00631
x3PGA    // 3-phospho-D-glycerate; iTJC1429: G3P; KEGG compound: C00197
X5P      // D-xylulose-5-phosphate; iTJC1429: Xylulose5Phosphate; KEGG compound: C00231
NAD      // NAD; iTJC1429: NAD; KEGG compound: C00003
NADH     // NADH; iTJC1429: NADH; KEGG compound: C00004
-METEXT
CO2      // CO2; iTJC1429: CO2; KEGG compound: C00011
O2       // O2; iTJC1429: Oxygen; KEGG compound: C00007
TAG      // triacylglycerol; iTJC1429: ; KEGG compound: 
SUC      // sucrose; iTJC1429: Sucrose; KEGG compound: C00089
H2O      // water; iTJC1429: Water; KEGG compound: C00001
PSATP    // dummy-species used to account in external balance for the demands in ATP and reducing equivalents;  
PSH2     // dummy-species used to account in external balance for the demands in ATP and reducing equivalents;  
H        // proton; iTJC1429: Proton; KEGG compound: C00080

-CAT
// #################################
// CBB cycle
// #################################
Fbp : FDP + H2O = F6P + Pi .                                   // Fructose bisphosphatase; EC 3.1.3.11; iTJC1429: F16BDEPHOSRXN
Ald : FDP = DHAP + GAP .                                       // Aldolase (FruBP); EC 4.1.2.13; iTJC1429: F16ALDOLASERXN
Tpi : DHAP = GAP .                                             // Triosephosphate isomerase; EC 5.3.1.1; iTJC1429: TRIOSEPISOMERIZATIONRXN
GapDH : GAP + NADP + Pi = D13PG + NADPH + H .                  // glyceraldehyde 3-phosphate dehydrogenase; EC 1.2.1.13; iTJC1429: EC12113 (H balance different)
Pgk : D13PG + ADP = x3PGA + ATP .                              // phosphoglycerate kinase; EC 2.7.2.3; iTJC1429: PHOSGLYPHOSRXN
Rpi : Ru5P = R5P .                                             // ribose-5P isomerase; EC 5.3.1.6; iTJC1429: RIB5PISOMRXN
Rpe : Ru5P = X5P .                                             // ribulose-5P epimerase; EC 5.1.3.1; iTJC1429: RIBULP3EPIMRXN
TktI : X5P + R5P = GAP + S7P .                                 // transketolase; EC 2.2.1.1; iTJC1429: 1TRANSKETORXN
TktII : E4P + X5P = F6P + GAP .                                // transketolase; EC 2.2.1.1; iTJC1429: 2TRANSKETORXN
SAld : E4P + DHAP = SBP .                                      // Aldolase (SBP); EC 4.1.2.13; iTJC1429: SEDOBISALDOLRXN
Sbp : SBP + H2O = S7P + Pi .                                   // Sedoheptulose bisphosphatase; EC 3.1.3.37; iTJC1429: SEDOHEPTULOSEBISPHOSPHATASERXN
Prk : Ru5P + ATP = RuBP + ADP + H .                            // Phosphoribulokinase; EC 2.7.1.19; iTJC1429: PHOSPHORIBULOKINASERXN
RubisC : RuBP + CO2 + H2O = 2 x3PGA + 2 H .                    // RubisCO, carboxylation activity; EC 4.1.1.39; iTJC1429: RIBULOSEBISPHOSPHATECARBOXYLASERXN
// #################################
// Photorespiration 
// #################################
RubisCO : 4 RuBP + 3 CO2 + O2 + 3 H2O = 7 x3PGA + x2PG + 8 H . // RubisCO carboxylase/oxygenase (carboxylase:oxygenase 3:1); EC 4.1.1.39; iTJC1429: RIBULOSEBISPHOSPHATECARBOXYLASERXN;bsDayRXN961
2PGP : 1 x2PG + 1 H2O = 1 G + 1 Pi .                           // 2-phosphoglycolate phosphatase; EC 3.1.3.18 ; iTJC1429: GPHRXN
Gox : G + O2 = H2O2 + Glx .                                    // glycolate oxidase EC 1.1.3.15 ; iTJC1429: RXN969peroxisome
Kat : 2 H2O2 = 2 H2O + O2 .                                    // catalase; EC 1.11.1.6 ; iTJC1429: RXN661
SGA : Glx + Ser = Gly + Hpyr .                                 // Ser:Glyox aminotransferase; EC 2.6.1.45 ; iTJC1429: SERINEGLYOXYLATEAMINOTRANSFERASERXN
GGAT : Glu + Glx = Gly + OG .                                  // Glu:Glyoxylate aminotransferase; EC 2.6.1.4 ; iTJC1429: GLYCINEAMINOTRANSFERASERXN
GDC : 2 Gly + NAD + H2O = Ser + CO2 + NH3 + NADH + H .         // Glycine decarboxylase activities + serine hydroxymethyltransferase EC 1.4.4.2/2.1.2.10/1.8.1.4/2.1.2.1 ; iTJC1429: bsDayRXN01132;bsDayGLYOHMETRANSRXN
NHR : Hpyr + NADH + H = Glyc + NAD .                           // NAD hydroxypyruvate reductase EC 1.1.1.29 ; iTJC1429: GLYCERATEDEHYDROGENASERXN
GK : Glyc + ATP = x3PGA + ADP + H .                            // Glycerate kinase EC 2.7.1.31 ; iTJC1429: GLY3KINRXN
GluS : OG + Gln + 2 Fdred + 2 H = 2 Glu + 2 Fdox .             // glutamate synthase EC 1.4.7.1 ; iTJC1429: GLUTAMATESYNTHASEFERREDOXINRXN
GS : Glu + ATP + NH3 = Gln + ADP + Pi .                        // Glutamine synthetase (GS); EC 6.3.1.2; iTJC1429: GLUTAMINESYNRXN
// #################################
// Lower glycolysis from 3-phosphoglycerate leading to acetyl-CoA
// #################################
PGM : x3PGA = x2PGA .                                          // Phosphoglyceromutase; EC 5.4.2.1; iTJC1429: 3PGAREARRRXN
Eno : x2PGA = H2O + PEP .                                      // enolase; EC 4.2.1.11; iTJC1429: 2PGADEHYDRATRXN
PK : PEP + ADP + H = Pyr + ATP .                               // pyruvate kinase; EC 2.7.1.40; iTJC1429: PEPDEPHOSRXN
PDH : Pyr + NAD + CoA = AcCoA + CO2 + NADH .                   // pyruvate dehydrogenase complex EC 1.2.4.1/2.3.1.12/1.8.1.4; iTJC1429: RXN01134/RXN01133/RXN01132
// #################################
// TAG synthesis
// #################################
// FAS: sum for synthesis of acyl-CoA generated from 'FAS_stoichiometry.txt', 
FAS : 133 ATP + 118 NADH + 118 NADPH + 171 H + 34 O2 + 133 AcCoA + 26 Fdred + 42 Cbred = 118 ADP + 118 Pi + 118 NAD + 118 NADP + 118 CoA + 53 H2O + 15 Acyl_CoA + 15 AMP + 15 PP + 26 Fdox + 42 Cbox . // TAG composition of iTJC1429 (13.33% C16:0, 6.67% C18:1, 20% C18:2, 60% C18:3).
// FAS : 9 ATP + 8 NADH + 8 NADPH + H2O + 7 H + 9 AcCoA = 8 ADP + 8 Pi + 8 NAD + 8 NADP + 8 CoA + Acyl_CoA + AMP + PP . // tristearate (C18:0 TAG)
//FAS : 9 ATP + 8 NADH + 8 NADPH + 13 H + 3 O2 + 9 AcCoA + 2 Fdred + 4 Cbred = 8 ADP + 8 Pi + 8 NAD + 8 NADP + 8 CoA + 5 H2O + Acyl_CoA + AMP + PP + 2 Fdox + 4 Cbox . // trilinolenin (C18:3 TAG)
G3PDH : DHAP + NADH + H = Glyc3P + NAD . // glycerol-3-phosphate dehydrogenase (NAD+); EC 1.1.1.8; iTJC1429: EC1118
TAGSyn : 3 Acyl_CoA + Glyc3P + H2O = TAG + Pi + 3 CoA .        // triacylglycerol synthesis
CB5R : 1 NADH + 2 Cbox = 1 NAD + 2 Cbred + H .                 // cytochrome-b5 reductase EC 1.6.2.2; iTJC1429: CytochromeB5Reductase
ADK : AMP + ATP = 2 ADP .                                      // Adenylate kinase; EC 2.7.4.3; iTJC1429: ADENYLKINRXN
TH : 1 NADH + 1 NADP = 1 NAD + 1 NADPH .                       // unspecified transhydrogenase activity
// #################################
// sucrose synthesis
// #################################
GPI : 1 F6P = 1 G6P .                                          // glucose-6-phosphate isomerase; EC 5.3.1.9; iTJC1429: PGLUCISOMRXN
PGLM : 1 G6P = 1 G1P .                                         // phosphoglucomutase; EC 5.4.2.2; iTJC1429: PHOSPHOGLUCMUTRXN
UGPase : 1 G1P + 1 H + 1 UTP = 1 UDPglc + 1 PP .               // UDP glucose pyrophosphorylase; EC 2.7.7.9; iTJC1429: GLUC1PURIDYLTRANSRXN
SPS : 1 UDPglc + 1 F6P = 1 SUCP + 1 UDP + 1 H .                // sucrose-phosphate synthase; EC 2.4.1.14; iTJC1429: SUCROSEPHOSPHATESYNTHASERXN
SPP : 1 SUCP + 1 H2O = 1 SUC + 1 Pi .                          // sucrose-phosphate phosphatase; EC 3.1.3.24; iTJC1429: SUCROSEPHOSPHATASERXN
ADPK : 1 UDP + 1 ATP = 1 UTP + 1 ADP .                         // nucleoside diphosphate (UDP) kinase; EC 2.7.4.6; iTJC1429: UDPKINRXN
// #################################
// miscellaneous
// #################################
PPase : 1 PP + 1 H2O = 2 Pi + 1 H .                            // inorganic diphosphatase; EC 3.6.1.1; iTJC1429: INORGPYROPHOSPHATRXN
NADPHsyn : NADP + 1 H + 2 Fdred = NADPH + 2 Fdox .             // ferredoxin-NADP+ reductase, EC 1.18.1.2; iTJC1429: EC11812
// #################################
// Pseudo reactions to generate ATP and reducing equivalents
// #################################
ATPinput : 1 PSATP + 1 ADP + H + 1 Pi = 1 ATP + 1 H2O .
H2input : 2 PSH2 + 2 H2O + 4 Fdox = 4 Fdred + 1 O2 + 4 H .
