# Supplementary material for: Elucidation of Triacylglycerol Overproduction in the C4 Bioenergy Crop Sorghum bicolor by Constraint-Based Analysis
Source: Front Plant Sci. 2022 Feb 17;13:787265. doi: 10.3389/fpls.2022.787265 (PMC8892208; doi:10.3389/fpls.2022.787265)
Supplement: Supplementary File 4 — Input files for METATOOL analysis and model code for the cell type-specific electron transport model by Yin and Struik (2018). [file Data_Sheet_4.zip › YinStruikModel.m]

% YinStruikModel.m
% Yin X, Struik PC (2018) The energy budget in C4 photosynthesis: insights from a cell-type-specific electron transport model. New Phytol 218: 986-998
% Model code taken from supplement:
%   https://nph.onlinelibrary.wiley.com/action/downloadSupplement?doi=10.1111%2Fnph.15051&file=nph15051-sup-0001-SupInfo.pdf
% and converted to m-code (MatLab).
%
%****************************************************************************
%* A model for cell-type specific electron transport of C4 photosynthesis   *
%*                                                                          *
%* Physiological principles of this model are explained in Methods S1 of    *
%* Supporting Information accompanying the paper by Yin & Struik (2018),    *
%* entitled "The energy budget in C4 photosynthesis: Insights from a        *
%* cell-type specific electron transport model". New Phytologist            *
%*                                                                          *
%* Please note that while variables for fluxes (e.g., JLET, JATP, Ag,...)   *
%* are given in Methods S1 for the convenience of explanation, they are     *
%* not calculated in the codes, where physiological variables such as       *
%* quantum yield/efficiency, ratios, fractions, and etc, are modelled. In   *
%* this way, there is no need to use incident irradiance (Iinc) as input.   *
%****************************************************************************
%TITLE CELL TYPE-SPECIFIC C4 PHOTOSYNTHETIC ELECTRON TRANSPORT
%*---Specifying a C4 type
%* PEPCK =1 for the standard PEP-CK subtype; =-1. for other types
%* PUREPEPCK =1 for the 'pure PEP-CK' type; =0. for the mixed ME + PEPCK type;
%* =-1 for NAD(P)-ME subtypes and the mixed NADP-ME + aspartate-malate type.
%Const PEPCK = -1
%Const PUREPEPCK = -1

%*---Input consteters
%Const H = 4: Const FQ = 1: Const FNDH = 0
%Const PHI2LL = 0.8: Const PHI21 = 0.85
%Const NADPHreqb = 2: Const phi = 0.16
%Const K = 0.005
%Const M = 0.55: Const Nbs = 0.6

%
% Jorg Schwender, Brookhaven National Laboratory, 2021
% This information is provided "AS IS", without any warranty;
% without even the implied warranty of merchantability or fitness for a particular purpose.
%

% Specify C4 type
PEPCK = -1; %* PEPCK =1 for the standard PEP-CK subtype; =-1. for other types (here variable 'aaa' is irrelevant)
PUREPEPCK = -1; %* PUREPEPCK =1 for the 'pure PEP-CK' type; =0. for the mixed ME + PEPCK type; =-1. for NAD(P)-ME subtypes and the mixed NADP-ME + aspartate-malate type (here variable 'eta' is irrelevant).

% input constants
H = 4;           %Number of protons (H+) required per ATP synthesised
FQ = 1;          %Fraction of electrons at plastoquinone that follow the Q cycle
FNDH = 0;        %Fraction of total CET that follows the NDH-dependent pathway
PHI2LL = 0.8;    %Photochemical efficiency of PSII under limiting light
PHI21 = 0.85;    %Ratio of PSII : PSI photochemical efficiency under limiting light
NADPHreqb = 2;   %NADPH required per CO2 assimilated in types other than the standard PEP-CK subtype (= 2)
Phi = 0.16;         %Leakiness
%Phi = 0;         %Leakiness
K = 0.005;       %Light extinction coefficient
M = 0.55;        %Fraction of a unit interveinal distance for the M1 section in Fig. 1
Nbs = 0.6;       %Fraction of one unit depth for the BS section in Fig. 1

CHLleaf = 579;   %Leaf chlorophyll content
FbsCHL = 0.33;   %Fraction of leaf chlorophyll that is in BS cells
FbsPSI = 0.37;   %Fraction of total PSI that is in BS cells
ALPHA = 0.01;    %Fraction of total PSII that is in BS cells

%
%*---Reruns with respect to input consteters (here: to represent different C4 species)
%const CHLleaf=464: const FbsCHL=0.38
%const FbsPSI = 0.39
%const ALPHA = 0.04
%
%const CHLleaf=424: const FbsCHL=0.6
%const FbsPSI = 0.24
%const ALPHA = 0.17
%
%const CHLleaf=425: const FbsCHL=0.59
%const FbsPSI = 0.46
%const ALPHA = 0.35

%Const CHLleaf = 579: Const FbsCHL = 0.33
%Const FbsPSI = 0.37
%Const ALPHA = 0.01


%*Note that ALPHA cannot equal FbsPSI (explained in the text after eqn B10 of Methods S1)
%*---Relative area of four section components in Figure 1
    Nmad = (1 - Nbs) / 2;
    Nmab = 1 - Nmad - Nbs;
    AREAm = M + (1 - M) * Nmad + (1 - M) * Nmab;
    AREAbs = (1 - M) * Nbs;
    AreaBST = AREAbs / (AREAm + AREAbs);
%*---Chlorophyll content of each section component
    CHLbs = CHLleaf * FbsCHL;
    CHLm = CHLleaf * (1 - FbsCHL);
    CHL1M = M / AREAm * CHLm;
    CHL2MAD = (1 - M) * Nmad / AREAm * CHLm;
    CHL2MAB = (1 - M) * (1 - Nmad - Nbs) / AREAm * CHLm;
%*---Light absorption of each component
    ABS1M = M * (1 - exp(-K * CHL1M));
    ABS2MAD = (1 - M) * (1 - exp(-K * CHL2MAD));
    ABS2MAB = (1 - M) * (1 - exp(-K * CHL2MAB)) * exp(-K * (CHL2MAD + CHLbs));
    ABSmc = ABS1M + ABS2MAD + ABS2MAB;
    ABSbs = (1 - M) * (1 - exp(-K * CHLbs)) * exp(-K * CHL2MAD);
    ABSTOT = ABSmc + ABSbs;    %Light absorptance by both BS and M sections;
%*---Ratio of BS:M absorption
    Absm = ABSbs / ABSmc;      %BS:M ratio in light absorption;
%*---Protons (H+) produced per electron transferred by LET and CET
    HLET = 2 + FQ;
    HCET = 1 + FQ + 2 * FNDH;


%****************
%**biosynthetic demands
%****************
%*---Required ATP that is produced from LET (PQ) and that is from CET (W)

n = 3; %ATP produced per NADH oxidised in mitochondrial electron transport chain
VOC = 0; %Oxygenation to carboxylation ratio
VNC = 0; %Nitrate-reduction to carboxylation ratio
RDC = 0; %Day-respiration to carboxylation ratio
STARCH = 0; %ATP cost for starch synthesis
%STARCH = 1/12; %ATP cost for starch synthesis
aaa = 0.25; %Extra NADPH required for CCM in the standard PEP-CK subtype (= 1/(1+n)
eta = 0.7; %Fraction of OAA that follows the primary decarboxylation pathway

    ATPPEP = FCNSW(PUREPEPCK, 2, 1 + eta, 1);  %Chloroplastic ATP required for PEP regeneration in C4 cycle (for types other than the standard PEP-CK subtype);
    j = INSW(PEPCK, ATPPEP, 2 * aaa);   % Chloroplastic ATP required per C4 cycle;
    NADPHreq = NADPHreqb + INSW(PEPCK, 0, aaa * (1 + Phi));   %NADPH required per CO2 assimilated;
    IV = -0.5 * VOC + 10 * VNC * (2 + FQ) / H - 1 * VNC - STARCH * (1 - 0.5 * VOC - RDC);
    atpadd = INSW(PEPCK, 0, (2 + FQ) / H * (2 * aaa * (1 + Phi))) + IV;  % ATP produced from additional LET due to extra NADPH required in the standard PEP-CK subtype and due to alternative e-sinks;
    W = j * (1 + Phi) + (3 - 4 * (2 + FQ) / H) * (1 + VOC) - atpadd;  % Required ATP for C4cycle that is from CET;
    % ordinarily this becomes: 2 * (1 + 0) + (3 - 4 * (2 + 1) / 4) * (1 + 0) - atpadd;
    %                             = 2 - atpadd;
    PQ = (2 * (NADPHreq + 2 * VOC) + 10 * VNC) * (2 + FQ) / H;        % Required ATP that is from LET;
    %  if no VOC or VNC this becomes: 2 * 2 * (2 + 1) / 4;
    %                                =3;
%*************************************
%** Energy budgets of BS- and M cells
%*************************************
%*---Some intermediate variables
    b = Absm * ((1 - ALPHA) * (1 + PHI21) - PHI21 * (FbsPSI - ALPHA));
    C = Absm * ((FbsPSI - ALPHA) * PHI21 - (1 - ALPHA) * FbsPSI * (1 + PHI21));
    D = ALPHA + PHI21 * FbsPSI;
    E = -ALPHA * FbsPSI * (1 + PHI21);
    F = -((FbsPSI - ALPHA) * HCET * PQ / (HLET * W) + (1 - ALPHA));
    G = (FbsPSI - ALPHA) * HCET * PQ / (HLET * W) + (1 - ALPHA) * FbsPSI;
    II = ALPHA - (FbsPSI - ALPHA) * HCET * PQ / (HLET * W);
    JJ = -ALPHA * FbsPSI;
    AA = b * II - D * F;
    BB = b * JJ + C * II - D * G - E * F;
    CC = C * JJ - E * G;
%*---Solution to Beta
BETA1 = (-BB + (max(0, BB ^ 2 - 4 * AA * CC)) ^ 0.5) / (2 * AA);
    BETA2 = (-BB - (max(0, BB ^ 2 - 4 * AA * CC)) ^ 0.5) / (2 * AA);
    BETA = INSW(ALPHA - FbsPSI, BETA1, BETA2);  % How much of PSI in BS cells is used for CET;
%*---Kbs : Km ratio
    KbsKm = (F * BETA + G) / (II * BETA + JJ);
%*---PSI(used for CET) : PSII ratio
    CxT = (HLET * W) / HCET / PQ * PHI21 * (KbsKm * ALPHA + (1 - ALPHA)) / (KbsKm * BETA + (1 - BETA));
%*---PS(BS) : PS(M) ratio
    PSbsm = Absm / KbsKm;
%*---PSI : PSII ratio
    PS12 = PHI21 + CxT;
    PS12BS = PHI21 + BETA / ALPHA * CxT;
    PS12M = PHI21 + (1 - BETA) / (1 - ALPHA) * CxT;
%*---Fraction of BS-absorbed light used for LET (V) and that of M-absorbed light for LET (U)
    IM = (HLET * W) / (HCET * PQ) * (KbsKm * ALPHA + (1 - ALPHA)) / (KbsKm * BETA + (1 - BETA));
    V = (1 + PHI21) / (1 + PHI21 * (1 + IM * BETA / ALPHA));
    U = (1 + PHI21) / (1 + PHI21 * (1 + IM * (1 - BETA) / (1 - ALPHA)));


%*************************************
%** Quantum efficiency calculations
%*************************************
%*---Quantum efficiency of electron transport rates on the whole-leaf incident light basis
    QLETBS = PHI2LL / (1 + PHI21) * V * ABSbs;
    QLETM = PHI2LL / (1 + PHI21) * U * ABSmc;
    QCETBS = PHI2LL / PHI21 * (1 - V) * ABSbs;
    QCETM = PHI2LL / PHI21 * (1 - U) * ABSmc;
    QBS = QLETBS + QCETBS;
    QM = QLETM + QCETM;
%*---BS:M ratio in total electron transport
    ReBSM = QBS / QM;
%*---Fraction of CET (whole-leaf, BS, M, respectively)
    FCET = (QCETBS + QCETM) / (QLETBS + QLETM + QCETBS + QCETM);
    FCETBS = QCETBS / QBS;
    FCETM = QCETM / QM;
%*---Ratio of CET in BS : CET in total
    RcetBS = QCETBS / (QCETBS + QCETM);
%*---Ratio of BS ATP from CET : total BS ATP
    RaCBS = HCET / H * QCETBS / (HLET / H * QLETBS + HCET / H * QCETBS);
%*---Quantum efficiency of NADPH and ATP production rates on the whole-leaf incident light basis
    QJNADPH = 0.5 * (QLETBS + QLETM);
    QJATP = HLET / H * (QLETBS + QLETM) + HCET / H * (QCETBS + QCETM);
%*---Ratio of ATP produced by LET to the total ATP
    RATPLET = HLET / H * (QLETBS + QLETM) / QJATP;
%*---Ratio of ATP or NADPH produced in BS to that in the whole-leaf
    RATPBS = (HLET / H * QLETBS + HCET / H * QCETBS) / QJATP;
    RNADPHBS = 0.5 * QLETBS / QJNADPH;
%*---Quantum yield of CO2 assimilation on the whole-leaf absorbed light basis
    FCO2n = QJNADPH / (NADPHreq + 2 * VOC + 5 * VNC) / ABSTOT;
    FCO2a = QJATP / (3 + 3.5 * VOC + j * (1 + Phi) + 1 * VNC + STARCH * (1 - 0.5 * VOC - RDC)) / ABSTOT;
    FCO2 = min(FCO2n, FCO2a);
%*---Intrinsic FST run-time control
%TIMER STTIME=1; FINTIM=50; DELT=1; PRDEL=1
%*---Printing the output of calculated variables
%PRINT AreaBST,ABSTOT,Absm,ALPHA,BETA1,BETA2,BETA,U,V,CxT,KbsKm,PSbsm,PS12,PS12BS,PS12M,...
%ReBSM,FCET,FCETBS,FCETM,RcetBS,RNADPHBS,RATPBS,RaCBS,RATPLET,FCO2n,FCO2a,FCO2


function [result] = INSW(X, Y1, Y2)
% Y = Y1 if X < 0, and Y = Y2 if X >= 0.
  result = Y2;
  if X < 0  
    result = Y1;
  end
end


function [result] = FCNSW(X, Y1, Y2, Y3)
%  Y = Y1 if X < 0, Y = Y2 if X = 0, and Y = Y3 if X > 0.
	if X < 0  
	 result = Y1;
	end 
	if X == 0  
	 result = Y2;
	end 
	if X > 0  
	 result = Y3;
	end
end
